# Supplementary material for: Global burden of inflammatory bowel disease in children and adolescents, 1990–2021: trends, age-specific patterns and future projections
Source: Front Pediatr. 2025 Sep 3;13:1670440. doi: 10.3389/fped.2025.1670440 (PMC12440882; doi:10.3389/fped.2025.1670440)
Supplement: Supplementary file 2 [file Datasheet1.zip › Table S5(1).csv]

measure_id	measure_name	location_id	location_name	sex_id	sex_name	age_id	age_name	cause_id	cause_name	metric_id	metric_name	year	val	upper	lower
1	Deaths	212	Mauritania	1	Male	1	<5 years	532	Inflammatory bowel disease	1	Number	1990	0.031048143305051186	0.09052428144930964	0.005063720016607278
1	Deaths	212	Mauritania	2	Female	1	<5 years	532	Inflammatory bowel disease	1	Number	1990	0.10360306404584131	0.2926645414148476	0.01082641033126137
1	Deaths	212	Mauritania	3	Both	1	<5 years	532	Inflammatory bowel disease	1	Number	1990	0.13465120735089248	0.3214366117548436	0.028985473872625823
1	Deaths	212	Mauritania	1	Male	1	<5 years	532	Inflammatory bowel disease	2	Percent	1990	6.727034389825747e-06	2.01558749464665e-05	1.1140495643917863e-06
1	Deaths	212	Mauritania	2	Female	1	<5 years	532	Inflammatory bowel disease	2	Percent	1990	2.7140423052357524e-05	7.639451401215543e-05	2.8573649072381723e-06
1	Deaths	212	Mauritania	3	Both	1	<5 years	532	Inflammatory bowel disease	2	Percent	1990	1.599090688297825e-05	3.871052452737406e-05	3.4685125505256787e-06
1	Deaths	212	Mauritania	1	Male	1	<5 years	532	Inflammatory bowel disease	3	Rate	1990	0.016316957630775397	0.04757388712272748	0.002661173782705651
1	Deaths	212	Mauritania	2	Female	1	<5 years	532	Inflammatory bowel disease	3	Rate	1990	0.057345819622270484	0.16199412784147324	0.005992577340555222
1	Deaths	212	Mauritania	3	Both	1	<5 years	532	Inflammatory bowel disease	3	Rate	1990	0.0362994954243756	0.08665341401073151	0.007813952038847171
1	Deaths	212	Mauritania	1	Male	6	5-9 years	532	Inflammatory bowel disease	1	Number	1990	0.017018502995983044	0.03586407391273509	0.004792025274512491
1	Deaths	212	Mauritania	2	Female	6	5-9 years	532	Inflammatory bowel disease	1	Number	1990	0.019719778883574214	0.047404750894155814	0.005913566938123122
1	Deaths	212	Mauritania	3	Both	6	5-9 years	532	Inflammatory bowel disease	1	Number	1990	0.036738281879557314	0.06263698882348687	0.015819252863588918
1	Deaths	212	Mauritania	1	Male	6	5-9 years	532	Inflammatory bowel disease	2	Percent	1990	6.2990395079797e-05	0.00013304590025593491	1.7695011035867016e-05
1	Deaths	212	Mauritania	2	Female	6	5-9 years	532	Inflammatory bowel disease	2	Percent	1990	9.427302370340965e-05	0.0002268117821523603	2.8175733340739957e-05
1	Deaths	212	Mauritania	3	Both	6	5-9 years	532	Inflammatory bowel disease	2	Percent	1990	7.668766540738935e-05	0.00013370534640242014	3.280771839609998e-05
1	Deaths	212	Mauritania	1	Male	6	5-9 years	532	Inflammatory bowel disease	3	Rate	1990	0.010960590842447677	0.02309788588300474	0.0030862543170216993
1	Deaths	212	Mauritania	2	Female	6	5-9 years	532	Inflammatory bowel disease	3	Rate	1990	0.013290313726418333	0.03194883752123737	0.003985499042045357
1	Deaths	212	Mauritania	3	Both	6	5-9 years	532	Inflammatory bowel disease	3	Rate	1990	0.01209900962902091	0.02062822462391581	0.005209750781159435
1	Deaths	212	Mauritania	1	Male	7	10-14 years	532	Inflammatory bowel disease	1	Number	1990	0.01086402374330203	0.02344390785646081	0.0038518494087248223
1	Deaths	212	Mauritania	2	Female	7	10-14 years	532	Inflammatory bowel disease	1	Number	1990	0.027470712022237574	0.06195038336477914	0.007202963780811433
1	Deaths	212	Mauritania	3	Both	7	10-14 years	532	Inflammatory bowel disease	1	Number	1990	0.03833473576553959	0.07236808575820393	0.016782869222049822
1	Deaths	212	Mauritania	1	Male	7	10-14 years	532	Inflammatory bowel disease	2	Percent	1990	7.841690066337014e-05	0.00016424112430827074	2.779864633075668e-05
1	Deaths	212	Mauritania	2	Female	7	10-14 years	532	Inflammatory bowel disease	2	Percent	1990	0.00019815613554150316	0.0004385443697702767	5.4394104381228116e-05
1	Deaths	212	Mauritania	3	Both	7	10-14 years	532	Inflammatory bowel disease	2	Percent	1990	0.00013840793039589258	0.0002486666062640564	5.9817417986523865e-05
1	Deaths	212	Mauritania	1	Male	7	10-14 years	532	Inflammatory bowel disease	3	Rate	1990	0.008657592413138814	0.018682562150838068	0.0030695571922041373
1	Deaths	212	Mauritania	2	Female	7	10-14 years	532	Inflammatory bowel disease	3	Rate	1990	0.022103437850230227	0.04984641269555992	0.005795636536022222
1	Deaths	212	Mauritania	3	Both	7	10-14 years	532	Inflammatory bowel disease	3	Rate	1990	0.015348135029086397	0.028974117855062355	0.006719382248281243
1	Deaths	212	Mauritania	1	Male	8	15-19 years	532	Inflammatory bowel disease	1	Number	1990	0.5650485483546818	1.1717191146897292	0.18335750896589134
1	Deaths	212	Mauritania	2	Female	8	15-19 years	532	Inflammatory bowel disease	1	Number	1990	0.011043162519677298	0.027547221068952226	0.002531701491324958
1	Deaths	212	Mauritania	3	Both	8	15-19 years	532	Inflammatory bowel disease	1	Number	1990	0.5760917108743591	1.1767561139538043	0.20692173658743487
1	Deaths	212	Mauritania	1	Male	8	15-19 years	532	Inflammatory bowel disease	2	Percent	1990	0.0031815254780031984	0.006469864435311687	0.0010829299180899065
1	Deaths	212	Mauritania	2	Female	8	15-19 years	532	Inflammatory bowel disease	2	Percent	1990	5.674831758206922e-05	0.0001433881012872965	1.2754320587825653e-05
1	Deaths	212	Mauritania	3	Both	8	15-19 years	532	Inflammatory bowel disease	2	Percent	1990	0.0015433191149059407	0.003076685655719082	0.0005607415979677842
1	Deaths	212	Mauritania	1	Male	8	15-19 years	532	Inflammatory bowel disease	3	Rate	1990	0.5466912346635877	1.1336522699755138	0.1774005848759074
1	Deaths	212	Mauritania	2	Female	8	15-19 years	532	Inflammatory bowel disease	3	Rate	1990	0.010398186973305093	0.025938326521912386	0.00238383754839112
1	Deaths	212	Mauritania	3	Both	8	15-19 years	532	Inflammatory bowel disease	3	Rate	1990	0.2749045078950608	0.5615348291125236	0.0987407336290698
1	Deaths	212	Mauritania	1	Male	158	<20 years	532	Inflammatory bowel disease	1	Number	1990	0.623979218399018	1.2342457333712016	0.20967591362585702
1	Deaths	212	Mauritania	2	Female	158	<20 years	532	Inflammatory bowel disease	1	Number	1990	0.1618367174713305	0.3718283418639783	0.035775155165373315
1	Deaths	212	Mauritania	3	Both	158	<20 years	532	Inflammatory bowel disease	1	Number	1990	0.7858159358703493	1.3867938945944498	0.39023305163129396
1	Deaths	212	Mauritania	1	Male	158	<20 years	532	Inflammatory bowel disease	2	Percent	1990	0.00011999648815079434	0.00023553759319258313	3.941940228140317e-05
1	Deaths	212	Mauritania	2	Female	158	<20 years	532	Inflammatory bowel disease	2	Percent	1990	3.712234224031205e-05	8.541852687804816e-05	8.336233687064807e-06
1	Deaths	212	Mauritania	3	Both	158	<20 years	532	Inflammatory bowel disease	2	Percent	1990	8.217332139197276e-05	0.0001427756323127151	3.9565969640726034e-05
1	Deaths	212	Mauritania	1	Male	158	<20 years	532	Inflammatory bowel disease	3	Rate	1990	0.10863246461427584	0.2148775984876277	0.03650379787626387
1	Deaths	212	Mauritania	2	Female	158	<20 years	532	Inflammatory bowel disease	3	Rate	1990	0.028923893298798013	0.0664541610432003	0.006393831924665113
1	Deaths	212	Mauritania	3	Both	158	<20 years	532	Inflammatory bowel disease	3	Rate	1990	0.06930077548232583	0.12230076782943589	0.03441448800211798
1	Deaths	320	Cook Islands	1	Male	1	<5 years	532	Inflammatory bowel disease	1	Number	1992	1.5404211118072247e-05	4.638797989987102e-05	3.954899716674649e-06
1	Deaths	320	Cook Islands	2	Female	1	<5 years	532	Inflammatory bowel disease	1	Number	1992	8.378700579526207e-05	0.0002089822969317031	2.5849373449105728e-05
1	Deaths	320	Cook Islands	3	Both	1	<5 years	532	Inflammatory bowel disease	1	Number	1992	9.91912169133343e-05	0.0002315786941886296	3.413664141640593e-05
1	Deaths	320	Cook Islands	1	Male	1	<5 years	532	Inflammatory bowel disease	2	Percent	1992	3.6547433989203886e-06	1.0246033109579977e-05	9.05703521567505e-07
1	Deaths	320	Cook Islands	2	Female	1	<5 years	532	Inflammatory bowel disease	2	Percent	1992	2.3476121242984114e-05	5.7474846906332755e-05	7.411058241055223e-06
1	Deaths	320	Cook Islands	3	Both	1	<5 years	532	Inflammatory bowel disease	2	Percent	1992	1.2725771327950164e-05	2.961081616027875e-05	4.653585439059389e-06
1	Deaths	320	Cook Islands	1	Male	1	<5 years	532	Inflammatory bowel disease	3	Rate	1992	0.0013287968920341067	0.004001516406534625	0.00034115725963131994
1	Deaths	320	Cook Islands	2	Female	1	<5 years	532	Inflammatory bowel disease	3	Rate	1992	0.007981926142465118	0.0199085913544591	0.002462527306488711
1	Deaths	320	Cook Islands	3	Both	1	<5 years	532	Inflammatory bowel disease	3	Rate	1992	0.004490384931277646	0.010483564081063169	0.0015453652550163571
1	Deaths	320	Cook Islands	1	Male	6	5-9 years	532	Inflammatory bowel disease	1	Number	1992	3.117904988143667e-05	6.999311266485332e-05	1.3869498363221593e-05
1	Deaths	320	Cook Islands	2	Female	6	5-9 years	532	Inflammatory bowel disease	1	Number	1992	9.990029057000737e-07	2.236115681414452e-06	3.738547933039414e-07
1	Deaths	320	Cook Islands	3	Both	6	5-9 years	532	Inflammatory bowel disease	1	Number	1992	3.2178052787136745e-05	7.156403119047645e-05	1.4851187120391844e-05
1	Deaths	320	Cook Islands	1	Male	6	5-9 years	532	Inflammatory bowel disease	2	Percent	1992	6.190331528015233e-05	0.00013268757844974084	2.683207894421461e-05
1	Deaths	320	Cook Islands	2	Female	6	5-9 years	532	Inflammatory bowel disease	2	Percent	1992	2.8358327385735726e-06	6.2039808618560515e-06	1.0755962513712e-06
1	Deaths	320	Cook Islands	3	Both	6	5-9 years	532	Inflammatory bowel disease	2	Percent	1992	3.754266155528976e-05	7.904998676825979e-05	1.6828871206342587e-05
1	Deaths	320	Cook Islands	1	Male	6	5-9 years	532	Inflammatory bowel disease	3	Rate	1992	0.0026223536825970483	0.0058868598450265135	0.0011665118163277394
1	Deaths	320	Cook Islands	2	Female	6	5-9 years	532	Inflammatory bowel disease	3	Rate	1992	9.206606491643423e-05	0.0002060758485396911	3.445369325079258e-05
1	Deaths	320	Cook Islands	3	Both	6	5-9 years	532	Inflammatory bowel disease	3	Rate	1992	0.0014150011556075728	0.003146964407832058	0.0006530677004140948
1	Deaths	320	Cook Islands	1	Male	7	10-14 years	532	Inflammatory bowel disease	1	Number	1992	0.0007002699039396106	0.0014921578472236053	0.0003002176694392943
1	Deaths	320	Cook Islands	2	Female	7	10-14 years	532	Inflammatory bowel disease	1	Number	1992	1.9221323272405216e-06	4.528514721131659e-06	7.10473624391547e-07
1	Deaths	320	Cook Islands	3	Both	7	10-14 years	532	Inflammatory bowel disease	1	Number	1992	0.0007021920362668502	0.0014951104090859615	0.0003012129693255198
1	Deaths	320	Cook Islands	1	Male	7	10-14 years	532	Inflammatory bowel disease	2	Percent	1992	0.0014832517094506897	0.002988053055883215	0.0006566158187469867
1	Deaths	320	Cook Islands	2	Female	7	10-14 years	532	Inflammatory bowel disease	2	Percent	1992	6.20298092454469e-06	1.4013318332188544e-05	2.384849251386393e-06
1	Deaths	320	Cook Islands	3	Both	7	10-14 years	532	Inflammatory bowel disease	2	Percent	1992	0.000898617124729784	0.0018100575563839256	0.00039989039076447473
1	Deaths	320	Cook Islands	1	Male	7	10-14 years	532	Inflammatory bowel disease	3	Rate	1992	0.06398117899240129	0.13633317349643334	0.027429824324898468
1	Deaths	320	Cook Islands	2	Female	7	10-14 years	532	Inflammatory bowel disease	3	Rate	1992	0.00018923214459083245	0.00044582807351310294	6.994546926529608e-05
1	Deaths	320	Cook Islands	3	Both	7	10-14 years	532	Inflammatory bowel disease	3	Rate	1992	0.033275345085249916	0.07085001286454083	0.014273823941020145
1	Deaths	320	Cook Islands	1	Male	8	15-19 years	532	Inflammatory bowel disease	1	Number	1992	0.00029013587924369295	0.0005782394746985483	0.00012414566616233944
1	Deaths	320	Cook Islands	2	Female	8	15-19 years	532	Inflammatory bowel disease	1	Number	1992	6.901329342823588e-06	1.5068387655377591e-05	2.4002180769364104e-06
1	Deaths	320	Cook Islands	3	Both	8	15-19 years	532	Inflammatory bowel disease	1	Number	1992	0.0002970372085865166	0.0005869050444130741	0.00012896568358904194
1	Deaths	320	Cook Islands	1	Male	8	15-19 years	532	Inflammatory bowel disease	2	Percent	1992	0.000262916295268279	0.0005258371603392331	0.00011257589297022467
1	Deaths	320	Cook Islands	2	Female	8	15-19 years	532	Inflammatory bowel disease	2	Percent	1992	1.272300684110354e-05	2.728829373927806e-05	4.662059620353918e-06
1	Deaths	320	Cook Islands	3	Both	8	15-19 years	532	Inflammatory bowel disease	2	Percent	1992	0.0001806018837633586	0.0003602003521402717	7.907475038646674e-05
1	Deaths	320	Cook Islands	1	Male	8	15-19 years	532	Inflammatory bowel disease	3	Rate	1992	0.029363560361986656	0.05852144093055457	0.012564315628730173
1	Deaths	320	Cook Islands	2	Female	8	15-19 years	532	Inflammatory bowel disease	3	Rate	1992	0.0007304164412463985	0.0015947939215517884	0.00025403203627634506
1	Deaths	320	Cook Islands	3	Both	8	15-19 years	532	Inflammatory bowel disease	3	Rate	1992	0.01536719963024306	0.03036349225206724	0.006672030802451901
1	Deaths	320	Cook Islands	1	Male	158	<20 years	532	Inflammatory bowel disease	1	Number	1992	0.0010369890441828122	0.001927839341224351	0.0005256835208309335
1	Deaths	320	Cook Islands	2	Female	158	<20 years	532	Inflammatory bowel disease	1	Number	1992	9.360947037102616e-05	0.00022343185819181596	3.2145988927629813e-05
1	Deaths	320	Cook Islands	3	Both	158	<20 years	532	Inflammatory bowel disease	1	Number	1992	0.0011305985145538388	0.002068851400894899	0.0006031444750236776
1	Deaths	320	Cook Islands	1	Male	158	<20 years	532	Inflammatory bowel disease	2	Percent	1992	0.00016491820744347864	0.0002909253437685236	8.535294891386525e-05
1	Deaths	320	Cook Islands	2	Female	158	<20 years	532	Inflammatory bowel disease	2	Percent	1992	1.9582998997281474e-05	4.658357479675095e-05	7.2647026078355115e-06
1	Deaths	320	Cook Islands	3	Both	158	<20 years	532	Inflammatory bowel disease	2	Percent	1992	0.00010225798761903124	0.0001755302192769184	5.594429924480549e-05
1	Deaths	320	Cook Islands	1	Male	158	<20 years	532	Inflammatory bowel disease	3	Rate	1992	0.023404067270538568	0.043509892300126696	0.011864283960913088
1	Deaths	320	Cook Islands	2	Female	158	<20 years	532	Inflammatory bowel disease	3	Rate	1992	0.0022857195985891044	0.005455672115161188	0.000784928240878651
1	Deaths	320	Cook Islands	3	Both	158	<20 years	532	Inflammatory bowel disease	3	Rate	1992	0.013260267791045487	0.024264602546883646	0.007074002975016865
1	Deaths	34	Azerbaijan	1	Male	1	<5 years	532	Inflammatory bowel disease	1	Number	1992	0.608722041939052	1.316168358662393	0.17546363561986006
1	Deaths	34	Azerbaijan	2	Female	1	<5 years	532	Inflammatory bowel disease	1	Number	1992	0.12485098006203993	0.26376609387495614	0.035511223827240194
1	Deaths	34	Azerbaijan	3	Both	1	<5 years	532	Inflammatory bowel disease	1	Number	1992	0.7335730220010911	1.4225194936240184	0.29200189589631703
1	Deaths	34	Azerbaijan	1	Male	1	<5 years	532	Inflammatory bowel disease	2	Percent	1992	8.001355879410178e-05	0.00017417194372694187	2.3748896194217656e-05
1	Deaths	34	Azerbaijan	2	Female	1	<5 years	532	Inflammatory bowel disease	2	Percent	1992	2.0396123097756712e-05	4.3300671642557856e-05	5.889303350600485e-06
1	Deaths	34	Azerbaijan	3	Both	1	<5 years	532	Inflammatory bowel disease	2	Percent	1992	5.344055033925389e-05	0.00010273901372806798	2.1162066209422834e-05
1	Deaths	34	Azerbaijan	1	Male	1	<5 years	532	Inflammatory bowel disease	3	Rate	1992	0.12986832770814338	0.2807990707505397	0.03743444028896165
1	Deaths	34	Azerbaijan	2	Female	1	<5 years	532	Inflammatory bowel disease	3	Rate	1992	0.028312260277705205	0.05981382203416056	0.008052824345288078
1	Deaths	34	Azerbaijan	3	Both	1	<5 years	532	Inflammatory bowel disease	3	Rate	1992	0.08063891791521934	0.15637220731786378	0.03209866803721754
1	Deaths	34	Azerbaijan	1	Male	6	5-9 years	532	Inflammatory bowel disease	1	Number	1992	0.38873995515554016	0.644215132463688	0.19114874080544803
1	Deaths	34	Azerbaijan	2	Female	6	5-9 years	532	Inflammatory bowel disease	1	Number	1992	0.14510967545248038	0.27638032124432976	0.055444611953161874
1	Deaths	34	Azerbaijan	3	Both	6	5-9 years	532	Inflammatory bowel disease	1	Number	1992	0.5338496306080204	0.8257257165307114	0.29349362736391693
1	Deaths	34	Azerbaijan	1	Male	6	5-9 years	532	Inflammatory bowel disease	2	Percent	1992	0.0007382809581863286	0.0012352119752016535	0.00036839037379868234
1	Deaths	34	Azerbaijan	2	Female	6	5-9 years	532	Inflammatory bowel disease	2	Percent	1992	0.00041226149391972486	0.0007940565505560705	0.00016195662095976006
1	Deaths	34	Azerbaijan	3	Both	6	5-9 years	532	Inflammatory bowel disease	2	Percent	1992	0.0006076393030569372	0.0009508897984430513	0.00032945674840661023
1	Deaths	34	Azerbaijan	1	Male	6	5-9 years	532	Inflammatory bowel disease	3	Rate	1992	0.0870118972637318	0.1441950593919363	0.042784937273557484
1	Deaths	34	Azerbaijan	2	Female	6	5-9 years	532	Inflammatory bowel disease	3	Rate	1992	0.034417738679260734	0.06555307661612497	0.013150592194673145
1	Deaths	34	Azerbaijan	3	Both	6	5-9 years	532	Inflammatory bowel disease	3	Rate	1992	0.061476536625670125	0.09508811909683716	0.033797853735496326
1	Deaths	34	Azerbaijan	1	Male	7	10-14 years	532	Inflammatory bowel disease	1	Number	1992	0.16051128008623422	0.2584854449137486	0.08167391740319481
1	Deaths	34	Azerbaijan	2	Female	7	10-14 years	532	Inflammatory bowel disease	1	Number	1992	0.08096367888364556	0.1435752633265293	0.03841523721840243
1	Deaths	34	Azerbaijan	3	Both	7	10-14 years	532	Inflammatory bowel disease	1	Number	1992	0.24147495896987967	0.38104720446286694	0.1290314989945282
1	Deaths	34	Azerbaijan	1	Male	7	10-14 years	532	Inflammatory bowel disease	2	Percent	1992	0.0005049365869009289	0.0008180203341252298	0.0002567074323130866
1	Deaths	34	Azerbaijan	2	Female	7	10-14 years	532	Inflammatory bowel disease	2	Percent	1992	0.0003683029887933149	0.0006469619111203757	0.00017941689305111803
1	Deaths	34	Azerbaijan	3	Both	7	10-14 years	532	Inflammatory bowel disease	2	Percent	1992	0.00044916988541239354	0.000707278375962815	0.00023695882836799023
1	Deaths	34	Azerbaijan	1	Male	7	10-14 years	532	Inflammatory bowel disease	3	Rate	1992	0.042408441543297155	0.0682940468391292	0.0215789416790186
1	Deaths	34	Azerbaijan	2	Female	7	10-14 years	532	Inflammatory bowel disease	3	Rate	1992	0.022318609050262273	0.03957824317838094	0.010589620838286745
1	Deaths	34	Azerbaijan	3	Both	7	10-14 years	532	Inflammatory bowel disease	3	Rate	1992	0.03257663115717494	0.05140588608530539	0.017407235799246752
1	Deaths	34	Azerbaijan	1	Male	8	15-19 years	532	Inflammatory bowel disease	1	Number	1992	0.14147556527311547	0.34163870715012834	0.03314138890343405
1	Deaths	34	Azerbaijan	2	Female	8	15-19 years	532	Inflammatory bowel disease	1	Number	1992	0.06043629639329992	0.10764656157612014	0.02944420963678704
1	Deaths	34	Azerbaijan	3	Both	8	15-19 years	532	Inflammatory bowel disease	1	Number	1992	0.20191186166641548	0.40270755683894777	0.06767776530879074
1	Deaths	34	Azerbaijan	1	Male	8	15-19 years	532	Inflammatory bowel disease	2	Percent	1992	8.293594789004048e-05	0.00020261042932815396	1.9653554648246354e-05
1	Deaths	34	Azerbaijan	2	Female	8	15-19 years	532	Inflammatory bowel disease	2	Percent	1992	0.0002268887970095897	0.0004073720764983111	0.00011257620937620912
1	Deaths	34	Azerbaijan	3	Both	8	15-19 years	532	Inflammatory bowel disease	2	Percent	1992	0.0001023816597166487	0.00020989913814279008	3.546853131358806e-05
1	Deaths	34	Azerbaijan	1	Male	8	15-19 years	532	Inflammatory bowel disease	3	Rate	1992	0.03970153047757945	0.09587224138710788	0.009300290541896386
1	Deaths	34	Azerbaijan	2	Female	8	15-19 years	532	Inflammatory bowel disease	3	Rate	1992	0.018115781989502065	0.03226706065411207	0.008825902883955745
1	Deaths	34	Azerbaijan	3	Both	8	15-19 years	532	Inflammatory bowel disease	3	Rate	1992	0.029264319438700698	0.058366866049623094	0.009808951918664321
1	Deaths	34	Azerbaijan	1	Male	158	<20 years	532	Inflammatory bowel disease	1	Number	1992	1.2994488424539445	2.323992921299178	0.6055096105897775
1	Deaths	34	Azerbaijan	2	Female	158	<20 years	532	Inflammatory bowel disease	1	Number	1992	0.4113606307914655	0.6749479821073849	0.19856200122038187
1	Deaths	34	Azerbaijan	3	Both	158	<20 years	532	Inflammatory bowel disease	1	Number	1992	1.710809473245407	2.751743681325317	0.9850604583230556
1	Deaths	34	Azerbaijan	1	Male	158	<20 years	532	Inflammatory bowel disease	2	Percent	1992	0.00012796201156335104	0.00022795579658908455	5.942165098665453e-05
1	Deaths	34	Azerbaijan	2	Female	158	<20 years	532	Inflammatory bowel disease	2	Percent	1992	5.921327868615318e-05	9.902828868855378e-05	2.8562275030893207e-05
1	Deaths	34	Azerbaijan	3	Both	158	<20 years	532	Inflammatory bowel disease	2	Percent	1992	0.00010002006333191638	0.0001628206087281937	5.730984881091255e-05
1	Deaths	34	Azerbaijan	1	Male	158	<20 years	532	Inflammatory bowel disease	3	Rate	1992	0.07873892846738917	0.14082025117920763	0.036690307734246204
1	Deaths	34	Azerbaijan	2	Female	158	<20 years	532	Inflammatory bowel disease	3	Rate	1992	0.026386761772224633	0.043294594279100304	0.012736776033082375
1	Deaths	34	Azerbaijan	3	Both	158	<20 years	532	Inflammatory bowel disease	3	Rate	1992	0.05330800729562707	0.08574302079442814	0.0306940141027537
1	Deaths	90	Norway	1	Male	1	<5 years	532	Inflammatory bowel disease	1	Number	1991	0.06705964816354483	0.07895067345886371	0.054126575516064104
1	Deaths	90	Norway	2	Female	1	<5 years	532	Inflammatory bowel disease	1	Number	1991	0.0009560715411583936	0.0011412868503922753	0.0007865228197308572
1	Deaths	90	Norway	3	Both	1	<5 years	532	Inflammatory bowel disease	1	Number	1991	0.06801571970470328	0.07979487047384114	0.055118511582612814
1	Deaths	90	Norway	1	Male	1	<5 years	532	Inflammatory bowel disease	2	Percent	1991	0.0002550445504510743	0.0002974114431349355	0.00021032684769388028
1	Deaths	90	Norway	2	Female	1	<5 years	532	Inflammatory bowel disease	2	Percent	1991	4.632651614907326e-06	5.4993797438973324e-06	3.808082372639254e-06
1	Deaths	90	Norway	3	Both	1	<5 years	532	Inflammatory bowel disease	2	Percent	1991	0.00014490690183872106	0.00016916054604360816	0.00011893148548886484
1	Deaths	90	Norway	1	Male	1	<5 years	532	Inflammatory bowel disease	3	Rate	1991	0.04597856068677343	0.054131484883980764	0.0371111705069379
1	Deaths	90	Norway	2	Female	1	<5 years	532	Inflammatory bowel disease	3	Rate	1991	0.0006897449669941807	0.0008233660631723547	0.000567426320082833
1	Deaths	90	Norway	3	Both	1	<5 years	532	Inflammatory bowel disease	3	Rate	1991	0.023910288455932543	0.028051138451768615	0.019376395882065484
1	Deaths	90	Norway	1	Male	6	5-9 years	532	Inflammatory bowel disease	1	Number	1991	0.0016503335521830741	0.0018910773215353833	0.0014283338906992066
1	Deaths	90	Norway	2	Female	6	5-9 years	532	Inflammatory bowel disease	1	Number	1991	0.0010293793743479873	0.001195932491402795	0.0008315340697839149
1	Deaths	90	Norway	3	Both	6	5-9 years	532	Inflammatory bowel disease	1	Number	1991	0.002679712926531058	0.002991393095846541	0.002332939175505796
1	Deaths	90	Norway	1	Male	6	5-9 years	532	Inflammatory bowel disease	2	Percent	1991	6.672699387555936e-05	7.526737679074824e-05	5.8978668700285435e-05
1	Deaths	90	Norway	2	Female	6	5-9 years	532	Inflammatory bowel disease	2	Percent	1991	4.630504119325565e-05	5.351989242350184e-05	3.752607450688046e-05
1	Deaths	90	Norway	3	Both	6	5-9 years	532	Inflammatory bowel disease	2	Percent	1991	5.7060364938448634e-05	6.35081039047945e-05	5.024199932102966e-05
1	Deaths	90	Norway	1	Male	6	5-9 years	532	Inflammatory bowel disease	3	Rate	1991	0.0012493091886971884	0.0014315531979616106	0.0010812545450691875
1	Deaths	90	Norway	2	Female	6	5-9 years	532	Inflammatory bowel disease	3	Rate	1991	0.0008188838340608189	0.000951378867930144	0.0006614954837696766
1	Deaths	90	Norway	3	Both	6	5-9 years	532	Inflammatory bowel disease	3	Rate	1991	0.001039434579745191	0.0011603322858389318	0.0009049244146469414
1	Deaths	90	Norway	1	Male	7	10-14 years	532	Inflammatory bowel disease	1	Number	1991	0.0014327905579611337	0.0015870728742927568	0.0012754404357192637
1	Deaths	90	Norway	2	Female	7	10-14 years	532	Inflammatory bowel disease	1	Number	1991	0.0010787591260725132	0.0012486849903977997	0.0009613690449185676
1	Deaths	90	Norway	3	Both	7	10-14 years	532	Inflammatory bowel disease	1	Number	1991	0.002511549684033649	0.0027128896221844194	0.002297237410386779
1	Deaths	90	Norway	1	Male	7	10-14 years	532	Inflammatory bowel disease	2	Percent	1991	4.948789252187096e-05	5.449801019144862e-05	4.4026550244489656e-05
1	Deaths	90	Norway	2	Female	7	10-14 years	532	Inflammatory bowel disease	2	Percent	1991	7.285615293793847e-05	8.410027840279862e-05	6.525849813287222e-05
1	Deaths	90	Norway	3	Both	7	10-14 years	532	Inflammatory bowel disease	2	Percent	1991	5.739452822504809e-05	6.192795402845513e-05	5.279893443923927e-05
1	Deaths	90	Norway	1	Male	7	10-14 years	532	Inflammatory bowel disease	3	Rate	1991	0.0010687826229641712	0.0011838687099080614	0.0009514081222466974
1	Deaths	90	Norway	2	Female	7	10-14 years	532	Inflammatory bowel disease	3	Rate	1991	0.0008480052589696007	0.0009815828325910841	0.0007557257094729115
1	Deaths	90	Norway	3	Both	7	10-14 years	532	Inflammatory bowel disease	3	Rate	1991	0.0009612867784260484	0.0010383489292343157	0.0008792595119853982
1	Deaths	90	Norway	1	Male	8	15-19 years	532	Inflammatory bowel disease	1	Number	1991	0.018125139768126894	0.02053324317555104	0.015594740583536692
1	Deaths	90	Norway	2	Female	8	15-19 years	532	Inflammatory bowel disease	1	Number	1991	0.0330886678801646	0.0358097626318304	0.03021101352337367
1	Deaths	90	Norway	3	Both	8	15-19 years	532	Inflammatory bowel disease	1	Number	1991	0.05121380764829146	0.05534578317356026	0.047049189915354554
1	Deaths	90	Norway	1	Male	8	15-19 years	532	Inflammatory bowel disease	2	Percent	1991	0.00015220043192421022	0.0001725485215843619	0.00013066798534195012
1	Deaths	90	Norway	2	Female	8	15-19 years	532	Inflammatory bowel disease	2	Percent	1991	0.0008259593559411955	0.000897356235580656	0.0007575963632222543
1	Deaths	90	Norway	3	Both	8	15-19 years	532	Inflammatory bowel disease	2	Percent	1991	0.00032180485644295103	0.00034544093818246284	0.00029605962128071605
1	Deaths	90	Norway	1	Male	8	15-19 years	532	Inflammatory bowel disease	3	Rate	1991	0.011548500028123864	0.013082832045649436	0.009936246802590568
1	Deaths	90	Norway	2	Female	8	15-19 years	532	Inflammatory bowel disease	3	Rate	1991	0.021965303693698333	0.023771652405472823	0.02005502576708839
1	Deaths	90	Norway	3	Both	8	15-19 years	532	Inflammatory bowel disease	3	Rate	1991	0.016650098786187596	0.017993443556611654	0.015296141721789934
1	Deaths	90	Norway	1	Male	158	<20 years	532	Inflammatory bowel disease	1	Number	1991	0.08826791204181601	0.10101079068403156	0.07500661347416933
1	Deaths	90	Norway	2	Female	158	<20 years	532	Inflammatory bowel disease	1	Number	1991	0.03615287792174346	0.03887372257975663	0.033297761496438365
1	Deaths	90	Norway	3	Both	158	<20 years	532	Inflammatory bowel disease	1	Number	1991	0.12442078996355938	0.13758671216467772	0.1108872615110009
1	Deaths	90	Norway	1	Male	158	<20 years	532	Inflammatory bowel disease	2	Percent	1991	0.0002025791761306423	0.0002288625693408609	0.00017478221789752008
1	Deaths	90	Norway	2	Female	158	<20 years	532	Inflammatory bowel disease	2	Percent	1991	0.00012756073066678535	0.00013889125318145864	0.00011647637430263727
1	Deaths	90	Norway	3	Both	158	<20 years	532	Inflammatory bowel disease	2	Percent	1991	0.000173005478879769	0.00018941971966391128	0.0001564972283270659
1	Deaths	90	Norway	1	Male	158	<20 years	532	Inflammatory bowel disease	3	Rate	1991	0.015514022165182833	0.017753718303117	0.01318320822432387
1	Deaths	90	Norway	2	Female	158	<20 years	532	Inflammatory bowel disease	3	Rate	1991	0.006668187492271603	0.007170031421716166	0.006141577918411139
1	Deaths	90	Norway	3	Both	158	<20 years	532	Inflammatory bowel disease	3	Rate	1991	0.011197729328870734	0.012382647325423171	0.009979727188547512
1	Deaths	416	Tuvalu	1	Male	1	<5 years	532	Inflammatory bowel disease	1	Number	1990	1.8749651839616788e-05	6.865118919199256e-05	1.5453504821002807e-06
1	Deaths	416	Tuvalu	2	Female	1	<5 years	532	Inflammatory bowel disease	1	Number	1990	0.00010740209612230418	0.0004059747766119611	6.32475665117183e-06
1	Deaths	416	Tuvalu	3	Both	1	<5 years	532	Inflammatory bowel disease	1	Number	1990	0.00012615174796192093	0.0004272570190712662	1.067959184852539e-05
1	Deaths	416	Tuvalu	1	Male	1	<5 years	532	Inflammatory bowel disease	2	Percent	1990	1.1973944472271692e-06	4.276435198916851e-06	9.613564995284343e-08
1	Deaths	416	Tuvalu	2	Female	1	<5 years	532	Inflammatory bowel disease	2	Percent	1990	1.0699753674088667e-05	3.913249452451904e-05	6.47277523438103e-07
1	Deaths	416	Tuvalu	3	Both	1	<5 years	532	Inflammatory bowel disease	2	Percent	1990	4.906928007622558e-06	1.61796819445392e-05	4.258750119948016e-07
1	Deaths	416	Tuvalu	1	Male	1	<5 years	532	Inflammatory bowel disease	3	Rate	1990	0.0023296885559793683	0.00853007251457468	0.00019201344984546702
1	Deaths	416	Tuvalu	2	Female	1	<5 years	532	Inflammatory bowel disease	3	Rate	1990	0.015257976848609417	0.05767442132238134	0.000898520550723472
1	Deaths	416	Tuvalu	3	Both	1	<5 years	532	Inflammatory bowel disease	3	Rate	1990	0.008361499926376735	0.02831914413573323	0.0007078570681567807
1	Deaths	416	Tuvalu	1	Male	6	5-9 years	532	Inflammatory bowel disease	1	Number	1990	1.1195560140346204e-05	3.158998237873931e-05	2.0756120144668077e-06
1	Deaths	416	Tuvalu	2	Female	6	5-9 years	532	Inflammatory bowel disease	1	Number	1990	5.400157812056304e-07	1.5038302809078531e-06	1.1648904413264488e-07
1	Deaths	416	Tuvalu	3	Both	6	5-9 years	532	Inflammatory bowel disease	1	Number	1990	1.1735575921551845e-05	3.226929446670018e-05	2.400012383500232e-06
1	Deaths	416	Tuvalu	1	Male	6	5-9 years	532	Inflammatory bowel disease	2	Percent	1990	1.2766332996695635e-05	3.597468372204772e-05	2.49057014406749e-06
1	Deaths	416	Tuvalu	2	Female	6	5-9 years	532	Inflammatory bowel disease	2	Percent	1990	1.1988569610534955e-06	3.0904681648006185e-06	2.7028782258238545e-07
1	Deaths	416	Tuvalu	3	Both	6	5-9 years	532	Inflammatory bowel disease	2	Percent	1990	8.842917209988749e-06	2.4036137825687944e-05	1.8287133681395472e-06
1	Deaths	416	Tuvalu	1	Male	6	5-9 years	532	Inflammatory bowel disease	3	Rate	1990	0.0019216276722115774	0.005422165889216894	0.00035626207476662175
1	Deaths	416	Tuvalu	2	Female	6	5-9 years	532	Inflammatory bowel disease	3	Rate	1990	0.00010647698811844303	0.00029651599920819293	2.29685927702868e-05
1	Deaths	416	Tuvalu	3	Both	6	5-9 years	532	Inflammatory bowel disease	3	Rate	1990	0.0010768807874534422	0.002961097390376042	0.0002202301142030342
1	Deaths	416	Tuvalu	1	Male	7	10-14 years	532	Inflammatory bowel disease	1	Number	1990	0.00012582702923059523	0.00026999768228893115	4.747317183414566e-05
1	Deaths	416	Tuvalu	2	Female	7	10-14 years	532	Inflammatory bowel disease	1	Number	1990	1.227867870270193e-06	2.6435408240030015e-06	4.1284714421030045e-07
1	Deaths	416	Tuvalu	3	Both	7	10-14 years	532	Inflammatory bowel disease	1	Number	1990	0.00012705489710086536	0.0002705903741713245	4.8137787057390815e-05
1	Deaths	416	Tuvalu	1	Male	7	10-14 years	532	Inflammatory bowel disease	2	Percent	1990	0.0002473793601409895	0.0005001297798892149	9.54925043584634e-05
1	Deaths	416	Tuvalu	2	Female	7	10-14 years	532	Inflammatory bowel disease	2	Percent	1990	3.5786277909272924e-06	7.549396144769349e-06	1.2238289056485047e-06
1	Deaths	416	Tuvalu	3	Both	7	10-14 years	532	Inflammatory bowel disease	2	Percent	1990	0.00014914003138682275	0.0002986652718511895	5.8942148649701e-05
1	Deaths	416	Tuvalu	1	Male	7	10-14 years	532	Inflammatory bowel disease	3	Rate	1990	0.027677341949109813	0.05938960987851744	0.010442360582594222
1	Deaths	416	Tuvalu	2	Female	7	10-14 years	532	Inflammatory bowel disease	3	Rate	1990	0.0002905472673444338	0.0006255343763971199	9.769097513306605e-05
1	Deaths	416	Tuvalu	3	Both	7	10-14 years	532	Inflammatory bowel disease	3	Rate	1990	0.014483708521254794	0.030846131849946914	0.005487499439269788
1	Deaths	416	Tuvalu	1	Male	8	15-19 years	532	Inflammatory bowel disease	1	Number	1990	9.48752408564918e-05	0.0002019930472425903	4.070532230843305e-05
1	Deaths	416	Tuvalu	2	Female	8	15-19 years	532	Inflammatory bowel disease	1	Number	1990	6.109057554995977e-06	1.3358233261512251e-05	2.219060278348763e-06
1	Deaths	416	Tuvalu	3	Both	8	15-19 years	532	Inflammatory bowel disease	1	Number	1990	0.00010098429841148775	0.00020877071452324365	4.6189293087363143e-05
1	Deaths	416	Tuvalu	1	Male	8	15-19 years	532	Inflammatory bowel disease	2	Percent	1990	0.00010185088118449437	0.00021895302237707998	4.442933652120926e-05
1	Deaths	416	Tuvalu	2	Female	8	15-19 years	532	Inflammatory bowel disease	2	Percent	1990	1.0158820618229766e-05	2.256398990003596e-05	3.6175478975802266e-06
1	Deaths	416	Tuvalu	3	Both	8	15-19 years	532	Inflammatory bowel disease	2	Percent	1990	6.578227087035313e-05	0.00013711807691445398	3.102385523589458e-05
1	Deaths	416	Tuvalu	1	Male	8	15-19 years	532	Inflammatory bowel disease	3	Rate	1990	0.023720812535236113	0.05050252482952957	0.010177189653992183
1	Deaths	416	Tuvalu	2	Female	8	15-19 years	532	Inflammatory bowel disease	3	Rate	1990	0.0015371832249847861	0.003361247115479825	0.0005583679977475737
1	Deaths	416	Tuvalu	3	Both	8	15-19 years	532	Inflammatory bowel disease	3	Rate	1990	0.01266443110240927	0.026181915128100773	0.0057925947813225135
1	Deaths	416	Tuvalu	1	Male	158	<20 years	532	Inflammatory bowel disease	1	Number	1990	0.0002506474820670502	0.0004734100500518524	0.00011441367944429945
1	Deaths	416	Tuvalu	2	Female	158	<20 years	532	Inflammatory bowel disease	1	Number	1990	0.00011527903732877598	0.00041348851590889535	1.1639165648329981e-05
1	Deaths	416	Tuvalu	3	Both	158	<20 years	532	Inflammatory bowel disease	1	Number	1990	0.00036592651939582613	0.0007226556900334447	0.0001594530930073
1	Deaths	416	Tuvalu	1	Male	158	<20 years	532	Inflammatory bowel disease	2	Percent	1990	1.3992464207840623e-05	2.6021167763458548e-05	6.528010821788527e-06
1	Deaths	416	Tuvalu	2	Female	158	<20 years	532	Inflammatory bowel disease	2	Percent	1990	1.0082139794908177e-05	3.543112584885614e-05	1.0813985086947708e-06
1	Deaths	416	Tuvalu	3	Both	158	<20 years	532	Inflammatory bowel disease	2	Percent	1990	1.2473940288159728e-05	2.391195479508744e-05	5.569365320109376e-06
1	Deaths	416	Tuvalu	1	Male	158	<20 years	532	Inflammatory bowel disease	3	Rate	1990	0.011179592236426998	0.021115437811541297	0.005103176269348557
1	Deaths	416	Tuvalu	2	Female	158	<20 years	532	Inflammatory bowel disease	3	Rate	1990	0.0056756985450132635	0.020357874445382725	0.0005730477723108535
1	Deaths	416	Tuvalu	3	Both	158	<20 years	532	Inflammatory bowel disease	3	Rate	1990	0.008563474978796719	0.016911712029245914	0.00373154854836502
1	Deaths	67	Japan	1	Male	1	<5 years	532	Inflammatory bowel disease	1	Number	1992	0.14870710718202393	0.1651520085308783	0.13208211482928953
1	Deaths	67	Japan	2	Female	1	<5 years	532	Inflammatory bowel disease	1	Number	1992	0.07255456965004714	0.0792969250156455	0.06630558133929192
1	Deaths	67	Japan	3	Both	1	<5 years	532	Inflammatory bowel disease	1	Number	1992	0.2212616768320712	0.2415712127710538	0.2017600255889764
1	Deaths	67	Japan	1	Male	1	<5 years	532	Inflammatory bowel disease	2	Percent	1992	3.544582318425778e-05	3.933063080586346e-05	3.1728043507593414e-05
1	Deaths	67	Japan	2	Female	1	<5 years	532	Inflammatory bowel disease	2	Percent	1992	2.18671979268371e-05	2.4046715194634194e-05	1.9962306557712154e-05
1	Deaths	67	Japan	3	Both	1	<5 years	532	Inflammatory bowel disease	2	Percent	1992	2.944954006392434e-05	3.203144851196358e-05	2.682982385008086e-05
1	Deaths	67	Japan	1	Male	1	<5 years	532	Inflammatory bowel disease	3	Rate	1992	0.00458204989065192	0.0050887597571485236	0.004069790955383327
1	Deaths	67	Japan	2	Female	1	<5 years	532	Inflammatory bowel disease	3	Rate	1992	0.002351966249118482	0.0025705299086638046	0.002149395829792418
1	Deaths	67	Japan	3	Both	1	<5 years	532	Inflammatory bowel disease	3	Rate	1992	0.003495293338822274	0.0038161251552419548	0.003187223759571286
1	Deaths	67	Japan	1	Male	6	5-9 years	532	Inflammatory bowel disease	1	Number	1992	0.13961378029644803	0.14983783466145043	0.12826496140075846
1	Deaths	67	Japan	2	Female	6	5-9 years	532	Inflammatory bowel disease	1	Number	1992	0.09677001757353795	0.10365964671415319	0.08775209287190591
1	Deaths	67	Japan	3	Both	6	5-9 years	532	Inflammatory bowel disease	1	Number	1992	0.23638379786998576	0.2484043515635483	0.21872635293288062
1	Deaths	67	Japan	1	Male	6	5-9 years	532	Inflammatory bowel disease	2	Percent	1992	0.0001768187624407776	0.00018906452937053652	0.00016171353565194084
1	Deaths	67	Japan	2	Female	6	5-9 years	532	Inflammatory bowel disease	2	Percent	1992	0.00018968726191751273	0.0002024867501578215	0.0001716887690986974
1	Deaths	67	Japan	3	Both	6	5-9 years	532	Inflammatory bowel disease	2	Percent	1992	0.0001818690711004452	0.00019134921521475728	0.00016785888114702918
1	Deaths	67	Japan	1	Male	6	5-9 years	532	Inflammatory bowel disease	3	Rate	1992	0.003705274023011266	0.003976614881829502	0.003404082523456065
1	Deaths	67	Japan	2	Female	6	5-9 years	532	Inflammatory bowel disease	3	Rate	1992	0.0026997923055553006	0.0028920064665977664	0.0024482007038172725
1	Deaths	67	Japan	3	Both	6	5-9 years	532	Inflammatory bowel disease	3	Rate	1992	0.0032150890991914853	0.0033785823313616315	0.002974927720753504
1	Deaths	67	Japan	1	Male	7	10-14 years	532	Inflammatory bowel disease	1	Number	1992	0.1501129466483832	0.16541806228511025	0.1406597466927933
1	Deaths	67	Japan	2	Female	7	10-14 years	532	Inflammatory bowel disease	1	Number	1992	0.23300549272286467	0.24691397114525052	0.22118087953397048
1	Deaths	67	Japan	3	Both	7	10-14 years	532	Inflammatory bowel disease	1	Number	1992	0.3831184393712475	0.4072905491799038	0.36720544616340745
1	Deaths	67	Japan	1	Male	7	10-14 years	532	Inflammatory bowel disease	2	Percent	1992	0.0002125015150899096	0.0002336991421667455	0.0001980609151021255
1	Deaths	67	Japan	2	Female	7	10-14 years	532	Inflammatory bowel disease	2	Percent	1992	0.00049548816506573	0.0005251641800183309	0.00047022853282267693
1	Deaths	67	Japan	3	Both	7	10-14 years	532	Inflammatory bowel disease	2	Percent	1992	0.0003255972064743243	0.00034472497325536603	0.0003121456920313523
1	Deaths	67	Japan	1	Male	7	10-14 years	532	Inflammatory bowel disease	3	Rate	1992	0.0035749811368794428	0.003939476677875127	0.0033498505783304696
1	Deaths	67	Japan	2	Female	7	10-14 years	532	Inflammatory bowel disease	3	Rate	1992	0.005842213090657221	0.006190944331971918	0.005545731195930902
1	Deaths	67	Japan	3	Both	7	10-14 years	532	Inflammatory bowel disease	3	Rate	1992	0.004679426693811251	0.004974665983441884	0.004485064644003863
1	Deaths	67	Japan	1	Male	8	15-19 years	532	Inflammatory bowel disease	1	Number	1992	0.9882452890874389	1.0404572516034076	0.9082666345703966
1	Deaths	67	Japan	2	Female	8	15-19 years	532	Inflammatory bowel disease	1	Number	1992	0.616236080036896	0.6504496195150511	0.5829886852410343
1	Deaths	67	Japan	3	Both	8	15-19 years	532	Inflammatory bowel disease	1	Number	1992	1.6044813691243347	1.6659575242684996	1.511418455758933
1	Deaths	67	Japan	1	Male	8	15-19 years	532	Inflammatory bowel disease	2	Percent	1992	0.00033096392321714995	0.0003481294552228939	0.0003036146093801691
1	Deaths	67	Japan	2	Female	8	15-19 years	532	Inflammatory bowel disease	2	Percent	1992	0.0005821185736223659	0.0006141592218780587	0.0005503591382099905
1	Deaths	67	Japan	3	Both	8	15-19 years	532	Inflammatory bowel disease	2	Percent	1992	0.0003967008322816572	0.0004114135672980022	0.00037410076003728673
1	Deaths	67	Japan	1	Male	8	15-19 years	532	Inflammatory bowel disease	3	Rate	1992	0.019556182656171928	0.020589394437775632	0.017973501520626694
1	Deaths	67	Japan	2	Female	8	15-19 years	532	Inflammatory bowel disease	3	Rate	1992	0.012826398274095291	0.013538522243998216	0.01213438373446905
1	Deaths	67	Japan	3	Both	8	15-19 years	532	Inflammatory bowel disease	3	Rate	1992	0.01627626070063902	0.016899890209372704	0.015332207208560806
1	Deaths	67	Japan	1	Male	158	<20 years	532	Inflammatory bowel disease	1	Number	1992	1.426679123214294	1.4832731748350716	1.3573496209458056
1	Deaths	67	Japan	2	Female	158	<20 years	532	Inflammatory bowel disease	1	Number	1992	1.018566159983346	1.057694541216188	0.9809915356847463
1	Deaths	67	Japan	3	Both	158	<20 years	532	Inflammatory bowel disease	1	Number	1992	2.445245283197641	2.5140576247349697	2.3641176323209927
1	Deaths	67	Japan	1	Male	158	<20 years	532	Inflammatory bowel disease	2	Percent	1992	0.00016442496965530314	0.00017165050253132937	0.00015628591027214692
1	Deaths	67	Japan	2	Female	158	<20 years	532	Inflammatory bowel disease	2	Percent	1992	0.0001901401900112709	0.000198174712428604	0.00018167613281311966
1	Deaths	67	Japan	3	Both	158	<20 years	532	Inflammatory bowel disease	2	Percent	1992	0.00017423825342804974	0.0001797651731102774	0.00016746539832103617
1	Deaths	67	Japan	1	Male	158	<20 years	532	Inflammatory bowel disease	3	Rate	1992	0.008771061199134091	0.009118995000222068	0.008344831294029447
1	Deaths	67	Japan	2	Female	158	<20 years	532	Inflammatory bowel disease	3	Rate	1992	0.0065875692239186455	0.00684063174466392	0.006344555614833286
1	Deaths	67	Japan	3	Both	158	<20 years	532	Inflammatory bowel disease	3	Rate	1992	0.007706974221813725	0.007923858370825283	0.007451274428308762
1	Deaths	81	Germany	1	Male	158	<20 years	532	Inflammatory bowel disease	1	Number	1990	5.116670965822478	5.939847084676926	4.306236289613477
1	Deaths	81	Germany	2	Female	158	<20 years	532	Inflammatory bowel disease	1	Number	1990	4.111883466694798	4.80357686901538	3.292457939310204
1	Deaths	81	Germany	3	Both	158	<20 years	532	Inflammatory bowel disease	1	Number	1990	9.228554432517274	10.338751353381515	7.9005733245211855
1	Deaths	81	Germany	1	Male	158	<20 years	532	Inflammatory bowel disease	2	Percent	1990	0.000698861346755993	0.0008077337739397432	0.000590226277490847
1	Deaths	81	Germany	2	Female	158	<20 years	532	Inflammatory bowel disease	2	Percent	1990	0.000884537655435478	0.0010278126090603995	0.0007129793707930708
1	Deaths	81	Germany	3	Both	158	<20 years	532	Inflammatory bowel disease	2	Percent	1990	0.0007709655522245554	0.0008671567883646615	0.0006583623116913273
1	Deaths	81	Germany	1	Male	158	<20 years	532	Inflammatory bowel disease	3	Rate	1990	0.0575240942289158	0.06677863901873606	0.04841279491105294
1	Deaths	81	Germany	2	Female	158	<20 years	532	Inflammatory bowel disease	3	Rate	1990	0.04874445729011744	0.05694415939266113	0.03903055052560096
1	Deaths	81	Germany	3	Both	158	<20 years	532	Inflammatory bowel disease	3	Rate	1990	0.05325060162860946	0.05965665952148408	0.04558788549366978
1	Deaths	91	Portugal	1	Male	1	<5 years	532	Inflammatory bowel disease	1	Number	1991	0.5549718185360701	0.7357935639866638	0.4083231434715594
1	Deaths	91	Portugal	2	Female	1	<5 years	532	Inflammatory bowel disease	1	Number	1991	0.2689928615961373	0.3493580482390638	0.19409382055258995
1	Deaths	91	Portugal	3	Both	1	<5 years	532	Inflammatory bowel disease	1	Number	1991	0.8239646801322076	1.0378383162652227	0.6448537201303662
1	Deaths	91	Portugal	1	Male	1	<5 years	532	Inflammatory bowel disease	2	Percent	1991	0.0006002333868319995	0.0007865658439415311	0.0004475167381645433
1	Deaths	91	Portugal	2	Female	1	<5 years	532	Inflammatory bowel disease	2	Percent	1991	0.000396018266712102	0.0005182736458814811	0.00028832048694018257
1	Deaths	91	Portugal	3	Both	1	<5 years	532	Inflammatory bowel disease	2	Percent	1991	0.0005137619206973812	0.0006463537809963095	0.0004037600505122776
1	Deaths	91	Portugal	1	Male	1	<5 years	532	Inflammatory bowel disease	3	Rate	1991	0.1909991732771838	0.2532308087189679	0.14052854618588134
1	Deaths	91	Portugal	2	Female	1	<5 years	532	Inflammatory bowel disease	3	Rate	1991	0.09727644144255404	0.12633906907550543	0.07019054727813913
1	Deaths	91	Portugal	3	Both	1	<5 years	532	Inflammatory bowel disease	3	Rate	1991	0.1452978631150146	0.18301232230976924	0.11371345133589472
1	Deaths	91	Portugal	1	Male	6	5-9 years	532	Inflammatory bowel disease	1	Number	1991	0.177815885991844	0.2348055469677631	0.12945736659172516
1	Deaths	91	Portugal	2	Female	6	5-9 years	532	Inflammatory bowel disease	1	Number	1991	0.1412612730720734	0.18174191600216114	0.1076469249107118
1	Deaths	91	Portugal	3	Both	6	5-9 years	532	Inflammatory bowel disease	1	Number	1991	0.31907715906391787	0.38916464841045667	0.2530339371978579
1	Deaths	91	Portugal	1	Male	6	5-9 years	532	Inflammatory bowel disease	2	Percent	1991	0.0011478196702780596	0.0015217291378970246	0.0008339298241294814
1	Deaths	91	Portugal	2	Female	6	5-9 years	532	Inflammatory bowel disease	2	Percent	1991	0.001415021249222067	0.0018163935674596098	0.0010758979466727893
1	Deaths	91	Portugal	3	Both	6	5-9 years	532	Inflammatory bowel disease	2	Percent	1991	0.0012525182739567874	0.0015293345651958665	0.0010000283699837266
1	Deaths	91	Portugal	1	Male	6	5-9 years	532	Inflammatory bowel disease	3	Rate	1991	0.051802054016379606	0.06840451605053736	0.03771405158541568
1	Deaths	91	Portugal	2	Female	6	5-9 years	532	Inflammatory bowel disease	3	Rate	1991	0.04334713521096954	0.05576893960474846	0.03303230749427662
1	Deaths	91	Portugal	3	Both	6	5-9 years	532	Inflammatory bowel disease	3	Rate	1991	0.047684374602196926	0.05815857497032276	0.03781456837527626
1	Deaths	91	Portugal	1	Male	7	10-14 years	532	Inflammatory bowel disease	1	Number	1991	0.12767028595586574	0.1619445835237332	0.09936463238816179
1	Deaths	91	Portugal	2	Female	7	10-14 years	532	Inflammatory bowel disease	1	Number	1991	0.12234696745976499	0.16371786729205362	0.0887694377631217
1	Deaths	91	Portugal	3	Both	7	10-14 years	532	Inflammatory bowel disease	1	Number	1991	0.2500172534156307	0.29972293418628476	0.2018291231733687
1	Deaths	91	Portugal	1	Male	7	10-14 years	532	Inflammatory bowel disease	2	Percent	1991	0.0006485420040746328	0.0008185039707609343	0.0005037132822337558
1	Deaths	91	Portugal	2	Female	7	10-14 years	532	Inflammatory bowel disease	2	Percent	1991	0.0010956919678252511	0.0014616245736390145	0.0007923530887793994
1	Deaths	91	Portugal	3	Both	7	10-14 years	532	Inflammatory bowel disease	2	Percent	1991	0.0008103820022503903	0.0009610743829202521	0.0006536222736194551
1	Deaths	91	Portugal	1	Male	7	10-14 years	532	Inflammatory bowel disease	3	Rate	1991	0.03095908793717432	0.03927034834083076	0.024095178991088963
1	Deaths	91	Portugal	2	Female	7	10-14 years	532	Inflammatory bowel disease	3	Rate	1991	0.03087395043178102	0.041313793259600266	0.022400745014435983
1	Deaths	91	Portugal	3	Both	7	10-14 years	532	Inflammatory bowel disease	3	Rate	1991	0.03091736696225767	0.03706401784934825	0.024958377790225014
1	Deaths	91	Portugal	1	Male	8	15-19 years	532	Inflammatory bowel disease	1	Number	1991	0.3072021241572721	0.38667335001310527	0.23351837903477463
1	Deaths	91	Portugal	2	Female	8	15-19 years	532	Inflammatory bowel disease	1	Number	1991	0.23032410394844163	0.2934639124760822	0.17273195445687442
1	Deaths	91	Portugal	3	Both	8	15-19 years	532	Inflammatory bowel disease	1	Number	1991	0.5375262281057133	0.6461214535409878	0.4448594202305306
1	Deaths	91	Portugal	1	Male	8	15-19 years	532	Inflammatory bowel disease	2	Percent	1991	0.0004662334446644092	0.0005877790144804444	0.00035310514659602464
1	Deaths	91	Portugal	2	Female	8	15-19 years	532	Inflammatory bowel disease	2	Percent	1991	0.0013331031170698865	0.0016993942198978208	0.0010040868047120806
1	Deaths	91	Portugal	3	Both	8	15-19 years	532	Inflammatory bowel disease	2	Percent	1991	0.0006463324402415929	0.0007759147091733063	0.0005361974932674013
1	Deaths	91	Portugal	1	Male	8	15-19 years	532	Inflammatory bowel disease	3	Rate	1991	0.06937940914134555	0.08732741880677813	0.05273846073011902
1	Deaths	91	Portugal	2	Female	8	15-19 years	532	Inflammatory bowel disease	3	Rate	1991	0.053450012119595755	0.06810251037391134	0.04008492772093065
1	Deaths	91	Portugal	3	Both	8	15-19 years	532	Inflammatory bowel disease	3	Rate	1991	0.06152292506937871	0.07395226445415885	0.05091668340296802
1	Deaths	91	Portugal	1	Male	158	<20 years	532	Inflammatory bowel disease	1	Number	1991	1.167660114641052	1.3621422946136608	0.9756045994583592
1	Deaths	91	Portugal	2	Female	158	<20 years	532	Inflammatory bowel disease	1	Number	1991	0.7629252060764172	0.8792183003578488	0.6525372335435485
1	Deaths	91	Portugal	3	Both	158	<20 years	532	Inflammatory bowel disease	1	Number	1991	1.9305853207174688	2.174444956426428	1.7134972150107637
1	Deaths	91	Portugal	1	Male	158	<20 years	532	Inflammatory bowel disease	2	Percent	1991	0.0006033936277498516	0.0007019812320789994	0.0005066325604067173
1	Deaths	91	Portugal	2	Female	158	<20 years	532	Inflammatory bowel disease	2	Percent	1991	0.0007174232723816558	0.0008287617402624348	0.0006134024200464876
1	Deaths	91	Portugal	3	Both	158	<20 years	532	Inflammatory bowel disease	2	Percent	1991	0.0006438468735903919	0.0007198228097868688	0.000572385267993297
1	Deaths	91	Portugal	1	Male	158	<20 years	532	Inflammatory bowel disease	3	Rate	1991	0.07841948518091472	0.09148081376367814	0.06552113022476212
1	Deaths	91	Portugal	2	Female	158	<20 years	532	Inflammatory bowel disease	3	Rate	1991	0.053366271975369146	0.06150092115047911	0.045644683387026465
1	Deaths	91	Portugal	3	Both	158	<20 years	532	Inflammatory bowel disease	3	Rate	1991	0.06614778254363651	0.07450316263533423	0.05870967729389776
1	Deaths	205	Côte d'Ivoire	1	Male	1	<5 years	532	Inflammatory bowel disease	1	Number	1991	0.17836687322466302	0.5013313734583492	0.02562290192702736
1	Deaths	205	Côte d'Ivoire	2	Female	1	<5 years	532	Inflammatory bowel disease	1	Number	1991	0.6201710075561959	1.86582140538243	0.07550056231071062
1	Deaths	205	Côte d'Ivoire	3	Both	1	<5 years	532	Inflammatory bowel disease	1	Number	1991	0.7985378807808593	2.0578931546293595	0.2006235265065743
1	Deaths	205	Côte d'Ivoire	1	Male	1	<5 years	532	Inflammatory bowel disease	2	Percent	1991	4.0288591305469676e-06	1.1601422650616843e-05	5.734056875367412e-07
1	Deaths	205	Côte d'Ivoire	2	Female	1	<5 years	532	Inflammatory bowel disease	2	Percent	1991	1.6944182393710933e-05	5.1441374908348836e-05	2.0510295485571604e-06
1	Deaths	205	Côte d'Ivoire	3	Both	1	<5 years	532	Inflammatory bowel disease	2	Percent	1991	9.88414034043732e-06	2.5204348247440594e-05	2.520855748462111e-06
1	Deaths	205	Côte d'Ivoire	1	Male	1	<5 years	532	Inflammatory bowel disease	3	Rate	1991	0.014794703733812017	0.04158310906442335	0.00212530071283704
1	Deaths	205	Côte d'Ivoire	2	Female	1	<5 years	532	Inflammatory bowel disease	3	Rate	1991	0.0534853052867595	0.16091372582973784	0.006511382465979685
1	Deaths	205	Côte d'Ivoire	3	Both	1	<5 years	532	Inflammatory bowel disease	3	Rate	1991	0.0337629645303178	0.08700974025050955	0.008482559403149492
1	Deaths	205	Côte d'Ivoire	1	Male	6	5-9 years	532	Inflammatory bowel disease	1	Number	1991	0.12073201541120712	0.25117156689610504	0.03611507469576844
1	Deaths	205	Côte d'Ivoire	2	Female	6	5-9 years	532	Inflammatory bowel disease	1	Number	1991	0.14308402530160094	0.3121704877012906	0.05102163666459944
1	Deaths	205	Côte d'Ivoire	3	Both	6	5-9 years	532	Inflammatory bowel disease	1	Number	1991	0.2638160407128083	0.46688806233372815	0.12299677081154167
1	Deaths	205	Côte d'Ivoire	1	Male	6	5-9 years	532	Inflammatory bowel disease	2	Percent	1991	5.6044582364516746e-05	0.00011912401046270737	1.6851709679979467e-05
1	Deaths	205	Côte d'Ivoire	2	Female	6	5-9 years	532	Inflammatory bowel disease	2	Percent	1991	9.069258259013732e-05	0.00019129938371008847	3.266051398797087e-05
1	Deaths	205	Côte d'Ivoire	3	Both	6	5-9 years	532	Inflammatory bowel disease	2	Percent	1991	7.069058258233742e-05	0.00012101256466202033	3.35721195333691e-05
1	Deaths	205	Côte d'Ivoire	1	Male	6	5-9 years	532	Inflammatory bowel disease	3	Rate	1991	0.012014783365701668	0.02499562318745504	0.003594032595479337
1	Deaths	205	Côte d'Ivoire	2	Female	6	5-9 years	532	Inflammatory bowel disease	3	Rate	1991	0.014776169575337747	0.03223758943716652	0.005268962442021514
1	Deaths	205	Côte d'Ivoire	3	Both	6	5-9 years	532	Inflammatory bowel disease	3	Rate	1991	0.01336992332947984	0.023661402771360328	0.006233348780008728
1	Deaths	205	Côte d'Ivoire	1	Male	7	10-14 years	532	Inflammatory bowel disease	1	Number	1991	0.07542843030603576	0.14980304997857904	0.02956947360325267
1	Deaths	205	Côte d'Ivoire	2	Female	7	10-14 years	532	Inflammatory bowel disease	1	Number	1991	0.1546732823321139	0.31775595635100884	0.062410875121760696
1	Deaths	205	Côte d'Ivoire	3	Both	7	10-14 years	532	Inflammatory bowel disease	1	Number	1991	0.23010171263814932	0.3983054899365914	0.11646927177936127
1	Deaths	205	Côte d'Ivoire	1	Male	7	10-14 years	532	Inflammatory bowel disease	2	Percent	1991	6.877167915718245e-05	0.00013556977651522432	2.7277467165720245e-05
1	Deaths	205	Côte d'Ivoire	2	Female	7	10-14 years	532	Inflammatory bowel disease	2	Percent	1991	0.0002127468642087225	0.0004142842525909858	8.32385153262425e-05
1	Deaths	205	Côte d'Ivoire	3	Both	7	10-14 years	532	Inflammatory bowel disease	2	Percent	1991	0.000126107707742682	0.00021156554309324985	6.714930435010933e-05
1	Deaths	205	Côte d'Ivoire	1	Male	7	10-14 years	532	Inflammatory bowel disease	3	Rate	1991	0.009510079908580018	0.01888729448651	0.0037281440920967734
1	Deaths	205	Côte d'Ivoire	2	Female	7	10-14 years	532	Inflammatory bowel disease	3	Rate	1991	0.020237052343586682	0.041574367752501624	0.00816567753399187
1	Deaths	205	Côte d'Ivoire	3	Both	7	10-14 years	532	Inflammatory bowel disease	3	Rate	1991	0.014774266769241295	0.025574218881328364	0.007478206363433476
1	Deaths	205	Côte d'Ivoire	1	Male	8	15-19 years	532	Inflammatory bowel disease	1	Number	1991	3.1956375660326084	6.507884845348805	1.2923248435002952
1	Deaths	205	Côte d'Ivoire	2	Female	8	15-19 years	532	Inflammatory bowel disease	1	Number	1991	0.06566921204392921	0.14965430284216455	0.021647156746322033
1	Deaths	205	Côte d'Ivoire	3	Both	8	15-19 years	532	Inflammatory bowel disease	1	Number	1991	3.2613067780765395	6.551010799905079	1.3416900304463735
1	Deaths	205	Côte d'Ivoire	1	Male	8	15-19 years	532	Inflammatory bowel disease	2	Percent	1991	0.002419378914650755	0.004879074821553897	0.000998990571607899
1	Deaths	205	Côte d'Ivoire	2	Female	8	15-19 years	532	Inflammatory bowel disease	2	Percent	1991	5.2627955892500966e-05	0.00011647683481006339	1.7512856877465204e-05
1	Deaths	205	Côte d'Ivoire	3	Both	8	15-19 years	532	Inflammatory bowel disease	2	Percent	1991	0.0012679508629002377	0.0025878893830426847	0.0005455176557147124
1	Deaths	205	Côte d'Ivoire	1	Male	8	15-19 years	532	Inflammatory bowel disease	3	Rate	1991	0.5046529043792709	1.0277207351297009	0.2040830576677657
1	Deaths	205	Côte d'Ivoire	2	Female	8	15-19 years	532	Inflammatory bowel disease	3	Rate	1991	0.010257142544739754	0.023375117028340175	0.0033811578595890268
1	Deaths	205	Côte d'Ivoire	3	Both	8	15-19 years	532	Inflammatory bowel disease	3	Rate	1991	0.2560973173775539	0.5144245562070523	0.10535752719104094
1	Deaths	205	Côte d'Ivoire	1	Male	158	<20 years	532	Inflammatory bowel disease	1	Number	1991	3.5701648849745107	7.019386712594619	1.501378730260275
1	Deaths	205	Côte d'Ivoire	2	Female	158	<20 years	532	Inflammatory bowel disease	1	Number	1991	0.9835975272338399	2.3271582074087966	0.2789814181100745
1	Deaths	205	Côte d'Ivoire	3	Both	158	<20 years	532	Inflammatory bowel disease	1	Number	1991	4.553762412208353	7.714843437355612	2.4147912758086245
1	Deaths	205	Côte d'Ivoire	1	Male	158	<20 years	532	Inflammatory bowel disease	2	Percent	1991	7.32643679710304e-05	0.00014261089584646815	3.14129012844685e-05
1	Deaths	205	Côte d'Ivoire	2	Female	158	<20 years	532	Inflammatory bowel disease	2	Percent	1991	2.4475190162926542e-05	5.743272934127896e-05	7.025207954615304e-06
1	Deaths	205	Côte d'Ivoire	3	Both	158	<20 years	532	Inflammatory bowel disease	2	Percent	1991	5.1224153045151865e-05	8.785500699860872e-05	2.8034353168250103e-05
1	Deaths	205	Côte d'Ivoire	1	Male	158	<20 years	532	Inflammatory bowel disease	3	Rate	1991	0.09816635400428965	0.1930072204288371	0.04128237229309175
1	Deaths	205	Côte d'Ivoire	2	Female	158	<20 years	532	Inflammatory bowel disease	3	Rate	1991	0.02784505073237528	0.06588044047832994	0.00789779510986734
1	Deaths	205	Côte d'Ivoire	3	Both	158	<20 years	532	Inflammatory bowel disease	3	Rate	1991	0.06351799149779355	0.1076102166742425	0.03368262940432482
1	Deaths	25	Micronesia (Federated States of)	1	Male	1	<5 years	532	Inflammatory bowel disease	1	Number	1991	0.00013442741167613595	0.00040727489420748963	2.1354243098992768e-05
1	Deaths	25	Micronesia (Federated States of)	2	Female	1	<5 years	532	Inflammatory bowel disease	1	Number	1991	0.0011835848488432475	0.0031407186387258377	0.0002455169457050127
1	Deaths	25	Micronesia (Federated States of)	3	Both	1	<5 years	532	Inflammatory bowel disease	1	Number	1991	0.0013180122605193822	0.003346440749675726	0.000343023575796771
1	Deaths	25	Micronesia (Federated States of)	1	Male	1	<5 years	532	Inflammatory bowel disease	2	Percent	1991	1.9439362072244365e-06	5.470946573419367e-06	3.3266089795856293e-07
1	Deaths	25	Micronesia (Federated States of)	2	Female	1	<5 years	532	Inflammatory bowel disease	2	Percent	1991	2.0040046415210923e-05	5.083839097761867e-05	4.3650551116247125e-06
1	Deaths	25	Micronesia (Federated States of)	3	Both	1	<5 years	532	Inflammatory bowel disease	2	Percent	1991	1.0313883573554204e-05	2.4232815431501877e-05	2.7377673914288835e-06
1	Deaths	25	Micronesia (Federated States of)	1	Male	1	<5 years	532	Inflammatory bowel disease	3	Rate	1991	0.0016646723727635141	0.0050434599316751365	0.0002644387635299514
1	Deaths	25	Micronesia (Federated States of)	2	Female	1	<5 years	532	Inflammatory bowel disease	3	Rate	1991	0.01586076657919826	0.04208756581199289	0.003290078418011778
1	Deaths	25	Micronesia (Federated States of)	3	Both	1	<5 years	532	Inflammatory bowel disease	3	Rate	1991	0.008482699771272192	0.0215376237628199	0.0022076926710875985
1	Deaths	25	Micronesia (Federated States of)	1	Male	6	5-9 years	532	Inflammatory bowel disease	1	Number	1991	0.00015501077958337154	0.00033426682762726777	5.1121620058177804e-05
1	Deaths	25	Micronesia (Federated States of)	2	Female	6	5-9 years	532	Inflammatory bowel disease	1	Number	1991	1.3057404503166455e-05	2.755866406452923e-05	4.786883236220359e-06
1	Deaths	25	Micronesia (Federated States of)	3	Both	6	5-9 years	532	Inflammatory bowel disease	1	Number	1991	0.00016806818408653793	0.0003433478398256787	6.25408446574899e-05
1	Deaths	25	Micronesia (Federated States of)	1	Male	6	5-9 years	532	Inflammatory bowel disease	2	Percent	1991	1.935063409643819e-05	4.19372934577032e-05	6.562225160670293e-06
1	Deaths	25	Micronesia (Federated States of)	2	Female	6	5-9 years	532	Inflammatory bowel disease	2	Percent	1991	2.605996985724545e-06	5.313467864480666e-06	9.553783088340463e-07
1	Deaths	25	Micronesia (Federated States of)	3	Both	6	5-9 years	532	Inflammatory bowel disease	2	Percent	1991	1.2892984388151423e-05	2.6474953144330777e-05	4.842908192876897e-06
1	Deaths	25	Micronesia (Federated States of)	1	Male	6	5-9 years	532	Inflammatory bowel disease	3	Rate	1991	0.0018672212786154671	0.0040264950280133735	0.0006157983143268096
1	Deaths	25	Micronesia (Federated States of)	2	Female	6	5-9 years	532	Inflammatory bowel disease	3	Rate	1991	0.00017139965709599063	0.00036175225861605475	6.283562288720926e-05
1	Deaths	25	Micronesia (Federated States of)	3	Both	6	5-9 years	532	Inflammatory bowel disease	3	Rate	1991	0.0010557188266552113	0.002156736449349196	0.000392849768078857
1	Deaths	25	Micronesia (Federated States of)	1	Male	7	10-14 years	532	Inflammatory bowel disease	1	Number	1991	0.0021839841233391544	0.0047809547174843614	0.0009132226084503673
1	Deaths	25	Micronesia (Federated States of)	2	Female	7	10-14 years	532	Inflammatory bowel disease	1	Number	1991	2.4983185031024642e-05	5.227955910919479e-05	9.803991551517651e-06
1	Deaths	25	Micronesia (Federated States of)	3	Both	7	10-14 years	532	Inflammatory bowel disease	1	Number	1991	0.0022089673083701745	0.004802792669530484	0.0009359026438485772
1	Deaths	25	Micronesia (Federated States of)	1	Male	7	10-14 years	532	Inflammatory bowel disease	2	Percent	1991	0.0003567043449010329	0.0007525371666432086	0.00015452814125310337
1	Deaths	25	Micronesia (Federated States of)	2	Female	7	10-14 years	532	Inflammatory bowel disease	2	Percent	1991	5.6559140828227404e-06	1.1562430355842095e-05	2.2263770756943573e-06
1	Deaths	25	Micronesia (Federated States of)	3	Both	7	10-14 years	532	Inflammatory bowel disease	2	Percent	1991	0.00020958700195190086	0.0004411282540116781	9.128364007040986e-05
1	Deaths	25	Micronesia (Federated States of)	1	Male	7	10-14 years	532	Inflammatory bowel disease	3	Rate	1991	0.028680393980112205	0.0627841857608751	0.011992570789322966
1	Deaths	25	Micronesia (Federated States of)	2	Female	7	10-14 years	532	Inflammatory bowel disease	3	Rate	1991	0.0003544385913706787	0.0007416945943894796	0.00013909007002168588
1	Deaths	25	Micronesia (Federated States of)	3	Both	7	10-14 years	532	Inflammatory bowel disease	3	Rate	1991	0.015064324760255966	0.0327532364357922	0.00638250340667988
1	Deaths	25	Micronesia (Federated States of)	1	Male	8	15-19 years	532	Inflammatory bowel disease	1	Number	1991	0.0013471808414529595	0.0025535731928093513	0.0005836374859731659
1	Deaths	25	Micronesia (Federated States of)	2	Female	8	15-19 years	532	Inflammatory bowel disease	1	Number	1991	0.00010402606129085188	0.00022569333896428883	4.369964135287058e-05
1	Deaths	25	Micronesia (Federated States of)	3	Both	8	15-19 years	532	Inflammatory bowel disease	1	Number	1991	0.0014512069027438096	0.0026705980146455345	0.0006796711103676664
1	Deaths	25	Micronesia (Federated States of)	1	Male	8	15-19 years	532	Inflammatory bowel disease	2	Percent	1991	0.0001154580124343051	0.0002156623492930462	5.105834748457571e-05
1	Deaths	25	Micronesia (Federated States of)	2	Female	8	15-19 years	532	Inflammatory bowel disease	2	Percent	1991	1.4379108291863812e-05	3.1169393806393344e-05	6.0222767659398375e-06
1	Deaths	25	Micronesia (Federated States of)	3	Both	8	15-19 years	532	Inflammatory bowel disease	2	Percent	1991	7.675421544795986e-05	0.00014245025861806736	3.669298307520437e-05
1	Deaths	25	Micronesia (Federated States of)	1	Male	8	15-19 years	532	Inflammatory bowel disease	3	Rate	1991	0.022106300482676675	0.04190235977811949	0.009577085155072204
1	Deaths	25	Micronesia (Federated States of)	2	Female	8	15-19 years	532	Inflammatory bowel disease	3	Rate	1991	0.001772528407155254	0.0038456503077763113	0.0007446100978858401
1	Deaths	25	Micronesia (Federated States of)	3	Both	8	15-19 years	532	Inflammatory bowel disease	3	Rate	1991	0.012130896858903435	0.022324004251912274	0.005681491813646695
1	Deaths	25	Micronesia (Federated States of)	1	Male	158	<20 years	532	Inflammatory bowel disease	1	Number	1991	0.003820603156051619	0.00677144798448402	0.0020624631778619756
1	Deaths	25	Micronesia (Federated States of)	2	Female	158	<20 years	532	Inflammatory bowel disease	1	Number	1991	0.0013256514996682904	0.0033105841883403547	0.0003374506907348295
1	Deaths	25	Micronesia (Federated States of)	3	Both	158	<20 years	532	Inflammatory bowel disease	1	Number	1991	0.005146254655719908	0.008695046057455637	0.0029620940043606912
1	Deaths	25	Micronesia (Federated States of)	1	Male	158	<20 years	532	Inflammatory bowel disease	2	Percent	1991	4.0619794845496433e-05	7.080954706903147e-05	2.1912561758155394e-05
1	Deaths	25	Micronesia (Federated States of)	2	Female	158	<20 years	532	Inflammatory bowel disease	2	Percent	1991	1.749902773368182e-05	4.183236427749356e-05	4.678698462443154e-06
1	Deaths	25	Micronesia (Federated States of)	3	Both	158	<20 years	532	Inflammatory bowel disease	2	Percent	1991	3.032672808049223e-05	5.14850811088335e-05	1.8001247592446727e-05
1	Deaths	25	Micronesia (Federated States of)	1	Male	158	<20 years	532	Inflammatory bowel disease	3	Rate	1991	0.012698941858960958	0.022506976187709332	0.006855226494913991
1	Deaths	25	Micronesia (Federated States of)	2	Female	158	<20 years	532	Inflammatory bowel disease	3	Rate	1991	0.00473482364605027	0.011824399022756968	0.0012052711517824002
1	Deaths	25	Micronesia (Federated States of)	3	Both	158	<20 years	532	Inflammatory bowel disease	3	Rate	1991	0.008860035945440176	0.01496980343378246	0.005099681439829032
1	Deaths	18	Thailand	1	Male	1	<5 years	532	Inflammatory bowel disease	1	Number	1992	0.16352172519786262	0.42864649594240267	0.02886325988977983
1	Deaths	18	Thailand	2	Female	1	<5 years	532	Inflammatory bowel disease	1	Number	1992	0.13198063417526357	0.4026789036538767	0.024266433283493462
1	Deaths	18	Thailand	3	Both	1	<5 years	532	Inflammatory bowel disease	1	Number	1992	0.29550235937312586	0.6495049781627653	0.08402425313910664
1	Deaths	18	Thailand	1	Male	1	<5 years	532	Inflammatory bowel disease	2	Percent	1992	1.1083753181498398e-05	2.86859235919857e-05	1.8919474362014303e-06
1	Deaths	18	Thailand	2	Female	1	<5 years	532	Inflammatory bowel disease	2	Percent	1992	1.1777347896983073e-05	3.524029019490688e-05	2.1321268854383073e-06
1	Deaths	18	Thailand	3	Both	1	<5 years	532	Inflammatory bowel disease	2	Percent	1992	1.1378473498520315e-05	2.4186023366603667e-05	3.1355319279223953e-06
1	Deaths	18	Thailand	1	Male	1	<5 years	532	Inflammatory bowel disease	3	Rate	1992	0.006240685583355793	0.01635897618097474	0.0011015449455712754
1	Deaths	18	Thailand	2	Female	1	<5 years	532	Inflammatory bowel disease	3	Rate	1992	0.005263012348318549	0.016057689490439973	0.0009676763475092576
1	Deaths	18	Thailand	3	Both	1	<5 years	532	Inflammatory bowel disease	3	Rate	1992	0.005762578223816895	0.012665967376238168	0.0016385531825839257
1	Deaths	18	Thailand	1	Male	6	5-9 years	532	Inflammatory bowel disease	1	Number	1992	0.30424553686873135	0.7617463568482665	0.0853311338852782
1	Deaths	18	Thailand	2	Female	6	5-9 years	532	Inflammatory bowel disease	1	Number	1992	0.15094145895874397	0.40198826583643615	0.037720092182914014
1	Deaths	18	Thailand	3	Both	6	5-9 years	532	Inflammatory bowel disease	1	Number	1992	0.45518699582747535	0.9879837176884726	0.1522988746940712
1	Deaths	18	Thailand	1	Male	6	5-9 years	532	Inflammatory bowel disease	2	Percent	1992	9.385769286829515e-05	0.0002335800941027894	2.7020305875850245e-05
1	Deaths	18	Thailand	2	Female	6	5-9 years	532	Inflammatory bowel disease	2	Percent	1992	6.616082595188069e-05	0.0001703423901619916	1.706874002972347e-05
1	Deaths	18	Thailand	3	Both	6	5-9 years	532	Inflammatory bowel disease	2	Percent	1992	8.239508240433676e-05	0.00017752190820067334	2.752008578018333e-05
1	Deaths	18	Thailand	1	Male	6	5-9 years	532	Inflammatory bowel disease	3	Rate	1992	0.010990540244832555	0.027517261477224598	0.003082494720400714
1	Deaths	18	Thailand	2	Female	6	5-9 years	532	Inflammatory bowel disease	3	Rate	1992	0.005642243589023191	0.015026459472596683	0.0014099900038370566
1	Deaths	18	Thailand	3	Both	6	5-9 years	532	Inflammatory bowel disease	3	Rate	1992	0.008362101830299722	0.01814994832831389	0.002797836296963495
1	Deaths	18	Thailand	1	Male	7	10-14 years	532	Inflammatory bowel disease	1	Number	1992	0.2502055527062526	0.489660808199022	0.1022738667235501
1	Deaths	18	Thailand	2	Female	7	10-14 years	532	Inflammatory bowel disease	1	Number	1992	0.14394890666366686	0.3182455858395762	0.04563350641649235
1	Deaths	18	Thailand	3	Both	7	10-14 years	532	Inflammatory bowel disease	1	Number	1992	0.39415445936991916	0.7012299432319401	0.20324952374373345
1	Deaths	18	Thailand	1	Male	7	10-14 years	532	Inflammatory bowel disease	2	Percent	1992	9.904392041118829e-05	0.00019961285325301192	4.17516653408032e-05
1	Deaths	18	Thailand	2	Female	7	10-14 years	532	Inflammatory bowel disease	2	Percent	1992	8.72988498532031e-05	0.00018713866827918722	2.7777710506622238e-05
1	Deaths	18	Thailand	3	Both	7	10-14 years	532	Inflammatory bowel disease	2	Percent	1992	9.434977121434876e-05	0.00016656200961709478	4.845956665238847e-05
1	Deaths	18	Thailand	1	Male	7	10-14 years	532	Inflammatory bowel disease	3	Rate	1992	0.00822415783962234	0.01609495764961557	0.0033617016637135346
1	Deaths	18	Thailand	2	Female	7	10-14 years	532	Inflammatory bowel disease	3	Rate	1992	0.004959494319763539	0.010964565218608757	0.0015722183732334715
1	Deaths	18	Thailand	3	Both	7	10-14 years	532	Inflammatory bowel disease	3	Rate	1992	0.006630221438834212	0.011795654451306006	0.0034189372154072523
1	Deaths	18	Thailand	1	Male	8	15-19 years	532	Inflammatory bowel disease	1	Number	1992	0.45139612998431633	1.007255279606437	0.17000816445213582
1	Deaths	18	Thailand	2	Female	8	15-19 years	532	Inflammatory bowel disease	1	Number	1992	0.18032606539953525	0.400145010474941	0.05794216003415838
1	Deaths	18	Thailand	3	Both	8	15-19 years	532	Inflammatory bowel disease	1	Number	1992	0.6317221953838523	1.2304213199720389	0.30451835862877785
1	Deaths	18	Thailand	1	Male	8	15-19 years	532	Inflammatory bowel disease	2	Percent	1992	6.541286126200498e-05	0.00014728658396103884	2.5607215692295758e-05
1	Deaths	18	Thailand	2	Female	8	15-19 years	532	Inflammatory bowel disease	2	Percent	1992	7.037063066719622e-05	0.00015350093077286676	2.267455213449599e-05
1	Deaths	18	Thailand	3	Both	8	15-19 years	532	Inflammatory bowel disease	2	Percent	1992	6.672769755834008e-05	0.00013030307985671736	3.2114031372123125e-05
1	Deaths	18	Thailand	1	Male	8	15-19 years	532	Inflammatory bowel disease	3	Rate	1992	0.01540518190616383	0.03437546265365679	0.005802014073556998
1	Deaths	18	Thailand	2	Female	8	15-19 years	532	Inflammatory bowel disease	3	Rate	1992	0.0061619326417766945	0.013673378809805571	0.001979944976110204
1	Deaths	18	Thailand	3	Both	8	15-19 years	532	Inflammatory bowel disease	3	Rate	1992	0.010786480758607385	0.021009101769480044	0.0051995662650354615
1	Deaths	18	Thailand	1	Male	158	<20 years	532	Inflammatory bowel disease	1	Number	1992	1.169368944757163	2.4004227696061498	0.5593298213377118
1	Deaths	18	Thailand	2	Female	158	<20 years	532	Inflammatory bowel disease	1	Number	1992	0.6071970651972086	1.2224483617254438	0.2455479292454871
1	Deaths	18	Thailand	3	Both	158	<20 years	532	Inflammatory bowel disease	1	Number	1992	1.7765660099543734	3.19155622629505	0.988257436873217
1	Deaths	18	Thailand	1	Male	158	<20 years	532	Inflammatory bowel disease	2	Percent	1992	4.265677462729956e-05	8.640214173580281e-05	2.0552170665397588e-05
1	Deaths	18	Thailand	2	Female	158	<20 years	532	Inflammatory bowel disease	2	Percent	1992	3.434778584152556e-05	6.910081373600966e-05	1.409818375279167e-05
1	Deaths	18	Thailand	3	Both	158	<20 years	532	Inflammatory bowel disease	2	Percent	1992	3.938482557867527e-05	7.102388220750701e-05	2.2056527137559006e-05
1	Deaths	18	Thailand	1	Male	158	<20 years	532	Inflammatory bowel disease	3	Rate	1992	0.010292849350038737	0.02112865238531683	0.004923251651093488
1	Deaths	18	Thailand	2	Female	158	<20 years	532	Inflammatory bowel disease	3	Rate	1992	0.005514033771889125	0.011101209042825943	0.0022298519740659656
1	Deaths	18	Thailand	3	Both	158	<20 years	532	Inflammatory bowel disease	3	Rate	1992	0.00794072900216852	0.014265320256151664	0.004417220889410934
1	Deaths	74	Andorra	1	Male	1	<5 years	532	Inflammatory bowel disease	1	Number	1991	0.0020422215876299255	0.005056641152148521	0.0005130928964061717
1	Deaths	74	Andorra	2	Female	1	<5 years	532	Inflammatory bowel disease	1	Number	1991	0.0013472695762139029	0.003083402453047888	0.0003934156670953625
1	Deaths	74	Andorra	3	Both	1	<5 years	532	Inflammatory bowel disease	1	Number	1991	0.003389491163843828	0.0068636602441491164	0.001243256121042333
1	Deaths	74	Andorra	1	Male	1	<5 years	532	Inflammatory bowel disease	2	Percent	1991	0.0009611305128385746	0.0023711485902122415	0.00024837801291744977
1	Deaths	74	Andorra	2	Female	1	<5 years	532	Inflammatory bowel disease	2	Percent	1991	0.000627378886381682	0.0013859906201309038	0.00018755889858909785
1	Deaths	74	Andorra	3	Both	1	<5 years	532	Inflammatory bowel disease	2	Percent	1991	0.000792995771633697	0.0015332394175334193	0.0003091717349532825
1	Deaths	74	Andorra	1	Male	1	<5 years	532	Inflammatory bowel disease	3	Rate	1991	0.13175159632862143	0.32622343622845634	0.033101602967992534
1	Deaths	74	Andorra	2	Female	1	<5 years	532	Inflammatory bowel disease	3	Rate	1991	0.09406656888731195	0.21528363319241609	0.02746834234479747
1	Deaths	74	Andorra	3	Both	1	<5 years	532	Inflammatory bowel disease	3	Rate	1991	0.11365337603919584	0.2301460959847782	0.041687748575693545
1	Deaths	74	Andorra	1	Male	6	5-9 years	532	Inflammatory bowel disease	1	Number	1991	0.0002859419719822245	0.0005870677143920786	0.00011215311782466353
1	Deaths	74	Andorra	2	Female	6	5-9 years	532	Inflammatory bowel disease	1	Number	1991	0.0003162732650066524	0.0006445851656287594	0.00013358961886358707
1	Deaths	74	Andorra	3	Both	6	5-9 years	532	Inflammatory bowel disease	1	Number	1991	0.0006022152369888774	0.0010397496478685448	0.0002913968897361099
1	Deaths	74	Andorra	1	Male	6	5-9 years	532	Inflammatory bowel disease	2	Percent	1991	0.0009596936901507669	0.0019479617898029084	0.0003721566241411554
1	Deaths	74	Andorra	2	Female	6	5-9 years	532	Inflammatory bowel disease	2	Percent	1991	0.0013010923259190999	0.002544661094728213	0.0005486490653352674
1	Deaths	74	Andorra	3	Both	6	5-9 years	532	Inflammatory bowel disease	2	Percent	1991	0.0011131822767652755	0.0018894008559749722	0.0005442558506908824
1	Deaths	74	Andorra	1	Male	6	5-9 years	532	Inflammatory bowel disease	3	Rate	1991	0.017269058714867242	0.035455119649485924	0.006773328040452691
1	Deaths	74	Andorra	2	Female	6	5-9 years	532	Inflammatory bowel disease	3	Rate	1991	0.020407142773239125	0.04159106367786543	0.00861970557364208
1	Deaths	74	Andorra	3	Both	6	5-9 years	532	Inflammatory bowel disease	3	Rate	1991	0.018786222903944962	0.032435195009052106	0.009090183356154335
1	Deaths	74	Andorra	1	Male	7	10-14 years	532	Inflammatory bowel disease	1	Number	1991	0.000220378604282387	0.00042413542126262696	9.72984636997717e-05
1	Deaths	74	Andorra	2	Female	7	10-14 years	532	Inflammatory bowel disease	1	Number	1991	0.0002593653583059978	0.0005307670174805199	0.00011764070916481451
1	Deaths	74	Andorra	3	Both	7	10-14 years	532	Inflammatory bowel disease	1	Number	1991	0.00047974396258838463	0.0007809777871016113	0.00027391609448199934
1	Deaths	74	Andorra	1	Male	7	10-14 years	532	Inflammatory bowel disease	2	Percent	1991	0.0006193068422925478	0.0011749418283092928	0.00028175576208733124
1	Deaths	74	Andorra	2	Female	7	10-14 years	532	Inflammatory bowel disease	2	Percent	1991	0.0011234605402339853	0.0022196725266469	0.0005229811731277971
1	Deaths	74	Andorra	3	Both	7	10-14 years	532	Inflammatory bowel disease	2	Percent	1991	0.0008176458017803034	0.001298501349588468	0.0004678949146255298
1	Deaths	74	Andorra	1	Male	7	10-14 years	532	Inflammatory bowel disease	3	Rate	1991	0.01178389023168032	0.022678994922401982	0.005202657579590076
1	Deaths	74	Andorra	2	Female	7	10-14 years	532	Inflammatory bowel disease	3	Rate	1991	0.014769665029229655	0.030224742070226088	0.006699097672540476
1	Deaths	74	Andorra	3	Both	7	10-14 years	532	Inflammatory bowel disease	3	Rate	1991	0.01322980351744758	0.0215368685811065	0.007553729474179304
1	Deaths	74	Andorra	1	Male	8	15-19 years	532	Inflammatory bowel disease	1	Number	1991	0.0007543845979091349	0.0015137942733046718	0.0002985186066676614
1	Deaths	74	Andorra	2	Female	8	15-19 years	532	Inflammatory bowel disease	1	Number	1991	0.0007256665194842454	0.001440986625074867	0.0002996916160155741
1	Deaths	74	Andorra	3	Both	8	15-19 years	532	Inflammatory bowel disease	1	Number	1991	0.00148005111739338	0.0025075976926727532	0.0007406469493474265
1	Deaths	74	Andorra	1	Male	8	15-19 years	532	Inflammatory bowel disease	2	Percent	1991	0.0004974663715186264	0.0009503665790283417	0.00021426349181236066
1	Deaths	74	Andorra	2	Female	8	15-19 years	532	Inflammatory bowel disease	2	Percent	1991	0.00137927462169404	0.0027556285406518553	0.000575917830863513
1	Deaths	74	Andorra	3	Both	8	15-19 years	532	Inflammatory bowel disease	2	Percent	1991	0.0007251748031674309	0.0012301664425537848	0.0003756753425858624
1	Deaths	74	Andorra	1	Male	8	15-19 years	532	Inflammatory bowel disease	3	Rate	1991	0.03457857477919948	0.06938748302241236	0.01368313721177467
1	Deaths	74	Andorra	2	Female	8	15-19 years	532	Inflammatory bowel disease	3	Rate	1991	0.03663404198718973	0.07274576283812913	0.015129422330420255
1	Deaths	74	Andorra	3	Both	8	15-19 years	532	Inflammatory bowel disease	3	Rate	1991	0.0355567302815241	0.060242496874004306	0.01779329342229777
1	Deaths	74	Andorra	1	Male	158	<20 years	532	Inflammatory bowel disease	1	Number	1991	0.0033029267618036717	0.007168616940657036	0.001305628742752774
1	Deaths	74	Andorra	2	Female	158	<20 years	532	Inflammatory bowel disease	1	Number	1991	0.0026485747190108013	0.004857357771676473	0.001278577245878599
1	Deaths	74	Andorra	3	Both	158	<20 years	532	Inflammatory bowel disease	1	Number	1991	0.005951501480814471	0.009984486286801089	0.0031306933018587996
1	Deaths	74	Andorra	1	Male	158	<20 years	532	Inflammatory bowel disease	2	Percent	1991	0.0007691405731014686	0.001552433644877403	0.00031616202257818806
1	Deaths	74	Andorra	2	Female	158	<20 years	532	Inflammatory bowel disease	2	Percent	1991	0.0008414919142178356	0.001464227420453872	0.0004330885102111305
1	Deaths	74	Andorra	3	Both	158	<20 years	532	Inflammatory bowel disease	2	Percent	1991	0.0007994599740260384	0.001239955996524794	0.00043703879777540113
1	Deaths	74	Andorra	1	Male	158	<20 years	532	Inflammatory bowel disease	3	Rate	1991	0.045509392641025756	0.09877282379319739	0.017989612056943553
1	Deaths	74	Andorra	2	Female	158	<20 years	532	Inflammatory bowel disease	3	Rate	1991	0.039419246572292906	0.07229298925086412	0.01902931088001757
1	Deaths	74	Andorra	3	Both	158	<20 years	532	Inflammatory bowel disease	3	Rate	1991	0.0425816836762411	0.07143680264633791	0.02239942177563477
1	Deaths	49	North Macedonia	1	Male	1	<5 years	532	Inflammatory bowel disease	1	Number	1990	0.04484434266922949	0.08298609808942362	0.019127403151448442
1	Deaths	49	North Macedonia	2	Female	1	<5 years	532	Inflammatory bowel disease	1	Number	1990	0.030606492607289443	0.0667077100966324	0.0118494592556769
1	Deaths	49	North Macedonia	3	Both	1	<5 years	532	Inflammatory bowel disease	1	Number	1990	0.07545083527651893	0.13153029475772543	0.035096525411356085
1	Deaths	49	North Macedonia	1	Male	1	<5 years	532	Inflammatory bowel disease	2	Percent	1990	6.444301176291105e-05	0.00011967219575123615	2.7302341897966638e-05
1	Deaths	49	North Macedonia	2	Female	1	<5 years	532	Inflammatory bowel disease	2	Percent	1990	4.892519207962206e-05	0.00010400525619782771	1.885391958505859e-05
1	Deaths	49	North Macedonia	3	Both	1	<5 years	532	Inflammatory bowel disease	2	Percent	1990	5.7112437628345e-05	9.855913415921769e-05	2.720967652429728e-05
1	Deaths	49	North Macedonia	1	Male	1	<5 years	532	Inflammatory bowel disease	3	Rate	1990	0.05099257088094005	0.09436361951317425	0.02174979948223888
1	Deaths	49	North Macedonia	2	Female	1	<5 years	532	Inflammatory bowel disease	3	Rate	1990	0.037144775329263816	0.08095808089029227	0.014380788660526085
1	Deaths	49	North Macedonia	3	Both	1	<5 years	532	Inflammatory bowel disease	3	Rate	1990	0.0442940648032946	0.077215996062117	0.020603718504159197
1	Deaths	49	North Macedonia	1	Male	6	5-9 years	532	Inflammatory bowel disease	1	Number	1990	0.015585079641730483	0.0255745267098704	0.008088450270238932
1	Deaths	49	North Macedonia	2	Female	6	5-9 years	532	Inflammatory bowel disease	1	Number	1990	0.01115138927438041	0.020932409002211397	0.005449635706605944
1	Deaths	49	North Macedonia	3	Both	6	5-9 years	532	Inflammatory bowel disease	1	Number	1990	0.0267364689161109	0.04042619406750267	0.016176921316348177
1	Deaths	49	North Macedonia	1	Male	6	5-9 years	532	Inflammatory bowel disease	2	Percent	1990	0.0004184242255868836	0.0006845045444864596	0.00021550135305550792
1	Deaths	49	North Macedonia	2	Female	6	5-9 years	532	Inflammatory bowel disease	2	Percent	1990	0.0004654497329216162	0.0008708837191474579	0.00022647325207922805
1	Deaths	49	North Macedonia	3	Both	6	5-9 years	532	Inflammatory bowel disease	2	Percent	1990	0.00043686730833856444	0.0006639557694469489	0.00026454132675621234
1	Deaths	49	North Macedonia	1	Male	6	5-9 years	532	Inflammatory bowel disease	3	Rate	1990	0.0169121747120498	0.027752239567464053	0.00877719506506276
1	Deaths	49	North Macedonia	2	Female	6	5-9 years	532	Inflammatory bowel disease	3	Rate	1990	0.012818185589236118	0.02406117272191184	0.006264191856479161
1	Deaths	49	North Macedonia	3	Both	6	5-9 years	532	Inflammatory bowel disease	3	Rate	1990	0.01492409795826	0.022565600649661205	0.009029837079299786
1	Deaths	49	North Macedonia	1	Male	7	10-14 years	532	Inflammatory bowel disease	1	Number	1990	0.010006672691977464	0.016902203169970657	0.005615763869509629
1	Deaths	49	North Macedonia	2	Female	7	10-14 years	532	Inflammatory bowel disease	1	Number	1990	0.006592479687681385	0.011917499135549384	0.0032268917684401053
1	Deaths	49	North Macedonia	3	Both	7	10-14 years	532	Inflammatory bowel disease	1	Number	1990	0.016599152379658855	0.024392760870768287	0.010936748256244803
1	Deaths	49	North Macedonia	1	Male	7	10-14 years	532	Inflammatory bowel disease	2	Percent	1990	0.0003090902178854211	0.0005254759057565457	0.0001746835884477073
1	Deaths	49	North Macedonia	2	Female	7	10-14 years	532	Inflammatory bowel disease	2	Percent	1990	0.00031029782302598673	0.0005699022021346211	0.0001500125657920718
1	Deaths	49	North Macedonia	3	Both	7	10-14 years	532	Inflammatory bowel disease	2	Percent	1990	0.0003095564390962522	0.0004598536814774395	0.00020504183000799036
1	Deaths	49	North Macedonia	1	Male	7	10-14 years	532	Inflammatory bowel disease	3	Rate	1990	0.011000185863832038	0.01858033954952776	0.006173325363337232
1	Deaths	49	North Macedonia	2	Female	7	10-14 years	532	Inflammatory bowel disease	3	Rate	1990	0.0076376687201937105	0.013806930727538446	0.003738491658809144
1	Deaths	49	North Macedonia	3	Both	7	10-14 years	532	Inflammatory bowel disease	3	Rate	1990	0.009363052570718853	0.01375917861070152	0.006169070958190844
1	Deaths	49	North Macedonia	1	Male	8	15-19 years	532	Inflammatory bowel disease	1	Number	1990	0.014344276670293688	0.023383089047845848	0.008273431602588657
1	Deaths	49	North Macedonia	2	Female	8	15-19 years	532	Inflammatory bowel disease	1	Number	1990	0.011023506932238504	0.02117514525834806	0.005510139554042085
1	Deaths	49	North Macedonia	3	Both	8	15-19 years	532	Inflammatory bowel disease	1	Number	1990	0.025367783602532192	0.03859857663730208	0.016284940163807722
1	Deaths	49	North Macedonia	1	Male	8	15-19 years	532	Inflammatory bowel disease	2	Percent	1990	0.00025084916659775635	0.0004135348428993767	0.0001455865268995898
1	Deaths	49	North Macedonia	2	Female	8	15-19 years	532	Inflammatory bowel disease	2	Percent	1990	0.0004293845435605225	0.0008314863895226632	0.00021620217865750142
1	Deaths	49	North Macedonia	3	Both	8	15-19 years	532	Inflammatory bowel disease	2	Percent	1990	0.0003062356088200861	0.0004656977149594166	0.0001967202041985454
1	Deaths	49	North Macedonia	1	Male	8	15-19 years	532	Inflammatory bowel disease	3	Rate	1990	0.01651952711089961	0.0269290381342429	0.00952806340818709
1	Deaths	49	North Macedonia	2	Female	8	15-19 years	532	Inflammatory bowel disease	3	Rate	1990	0.013228877487966	0.02541145972279868	0.00661250195151973
1	Deaths	49	North Macedonia	3	Both	8	15-19 years	532	Inflammatory bowel disease	3	Rate	1990	0.014908074770418615	0.022683513686359014	0.009570292359700078
1	Deaths	49	North Macedonia	1	Male	158	<20 years	532	Inflammatory bowel disease	1	Number	1990	0.08478037167323119	0.12984430763231294	0.051849796031598346
1	Deaths	49	North Macedonia	2	Female	158	<20 years	532	Inflammatory bowel disease	1	Number	1990	0.059373868501589676	0.09946136599421627	0.03493026402699315
1	Deaths	49	North Macedonia	3	Both	158	<20 years	532	Inflammatory bowel disease	1	Number	1990	0.14415424017482098	0.2136713496331934	0.09626749101464752
1	Deaths	49	North Macedonia	1	Male	158	<20 years	532	Inflammatory bowel disease	2	Percent	1990	0.00010310458684863381	0.00015551455320421054	6.42707776928875e-05
1	Deaths	49	North Macedonia	2	Female	158	<20 years	532	Inflammatory bowel disease	2	Percent	1990	8.52515469851667e-05	0.00014289485242533848	4.9945373679510895e-05
1	Deaths	49	North Macedonia	3	Both	158	<20 years	532	Inflammatory bowel disease	2	Percent	1990	9.49313559603073e-05	0.0001380272998965377	6.232230221944526e-05
1	Deaths	49	North Macedonia	1	Male	158	<20 years	532	Inflammatory bowel disease	3	Rate	1990	0.02368852478063947	0.036279860989854446	0.014487376664254821
1	Deaths	49	North Macedonia	2	Female	158	<20 years	532	Inflammatory bowel disease	3	Rate	1990	0.01751240460767777	0.029336267420008198	0.010302729671005643
1	Deaths	49	North Macedonia	3	Both	158	<20 years	532	Inflammatory bowel disease	3	Rate	1990	0.0206840204243569	0.03065870663639928	0.013812973853101838
1	Deaths	132	Panama	1	Male	1	<5 years	532	Inflammatory bowel disease	1	Number	1992	0.08840428181402647	0.13894459510304188	0.05232109517008193
1	Deaths	132	Panama	2	Female	1	<5 years	532	Inflammatory bowel disease	1	Number	1992	0.11122276863714811	0.15916111037313102	0.06917750135956507
1	Deaths	132	Panama	3	Both	1	<5 years	532	Inflammatory bowel disease	1	Number	1992	0.1996270504511746	0.2699166414766669	0.13549578227722944
1	Deaths	132	Panama	1	Male	1	<5 years	532	Inflammatory bowel disease	2	Percent	1992	0.0001044933734979008	0.00015078746997925987	6.743366984353702e-05
1	Deaths	132	Panama	2	Female	1	<5 years	532	Inflammatory bowel disease	2	Percent	1992	0.00016066218576231005	0.00022634097619777393	0.00010426432088419826
1	Deaths	132	Panama	3	Both	1	<5 years	532	Inflammatory bowel disease	2	Percent	1992	0.00012988103414872924	0.00016733913708912333	9.773388882013667e-05
1	Deaths	132	Panama	1	Male	1	<5 years	532	Inflammatory bowel disease	3	Rate	1992	0.05968329909808169	0.09380396127239342	0.035322899616381895
1	Deaths	132	Panama	2	Female	1	<5 years	532	Inflammatory bowel disease	3	Rate	1992	0.07836381554346725	0.11213955602619036	0.04874013677886734
1	Deaths	132	Panama	3	Both	1	<5 years	532	Inflammatory bowel disease	3	Rate	1992	0.06882419485096872	0.09305750640769372	0.04671405052499787
1	Deaths	132	Panama	1	Male	6	5-9 years	532	Inflammatory bowel disease	1	Number	1992	0.06906571872292697	0.09549868861722652	0.04575861065090006
1	Deaths	132	Panama	2	Female	6	5-9 years	532	Inflammatory bowel disease	1	Number	1992	0.0630976829361079	0.0864054718794061	0.044831252801426115
1	Deaths	132	Panama	3	Both	6	5-9 years	532	Inflammatory bowel disease	1	Number	1992	0.13216340165903487	0.1701262940221324	0.10081412354165514
1	Deaths	132	Panama	1	Male	6	5-9 years	532	Inflammatory bowel disease	2	Percent	1992	0.0007839971272262406	0.001087699937924353	0.0005377763818901441
1	Deaths	132	Panama	2	Female	6	5-9 years	532	Inflammatory bowel disease	2	Percent	1992	0.0011038786495539135	0.00150807523069887	0.0007941327835353225
1	Deaths	132	Panama	3	Both	6	5-9 years	532	Inflammatory bowel disease	2	Percent	1992	0.0009099671651920529	0.0011492309927706305	0.0007212186792594117
1	Deaths	132	Panama	1	Male	6	5-9 years	532	Inflammatory bowel disease	3	Rate	1992	0.04721193149557796	0.06528097626843823	0.0312796627810371
1	Deaths	132	Panama	2	Female	6	5-9 years	532	Inflammatory bowel disease	3	Rate	1992	0.04499512458204528	0.061615970521786946	0.031969284942078104
1	Deaths	132	Panama	3	Both	6	5-9 years	532	Inflammatory bowel disease	3	Rate	1992	0.046126957274263594	0.059376561113590604	0.03518560139096087
1	Deaths	132	Panama	1	Male	7	10-14 years	532	Inflammatory bowel disease	1	Number	1992	0.04014473546187371	0.05223304728843895	0.030712508309206958
1	Deaths	132	Panama	2	Female	7	10-14 years	532	Inflammatory bowel disease	1	Number	1992	0.05639070511050539	0.07562331717841964	0.03891639170481726
1	Deaths	132	Panama	3	Both	7	10-14 years	532	Inflammatory bowel disease	1	Number	1992	0.096535440572379	0.11848537739433737	0.07372658255173507
1	Deaths	132	Panama	1	Male	7	10-14 years	532	Inflammatory bowel disease	2	Percent	1992	0.0005738584374844897	0.0007380388720644231	0.00043689439429496344
1	Deaths	132	Panama	2	Female	7	10-14 years	532	Inflammatory bowel disease	2	Percent	1992	0.0011247328152985084	0.0014880397416846371	0.0007777313262646794
1	Deaths	132	Panama	3	Both	7	10-14 years	532	Inflammatory bowel disease	2	Percent	1992	0.000803837560166544	0.0009663086586458083	0.0006132126845219516
1	Deaths	132	Panama	1	Male	7	10-14 years	532	Inflammatory bowel disease	3	Rate	1992	0.028705937854257537	0.037349819151864444	0.021961319329399147
1	Deaths	132	Panama	2	Female	7	10-14 years	532	Inflammatory bowel disease	3	Rate	1992	0.041865014468086575	0.05614349495355811	0.028891912214525233
1	Deaths	132	Panama	3	Both	7	10-14 years	532	Inflammatory bowel disease	3	Rate	1992	0.03516201418944315	0.04315704674344496	0.026854128664587005
1	Deaths	132	Panama	1	Male	8	15-19 years	532	Inflammatory bowel disease	1	Number	1992	0.044034364752191836	0.05734683580039821	0.03300477683053012
1	Deaths	132	Panama	2	Female	8	15-19 years	532	Inflammatory bowel disease	1	Number	1992	0.07846211342862512	0.10305402094539559	0.0585020424745774
1	Deaths	132	Panama	3	Both	8	15-19 years	532	Inflammatory bowel disease	1	Number	1992	0.12249647818081705	0.14997991705898073	0.09945995052908524
1	Deaths	132	Panama	1	Male	8	15-19 years	532	Inflammatory bowel disease	2	Percent	1992	0.0003284978844421377	0.0004269317385537538	0.0002460472281690215
1	Deaths	132	Panama	2	Female	8	15-19 years	532	Inflammatory bowel disease	2	Percent	1992	0.0011834959788918282	0.001557189631251555	0.0008786087988640015
1	Deaths	132	Panama	3	Both	8	15-19 years	532	Inflammatory bowel disease	2	Percent	1992	0.0006115180736625263	0.0007490442579099323	0.0005013620694610776
1	Deaths	132	Panama	1	Male	8	15-19 years	532	Inflammatory bowel disease	3	Rate	1992	0.03413636717302948	0.044456475166849925	0.025585998269562725
1	Deaths	132	Panama	2	Female	8	15-19 years	532	Inflammatory bowel disease	3	Rate	1992	0.062077709837397924	0.08153435244444308	0.04628568692500971
1	Deaths	132	Panama	3	Both	8	15-19 years	532	Inflammatory bowel disease	3	Rate	1992	0.04796469519871615	0.05872610473783632	0.03894451728289797
1	Deaths	132	Panama	1	Male	158	<20 years	532	Inflammatory bowel disease	1	Number	1992	0.241649100751019	0.30580382180871885	0.18787969494275386
1	Deaths	132	Panama	2	Female	158	<20 years	532	Inflammatory bowel disease	1	Number	1992	0.30917327011238654	0.3857800607790641	0.2411373050278091
1	Deaths	132	Panama	3	Both	158	<20 years	532	Inflammatory bowel disease	1	Number	1992	0.5508223708634056	0.6555618906251875	0.4507405310214207
1	Deaths	132	Panama	1	Male	158	<20 years	532	Inflammatory bowel disease	2	Percent	1992	0.00021309288747459215	0.0002555804034664446	0.00017529761034008922
1	Deaths	132	Panama	2	Female	158	<20 years	532	Inflammatory bowel disease	2	Percent	1992	0.0003575810951356613	0.0004337307649020283	0.0002849023234500757
1	Deaths	132	Panama	3	Both	158	<20 years	532	Inflammatory bowel disease	2	Percent	1992	0.0002757107701201812	0.0003153690848201993	0.00023820872188808827
1	Deaths	132	Panama	1	Male	158	<20 years	532	Inflammatory bowel disease	3	Rate	1992	0.042902281494363766	0.05429228416127092	0.0333560834054758
1	Deaths	132	Panama	2	Female	158	<20 years	532	Inflammatory bowel disease	3	Rate	1992	0.056911426822023804	0.07101291030250677	0.044387627960727705
1	Deaths	132	Panama	3	Both	158	<20 years	532	Inflammatory bowel disease	3	Rate	1992	0.04978023946079439	0.05924601037089248	0.040735403563513135
1	Deaths	48	Hungary	1	Male	1	<5 years	532	Inflammatory bowel disease	1	Number	1990	0.3494240889192575	0.4882423545192115	0.23880651969574646
1	Deaths	48	Hungary	2	Female	1	<5 years	532	Inflammatory bowel disease	1	Number	1990	0.23349750631252905	0.2951552657774662	0.17614538890650666
1	Deaths	48	Hungary	3	Both	1	<5 years	532	Inflammatory bowel disease	1	Number	1990	0.5829215952317862	0.7232566940536491	0.46570914963110804
1	Deaths	48	Hungary	1	Male	1	<5 years	532	Inflammatory bowel disease	2	Percent	1990	0.0002897515535172692	0.0003980219841093277	0.00019965914653353103
1	Deaths	48	Hungary	2	Female	1	<5 years	532	Inflammatory bowel disease	2	Percent	1990	0.00025421292057469414	0.000319849998024171	0.00019266379487697244
1	Deaths	48	Hungary	3	Both	1	<5 years	532	Inflammatory bowel disease	2	Percent	1990	0.00027434467630472055	0.0003368503513662421	0.00022057121865269006
1	Deaths	48	Hungary	1	Male	1	<5 years	532	Inflammatory bowel disease	3	Rate	1990	0.1103365498795094	0.15417075871705643	0.07540718658938925
1	Deaths	48	Hungary	2	Female	1	<5 years	532	Inflammatory bowel disease	3	Rate	1990	0.07719193286480144	0.09757536952061341	0.058231898274392
1	Deaths	48	Hungary	3	Both	1	<5 years	532	Inflammatory bowel disease	3	Rate	1990	0.09414429920889245	0.1168090102799268	0.07521399427611919
1	Deaths	48	Hungary	1	Male	6	5-9 years	532	Inflammatory bowel disease	1	Number	1990	0.15514424284095868	0.19004753848405137	0.12146919676526831
1	Deaths	48	Hungary	2	Female	6	5-9 years	532	Inflammatory bowel disease	1	Number	1990	0.14061485663352372	0.17713701243851332	0.10859530477248207
1	Deaths	48	Hungary	3	Both	6	5-9 years	532	Inflammatory bowel disease	1	Number	1990	0.29575909947448176	0.33474571453140717	0.257358455106968
1	Deaths	48	Hungary	1	Male	6	5-9 years	532	Inflammatory bowel disease	2	Percent	1990	0.0014861203533481511	0.0018061083743151295	0.0011727381045883065
1	Deaths	48	Hungary	2	Female	6	5-9 years	532	Inflammatory bowel disease	2	Percent	1990	0.001817503900448482	0.002283257822142962	0.001407079830356417
1	Deaths	48	Hungary	3	Both	6	5-9 years	532	Inflammatory bowel disease	2	Percent	1990	0.0016271822631297006	0.0018242365592166258	0.0014186661307086582
1	Deaths	48	Hungary	1	Male	6	5-9 years	532	Inflammatory bowel disease	3	Rate	1990	0.04610948460186361	0.056482882567131854	0.036101127281857666
1	Deaths	48	Hungary	2	Female	6	5-9 years	532	Inflammatory bowel disease	3	Rate	1990	0.04368428042276761	0.05503047906795983	0.033736888546853874
1	Deaths	48	Hungary	3	Both	6	5-9 years	532	Inflammatory bowel disease	3	Rate	1990	0.04492373743656806	0.050845531428603666	0.03909094829152918
1	Deaths	48	Hungary	1	Male	7	10-14 years	532	Inflammatory bowel disease	1	Number	1990	0.13489529719259633	0.1663531171821041	0.11112048928594978
1	Deaths	48	Hungary	2	Female	7	10-14 years	532	Inflammatory bowel disease	1	Number	1990	0.0910832943458922	0.11560400379186074	0.07196202644773586
1	Deaths	48	Hungary	3	Both	7	10-14 years	532	Inflammatory bowel disease	1	Number	1990	0.22597859153848834	0.2651249724789561	0.19470330715866305
1	Deaths	48	Hungary	1	Male	7	10-14 years	532	Inflammatory bowel disease	2	Percent	1990	0.0009827112872417747	0.0012145480144414634	0.0008070634838938608
1	Deaths	48	Hungary	2	Female	7	10-14 years	532	Inflammatory bowel disease	2	Percent	1990	0.001103216579315256	0.0014065984006503816	0.000869701242596595
1	Deaths	48	Hungary	3	Both	7	10-14 years	532	Inflammatory bowel disease	2	Percent	1990	0.001028010100198226	0.0012111061445916672	0.0008826957534317365
1	Deaths	48	Hungary	1	Male	7	10-14 years	532	Inflammatory bowel disease	3	Rate	1990	0.03083402298893474	0.03802457125062385	0.02539963803402856
1	Deaths	48	Hungary	2	Female	7	10-14 years	532	Inflammatory bowel disease	3	Rate	1990	0.0218926227799717	0.027786378007568974	0.01729666796547618
1	Deaths	48	Hungary	3	Both	7	10-14 years	532	Inflammatory bowel disease	3	Rate	1990	0.02647563785610961	0.031062025434247128	0.022811427465869758
1	Deaths	48	Hungary	1	Male	8	15-19 years	532	Inflammatory bowel disease	1	Number	1990	0.23324447990510314	0.28442451840965965	0.18799292472087667
1	Deaths	48	Hungary	2	Female	8	15-19 years	532	Inflammatory bowel disease	1	Number	1990	0.1918879488648842	0.2321643982099552	0.15754212404349588
1	Deaths	48	Hungary	3	Both	8	15-19 years	532	Inflammatory bowel disease	1	Number	1990	0.42513242876998686	0.4935825244019919	0.36207502467406066
1	Deaths	48	Hungary	1	Male	8	15-19 years	532	Inflammatory bowel disease	2	Percent	1990	0.0006081489208025106	0.0007366521644734302	0.0004907338168933202
1	Deaths	48	Hungary	2	Female	8	15-19 years	532	Inflammatory bowel disease	2	Percent	1990	0.0012589700187395814	0.0015260663789791308	0.0010363964774215252
1	Deaths	48	Hungary	3	Both	8	15-19 years	532	Inflammatory bowel disease	2	Percent	1990	0.0007932358652943273	0.0009220525906209489	0.0006804465399472462
1	Deaths	48	Hungary	1	Male	8	15-19 years	532	Inflammatory bowel disease	3	Rate	1990	0.05897777244217626	0.07191906333888544	0.04753554699102859
1	Deaths	48	Hungary	2	Female	8	15-19 years	532	Inflammatory bowel disease	3	Rate	1990	0.05107885333064888	0.061800083407607995	0.04193630238386088
1	Deaths	48	Hungary	3	Both	8	15-19 years	532	Inflammatory bowel disease	3	Rate	1990	0.05512976307928116	0.06400614441265674	0.04695268809523244
1	Deaths	48	Hungary	1	Male	158	<20 years	532	Inflammatory bowel disease	1	Number	1990	0.8727081088579153	1.0856284420294344	0.6760566743239115
1	Deaths	48	Hungary	2	Female	158	<20 years	532	Inflammatory bowel disease	1	Number	1990	0.6570836061568295	0.7431269291142162	0.5786560899400062
1	Deaths	48	Hungary	3	Both	158	<20 years	532	Inflammatory bowel disease	1	Number	1990	1.5297917150147442	1.753931759254989	1.3095106915125923
1	Deaths	48	Hungary	1	Male	158	<20 years	532	Inflammatory bowel disease	2	Percent	1990	0.0004766425341903368	0.0005901925529155785	0.0003737132262486026
1	Deaths	48	Hungary	2	Female	158	<20 years	532	Inflammatory bowel disease	2	Percent	1990	0.0005338472009498569	0.0006086905139665548	0.0004698980449308726
1	Deaths	48	Hungary	3	Both	158	<20 years	532	Inflammatory bowel disease	2	Percent	1990	0.0004996217994523334	0.0005696298801032869	0.0004332380169346505
1	Deaths	48	Hungary	1	Male	158	<20 years	532	Inflammatory bowel disease	3	Rate	1990	0.05872370768337722	0.07305091660707393	0.04549121764474993
1	Deaths	48	Hungary	2	Female	158	<20 years	532	Inflammatory bowel disease	3	Rate	1990	0.04640112663728462	0.05247722880667218	0.040862828195920194
1	Deaths	48	Hungary	3	Both	158	<20 years	532	Inflammatory bowel disease	3	Rate	1990	0.05271109133900981	0.06043414685612208	0.04512100372374215
1	Deaths	146	Lebanon	1	Male	1	<5 years	532	Inflammatory bowel disease	1	Number	1990	0.1203081878806332	0.3485686933404039	0.01837539341581514
1	Deaths	146	Lebanon	2	Female	1	<5 years	532	Inflammatory bowel disease	1	Number	1990	0.03410755207969613	0.08676605291938552	0.005059782225659902
1	Deaths	146	Lebanon	3	Both	1	<5 years	532	Inflammatory bowel disease	1	Number	1990	0.15441573996032923	0.3813283938117289	0.03408351025733821
1	Deaths	146	Lebanon	1	Male	1	<5 years	532	Inflammatory bowel disease	2	Percent	1990	8.713714718862381e-05	0.00023753793326308675	1.3664429376763025e-05
1	Deaths	146	Lebanon	2	Female	1	<5 years	532	Inflammatory bowel disease	2	Percent	1990	2.64171625954518e-05	6.578219614342523e-05	4.010851572437123e-06
1	Deaths	146	Lebanon	3	Both	1	<5 years	532	Inflammatory bowel disease	2	Percent	1990	5.774175411072952e-05	0.00014053284387650135	1.3062305715072465e-05
1	Deaths	146	Lebanon	1	Male	1	<5 years	532	Inflammatory bowel disease	3	Rate	1990	0.05969476371714693	0.17295353005229316	0.009117540439184673
1	Deaths	146	Lebanon	2	Female	1	<5 years	532	Inflammatory bowel disease	3	Rate	1990	0.018135228355068696	0.04613412828585057	0.0026903222451981233
1	Deaths	146	Lebanon	3	Both	1	<5 years	532	Inflammatory bowel disease	3	Rate	1990	0.039633169442114105	0.09787378442710687	0.008748055978996444
1	Deaths	146	Lebanon	1	Male	6	5-9 years	532	Inflammatory bowel disease	1	Number	1990	0.08386051371485595	0.1727564357720354	0.02588394292212012
1	Deaths	146	Lebanon	2	Female	6	5-9 years	532	Inflammatory bowel disease	1	Number	1990	0.046697928804794564	0.10018187545469802	0.01068247665431045
1	Deaths	146	Lebanon	3	Both	6	5-9 years	532	Inflammatory bowel disease	1	Number	1990	0.13055844251965046	0.25126384029164467	0.04523471547507815
1	Deaths	146	Lebanon	1	Male	6	5-9 years	532	Inflammatory bowel disease	2	Percent	1990	0.0006116372622732078	0.0012737525406709674	0.00019443800788591573
1	Deaths	146	Lebanon	2	Female	6	5-9 years	532	Inflammatory bowel disease	2	Percent	1990	0.0004953400452714153	0.0010132040271462533	0.0001128769535311959
1	Deaths	146	Lebanon	3	Both	6	5-9 years	532	Inflammatory bowel disease	2	Percent	1990	0.0005642928156108605	0.0010192687967270386	0.00020321820354669858
1	Deaths	146	Lebanon	1	Male	6	5-9 years	532	Inflammatory bowel disease	3	Rate	1990	0.047030016499458954	0.09688395246864842	0.014516036317610977
1	Deaths	146	Lebanon	2	Female	6	5-9 years	532	Inflammatory bowel disease	3	Rate	1990	0.028435910040568915	0.06100405030881763	0.006504912593066896
1	Deaths	146	Lebanon	3	Both	6	5-9 years	532	Inflammatory bowel disease	3	Rate	1990	0.038115422348750795	0.07335433242659622	0.013205888886876646
1	Deaths	146	Lebanon	1	Male	7	10-14 years	532	Inflammatory bowel disease	1	Number	1990	0.0735850789013433	0.14371745088556218	0.02635776447836724
1	Deaths	146	Lebanon	2	Female	7	10-14 years	532	Inflammatory bowel disease	1	Number	1990	0.052377971538343775	0.11136585763962911	0.01610799606356472
1	Deaths	146	Lebanon	3	Both	7	10-14 years	532	Inflammatory bowel disease	1	Number	1990	0.12596305043968709	0.225090408853668	0.0595657016711462
1	Deaths	146	Lebanon	1	Male	7	10-14 years	532	Inflammatory bowel disease	2	Percent	1990	0.0007114252859175011	0.0013541592650982421	0.000256290940003683
1	Deaths	146	Lebanon	2	Female	7	10-14 years	532	Inflammatory bowel disease	2	Percent	1990	0.0007023193693833438	0.0014235054494228941	0.00021440415481219793
1	Deaths	146	Lebanon	3	Both	7	10-14 years	532	Inflammatory bowel disease	2	Percent	1990	0.0007076592839199554	0.0012208315154523211	0.00034154522875228335
1	Deaths	146	Lebanon	1	Male	7	10-14 years	532	Inflammatory bowel disease	3	Rate	1990	0.044920454196168406	0.08773318267892932	0.01609025592744559
1	Deaths	146	Lebanon	2	Female	7	10-14 years	532	Inflammatory bowel disease	3	Rate	1990	0.03493761964667053	0.07428424319544863	0.010744498559416437
1	Deaths	146	Lebanon	3	Both	7	10-14 years	532	Inflammatory bowel disease	3	Rate	1990	0.04015007966002926	0.07174641940344699	0.01898626350151133
1	Deaths	146	Lebanon	1	Male	8	15-19 years	532	Inflammatory bowel disease	1	Number	1990	0.08746268470309063	0.18826573586675316	0.02864204277927386
1	Deaths	146	Lebanon	2	Female	8	15-19 years	532	Inflammatory bowel disease	1	Number	1990	0.07604396163113611	0.16324986218847623	0.024260260201874665
1	Deaths	146	Lebanon	3	Both	8	15-19 years	532	Inflammatory bowel disease	1	Number	1990	0.1635066463342268	0.2842438872751589	0.06746198179516741
1	Deaths	146	Lebanon	1	Male	8	15-19 years	532	Inflammatory bowel disease	2	Percent	1990	0.00014709752108417072	0.0003156251964861546	4.977789444475059e-05
1	Deaths	146	Lebanon	2	Female	8	15-19 years	532	Inflammatory bowel disease	2	Percent	1990	0.0006036739191308212	0.0012797118106996311	0.00019598284786004585
1	Deaths	146	Lebanon	3	Both	8	15-19 years	532	Inflammatory bowel disease	2	Percent	1990	0.00022667598503300638	0.00039745686712034484	0.00010551031768541413
1	Deaths	146	Lebanon	1	Male	8	15-19 years	532	Inflammatory bowel disease	3	Rate	1990	0.057767439435413986	0.12434593714297451	0.018917524395403923
1	Deaths	146	Lebanon	2	Female	8	15-19 years	532	Inflammatory bowel disease	3	Rate	1990	0.05360779434607824	0.11508428613537917	0.01710246299361581
1	Deaths	146	Lebanon	3	Both	8	15-19 years	532	Inflammatory bowel disease	3	Rate	1990	0.055755363740687916	0.09692646556824468	0.023004369657050838
1	Deaths	146	Lebanon	1	Male	158	<20 years	532	Inflammatory bowel disease	1	Number	1990	0.365216465199923	0.6765804325446596	0.1464402312412698
1	Deaths	146	Lebanon	2	Female	158	<20 years	532	Inflammatory bowel disease	1	Number	1990	0.20922741405397058	0.4058413439013396	0.07858437103945382
1	Deaths	146	Lebanon	3	Both	158	<20 years	532	Inflammatory bowel disease	1	Number	1990	0.5744438792538941	0.9826416591805999	0.2649878721970853
1	Deaths	146	Lebanon	1	Male	158	<20 years	532	Inflammatory bowel disease	2	Percent	1990	0.00016484856522999653	0.0002958913030825962	7.071359901826115e-05
1	Deaths	146	Lebanon	2	Female	158	<20 years	532	Inflammatory bowel disease	2	Percent	1990	0.00013232187723016784	0.0002376260672964678	4.942921358258767e-05
1	Deaths	146	Lebanon	3	Both	158	<20 years	532	Inflammatory bowel disease	2	Percent	1990	0.00015121362743972876	0.000248311933532518	6.987808268412964e-05
1	Deaths	146	Lebanon	1	Male	158	<20 years	532	Inflammatory bowel disease	3	Rate	1990	0.052543956244839214	0.09734011478447568	0.021068461682343224
1	Deaths	146	Lebanon	2	Female	158	<20 years	532	Inflammatory bowel disease	3	Rate	1990	0.0324853934080307	0.06301237233892353	0.012201289302752672
1	Deaths	146	Lebanon	3	Both	158	<20 years	532	Inflammatory bowel disease	3	Rate	1990	0.042896650431475454	0.07337885784077579	0.01978799415006878
1	Deaths	374	Niue	1	Male	1	<5 years	532	Inflammatory bowel disease	1	Number	1991	3.7540843320339763e-06	1.1274851962306791e-05	6.707960359908508e-07
1	Deaths	374	Niue	2	Female	1	<5 years	532	Inflammatory bowel disease	1	Number	1991	1.8258383383202843e-05	5.5255449154804474e-05	4.8611158448291e-06
1	Deaths	374	Niue	3	Both	1	<5 years	532	Inflammatory bowel disease	1	Number	1991	2.2012467715236792e-05	5.7441889645752325e-05	6.855916404019705e-06
1	Deaths	374	Niue	1	Male	1	<5 years	532	Inflammatory bowel disease	2	Percent	1991	6.028037416381466e-06	1.7837252428789052e-05	1.0353694341569168e-06
1	Deaths	374	Niue	2	Female	1	<5 years	532	Inflammatory bowel disease	2	Percent	1991	3.562889290069153e-05	0.00010185872894947871	9.64184781826919e-06
1	Deaths	374	Niue	3	Both	1	<5 years	532	Inflammatory bowel disease	2	Percent	1991	1.9381563056856615e-05	4.8270174112289836e-05	6.579268135128177e-06
1	Deaths	374	Niue	1	Male	1	<5 years	532	Inflammatory bowel disease	3	Rate	1991	0.0029338793410899366	0.00881148432489712	0.0005242382583910394
1	Deaths	374	Niue	2	Female	1	<5 years	532	Inflammatory bowel disease	3	Rate	1991	0.015766347400131428	0.0477137865297758	0.004197635658826582
1	Deaths	374	Niue	3	Both	1	<5 years	532	Inflammatory bowel disease	3	Rate	1991	0.009030297519523724	0.023564707069427825	0.002812540860851643
1	Deaths	374	Niue	1	Male	6	5-9 years	532	Inflammatory bowel disease	1	Number	1991	2.9406224103224346e-06	5.930969542474046e-06	1.108378551749675e-06
1	Deaths	374	Niue	2	Female	6	5-9 years	532	Inflammatory bowel disease	1	Number	1991	2.6929850510723685e-07	5.741939895370304e-07	1.0751776260883072e-07
1	Deaths	374	Niue	3	Both	6	5-9 years	532	Inflammatory bowel disease	1	Number	1991	3.2099209154296737e-06	6.170139794863096e-06	1.3358876698485373e-06
1	Deaths	374	Niue	1	Male	6	5-9 years	532	Inflammatory bowel disease	2	Percent	1991	3.397865349296394e-05	6.640259406397671e-05	1.3934623757899655e-05
1	Deaths	374	Niue	2	Female	6	5-9 years	532	Inflammatory bowel disease	2	Percent	1991	4.3438881648347026e-06	9.638133638830682e-06	1.7228064038316077e-06
1	Deaths	374	Niue	3	Both	6	5-9 years	532	Inflammatory bowel disease	2	Percent	1991	2.158595147940647e-05	4.0710854537023406e-05	9.335049239705035e-06
1	Deaths	374	Niue	1	Male	6	5-9 years	532	Inflammatory bowel disease	3	Rate	1991	0.0020452183585877768	0.004125020522836459	0.000770883114522278
1	Deaths	374	Niue	2	Female	6	5-9 years	532	Inflammatory bowel disease	3	Rate	1991	0.00019076948388677334	0.0004067556594539856	7.616495336050813e-05
1	Deaths	374	Niue	3	Both	6	5-9 years	532	Inflammatory bowel disease	3	Rate	1991	0.0011265065584899734	0.0021653813688375114	0.00046882345738067077
1	Deaths	374	Niue	1	Male	7	10-14 years	532	Inflammatory bowel disease	1	Number	1991	3.43776688157616e-05	6.623209806204686e-05	1.5684350965281256e-05
1	Deaths	374	Niue	2	Female	7	10-14 years	532	Inflammatory bowel disease	1	Number	1991	3.5141559229134466e-07	7.633510782265627e-07	1.2433859850177137e-07
1	Deaths	374	Niue	3	Both	7	10-14 years	532	Inflammatory bowel disease	1	Number	1991	3.4729084408052914e-05	6.653001108310334e-05	1.5887699766824996e-05
1	Deaths	374	Niue	1	Male	7	10-14 years	532	Inflammatory bowel disease	2	Percent	1991	0.00047484031396122586	0.0009352483027786253	0.00021973781784839582
1	Deaths	374	Niue	2	Female	7	10-14 years	532	Inflammatory bowel disease	2	Percent	1991	7.573093896176582e-06	1.6279697592719404e-05	2.9794601502604343e-06
1	Deaths	374	Niue	3	Both	7	10-14 years	532	Inflammatory bowel disease	2	Percent	1991	0.00029244732031772605	0.0005732228927521933	0.00013756630231911738
1	Deaths	374	Niue	1	Male	7	10-14 years	532	Inflammatory bowel disease	3	Rate	1991	0.026254462934291355	0.050581910395073405	0.011978247078743105
1	Deaths	374	Niue	2	Female	7	10-14 years	532	Inflammatory bowel disease	3	Rate	1991	0.00029327229364586676	0.0006370511908957867	0.00010376621519142856
1	Deaths	374	Niue	3	Both	7	10-14 years	532	Inflammatory bowel disease	3	Rate	1991	0.013849200341522415	0.026530715333225284	0.006335667662626249
1	Deaths	374	Niue	1	Male	8	15-19 years	532	Inflammatory bowel disease	1	Number	1991	2.165736522267658e-05	4.183103244880464e-05	9.277991975916403e-06
1	Deaths	374	Niue	2	Female	8	15-19 years	532	Inflammatory bowel disease	1	Number	1991	1.2469453855481327e-06	2.797015282923554e-06	4.896035280534187e-07
1	Deaths	374	Niue	3	Both	8	15-19 years	532	Inflammatory bowel disease	1	Number	1991	2.290431060822469e-05	4.385886270039887e-05	1.0292151618635331e-05
1	Deaths	374	Niue	1	Male	8	15-19 years	532	Inflammatory bowel disease	2	Percent	1991	0.0001397594967233981	0.0002681799864821205	6.197786020132023e-05
1	Deaths	374	Niue	2	Female	8	15-19 years	532	Inflammatory bowel disease	2	Percent	1991	1.802169826457769e-05	3.730441422274416e-05	7.2231490880808795e-06
1	Deaths	374	Niue	3	Both	8	15-19 years	532	Inflammatory bowel disease	2	Percent	1991	0.00010244830295512035	0.00019517228153247338	4.787243122855073e-05
1	Deaths	374	Niue	1	Male	8	15-19 years	532	Inflammatory bowel disease	3	Rate	1991	0.01850952567343282	0.03575100484737824	0.007929460897501761
1	Deaths	374	Niue	2	Female	8	15-19 years	532	Inflammatory bowel disease	3	Rate	1991	0.0013011245549738152	0.0029185442341158534	0.0005108765627871398
1	Deaths	374	Niue	3	Both	8	15-19 years	532	Inflammatory bowel disease	3	Rate	1991	0.01076115133163238	0.020606245995581206	0.00483557016802194
1	Deaths	114	Haiti	1	Male	1	<5 years	532	Inflammatory bowel disease	1	Number	1990	0.2925191913447744	1.2665743341253886	0.002298079084055344
1	Deaths	114	Haiti	2	Female	1	<5 years	532	Inflammatory bowel disease	1	Number	1990	0.9762162672904027	4.766273293007192	0.008294977908808301
1	Deaths	114	Haiti	3	Both	1	<5 years	532	Inflammatory bowel disease	1	Number	1990	1.2687354586351767	5.411603143506361	0.014718516155026938
1	Deaths	114	Haiti	1	Male	1	<5 years	532	Inflammatory bowel disease	2	Percent	1990	1.4696588313556018e-05	6.49114241331136e-05	1.156731821267123e-07
1	Deaths	114	Haiti	2	Female	1	<5 years	532	Inflammatory bowel disease	2	Percent	1990	5.541408142527079e-05	0.00027639162104958087	4.83381658885424e-07
1	Deaths	114	Haiti	3	Both	1	<5 years	532	Inflammatory bowel disease	2	Percent	1990	3.3801395860516605e-05	0.00013578216649631138	4.032604028498856e-07
1	Deaths	114	Haiti	1	Male	1	<5 years	532	Inflammatory bowel disease	3	Rate	1990	0.05492274294360615	0.23780913741877335	0.00043148214042779045
1	Deaths	114	Haiti	2	Female	1	<5 years	532	Inflammatory bowel disease	3	Rate	1990	0.18485427609785685	0.9025315688591127	0.0015707197144301777
1	Deaths	114	Haiti	3	Both	1	<5 years	532	Inflammatory bowel disease	3	Rate	1990	0.11961284769826178	0.5101908819542105	0.0013876207362325146
1	Deaths	114	Haiti	1	Male	6	5-9 years	532	Inflammatory bowel disease	1	Number	1990	0.2406109904647192	0.7799934694632485	0.03549530287331732
1	Deaths	114	Haiti	2	Female	6	5-9 years	532	Inflammatory bowel disease	1	Number	1990	0.4097203694626382	1.2063411673754603	0.056572939354758114
1	Deaths	114	Haiti	3	Both	6	5-9 years	532	Inflammatory bowel disease	1	Number	1990	0.6503313599273561	1.4881673691584458	0.12421955660732535
1	Deaths	114	Haiti	1	Male	6	5-9 years	532	Inflammatory bowel disease	2	Percent	1990	0.0002408414870920444	0.0007687259278000031	3.526096667046448e-05
1	Deaths	114	Haiti	2	Female	6	5-9 years	532	Inflammatory bowel disease	2	Percent	1990	0.0004969698908212086	0.0014600660454066289	6.93373256701746e-05
1	Deaths	114	Haiti	3	Both	6	5-9 years	532	Inflammatory bowel disease	2	Percent	1990	0.00035681589304818013	0.0008280097769175409	6.646873401405616e-05
1	Deaths	114	Haiti	1	Male	6	5-9 years	532	Inflammatory bowel disease	3	Rate	1990	0.0551393578562308	0.17874636131620683	0.008134242760760855
1	Deaths	114	Haiti	2	Female	6	5-9 years	532	Inflammatory bowel disease	3	Rate	1990	0.09130617537336744	0.2688331027645935	0.012607278297847621
1	Deaths	114	Haiti	3	Both	6	5-9 years	532	Inflammatory bowel disease	3	Rate	1990	0.07347536415353183	0.16813527089103328	0.014034502592236977
1	Deaths	114	Haiti	1	Male	7	10-14 years	532	Inflammatory bowel disease	1	Number	1990	0.10583300974868459	0.26834360050233536	0.026048706560439013
1	Deaths	114	Haiti	2	Female	7	10-14 years	532	Inflammatory bowel disease	1	Number	1990	0.2970802830730958	0.7353330993792074	0.058491028150780326
1	Deaths	114	Haiti	3	Both	7	10-14 years	532	Inflammatory bowel disease	1	Number	1990	0.4029132928217804	0.8663786192878168	0.12608461468077145
1	Deaths	114	Haiti	1	Male	7	10-14 years	532	Inflammatory bowel disease	2	Percent	1990	0.00019713060185489996	0.00048119987389018073	5.044054566131632e-05
1	Deaths	114	Haiti	2	Female	7	10-14 years	532	Inflammatory bowel disease	2	Percent	1990	0.0005471966751665919	0.0013852304384016842	0.00010746424234065172
1	Deaths	114	Haiti	3	Both	7	10-14 years	532	Inflammatory bowel disease	2	Percent	1990	0.0003733954458713539	0.0007958521063981779	0.00011805923024376942
1	Deaths	114	Haiti	1	Male	7	10-14 years	532	Inflammatory bowel disease	3	Rate	1990	0.028241513138189824	0.07160742510424603	0.006951091066071036
1	Deaths	114	Haiti	2	Female	7	10-14 years	532	Inflammatory bowel disease	3	Rate	1990	0.07568162600869344	0.18732715629376792	0.01490067288067766
1	Deaths	114	Haiti	3	Both	7	10-14 years	532	Inflammatory bowel disease	3	Rate	1990	0.05251174684864376	0.11291524886780818	0.016432625792155455
1	Deaths	114	Haiti	1	Male	8	15-19 years	532	Inflammatory bowel disease	1	Number	1990	0.2637986913088506	0.5572222542298871	0.1032665189552319
1	Deaths	114	Haiti	2	Female	8	15-19 years	532	Inflammatory bowel disease	1	Number	1990	0.3890304869187513	1.0105375652441508	0.09345572759060508
1	Deaths	114	Haiti	3	Both	8	15-19 years	532	Inflammatory bowel disease	1	Number	1990	0.6528291782276018	1.295328154203294	0.27769952885731736
1	Deaths	114	Haiti	1	Male	8	15-19 years	532	Inflammatory bowel disease	2	Percent	1990	0.00039878903611716057	0.0007937545986215325	0.00015480859065727763
1	Deaths	114	Haiti	2	Female	8	15-19 years	532	Inflammatory bowel disease	2	Percent	1990	0.00047408909842415345	0.0011654878081907723	0.000115210719870027
1	Deaths	114	Haiti	3	Both	8	15-19 years	532	Inflammatory bowel disease	2	Percent	1990	0.0004403290937596478	0.0008331675720347408	0.0001824912113039913
1	Deaths	114	Haiti	1	Male	8	15-19 years	532	Inflammatory bowel disease	3	Rate	1990	0.08609131873624029	0.1818507834812066	0.03370126953263841
1	Deaths	114	Haiti	2	Female	8	15-19 years	532	Inflammatory bowel disease	3	Rate	1990	0.11899775656740368	0.30910611696161133	0.028586504902838164
1	Deaths	114	Haiti	3	Both	8	15-19 years	532	Inflammatory bowel disease	3	Rate	1990	0.10307723309237334	0.2045233983634484	0.043846843891662414
1	Deaths	114	Haiti	1	Male	158	<20 years	532	Inflammatory bowel disease	1	Number	1990	0.9027618828670292	2.505828696271219	0.2275278156119596
1	Deaths	114	Haiti	2	Female	158	<20 years	532	Inflammatory bowel disease	1	Number	1990	2.072047406744888	6.315523013029511	0.29288511140328033
1	Deaths	114	Haiti	3	Both	158	<20 years	532	Inflammatory bowel disease	1	Number	1990	2.9748092896119216	8.385062391584253	0.6358072646715127
1	Deaths	114	Haiti	1	Male	158	<20 years	532	Inflammatory bowel disease	2	Percent	1990	4.091325446415147e-05	0.00011390564981527356	1.0232586137501538e-05
1	Deaths	114	Haiti	2	Female	158	<20 years	532	Inflammatory bowel disease	2	Percent	1990	0.00010497356710719238	0.0003295554557847215	1.54244710529258e-05
1	Deaths	114	Haiti	3	Both	158	<20 years	532	Inflammatory bowel disease	2	Percent	1990	7.116156986901446e-05	0.00019753632168990177	1.537767499775425e-05
1	Deaths	114	Haiti	1	Male	158	<20 years	532	Inflammatory bowel disease	3	Rate	1990	0.05470852864842007	0.1518564348138076	0.01378847762068484
1	Deaths	114	Haiti	2	Female	158	<20 years	532	Inflammatory bowel disease	3	Rate	1990	0.1221513687012349	0.37231280403840866	0.01726616732496854
1	Deaths	114	Haiti	3	Both	158	<20 years	532	Inflammatory bowel disease	3	Rate	1990	0.08889514444310366	0.25056777087097215	0.01899959732824492
1	Deaths	58	Estonia	1	Male	1	<5 years	532	Inflammatory bowel disease	1	Number	1991	0.03618272161838104	0.04849494066267432	0.02586924321213745
1	Deaths	58	Estonia	2	Female	1	<5 years	532	Inflammatory bowel disease	1	Number	1991	0.02683232351919636	0.03577911087482745	0.019439841797255608
1	Deaths	58	Estonia	3	Both	1	<5 years	532	Inflammatory bowel disease	1	Number	1991	0.0630150451375774	0.07815831774002596	0.049685515040637174
1	Deaths	58	Estonia	1	Male	1	<5 years	532	Inflammatory bowel disease	2	Percent	1991	0.00018045198040618813	0.00024176975524511728	0.00012917736577890823
1	Deaths	58	Estonia	2	Female	1	<5 years	532	Inflammatory bowel disease	2	Percent	1991	0.0001914467651469845	0.0002559291660511156	0.00013839375071806676
1	Deaths	58	Estonia	3	Both	1	<5 years	532	Inflammatory bowel disease	2	Percent	1991	0.0001849835160162026	0.00022652829313960608	0.00014643483413809792
1	Deaths	58	Estonia	1	Male	1	<5 years	532	Inflammatory bowel disease	3	Rate	1991	0.060480083211932795	0.08106018329882393	0.043240914782512865
1	Deaths	58	Estonia	2	Female	1	<5 years	532	Inflammatory bowel disease	3	Rate	1991	0.04699671397614039	0.06266697846356474	0.03404880997478387
1	Deaths	58	Estonia	3	Both	1	<5 years	532	Inflammatory bowel disease	3	Rate	1991	0.053895916400914186	0.06684775278278049	0.04249534946964088
1	Deaths	58	Estonia	1	Male	6	5-9 years	532	Inflammatory bowel disease	1	Number	1991	0.018210410960592237	0.024175603694581604	0.012600275705820663
1	Deaths	58	Estonia	2	Female	6	5-9 years	532	Inflammatory bowel disease	1	Number	1991	0.014574262570335932	0.01903531111138328	0.010312891499250782
1	Deaths	58	Estonia	3	Both	6	5-9 years	532	Inflammatory bowel disease	1	Number	1991	0.03278467353092812	0.04062002243617667	0.02456376689593047
1	Deaths	58	Estonia	1	Male	6	5-9 years	532	Inflammatory bowel disease	2	Percent	1991	0.00048399202660732787	0.0006366810668524958	0.00033882319086005387
1	Deaths	58	Estonia	2	Female	6	5-9 years	532	Inflammatory bowel disease	2	Percent	1991	0.0007530281304575244	0.000977723199605548	0.0005382239911173495
1	Deaths	58	Estonia	3	Both	6	5-9 years	532	Inflammatory bowel disease	2	Percent	1991	0.0005753956887771223	0.0007186320605771755	0.00043494343060565305
1	Deaths	58	Estonia	1	Male	6	5-9 years	532	Inflammatory bowel disease	3	Rate	1991	0.030531083208395652	0.040532164244384716	0.021125281953034286
1	Deaths	58	Estonia	2	Female	6	5-9 years	532	Inflammatory bowel disease	3	Rate	1991	0.0252145806283074	0.03293253325762103	0.017842085180221307
1	Deaths	58	Estonia	3	Both	6	5-9 years	532	Inflammatory bowel disease	3	Rate	1991	0.02791458092477455	0.034586005634344046	0.020914872255381488
1	Deaths	58	Estonia	1	Male	7	10-14 years	532	Inflammatory bowel disease	1	Number	1991	0.013846445731687623	0.017193921841621856	0.010957150874834422
1	Deaths	58	Estonia	2	Female	7	10-14 years	532	Inflammatory bowel disease	1	Number	1991	0.014016838249283441	0.017706183412892925	0.010013116135099186
1	Deaths	58	Estonia	3	Both	7	10-14 years	532	Inflammatory bowel disease	1	Number	1991	0.027863283980971064	0.033224872740413976	0.022410623769802497
1	Deaths	58	Estonia	1	Male	7	10-14 years	532	Inflammatory bowel disease	2	Percent	1991	0.00041070742812108845	0.0005170731281200473	0.00032492641867009703
1	Deaths	58	Estonia	2	Female	7	10-14 years	532	Inflammatory bowel disease	2	Percent	1991	0.0008426440127417891	0.0010659052207814888	0.0006060279603617233
1	Deaths	58	Estonia	3	Both	7	10-14 years	532	Inflammatory bowel disease	2	Percent	1991	0.0005533775611072519	0.0006534717713755196	0.0004475411236355698
1	Deaths	58	Estonia	1	Male	7	10-14 years	532	Inflammatory bowel disease	3	Rate	1991	0.0244898394075635	0.03041043115663132	0.019379620625316504
1	Deaths	58	Estonia	2	Female	7	10-14 years	532	Inflammatory bowel disease	3	Rate	1991	0.025752784645846592	0.03253112579474931	0.018396846626538187
1	Deaths	58	Estonia	3	Both	7	10-14 years	532	Inflammatory bowel disease	3	Rate	1991	0.025109298546564556	0.029940952020602235	0.02019557505263944
1	Deaths	58	Estonia	1	Male	8	15-19 years	532	Inflammatory bowel disease	1	Number	1991	0.03252911713573115	0.04116189680935992	0.024919517892996845
1	Deaths	58	Estonia	2	Female	8	15-19 years	532	Inflammatory bowel disease	1	Number	1991	0.044096172278519793	0.05689989863516157	0.03328802936996875
1	Deaths	58	Estonia	3	Both	8	15-19 years	532	Inflammatory bowel disease	1	Number	1991	0.07662528941425086	0.09089390647380517	0.06296384898362008
1	Deaths	58	Estonia	1	Male	8	15-19 years	532	Inflammatory bowel disease	2	Percent	1991	0.00033904664631570166	0.0004320010940727216	0.0002608985304317447
1	Deaths	58	Estonia	2	Female	8	15-19 years	532	Inflammatory bowel disease	2	Percent	1991	0.0014613136911243122	0.0018977333553630966	0.0011047374517183842
1	Deaths	58	Estonia	3	Both	8	15-19 years	532	Inflammatory bowel disease	2	Percent	1991	0.0006075297251116647	0.0007253625428565707	0.0004966795489758619
1	Deaths	58	Estonia	1	Male	8	15-19 years	532	Inflammatory bowel disease	3	Rate	1991	0.05864068574895228	0.07420311610538961	0.04492275679297426
1	Deaths	58	Estonia	2	Female	8	15-19 years	532	Inflammatory bowel disease	3	Rate	1991	0.08322666088032087	0.10739228198589076	0.06282748339810197
1	Deaths	58	Estonia	3	Both	8	15-19 years	532	Inflammatory bowel disease	3	Rate	1991	0.07065158890608032	0.0838078258933225	0.05805519311367069
1	Deaths	58	Estonia	1	Male	158	<20 years	532	Inflammatory bowel disease	1	Number	1991	0.10076869544639218	0.11928132296763896	0.08307648979718085
1	Deaths	58	Estonia	2	Female	158	<20 years	532	Inflammatory bowel disease	1	Number	1991	0.09951959661733556	0.12137818633192225	0.08039017516448127
1	Deaths	58	Estonia	3	Both	158	<20 years	532	Inflammatory bowel disease	1	Number	1991	0.2002882920637273	0.22913205277686788	0.17208024637760558
1	Deaths	58	Estonia	1	Male	158	<20 years	532	Inflammatory bowel disease	2	Percent	1991	0.00027401306090517986	0.0003224485277514509	0.00022789683096962894
1	Deaths	58	Estonia	2	Female	158	<20 years	532	Inflammatory bowel disease	2	Percent	1991	0.0004824813110913619	0.0005839328397526106	0.00039166465948452565
1	Deaths	58	Estonia	3	Both	158	<20 years	532	Inflammatory bowel disease	2	Percent	1991	0.0003489207778162235	0.0003973546533477613	0.00029954240560054536
1	Deaths	58	Estonia	1	Male	158	<20 years	532	Inflammatory bowel disease	3	Rate	1991	0.04353182779868782	0.0515292372102734	0.03588883861153343
1	Deaths	58	Estonia	2	Female	158	<20 years	532	Inflammatory bowel disease	3	Rate	1991	0.04476681247501952	0.054599442630102336	0.03616184167486284
1	Deaths	58	Estonia	3	Both	158	<20 years	532	Inflammatory bowel disease	3	Rate	1991	0.044136833705448554	0.050493032846787064	0.0379207248716485
1	Deaths	179	Ethiopia	1	Male	1	<5 years	532	Inflammatory bowel disease	1	Number	1990	1.1897377532120177	4.6162773421732854	0.0505914887625078
1	Deaths	179	Ethiopia	2	Female	1	<5 years	532	Inflammatory bowel disease	1	Number	1990	1.548855546259553	5.79455643530675	0.042185368808381946
1	Deaths	179	Ethiopia	3	Both	1	<5 years	532	Inflammatory bowel disease	1	Number	1990	2.7385932994715705	8.866514702731694	0.1082080973102596
1	Deaths	179	Ethiopia	1	Male	1	<5 years	532	Inflammatory bowel disease	2	Percent	1990	4.784671909298566e-06	1.876154736125186e-05	2.0992863994975924e-07
1	Deaths	179	Ethiopia	2	Female	1	<5 years	532	Inflammatory bowel disease	2	Percent	1990	7.615088248689425e-06	2.914217464455004e-05	2.0561309533149982e-07
1	Deaths	179	Ethiopia	3	Both	1	<5 years	532	Inflammatory bowel disease	2	Percent	1990	6.062485035724047e-06	1.957890557768839e-05	2.4589188205179573e-07
1	Deaths	179	Ethiopia	1	Male	1	<5 years	532	Inflammatory bowel disease	3	Rate	1990	0.0241281548304932	0.09361916451902803	0.0010260070092517383
1	Deaths	179	Ethiopia	2	Female	1	<5 years	532	Inflammatory bowel disease	3	Rate	1990	0.03289555320485124	0.12306837779448004	0.0008959589856224412
1	Deaths	179	Ethiopia	3	Both	1	<5 years	532	Inflammatory bowel disease	3	Rate	1990	0.0284106640308473	0.09198283308167166	0.0011225704447214613
1	Deaths	179	Ethiopia	1	Male	6	5-9 years	532	Inflammatory bowel disease	1	Number	1990	0.5395107381732418	1.456571208643764	0.11735982107458973
1	Deaths	179	Ethiopia	2	Female	6	5-9 years	532	Inflammatory bowel disease	1	Number	1990	0.3587122113801461	1.0767982726293834	0.057919114323803096
1	Deaths	179	Ethiopia	3	Both	6	5-9 years	532	Inflammatory bowel disease	1	Number	1990	0.8982229495533879	2.0955559922917657	0.2067251979964803
1	Deaths	179	Ethiopia	1	Male	6	5-9 years	532	Inflammatory bowel disease	2	Percent	1990	3.1390746844095305e-05	8.598007191356573e-05	6.9703004998551655e-06
1	Deaths	179	Ethiopia	2	Female	6	5-9 years	532	Inflammatory bowel disease	2	Percent	1990	3.254057435149774e-05	9.608692983817187e-05	5.323080759175863e-06
1	Deaths	179	Ethiopia	3	Both	6	5-9 years	532	Inflammatory bowel disease	2	Percent	1990	3.185134371045948e-05	7.478454778326362e-05	7.2350538439831655e-06
1	Deaths	179	Ethiopia	1	Male	6	5-9 years	532	Inflammatory bowel disease	3	Rate	1990	0.01304893220351209	0.03522951001037709	0.0028385354363917752
1	Deaths	179	Ethiopia	2	Female	6	5-9 years	532	Inflammatory bowel disease	3	Rate	1990	0.00924275893359187	0.027745324910264182	0.0014923729785567288
1	Deaths	179	Ethiopia	3	Both	6	5-9 years	532	Inflammatory bowel disease	3	Rate	1990	0.011206035704519435	0.026143704391117226	0.0025790589640625923
1	Deaths	179	Ethiopia	1	Male	7	10-14 years	532	Inflammatory bowel disease	1	Number	1990	0.46670673440590293	1.096074131557098	0.15525576345189962
1	Deaths	179	Ethiopia	2	Female	7	10-14 years	532	Inflammatory bowel disease	1	Number	1990	0.4434596360234438	1.1101970315838148	0.12096293977090095
1	Deaths	179	Ethiopia	3	Both	7	10-14 years	532	Inflammatory bowel disease	1	Number	1990	0.9101663704293472	1.8795385928634285	0.3172063212080466
1	Deaths	179	Ethiopia	1	Male	7	10-14 years	532	Inflammatory bowel disease	2	Percent	1990	5.3995034605288396e-05	0.00012806374162696233	1.835926790152938e-05
1	Deaths	179	Ethiopia	2	Female	7	10-14 years	532	Inflammatory bowel disease	2	Percent	1990	6.099968192509971e-05	0.00015363336209617506	1.6667030329381366e-05
1	Deaths	179	Ethiopia	3	Both	7	10-14 years	532	Inflammatory bowel disease	2	Percent	1990	5.7157977805322376e-05	0.00012023765891032847	1.9969946663491837e-05
1	Deaths	179	Ethiopia	1	Male	7	10-14 years	532	Inflammatory bowel disease	3	Rate	1990	0.013387396486865563	0.031440684045047095	0.004453482902592763
1	Deaths	179	Ethiopia	2	Female	7	10-14 years	532	Inflammatory bowel disease	3	Rate	1990	0.01375968066898866	0.03444723125476261	0.0037532422092677598
1	Deaths	179	Ethiopia	3	Both	7	10-14 years	532	Inflammatory bowel disease	3	Rate	1990	0.01356623409269382	0.028014944701823544	0.004728031433594519
1	Deaths	179	Ethiopia	1	Male	8	15-19 years	532	Inflammatory bowel disease	1	Number	1990	0.6646245285293683	1.2449170610826172	0.31493220502822017
1	Deaths	179	Ethiopia	2	Female	8	15-19 years	532	Inflammatory bowel disease	1	Number	1990	0.854211306648561	1.8614642818979592	0.30664804979917215
1	Deaths	179	Ethiopia	3	Both	8	15-19 years	532	Inflammatory bowel disease	1	Number	1990	1.5188358351779288	2.5482363238230215	0.8076505793252815
1	Deaths	179	Ethiopia	1	Male	8	15-19 years	532	Inflammatory bowel disease	2	Percent	1990	2.4605223666067417e-05	4.5926083616977214e-05	1.193476211275484e-05
1	Deaths	179	Ethiopia	2	Female	8	15-19 years	532	Inflammatory bowel disease	2	Percent	1990	9.272438852083954e-05	0.0002010225032834843	3.2811942636710396e-05
1	Deaths	179	Ethiopia	3	Both	8	15-19 years	532	Inflammatory bowel disease	2	Percent	1990	4.1947669348141695e-05	7.025752249999558e-05	2.2408261611047275e-05
1	Deaths	179	Ethiopia	1	Male	8	15-19 years	532	Inflammatory bowel disease	3	Rate	1990	0.02595814495664327	0.04862254723292689	0.012300261995636863
1	Deaths	179	Ethiopia	2	Female	8	15-19 years	532	Inflammatory bowel disease	3	Rate	1990	0.03359114582581304	0.07320052738250883	0.012058678312769104
1	Deaths	179	Ethiopia	3	Both	8	15-19 years	532	Inflammatory bowel disease	3	Rate	1990	0.02976162974169462	0.049932760478405024	0.01582593519709014
1	Deaths	179	Ethiopia	1	Male	158	<20 years	532	Inflammatory bowel disease	1	Number	1990	2.86057975432053	7.977337221204058	0.7521031377619691
1	Deaths	179	Ethiopia	2	Female	158	<20 years	532	Inflammatory bowel disease	1	Number	1990	3.2052387003117024	9.49039890710762	0.602976711581522
1	Deaths	179	Ethiopia	3	Both	158	<20 years	532	Inflammatory bowel disease	1	Number	1990	6.065818454632228	15.10372858874236	1.5666542026497532
1	Deaths	179	Ethiopia	1	Male	158	<20 years	532	Inflammatory bowel disease	2	Percent	1990	9.503389051745191e-06	2.636870337265664e-05	2.510243642559631e-06
1	Deaths	179	Ethiopia	2	Female	158	<20 years	532	Inflammatory bowel disease	2	Percent	1990	1.388557971887815e-05	4.158665270484379e-05	2.6755300506311886e-06
1	Deaths	179	Ethiopia	3	Both	158	<20 years	532	Inflammatory bowel disease	2	Percent	1990	1.1409327196324119e-05	2.8333549788034886e-05	2.9423544033325492e-06
1	Deaths	179	Ethiopia	1	Male	158	<20 years	532	Inflammatory bowel disease	3	Rate	1990	0.018929236602466128	0.05278821661579557	0.00497687163682494
1	Deaths	179	Ethiopia	2	Female	158	<20 years	532	Inflammatory bowel disease	3	Rate	1990	0.022327958970548654	0.06611090693227671	0.004200385848042858
1	Deaths	179	Ethiopia	3	Both	158	<20 years	532	Inflammatory bowel disease	3	Rate	1990	0.020584959483928692	0.05125600829976823	0.005316597179436531
1	Deaths	123	Peru	1	Male	1	<5 years	532	Inflammatory bowel disease	1	Number	1991	4.106654348030377	9.515322979211069	1.0903643605636315
1	Deaths	123	Peru	2	Female	1	<5 years	532	Inflammatory bowel disease	1	Number	1991	8.269321699027618	19.582931518851314	1.542192103157153
1	Deaths	123	Peru	3	Both	1	<5 years	532	Inflammatory bowel disease	1	Number	1991	12.375976047057996	24.218701888497208	4.939148810240429
1	Deaths	123	Peru	1	Male	1	<5 years	532	Inflammatory bowel disease	2	Percent	1991	0.0001530860557081612	0.000351783745480322	4.169807263559678e-05
1	Deaths	123	Peru	2	Female	1	<5 years	532	Inflammatory bowel disease	2	Percent	1991	0.00034786741288236526	0.00081311485557236	6.527799241451076e-05
1	Deaths	123	Peru	3	Both	1	<5 years	532	Inflammatory bowel disease	2	Percent	1991	0.00024478883873244517	0.00047547246387599773	9.814779433041952e-05
1	Deaths	123	Peru	1	Male	1	<5 years	532	Inflammatory bowel disease	3	Rate	1991	0.27425683003514423	0.6354667561175739	0.07281836935093004
1	Deaths	123	Peru	2	Female	1	<5 years	532	Inflammatory bowel disease	3	Rate	1991	0.571564380356283	1.353545856179223	0.1065942414521158
1	Deaths	123	Peru	3	Both	1	<5 years	532	Inflammatory bowel disease	3	Rate	1991	0.4203563671893535	0.822600617937582	0.1677607198806624
1	Deaths	123	Peru	1	Male	6	5-9 years	532	Inflammatory bowel disease	1	Number	1991	0.6879482888342451	1.3672367412468238	0.3024283254735865
1	Deaths	123	Peru	2	Female	6	5-9 years	532	Inflammatory bowel disease	1	Number	1991	1.1969681466515318	2.410604621236678	0.447047024426209
1	Deaths	123	Peru	3	Both	6	5-9 years	532	Inflammatory bowel disease	1	Number	1991	1.884916435485778	3.268655663298765	1.011955656337542
1	Deaths	123	Peru	1	Male	6	5-9 years	532	Inflammatory bowel disease	2	Percent	1991	0.0004062943073570831	0.0008082261871557305	0.00017943736247580006
1	Deaths	123	Peru	2	Female	6	5-9 years	532	Inflammatory bowel disease	2	Percent	1991	0.0007389245862312202	0.001534425362971989	0.00027612211252651947
1	Deaths	123	Peru	3	Both	6	5-9 years	532	Inflammatory bowel disease	2	Percent	1991	0.0005689960878167516	0.0009830688656513964	0.0003104155006789116
1	Deaths	123	Peru	1	Male	6	5-9 years	532	Inflammatory bowel disease	3	Rate	1991	0.04891829645132801	0.09722081341432712	0.021504928089675305
1	Deaths	123	Peru	2	Female	6	5-9 years	532	Inflammatory bowel disease	3	Rate	1991	0.08713925361708165	0.17549196112534898	0.03254501312270758
1	Deaths	123	Peru	3	Both	6	5-9 years	532	Inflammatory bowel disease	3	Rate	1991	0.06780402182648411	0.11757974823984862	0.03640196568823571
1	Deaths	123	Peru	1	Male	7	10-14 years	532	Inflammatory bowel disease	1	Number	1991	0.4127606700147135	0.7344476214561193	0.19415243783262817
1	Deaths	123	Peru	2	Female	7	10-14 years	532	Inflammatory bowel disease	1	Number	1991	0.25718032554966525	0.4730949548220081	0.11386391934705928
1	Deaths	123	Peru	3	Both	7	10-14 years	532	Inflammatory bowel disease	1	Number	1991	0.6699409955643785	1.0508621538107896	0.4063178178126904
1	Deaths	123	Peru	1	Male	7	10-14 years	532	Inflammatory bowel disease	2	Percent	1991	0.0003346820448680583	0.0005906744584388635	0.0001583291071623579
1	Deaths	123	Peru	2	Female	7	10-14 years	532	Inflammatory bowel disease	2	Percent	1991	0.00024324793259928045	0.00044590100597466256	0.0001072237358392185
1	Deaths	123	Peru	3	Both	7	10-14 years	532	Inflammatory bowel disease	2	Percent	1991	0.0002925642307442503	0.00045025932656586463	0.00017578728973218248
1	Deaths	123	Peru	1	Male	7	10-14 years	532	Inflammatory bowel disease	3	Rate	1991	0.03083893663547611	0.054873405596889906	0.01450587510610011
1	Deaths	123	Peru	2	Female	7	10-14 years	532	Inflammatory bowel disease	3	Rate	1991	0.019597535429010042	0.0360505614828602	0.00867660536909543
1	Deaths	123	Peru	3	Both	7	10-14 years	532	Inflammatory bowel disease	3	Rate	1991	0.025273643625727118	0.03964396230567097	0.01532841219476354
1	Deaths	123	Peru	1	Male	8	15-19 years	532	Inflammatory bowel disease	1	Number	1991	0.15510708820322497	0.2826249063131442	0.07446248357876918
1	Deaths	123	Peru	2	Female	8	15-19 years	532	Inflammatory bowel disease	1	Number	1991	0.396526589201848	0.7857378310043562	0.17859587139866387
1	Deaths	123	Peru	3	Both	8	15-19 years	532	Inflammatory bowel disease	1	Number	1991	0.5516336774050721	0.957060505232165	0.31135456126126365
1	Deaths	123	Peru	1	Male	8	15-19 years	532	Inflammatory bowel disease	2	Percent	1991	5.977104529927708e-05	0.00010579664189877456	2.906827398932062e-05
1	Deaths	123	Peru	2	Female	8	15-19 years	532	Inflammatory bowel disease	2	Percent	1991	0.0003245221546602481	0.0006445605203148626	0.00015148335012747234
1	Deaths	123	Peru	3	Both	8	15-19 years	532	Inflammatory bowel disease	2	Percent	1991	0.00014469664955680923	0.00024734118643068116	8.365121372699479e-05
1	Deaths	123	Peru	1	Male	8	15-19 years	532	Inflammatory bowel disease	3	Rate	1991	0.01303077001624191	0.023743725691008924	0.006255700558841107
1	Deaths	123	Peru	2	Female	8	15-19 years	532	Inflammatory bowel disease	3	Rate	1991	0.03307381380929461	0.06553746314431505	0.014896470397200299
1	Deaths	123	Peru	3	Both	8	15-19 years	532	Inflammatory bowel disease	3	Rate	1991	0.023088364064444727	0.04005731027961791	0.013031596434324976
1	Deaths	123	Peru	1	Male	158	<20 years	532	Inflammatory bowel disease	1	Number	1991	5.362470395082558	11.21042011347192	2.2232802417596003
1	Deaths	123	Peru	2	Female	158	<20 years	532	Inflammatory bowel disease	1	Number	1991	10.119996760430656	22.009074031391577	2.5801769638414793
1	Deaths	123	Peru	3	Both	158	<20 years	532	Inflammatory bowel disease	1	Number	1991	15.482467155513248	27.737976484605777	7.528068781140248
1	Deaths	123	Peru	1	Male	158	<20 years	532	Inflammatory bowel disease	2	Percent	1991	0.00016583845518350048	0.0003406514603778569	6.837867056013039e-05
1	Deaths	123	Peru	2	Female	158	<20 years	532	Inflammatory bowel disease	2	Percent	1991	0.0003657453871193379	0.0007863521760477107	9.54501271688024e-05
1	Deaths	123	Peru	3	Both	158	<20 years	532	Inflammatory bowel disease	2	Percent	1991	0.0002581678003877546	0.0004601793975671418	0.00012760992914590444
1	Deaths	123	Peru	1	Male	158	<20 years	532	Inflammatory bowel disease	3	Rate	1991	0.09871181279871687	0.2063602798909202	0.04092591788010809
1	Deaths	123	Peru	2	Female	158	<20 years	532	Inflammatory bowel disease	3	Rate	1991	0.18981028231903213	0.4128013728041089	0.048393703035036616
1	Deaths	123	Peru	3	Both	158	<20 years	532	Inflammatory bowel disease	3	Rate	1991	0.1438344491836871	0.25768997467000176	0.06993689156102233
1	Deaths	16	Philippines	1	Male	1	<5 years	532	Inflammatory bowel disease	1	Number	1990	2.8676319989999053	8.105204935875298	0.47404900896488633
1	Deaths	16	Philippines	2	Female	1	<5 years	532	Inflammatory bowel disease	1	Number	1990	2.1051754456777654	5.136875352289978	0.29069287394160453
1	Deaths	16	Philippines	3	Both	1	<5 years	532	Inflammatory bowel disease	1	Number	1990	4.972807444677672	10.15989430533552	1.5970666430230065
1	Deaths	16	Philippines	1	Male	1	<5 years	532	Inflammatory bowel disease	2	Percent	1990	4.650564055113359e-05	0.00013000781435313494	7.785991664988115e-06
1	Deaths	16	Philippines	2	Female	1	<5 years	532	Inflammatory bowel disease	2	Percent	1990	4.620646103667495e-05	0.00010993465224838125	6.3309927022148415e-06
1	Deaths	16	Philippines	3	Both	1	<5 years	532	Inflammatory bowel disease	2	Percent	1990	4.638564848147119e-05	9.471161728533059e-05	1.5521530546622998e-05
1	Deaths	16	Philippines	1	Male	1	<5 years	532	Inflammatory bowel disease	3	Rate	1990	0.060030564898673464	0.16967310697111757	0.009923668660324288
1	Deaths	16	Philippines	2	Female	1	<5 years	532	Inflammatory bowel disease	3	Rate	1990	0.04705148273655027	0.11481114434159077	0.006497097792007587
1	Deaths	16	Philippines	3	Both	1	<5 years	532	Inflammatory bowel disease	3	Rate	1990	0.053753403591922405	0.10982305370188603	0.01726344097990242
1	Deaths	16	Philippines	1	Male	6	5-9 years	532	Inflammatory bowel disease	1	Number	1990	1.794803135907639	3.8713871659266004	0.46781595591225356
1	Deaths	16	Philippines	2	Female	6	5-9 years	532	Inflammatory bowel disease	1	Number	1990	0.9771045296972651	1.797445974816501	0.2300294251626397
1	Deaths	16	Philippines	3	Both	6	5-9 years	532	Inflammatory bowel disease	1	Number	1990	2.771907665604909	4.3728842643887615	1.4586574231738256
1	Deaths	16	Philippines	1	Male	6	5-9 years	532	Inflammatory bowel disease	2	Percent	1990	0.00025333849660784006	0.0005374803959918766	6.72591993003139e-05
1	Deaths	16	Philippines	2	Female	6	5-9 years	532	Inflammatory bowel disease	2	Percent	1990	0.00018060067613997444	0.00032866100816633263	4.2654201867810854e-05
1	Deaths	16	Philippines	3	Both	6	5-9 years	532	Inflammatory bowel disease	2	Percent	1990	0.00022188307981908375	0.00034023369780402627	0.00011923710559185186
1	Deaths	16	Philippines	1	Male	6	5-9 years	532	Inflammatory bowel disease	3	Rate	1990	0.042225266785044895	0.09107982521257516	0.011006027986855618
1	Deaths	16	Philippines	2	Female	6	5-9 years	532	Inflammatory bowel disease	3	Rate	1990	0.02410195424667817	0.04433707891961729	0.005674069162669181
1	Deaths	16	Philippines	3	Both	6	5-9 years	532	Inflammatory bowel disease	3	Rate	1990	0.03337801970532248	0.052656233451416457	0.017564472589813352
1	Deaths	16	Philippines	1	Male	7	10-14 years	532	Inflammatory bowel disease	1	Number	1990	0.9350680761715993	1.4357740581497591	0.3886956783809926
1	Deaths	16	Philippines	2	Female	7	10-14 years	532	Inflammatory bowel disease	1	Number	1990	0.6945145791362192	1.088188235137275	0.23904772167909752
1	Deaths	16	Philippines	3	Both	7	10-14 years	532	Inflammatory bowel disease	1	Number	1990	1.6295826553078196	2.0917594551317107	0.9310040125363249
1	Deaths	16	Philippines	1	Male	7	10-14 years	532	Inflammatory bowel disease	2	Percent	1990	0.0002517002050658697	0.0003857522770516432	0.00010209300632265957
1	Deaths	16	Philippines	2	Female	7	10-14 years	532	Inflammatory bowel disease	2	Percent	1990	0.00023558218220161398	0.00036811003277933735	7.884455737397634e-05
1	Deaths	16	Philippines	3	Both	7	10-14 years	532	Inflammatory bowel disease	2	Percent	1990	0.0002446183936233272	0.0003122139699461076	0.00013835799894412184
1	Deaths	16	Philippines	1	Male	7	10-14 years	532	Inflammatory bowel disease	3	Rate	1990	0.024033687177055393	0.03690313619921945	0.009990492221197104
1	Deaths	16	Philippines	2	Female	7	10-14 years	532	Inflammatory bowel disease	3	Rate	1990	0.018432156037681623	0.028880106985465646	0.006344236735708917
1	Deaths	16	Philippines	3	Both	7	10-14 years	532	Inflammatory bowel disease	3	Rate	1990	0.021277795067694574	0.02731253236663695	0.012156310403418793
1	Deaths	16	Philippines	1	Male	8	15-19 years	532	Inflammatory bowel disease	1	Number	1990	1.2456560410067294	1.8193636855932973	0.5012846235272809
1	Deaths	16	Philippines	2	Female	8	15-19 years	532	Inflammatory bowel disease	1	Number	1990	0.6335099362779352	1.0081676206873924	0.272300997620735
1	Deaths	16	Philippines	3	Both	8	15-19 years	532	Inflammatory bowel disease	1	Number	1990	1.8791659772846647	2.580788887391368	0.926982912108977
1	Deaths	16	Philippines	1	Male	8	15-19 years	532	Inflammatory bowel disease	2	Percent	1990	0.00023898035889817896	0.0003409566820447868	9.851687084220003e-05
1	Deaths	16	Philippines	2	Female	8	15-19 years	532	Inflammatory bowel disease	2	Percent	1990	0.00022799408208576687	0.0003662766551359891	9.652059777046541e-05
1	Deaths	16	Philippines	3	Both	8	15-19 years	532	Inflammatory bowel disease	2	Percent	1990	0.00023522768777275372	0.00031973426994123957	0.00011688487035000177
1	Deaths	16	Philippines	1	Male	8	15-19 years	532	Inflammatory bowel disease	3	Rate	1990	0.036317396360136874	0.05304397836784086	0.014615071707249813
1	Deaths	16	Philippines	2	Female	8	15-19 years	532	Inflammatory bowel disease	3	Rate	1990	0.018587007597469243	0.0295793611941359	0.007989236508761826
1	Deaths	16	Philippines	3	Both	8	15-19 years	532	Inflammatory bowel disease	3	Rate	1990	0.027480162184553996	0.03774041146279551	0.013555822676117978
1	Deaths	16	Philippines	1	Male	158	<20 years	532	Inflammatory bowel disease	1	Number	1990	6.843159252085871	14.663631331342623	2.056677808086362
1	Deaths	16	Philippines	2	Female	158	<20 years	532	Inflammatory bowel disease	1	Number	1990	4.41030449078918	8.457149380853702	1.126984507804666
1	Deaths	16	Philippines	3	Both	158	<20 years	532	Inflammatory bowel disease	1	Number	1990	11.253463742875057	18.43124458727434	6.202153833475854
1	Deaths	16	Philippines	1	Male	158	<20 years	532	Inflammatory bowel disease	2	Percent	1990	8.816583034463446e-05	0.00018740589182476546	2.7308430663080827e-05
1	Deaths	16	Philippines	2	Female	158	<20 years	532	Inflammatory bowel disease	2	Percent	1990	7.786522644602492e-05	0.0001448795314176541	1.959097514763549e-05
1	Deaths	16	Philippines	3	Both	158	<20 years	532	Inflammatory bowel disease	2	Percent	1990	8.383673679549425e-05	0.00013487994783780428	4.722552663642215e-05
1	Deaths	16	Philippines	1	Male	158	<20 years	532	Inflammatory bowel disease	3	Rate	1990	0.04185913189510747	0.08969641876634772	0.01258055591913722
1	Deaths	16	Philippines	2	Female	158	<20 years	532	Inflammatory bowel disease	3	Rate	1990	0.028082987563402467	0.05385161532052234	0.007176169351328023
1	Deaths	16	Philippines	3	Both	158	<20 years	532	Inflammatory bowel disease	3	Rate	1990	0.03510935280923065	0.05750310159727876	0.019349918575469097
1	Deaths	51	Poland	1	Male	1	<5 years	532	Inflammatory bowel disease	1	Number	1992	1.0794562793663496	1.222879608896247	0.9284075117723627
1	Deaths	51	Poland	2	Female	1	<5 years	532	Inflammatory bowel disease	1	Number	1992	0.5393580495928133	0.6088496730825542	0.4771089553339686
1	Deaths	51	Poland	3	Both	1	<5 years	532	Inflammatory bowel disease	1	Number	1992	1.618814328959164	1.7608823496390718	1.4696406383106673
1	Deaths	51	Poland	1	Male	1	<5 years	532	Inflammatory bowel disease	2	Percent	1992	0.00022361102724444094	0.0002533993463176876	0.00019187269005714236
1	Deaths	51	Poland	2	Female	1	<5 years	532	Inflammatory bowel disease	2	Percent	1992	0.00014874903781373594	0.00016688852084675962	0.00013216791105666163
1	Deaths	51	Poland	3	Both	1	<5 years	532	Inflammatory bowel disease	2	Percent	1992	0.00019147877107496714	0.00020831552279073108	0.0001755893763838743
1	Deaths	51	Poland	1	Male	1	<5 years	532	Inflammatory bowel disease	3	Rate	1992	0.07734650009045307	0.0876232410594983	0.06652337205859872
1	Deaths	51	Poland	2	Female	1	<5 years	532	Inflammatory bowel disease	3	Rate	1992	0.040528578712220216	0.045750335826200715	0.03585104155793347
1	Deaths	51	Poland	3	Both	1	<5 years	532	Inflammatory bowel disease	3	Rate	1992	0.059375085444805124	0.06458587504305843	0.05390367314635685
1	Deaths	51	Poland	1	Male	6	5-9 years	532	Inflammatory bowel disease	1	Number	1992	0.3334944197683542	0.3615035850398992	0.307077453776816
1	Deaths	51	Poland	2	Female	6	5-9 years	532	Inflammatory bowel disease	1	Number	1992	0.30257316686311286	0.3208156055313994	0.2868229925574107
1	Deaths	51	Poland	3	Both	6	5-9 years	532	Inflammatory bowel disease	1	Number	1992	0.6360675866314671	0.6721918045876742	0.6054559585529308
1	Deaths	51	Poland	1	Male	6	5-9 years	532	Inflammatory bowel disease	2	Percent	1992	0.000694302017619723	0.0007495662076246357	0.0006402805976802378
1	Deaths	51	Poland	2	Female	6	5-9 years	532	Inflammatory bowel disease	2	Percent	1992	0.000916355936717835	0.000968879884092991	0.0008678896813653161
1	Deaths	51	Poland	3	Both	6	5-9 years	532	Inflammatory bowel disease	2	Percent	1992	0.0007847604696741796	0.0008263956972721279	0.0007490503686626027
1	Deaths	51	Poland	1	Male	6	5-9 years	532	Inflammatory bowel disease	3	Rate	1992	0.019849483655998423	0.021516580420801467	0.01827715409481918
1	Deaths	51	Poland	2	Female	6	5-9 years	532	Inflammatory bowel disease	3	Rate	1992	0.018809206326101485	0.019943232176312727	0.017830109992942364
1	Deaths	51	Poland	3	Both	6	5-9 years	532	Inflammatory bowel disease	3	Rate	1992	0.019340648805702323	0.020439063231395195	0.018409853461809452
1	Deaths	51	Poland	1	Male	7	10-14 years	532	Inflammatory bowel disease	1	Number	1992	0.38013499549330326	0.40942838202105714	0.3558111056682106
1	Deaths	51	Poland	2	Female	7	10-14 years	532	Inflammatory bowel disease	1	Number	1992	0.16520911275952838	0.1810182014973032	0.15194733313484776
1	Deaths	51	Poland	3	Both	7	10-14 years	532	Inflammatory bowel disease	1	Number	1992	0.5453441082528311	0.5775042824683375	0.5180656323328731
1	Deaths	51	Poland	1	Male	7	10-14 years	532	Inflammatory bowel disease	2	Percent	1992	0.0006806232672386131	0.0007346892054888233	0.0006370172584325108
1	Deaths	51	Poland	2	Female	7	10-14 years	532	Inflammatory bowel disease	2	Percent	1992	0.000549849982373193	0.0006009205998580815	0.0005069664362922102
1	Deaths	51	Poland	3	Both	7	10-14 years	532	Inflammatory bowel disease	2	Percent	1992	0.0006348788836294183	0.0006729474179206049	0.0006037629414297915
1	Deaths	51	Poland	1	Male	7	10-14 years	532	Inflammatory bowel disease	3	Rate	1992	0.022377725711758077	0.0241021640735456	0.02094583088175803
1	Deaths	51	Poland	2	Female	7	10-14 years	532	Inflammatory bowel disease	3	Rate	1992	0.010158142002992355	0.011130188675562855	0.009342720635552524
1	Deaths	51	Poland	3	Both	7	10-14 years	532	Inflammatory bowel disease	3	Rate	1992	0.016400873841072833	0.017368070427656097	0.01558049119574944
1	Deaths	51	Poland	1	Male	8	15-19 years	532	Inflammatory bowel disease	1	Number	1992	0.6707836483076802	0.713673071276681	0.6241730187864526
1	Deaths	51	Poland	2	Female	8	15-19 years	532	Inflammatory bowel disease	1	Number	1992	0.35799988415660616	0.3800444527926218	0.33682511722006153
1	Deaths	51	Poland	3	Both	8	15-19 years	532	Inflammatory bowel disease	1	Number	1992	1.0287835324642864	1.0829084737862906	0.9764130812119923
1	Deaths	51	Poland	1	Male	8	15-19 years	532	Inflammatory bowel disease	2	Percent	1992	0.0004385679230224214	0.00046576798811832166	0.0004086668424831671
1	Deaths	51	Poland	2	Female	8	15-19 years	532	Inflammatory bowel disease	2	Percent	1992	0.0006903707248296523	0.000733310110594129	0.0006471173300919633
1	Deaths	51	Poland	3	Both	8	15-19 years	532	Inflammatory bowel disease	2	Percent	1992	0.0005023237507667599	0.0005288656631404778	0.0004763673729477581
1	Deaths	51	Poland	1	Male	8	15-19 years	532	Inflammatory bowel disease	3	Rate	1992	0.043158410697200396	0.04591792836840788	0.04015946953814357
1	Deaths	51	Poland	2	Female	8	15-19 years	532	Inflammatory bowel disease	3	Rate	1992	0.02410213020002532	0.02558626772906491	0.022676551555322364
1	Deaths	51	Poland	3	Both	8	15-19 years	532	Inflammatory bowel disease	3	Rate	1992	0.03384622163535748	0.03562689240056421	0.03212327230316609
1	Deaths	51	Poland	1	Male	158	<20 years	532	Inflammatory bowel disease	1	Number	1992	2.463869342935689	2.6374660351859656	2.2871124149527606
1	Deaths	51	Poland	2	Female	158	<20 years	532	Inflammatory bowel disease	1	Number	1992	1.36514021337206	1.4374035294631744	1.2992150653913308
1	Deaths	51	Poland	3	Both	158	<20 years	532	Inflammatory bowel disease	1	Number	1992	3.829009556307748	4.017849103635651	3.6468528665574462
1	Deaths	51	Poland	1	Male	158	<20 years	532	Inflammatory bowel disease	2	Percent	1992	0.00033314391015533743	0.0003565502235295317	0.0003089391630022038
1	Deaths	51	Poland	2	Female	158	<20 years	532	Inflammatory bowel disease	2	Percent	1992	0.0002858692458636347	0.0003022965189337376	0.0002709271304868788
1	Deaths	51	Poland	3	Both	158	<20 years	532	Inflammatory bowel disease	2	Percent	1992	0.00031458687089585494	0.00032932737543985333	0.000300244798951081
1	Deaths	51	Poland	1	Male	158	<20 years	532	Inflammatory bowel disease	3	Rate	1992	0.03893178018520558	0.041674794250843465	0.03613883100298785
1	Deaths	51	Poland	2	Female	158	<20 years	532	Inflammatory bowel disease	3	Rate	1992	0.022559938401203572	0.023754142442453885	0.021470477214017705
1	Deaths	51	Poland	3	Both	158	<20 years	532	Inflammatory bowel disease	3	Rate	1992	0.0309293596845391	0.03245473751295126	0.02945796357194623
1	Deaths	197	Eswatini	1	Male	1	<5 years	532	Inflammatory bowel disease	1	Number	1990	0.08664966022845168	0.2948655389604455	0.007018993260968762
1	Deaths	197	Eswatini	2	Female	1	<5 years	532	Inflammatory bowel disease	1	Number	1990	0.07055046161682009	0.30537773973776966	0.004902809056632858
1	Deaths	197	Eswatini	3	Both	1	<5 years	532	Inflammatory bowel disease	1	Number	1990	0.15720012184527177	0.44530535059636517	0.018464787196621226
1	Deaths	197	Eswatini	1	Male	1	<5 years	532	Inflammatory bowel disease	2	Percent	1990	6.042812079375695e-05	0.00020489114349601977	4.786349262413146e-06
1	Deaths	197	Eswatini	2	Female	1	<5 years	532	Inflammatory bowel disease	2	Percent	1990	6.360145437209301e-05	0.0002713229998727843	4.648145445127712e-06
1	Deaths	197	Eswatini	3	Both	1	<5 years	532	Inflammatory bowel disease	2	Percent	1990	6.181687870748716e-05	0.00017274841105552997	7.200430985569004e-06
1	Deaths	197	Eswatini	1	Male	1	<5 years	532	Inflammatory bowel disease	3	Rate	1990	0.11864940224718128	0.40375945905281413	0.00961110929454614
1	Deaths	197	Eswatini	2	Female	1	<5 years	532	Inflammatory bowel disease	3	Rate	1990	0.09746561182431673	0.42187999283016175	0.006773241073288679
1	Deaths	197	Eswatini	3	Both	1	<5 years	532	Inflammatory bowel disease	3	Rate	1990	0.10810448996616405	0.30623072832479376	0.01269799526102932
1	Deaths	197	Eswatini	1	Male	6	5-9 years	532	Inflammatory bowel disease	1	Number	1990	0.02571334438450968	0.053263826493044994	0.009585767405336914
1	Deaths	197	Eswatini	2	Female	6	5-9 years	532	Inflammatory bowel disease	1	Number	1990	0.01543999441864886	0.032976072330850155	0.0053233213514370615
1	Deaths	197	Eswatini	3	Both	6	5-9 years	532	Inflammatory bowel disease	1	Number	1990	0.04115333880315852	0.07321775502250183	0.019495215592340787
1	Deaths	197	Eswatini	1	Male	6	5-9 years	532	Inflammatory bowel disease	2	Percent	1990	0.0002713351544520853	0.0005134150740329055	0.00010870888454230133
1	Deaths	197	Eswatini	2	Female	6	5-9 years	532	Inflammatory bowel disease	2	Percent	1990	0.00023391758780692902	0.0005107513321944245	8.117670275645678e-05
1	Deaths	197	Eswatini	3	Both	6	5-9 years	532	Inflammatory bowel disease	2	Percent	1990	0.0002560733893956261	0.00045681090600007996	0.0001204999779197641
1	Deaths	197	Eswatini	1	Male	6	5-9 years	532	Inflammatory bowel disease	3	Rate	1990	0.04019616696360879	0.08326422385276783	0.014984869386782756
1	Deaths	197	Eswatini	2	Female	6	5-9 years	532	Inflammatory bowel disease	3	Rate	1990	0.02386406014303975	0.050967827581216305	0.008227727125210872
1	Deaths	197	Eswatini	3	Both	6	5-9 years	532	Inflammatory bowel disease	3	Rate	1990	0.03198377511232162	0.05690377206257247	0.015151397417693764
1	Deaths	197	Eswatini	1	Male	7	10-14 years	532	Inflammatory bowel disease	1	Number	1990	0.015481429155720846	0.030227833397681394	0.006818531982726756
1	Deaths	197	Eswatini	2	Female	7	10-14 years	532	Inflammatory bowel disease	1	Number	1990	0.011531962019803966	0.026497068186287435	0.004498820181236393
1	Deaths	197	Eswatini	3	Both	7	10-14 years	532	Inflammatory bowel disease	1	Number	1990	0.02701339117552479	0.0452653584521857	0.014663428075677085
1	Deaths	197	Eswatini	1	Male	7	10-14 years	532	Inflammatory bowel disease	2	Percent	1990	0.0002311415487289712	0.00045315826867574534	0.00010600561801214688
1	Deaths	197	Eswatini	2	Female	7	10-14 years	532	Inflammatory bowel disease	2	Percent	1990	0.00025987526105556303	0.00058533711635587	0.00010329636027457346
1	Deaths	197	Eswatini	3	Both	7	10-14 years	532	Inflammatory bowel disease	2	Percent	1990	0.0002426337635714208	0.000401442467885699	0.00013810613978386502
1	Deaths	197	Eswatini	1	Male	7	10-14 years	532	Inflammatory bowel disease	3	Rate	1990	0.028037759701156243	0.05474434695698572	0.012348754066784328
1	Deaths	197	Eswatini	2	Female	7	10-14 years	532	Inflammatory bowel disease	3	Rate	1990	0.020432603035735176	0.04694813206386385	0.007971115993488159
1	Deaths	197	Eswatini	3	Both	7	10-14 years	532	Inflammatory bowel disease	3	Rate	1990	0.02419354166495888	0.04054023904575459	0.013132755372877735
1	Deaths	197	Eswatini	1	Male	8	15-19 years	532	Inflammatory bowel disease	1	Number	1990	0.018303464806971925	0.035364730701534904	0.007652906637790229
1	Deaths	197	Eswatini	2	Female	8	15-19 years	532	Inflammatory bowel disease	1	Number	1990	0.017047699874623262	0.035117539787484074	0.006905536776664256
1	Deaths	197	Eswatini	3	Both	8	15-19 years	532	Inflammatory bowel disease	1	Number	1990	0.035351164681595194	0.05999410047326738	0.018938266229968716
1	Deaths	197	Eswatini	1	Male	8	15-19 years	532	Inflammatory bowel disease	2	Percent	1990	0.00018064727937880536	0.00034910349894353213	8.062457658365744e-05
1	Deaths	197	Eswatini	2	Female	8	15-19 years	532	Inflammatory bowel disease	2	Percent	1990	0.00026045588718992264	0.0005337636503308501	0.0001036970758811839
1	Deaths	197	Eswatini	3	Both	8	15-19 years	532	Inflammatory bowel disease	2	Percent	1990	0.0002121629177426867	0.0003593008675482826	0.00011581946327085696
1	Deaths	197	Eswatini	1	Male	8	15-19 years	532	Inflammatory bowel disease	3	Rate	1990	0.041579203031549335	0.08033655559220046	0.01738478272993241
1	Deaths	197	Eswatini	2	Female	8	15-19 years	532	Inflammatory bowel disease	3	Rate	1990	0.035991151402813504	0.07414024769799622	0.014578988454424128
1	Deaths	197	Eswatini	3	Both	8	15-19 years	532	Inflammatory bowel disease	3	Rate	1990	0.038682889080124225	0.0656483359168496	0.020723131996981916
1	Deaths	197	Eswatini	1	Male	158	<20 years	532	Inflammatory bowel disease	1	Number	1990	0.1461478985756542	0.36240025476503007	0.051501224644064564
1	Deaths	197	Eswatini	2	Female	158	<20 years	532	Inflammatory bowel disease	1	Number	1990	0.11457011792989616	0.365256560555859	0.03152608076527932
1	Deaths	197	Eswatini	3	Both	158	<20 years	532	Inflammatory bowel disease	1	Number	1990	0.2607180165055506	0.5623119115636769	0.0984571811993188
1	Deaths	197	Eswatini	1	Male	158	<20 years	532	Inflammatory bowel disease	2	Percent	1990	8.615692667601325e-05	0.00021308285047121257	3.064370768890809e-05
1	Deaths	197	Eswatini	2	Female	158	<20 years	532	Inflammatory bowel disease	2	Percent	1990	8.920472312825166e-05	0.00028251594659190013	2.5515202011311693e-05
1	Deaths	197	Eswatini	3	Both	158	<20 years	532	Inflammatory bowel disease	2	Percent	1990	8.748881607047132e-05	0.0001839841257184964	3.398329750340708e-05
1	Deaths	197	Eswatini	1	Male	158	<20 years	532	Inflammatory bowel disease	3	Rate	1990	0.061865021742639865	0.1534055560092164	0.021800685561881812
1	Deaths	197	Eswatini	2	Female	158	<20 years	532	Inflammatory bowel disease	3	Rate	1990	0.04756114729150534	0.1516278536643869	0.013087326764547932
1	Deaths	197	Eswatini	3	Both	158	<20 years	532	Inflammatory bowel disease	3	Rate	1990	0.05464333154329036	0.11785375106081793	0.020635430060421834
1	Deaths	81	Germany	1	Male	1	<5 years	532	Inflammatory bowel disease	1	Number	1990	2.176958587721083	2.7414009215152397	1.6731330189817812
1	Deaths	81	Germany	2	Female	1	<5 years	532	Inflammatory bowel disease	1	Number	1990	1.4685677831691692	1.9666193441443953	1.0293465532927488
1	Deaths	81	Germany	3	Both	1	<5 years	532	Inflammatory bowel disease	1	Number	1990	3.645526370890252	4.396800087030218	2.986707388100489
1	Deaths	81	Germany	1	Male	1	<5 years	532	Inflammatory bowel disease	2	Percent	1990	0.0004914059949858954	0.0006158868675380214	0.0003790719669125124
1	Deaths	81	Germany	2	Female	1	<5 years	532	Inflammatory bowel disease	2	Percent	1990	0.00045449422186848366	0.0006111103002425447	0.00031759534521880406
1	Deaths	81	Germany	3	Both	1	<5 years	532	Inflammatory bowel disease	2	Percent	1990	0.00047583916310468214	0.0005730522062394066	0.0003868546479240804
1	Deaths	81	Germany	1	Male	1	<5 years	532	Inflammatory bowel disease	3	Rate	1990	0.09469760763531805	0.11925082557886982	0.07278121643971845
1	Deaths	81	Germany	2	Female	1	<5 years	532	Inflammatory bowel disease	3	Rate	1990	0.06735470793915936	0.09019745160587407	0.0472101712020377
1	Deaths	81	Germany	3	Both	1	<5 years	532	Inflammatory bowel disease	3	Rate	1990	0.08138785544698392	0.09816034599829672	0.06667945433235209
1	Deaths	81	Germany	1	Male	6	5-9 years	532	Inflammatory bowel disease	1	Number	1990	0.9001034528069329	1.210898494823538	0.6168648368873625
1	Deaths	81	Germany	2	Female	6	5-9 years	532	Inflammatory bowel disease	1	Number	1990	0.7969377656888164	1.0530768743447732	0.5012297486723858
1	Deaths	81	Germany	3	Both	6	5-9 years	532	Inflammatory bowel disease	1	Number	1990	1.6970412184957495	2.0901701140458675	1.2276942329012999
1	Deaths	81	Germany	1	Male	6	5-9 years	532	Inflammatory bowel disease	2	Percent	1990	0.0017231045563424622	0.002313754128236915	0.001166818278182467
1	Deaths	81	Germany	2	Female	6	5-9 years	532	Inflammatory bowel disease	2	Percent	1990	0.0020635533243237264	0.0027179070101517075	0.0013063420396301133
1	Deaths	81	Germany	3	Both	6	5-9 years	532	Inflammatory bowel disease	2	Percent	1990	0.0018677083157750871	0.002294474473775854	0.0013618070935961632
1	Deaths	81	Germany	1	Male	6	5-9 years	532	Inflammatory bowel disease	3	Rate	1990	0.040767864988247325	0.05484452503486461	0.027939302207760083
1	Deaths	81	Germany	2	Female	6	5-9 years	532	Inflammatory bowel disease	3	Rate	1990	0.03801274395173663	0.050230197776313976	0.02390791215774365
1	Deaths	81	Germany	3	Both	6	5-9 years	532	Inflammatory bowel disease	3	Rate	1990	0.03942594807946925	0.04855918494818646	0.02852199967584451
1	Deaths	81	Germany	1	Male	7	10-14 years	532	Inflammatory bowel disease	1	Number	1990	0.545783884758456	0.6826136954532459	0.4278698362686541
1	Deaths	81	Germany	2	Female	7	10-14 years	532	Inflammatory bowel disease	1	Number	1990	0.4936505699039076	0.6552521422514253	0.36212740718672903
1	Deaths	81	Germany	3	Both	7	10-14 years	532	Inflammatory bowel disease	1	Number	1990	1.0394344546623624	1.242055205978913	0.8556418279147033
1	Deaths	81	Germany	1	Male	7	10-14 years	532	Inflammatory bowel disease	2	Percent	1990	0.0011236420644739936	0.0014106305177888265	0.0008831442106427563
1	Deaths	81	Germany	2	Female	7	10-14 years	532	Inflammatory bowel disease	2	Percent	1990	0.0016349003624495997	0.002173980116644212	0.0012025814805726738
1	Deaths	81	Germany	3	Both	7	10-14 years	532	Inflammatory bowel disease	2	Percent	1990	0.0013196393860973234	0.001569862826961096	0.001084372076310704
1	Deaths	81	Germany	1	Male	7	10-14 years	532	Inflammatory bowel disease	3	Rate	1990	0.02553985994995733	0.031942786638917156	0.02002209299372921
1	Deaths	81	Germany	2	Female	7	10-14 years	532	Inflammatory bowel disease	3	Rate	1990	0.024374455090477993	0.032353682722083804	0.017880376852846214
1	Deaths	81	Germany	3	Both	7	10-14 years	532	Inflammatory bowel disease	3	Rate	1990	0.02497279654364887	0.029840834903790678	0.020557110827820822
1	Deaths	81	Germany	1	Male	8	15-19 years	532	Inflammatory bowel disease	1	Number	1990	1.4938250405360045	1.811123416004338	1.1658017182109577
1	Deaths	81	Germany	2	Female	8	15-19 years	532	Inflammatory bowel disease	1	Number	1990	1.3527273479329	1.7210104710276861	1.034112210305805
1	Deaths	81	Germany	3	Both	8	15-19 years	532	Inflammatory bowel disease	1	Number	1990	2.846552388468908	3.3602731983434047	2.303966028568592
1	Deaths	81	Germany	1	Male	8	15-19 years	532	Inflammatory bowel disease	2	Percent	1990	0.0007930439368680949	0.0009592971402498613	0.0006183035038345079
1	Deaths	81	Germany	2	Female	8	15-19 years	532	Inflammatory bowel disease	2	Percent	1990	0.001855809226292091	0.002361891574438878	0.0014204100216800393
1	Deaths	81	Germany	3	Both	8	15-19 years	532	Inflammatory bowel disease	2	Percent	1990	0.0010895577663252672	0.0012889191218355177	0.0008810950260623783
1	Deaths	81	Germany	1	Male	8	15-19 years	532	Inflammatory bowel disease	3	Rate	1990	0.06635934595708025	0.08045451245781554	0.05178775120034204
1	Deaths	81	Germany	2	Female	8	15-19 years	532	Inflammatory bowel disease	3	Rate	1990	0.06340524662646638	0.08066747044701147	0.0484710683450544
1	Deaths	81	Germany	3	Both	8	15-19 years	532	Inflammatory bowel disease	3	Rate	1990	0.06492193016992506	0.07663847074041108	0.05254704681583758
1	Deaths	147	Libya	1	Male	1	<5 years	532	Inflammatory bowel disease	1	Number	1990	0.04998498074672241	0.19281670633730735	0.0058728951193062215
1	Deaths	147	Libya	2	Female	1	<5 years	532	Inflammatory bowel disease	1	Number	1990	0.10285793518612658	0.40678061605240373	0.009135619756195782
1	Deaths	147	Libya	3	Both	1	<5 years	532	Inflammatory bowel disease	1	Number	1990	0.1528429159328487	0.5691508825838867	0.02454272534140587
1	Deaths	147	Libya	1	Male	1	<5 years	532	Inflammatory bowel disease	2	Percent	1990	1.7133508318000888e-05	6.4674759683296e-05	2.0227492689879124e-06
1	Deaths	147	Libya	2	Female	1	<5 years	532	Inflammatory bowel disease	2	Percent	1990	4.235300557283986e-05	0.0001683732337131155	3.878155328673943e-06
1	Deaths	147	Libya	3	Both	1	<5 years	532	Inflammatory bowel disease	2	Percent	1990	2.8634291496509755e-05	0.00010566355966360564	4.411911400348357e-06
1	Deaths	147	Libya	1	Male	1	<5 years	532	Inflammatory bowel disease	3	Rate	1990	0.015670280701857185	0.06044799592148079	0.0018411513554124975
1	Deaths	147	Libya	2	Female	1	<5 years	532	Inflammatory bowel disease	3	Rate	1990	0.032351168759701864	0.12794179014262183	0.002873360970374793
1	Deaths	147	Libya	3	Both	1	<5 years	532	Inflammatory bowel disease	3	Rate	1990	0.02399713820761106	0.08935966908894843	0.0038533364036833135
1	Deaths	147	Libya	1	Male	6	5-9 years	532	Inflammatory bowel disease	1	Number	1990	0.029327132820266597	0.11673138889275553	0.006448615290632504
1	Deaths	147	Libya	2	Female	6	5-9 years	532	Inflammatory bowel disease	1	Number	1990	0.053461495311085724	0.1377661747734007	0.014293175600230098
1	Deaths	147	Libya	3	Both	6	5-9 years	532	Inflammatory bowel disease	1	Number	1990	0.08278862813135225	0.23383747590716145	0.03410394820999543
1	Deaths	147	Libya	1	Male	6	5-9 years	532	Inflammatory bowel disease	2	Percent	1990	0.00012169036889132826	0.0004751246418529753	2.757457388820649e-05
1	Deaths	147	Libya	2	Female	6	5-9 years	532	Inflammatory bowel disease	2	Percent	1990	0.0002942440273127559	0.0007442113616860992	7.883521808021639e-05
1	Deaths	147	Libya	3	Both	6	5-9 years	532	Inflammatory bowel disease	2	Percent	1990	0.00019586421833379507	0.0005530079794276549	7.852846381635298e-05
1	Deaths	147	Libya	1	Male	6	5-9 years	532	Inflammatory bowel disease	3	Rate	1990	0.00993153172440291	0.03953067963128202	0.00218380118267573
1	Deaths	147	Libya	2	Female	6	5-9 years	532	Inflammatory bowel disease	3	Rate	1990	0.017676341504770682	0.04555057689521067	0.004725850850732441
1	Deaths	147	Libya	3	Both	6	5-9 years	532	Inflammatory bowel disease	3	Rate	1990	0.013850279672193148	0.03912028152000992	0.005705484331555772
1	Deaths	147	Libya	1	Male	7	10-14 years	532	Inflammatory bowel disease	1	Number	1990	0.027094051200407667	0.08119238521909337	0.0069860478571123616
1	Deaths	147	Libya	2	Female	7	10-14 years	532	Inflammatory bowel disease	1	Number	1990	0.04841603187208226	0.11349504897184806	0.012895633714478752
1	Deaths	147	Libya	3	Both	7	10-14 years	532	Inflammatory bowel disease	1	Number	1990	0.07551008307248996	0.16880006278990858	0.028661935309349882
1	Deaths	147	Libya	1	Male	7	10-14 years	532	Inflammatory bowel disease	2	Percent	1990	0.00017402775115480065	0.0005201323500492979	4.557166666392985e-05
1	Deaths	147	Libya	2	Female	7	10-14 years	532	Inflammatory bowel disease	2	Percent	1990	0.0004234130568949199	0.0009815136165609733	0.00011616128177445322
1	Deaths	147	Libya	3	Both	7	10-14 years	532	Inflammatory bowel disease	2	Percent	1990	0.00027955904097757943	0.0006134002378253166	0.00010660737210747112
1	Deaths	147	Libya	1	Male	7	10-14 years	532	Inflammatory bowel disease	3	Rate	1990	0.009440483728880794	0.028290172846441582	0.0024341753337817316
1	Deaths	147	Libya	2	Female	7	10-14 years	532	Inflammatory bowel disease	3	Rate	1990	0.016736929193514136	0.039234082699610276	0.004457889257735287
1	Deaths	147	Libya	3	Both	7	10-14 years	532	Inflammatory bowel disease	3	Rate	1990	0.013103128575447917	0.02929157055961002	0.004973653958492433
1	Deaths	147	Libya	1	Male	8	15-19 years	532	Inflammatory bowel disease	1	Number	1990	0.023210615391478274	0.09809127974052692	0.004890391160406096
1	Deaths	147	Libya	2	Female	8	15-19 years	532	Inflammatory bowel disease	1	Number	1990	0.05738269996951122	0.14426970972923445	0.015432628044704568
1	Deaths	147	Libya	3	Both	8	15-19 years	532	Inflammatory bowel disease	1	Number	1990	0.08059331536098945	0.23414604205440878	0.028788499427274367
1	Deaths	147	Libya	1	Male	8	15-19 years	532	Inflammatory bowel disease	2	Percent	1990	7.844598858532493e-05	0.00033713922617446986	1.6978260368259677e-05
1	Deaths	147	Libya	2	Female	8	15-19 years	532	Inflammatory bowel disease	2	Percent	1990	0.0003509119708111589	0.0008718002135181719	9.268619160407184e-05
1	Deaths	147	Libya	3	Both	8	15-19 years	532	Inflammatory bowel disease	2	Percent	1990	0.00017521316748043427	0.0005050572755024421	6.249018537078118e-05
1	Deaths	147	Libya	1	Male	8	15-19 years	532	Inflammatory bowel disease	3	Rate	1990	0.00927332769056306	0.03919036894448588	0.0019538559835914097
1	Deaths	147	Libya	2	Female	8	15-19 years	532	Inflammatory bowel disease	3	Rate	1990	0.02322638283490464	0.05839501298182483	0.006246553879574227
1	Deaths	147	Libya	3	Both	8	15-19 years	532	Inflammatory bowel disease	3	Rate	1990	0.016204461714818673	0.04707847737932304	0.00578834776441215
1	Deaths	147	Libya	1	Male	158	<20 years	532	Inflammatory bowel disease	1	Number	1990	0.12961678015887496	0.4574814550828947	0.036097236260654725
1	Deaths	147	Libya	2	Female	158	<20 years	532	Inflammatory bowel disease	1	Number	1990	0.26211816233880586	0.7468953630168375	0.07180809147264063
1	Deaths	147	Libya	3	Both	158	<20 years	532	Inflammatory bowel disease	1	Number	1990	0.3917349424976806	1.1136748026287484	0.1613851825921018
1	Deaths	147	Libya	1	Male	158	<20 years	532	Inflammatory bowel disease	2	Percent	1990	3.598878738757058e-05	0.00012929056393782323	1.0865971535871965e-05
1	Deaths	147	Libya	2	Female	158	<20 years	532	Inflammatory bowel disease	2	Percent	1990	9.08158897084358e-05	0.00025463074216340034	2.499818817133927e-05
1	Deaths	147	Libya	3	Both	158	<20 years	532	Inflammatory bowel disease	2	Percent	1990	6.040770973714182e-05	0.00016947565581110463	2.3952984461469596e-05
1	Deaths	147	Libya	1	Male	158	<20 years	532	Inflammatory bowel disease	3	Rate	1990	0.011255701593606577	0.039726914499113294	0.003134622841316002
1	Deaths	147	Libya	2	Female	158	<20 years	532	Inflammatory bowel disease	3	Rate	1990	0.022660399219628716	0.06456991362305674	0.006207887333905482
1	Deaths	147	Libya	3	Both	158	<20 years	532	Inflammatory bowel disease	3	Rate	1990	0.016970792530864958	0.04824676578953989	0.006991550036010727
1	Deaths	33	Armenia	1	Male	1	<5 years	532	Inflammatory bowel disease	1	Number	1990	0.3299406043689004	0.4645116051834626	0.19321733572588165
1	Deaths	33	Armenia	2	Female	1	<5 years	532	Inflammatory bowel disease	1	Number	1990	0.25209686264185033	0.3454107855052987	0.15484672583587733
1	Deaths	33	Armenia	3	Both	1	<5 years	532	Inflammatory bowel disease	1	Number	1990	0.5820374670107502	0.7755038648793355	0.3726341713025412
1	Deaths	33	Armenia	1	Male	1	<5 years	532	Inflammatory bowel disease	2	Percent	1990	0.00018343317806397472	0.0002483488924267527	0.00010662815575377927
1	Deaths	33	Armenia	2	Female	1	<5 years	532	Inflammatory bowel disease	2	Percent	1990	0.00017900131742313975	0.00024045004424175627	0.00011277722467218215
1	Deaths	33	Armenia	3	Both	1	<5 years	532	Inflammatory bowel disease	2	Percent	1990	0.0001814987981445516	0.00023668926708786744	0.00011286825136503453
1	Deaths	33	Armenia	1	Male	1	<5 years	532	Inflammatory bowel disease	3	Rate	1990	0.16746025681597565	0.235761320880201	0.09806681637091828
1	Deaths	33	Armenia	2	Female	1	<5 years	532	Inflammatory bowel disease	3	Rate	1990	0.13560813023892632	0.18580362443176435	0.08329526493971157
1	Deaths	33	Armenia	3	Both	1	<5 years	532	Inflammatory bowel disease	3	Rate	1990	0.15199689492567042	0.20251991692201213	0.09731201201200408
1	Deaths	33	Armenia	1	Male	6	5-9 years	532	Inflammatory bowel disease	1	Number	1990	0.23989236637060407	0.29740452347876833	0.12364596335247742
1	Deaths	33	Armenia	2	Female	6	5-9 years	532	Inflammatory bowel disease	1	Number	1990	0.16044733895675967	0.1984507110458696	0.09689595711740621
1	Deaths	33	Armenia	3	Both	6	5-9 years	532	Inflammatory bowel disease	1	Number	1990	0.4003397053273634	0.46586137632691454	0.2320155240743343
1	Deaths	33	Armenia	1	Male	6	5-9 years	532	Inflammatory bowel disease	2	Percent	1990	0.0022205461315184124	0.0027221425388815616	0.0011307920024126912
1	Deaths	33	Armenia	2	Female	6	5-9 years	532	Inflammatory bowel disease	2	Percent	1990	0.0022645208957783407	0.0027334794968028628	0.001398033241201773
1	Deaths	33	Armenia	3	Both	6	5-9 years	532	Inflammatory bowel disease	2	Percent	1990	0.002238057024768122	0.0025308603944101567	0.0012793522153668612
1	Deaths	33	Armenia	1	Male	6	5-9 years	532	Inflammatory bowel disease	3	Rate	1990	0.13226443327894605	0.16397370765747918	0.06817208699663212
1	Deaths	33	Armenia	2	Female	6	5-9 years	532	Inflammatory bowel disease	3	Rate	1990	0.0931262306981165	0.11518400254705077	0.05623998076192599
1	Deaths	33	Armenia	3	Both	6	5-9 years	532	Inflammatory bowel disease	3	Rate	1990	0.11319792481976551	0.1317244838624357	0.06560347500308221
1	Deaths	33	Armenia	1	Male	7	10-14 years	532	Inflammatory bowel disease	1	Number	1990	0.09410950213466207	0.11184755663219369	0.06575032782043605
1	Deaths	33	Armenia	2	Female	7	10-14 years	532	Inflammatory bowel disease	1	Number	1990	0.06496699283268889	0.08103628718104551	0.049714259762923256
1	Deaths	33	Armenia	3	Both	7	10-14 years	532	Inflammatory bowel disease	1	Number	1990	0.159076494967351	0.17573204282573762	0.12375714518798069
1	Deaths	33	Armenia	1	Male	7	10-14 years	532	Inflammatory bowel disease	2	Percent	1990	0.0013145378667255327	0.0015609057819038889	0.0009175715511335842
1	Deaths	33	Armenia	2	Female	7	10-14 years	532	Inflammatory bowel disease	2	Percent	1990	0.00191593415010267	0.002385632442811063	0.0014669200399064994
1	Deaths	33	Armenia	3	Both	7	10-14 years	532	Inflammatory bowel disease	2	Percent	1990	0.001507828978148781	0.001655691191567067	0.0011684441622882302
1	Deaths	33	Armenia	1	Male	7	10-14 years	532	Inflammatory bowel disease	3	Rate	1990	0.05998266076547823	0.0712883810320943	0.04190734749854342
1	Deaths	33	Armenia	2	Female	7	10-14 years	532	Inflammatory bowel disease	3	Rate	1990	0.043391897376761406	0.05412468861240592	0.03320449298538269
1	Deaths	33	Armenia	3	Both	7	10-14 years	532	Inflammatory bowel disease	3	Rate	1990	0.05188134263230915	0.057313397099860275	0.040362260018438546
1	Deaths	33	Armenia	1	Male	8	15-19 years	532	Inflammatory bowel disease	1	Number	1990	0.06354943096232046	0.07607446609246399	0.05198742949552065
1	Deaths	33	Armenia	2	Female	8	15-19 years	532	Inflammatory bowel disease	1	Number	1990	0.06491156784078977	0.08366235277094419	0.0387032031276233
1	Deaths	33	Armenia	3	Both	8	15-19 years	532	Inflammatory bowel disease	1	Number	1990	0.12846099880311027	0.14233830650146106	0.10065571988956519
1	Deaths	33	Armenia	1	Male	8	15-19 years	532	Inflammatory bowel disease	2	Percent	1990	0.0006371370727068905	0.0007642964456702063	0.0005204550991708599
1	Deaths	33	Armenia	2	Female	8	15-19 years	532	Inflammatory bowel disease	2	Percent	1990	0.0013253849231247374	0.0016995613808286506	0.0007920328251885925
1	Deaths	33	Armenia	3	Both	8	15-19 years	532	Inflammatory bowel disease	2	Percent	1990	0.0008637755717427866	0.00095921912886449	0.0006763057572146867
1	Deaths	33	Armenia	1	Male	8	15-19 years	532	Inflammatory bowel disease	3	Rate	1990	0.043046584111445595	0.05153068806114446	0.035214811881536086
1	Deaths	33	Armenia	2	Female	8	15-19 years	532	Inflammatory bowel disease	3	Rate	1990	0.04738638496054011	0.061074729620338095	0.02825389901396076
1	Deaths	33	Armenia	3	Both	8	15-19 years	532	Inflammatory bowel disease	3	Rate	1990	0.04513532012010884	0.05001117139953354	0.035365816718416626
1	Deaths	33	Armenia	1	Male	158	<20 years	532	Inflammatory bowel disease	1	Number	1990	0.7274919038364872	0.9352640344648833	0.44586228694136965
1	Deaths	33	Armenia	2	Female	158	<20 years	532	Inflammatory bowel disease	1	Number	1990	0.5424227622720885	0.6487295303299766	0.35776164294460155
1	Deaths	33	Armenia	3	Both	158	<20 years	532	Inflammatory bowel disease	1	Number	1990	1.2699146661085745	1.5240853859599015	0.8393820811579727
1	Deaths	33	Armenia	1	Male	158	<20 years	532	Inflammatory bowel disease	2	Percent	1990	0.000350374232503196	0.0004408938753553806	0.00021246238978720922
1	Deaths	33	Armenia	2	Female	158	<20 years	532	Inflammatory bowel disease	2	Percent	1990	0.00034752229884900084	0.000403561687155537	0.00023060906369629547
1	Deaths	33	Armenia	3	Both	158	<20 years	532	Inflammatory bowel disease	2	Percent	1990	0.0003491642625345299	0.0004113865370962841	0.00023203067888841512
1	Deaths	33	Armenia	1	Male	158	<20 years	532	Inflammatory bowel disease	3	Rate	1990	0.1065261251355329	0.13695005132670546	0.06528729944822391
1	Deaths	33	Armenia	2	Female	158	<20 years	532	Inflammatory bowel disease	3	Rate	1990	0.0841100843520685	0.1005944059006166	0.05547584662553434
1	Deaths	33	Armenia	3	Both	158	<20 years	532	Inflammatory bowel disease	3	Rate	1990	0.09563908960829151	0.11478105000957929	0.06321506493145579
1	Deaths	189	United Republic of Tanzania	1	Male	1	<5 years	532	Inflammatory bowel disease	1	Number	1991	1.37064056511986	5.088921835476532	0.06439224197764849
1	Deaths	189	United Republic of Tanzania	2	Female	1	<5 years	532	Inflammatory bowel disease	1	Number	1991	1.841400186420668	6.216340078811458	0.06707882640165143
1	Deaths	189	United Republic of Tanzania	3	Both	1	<5 years	532	Inflammatory bowel disease	1	Number	1991	3.212040751540528	8.082531771648439	0.20844598015844215
1	Deaths	189	United Republic of Tanzania	1	Male	1	<5 years	532	Inflammatory bowel disease	2	Percent	1991	1.4161686169975084e-05	5.112146517350334e-05	6.817927357175519e-07
1	Deaths	189	United Republic of Tanzania	2	Female	1	<5 years	532	Inflammatory bowel disease	2	Percent	1991	2.155271724964749e-05	7.187683097880466e-05	7.944032649385397e-07
1	Deaths	189	United Republic of Tanzania	3	Both	1	<5 years	532	Inflammatory bowel disease	2	Percent	1991	1.7638537455844575e-05	4.4695876208053235e-05	1.1345347151387304e-06
1	Deaths	189	United Republic of Tanzania	1	Male	1	<5 years	532	Inflammatory bowel disease	3	Rate	1991	0.054813363639226245	0.20351135826421474	0.002575113756944177
1	Deaths	189	United Republic of Tanzania	2	Female	1	<5 years	532	Inflammatory bowel disease	3	Rate	1991	0.07532818217497048	0.25429865890721937	0.0027440673095014416
1	Deaths	189	United Republic of Tanzania	3	Both	1	<5 years	532	Inflammatory bowel disease	3	Rate	1991	0.06495449862931427	0.16344649383141652	0.004215234232627312
1	Deaths	189	United Republic of Tanzania	1	Male	6	5-9 years	532	Inflammatory bowel disease	1	Number	1991	0.5292520523474888	1.1976945057017951	0.1542475934170151
1	Deaths	189	United Republic of Tanzania	2	Female	6	5-9 years	532	Inflammatory bowel disease	1	Number	1991	0.42084313966175707	1.1007352660147214	0.08809049191887598
1	Deaths	189	United Republic of Tanzania	3	Both	6	5-9 years	532	Inflammatory bowel disease	1	Number	1991	0.9500951920092462	1.8151803472243044	0.3589591672197865
1	Deaths	189	United Republic of Tanzania	1	Male	6	5-9 years	532	Inflammatory bowel disease	2	Percent	1991	0.00011940158833008665	0.0002689456475992477	3.477956903042156e-05
1	Deaths	189	United Republic of Tanzania	2	Female	6	5-9 years	532	Inflammatory bowel disease	2	Percent	1991	0.00011932671526930569	0.0003056054968071388	2.5191123667613093e-05
1	Deaths	189	United Republic of Tanzania	3	Both	6	5-9 years	532	Inflammatory bowel disease	2	Percent	1991	0.00011940160292717964	0.00022688194064320608	4.52893217824892e-05
1	Deaths	189	United Republic of Tanzania	1	Male	6	5-9 years	532	Inflammatory bowel disease	3	Rate	1991	0.026515346377189882	0.06000408412566639	0.0077277515489251256
1	Deaths	189	United Republic of Tanzania	2	Female	6	5-9 years	532	Inflammatory bowel disease	3	Rate	1991	0.021359364401249407	0.055866434403590584	0.004470922155682158
1	Deaths	189	United Republic of Tanzania	3	Both	6	5-9 years	532	Inflammatory bowel disease	3	Rate	1991	0.02395407496886596	0.04576485228545395	0.009050182418206348
1	Deaths	189	United Republic of Tanzania	1	Male	7	10-14 years	532	Inflammatory bowel disease	1	Number	1991	0.3257727563535827	0.6565541058725991	0.1339656705533493
1	Deaths	189	United Republic of Tanzania	2	Female	7	10-14 years	532	Inflammatory bowel disease	1	Number	1991	0.2723991529901833	0.6608974145972386	0.09104793568212224
1	Deaths	189	United Republic of Tanzania	3	Both	7	10-14 years	532	Inflammatory bowel disease	1	Number	1991	0.5981719093437664	1.0645438638852482	0.3117981134657939
1	Deaths	189	United Republic of Tanzania	1	Male	7	10-14 years	532	Inflammatory bowel disease	2	Percent	1991	0.00013844336735840333	0.0002661642078796137	5.7673070337770305e-05
1	Deaths	189	United Republic of Tanzania	2	Female	7	10-14 years	532	Inflammatory bowel disease	2	Percent	1991	0.0001407515533136626	0.0003262753351616584	4.918503084077478e-05
1	Deaths	189	United Republic of Tanzania	3	Both	7	10-14 years	532	Inflammatory bowel disease	2	Percent	1991	0.00013946767572051708	0.0002453711833220874	7.247564229219676e-05
1	Deaths	189	United Republic of Tanzania	1	Male	7	10-14 years	532	Inflammatory bowel disease	3	Rate	1991	0.01880440487384516	0.03789791806597146	0.007732828050075322
1	Deaths	189	United Republic of Tanzania	2	Female	7	10-14 years	532	Inflammatory bowel disease	3	Rate	1991	0.015609884642872355	0.03787285051876525	0.005217519061158053
1	Deaths	189	United Republic of Tanzania	3	Both	7	10-14 years	532	Inflammatory bowel disease	3	Rate	1991	0.01720135056890901	0.0306125913180379	0.008966232905074966
1	Deaths	189	United Republic of Tanzania	1	Male	8	15-19 years	532	Inflammatory bowel disease	1	Number	1991	0.3763245006308053	0.7514662866450883	0.1641627266516685
1	Deaths	189	United Republic of Tanzania	2	Female	8	15-19 years	532	Inflammatory bowel disease	1	Number	1991	0.35933322215272695	0.718501854805075	0.13927714302825545
1	Deaths	189	United Republic of Tanzania	3	Both	8	15-19 years	532	Inflammatory bowel disease	1	Number	1991	0.7356577227835319	1.2709527166669465	0.3822456898644114
1	Deaths	189	United Republic of Tanzania	1	Male	8	15-19 years	532	Inflammatory bowel disease	2	Percent	1991	0.00012205714241818045	0.00024615561437335364	5.459416791764608e-05
1	Deaths	189	United Republic of Tanzania	2	Female	8	15-19 years	532	Inflammatory bowel disease	2	Percent	1991	0.0001058643701208813	0.0002194793307991834	3.961086776707674e-05
1	Deaths	189	United Republic of Tanzania	3	Both	8	15-19 years	532	Inflammatory bowel disease	2	Percent	1991	0.00011331290001400704	0.00019011138686701956	5.889160626146309e-05
1	Deaths	189	United Republic of Tanzania	1	Male	8	15-19 years	532	Inflammatory bowel disease	3	Rate	1991	0.02651546914972556	0.0529476053437845	0.011566750787606913
1	Deaths	189	United Republic of Tanzania	2	Female	8	15-19 years	532	Inflammatory bowel disease	3	Rate	1991	0.02349723191633119	0.046983701127120685	0.00910750002678013
1	Deaths	189	United Republic of Tanzania	3	Both	8	15-19 years	532	Inflammatory bowel disease	3	Rate	1991	0.024950053322835647	0.04310474432547203	0.012963977742876824
1	Deaths	189	United Republic of Tanzania	1	Male	158	<20 years	532	Inflammatory bowel disease	1	Number	1991	2.6019898744517396	6.623936781095402	0.7390283268222201
1	Deaths	189	United Republic of Tanzania	2	Female	158	<20 years	532	Inflammatory bowel disease	1	Number	1991	2.8939757012253353	7.874152577342234	0.48766021265648984
1	Deaths	189	United Republic of Tanzania	3	Both	158	<20 years	532	Inflammatory bowel disease	1	Number	1991	5.495965575677071	10.879064343877953	1.747687753117058
1	Deaths	189	United Republic of Tanzania	1	Male	158	<20 years	532	Inflammatory bowel disease	2	Percent	1991	2.439777711613046e-05	6.150037722896705e-05	6.839932131180717e-06
1	Deaths	189	United Republic of Tanzania	2	Female	158	<20 years	532	Inflammatory bowel disease	2	Percent	1991	3.0690505715667394e-05	8.315037270407686e-05	5.074173453925343e-06
1	Deaths	189	United Republic of Tanzania	3	Both	158	<20 years	532	Inflammatory bowel disease	2	Percent	1991	2.7363335077000833e-05	5.4608138364673685e-05	8.618620851132535e-06
1	Deaths	189	United Republic of Tanzania	1	Male	158	<20 years	532	Inflammatory bowel disease	3	Rate	1991	0.03402062135978012	0.08660696467477635	0.009662682828951543
1	Deaths	189	United Republic of Tanzania	2	Female	158	<20 years	532	Inflammatory bowel disease	3	Rate	1991	0.03763736859637822	0.10240665905110019	0.006342225736646358
1	Deaths	189	United Republic of Tanzania	3	Both	158	<20 years	532	Inflammatory bowel disease	3	Rate	1991	0.035833809030989885	0.07093172414682529	0.011394960235587219
1	Deaths	349	Greenland	1	Male	1	<5 years	532	Inflammatory bowel disease	1	Number	1992	0.0005526635546955167	0.0015012115963610585	0.0001727486180854338
1	Deaths	349	Greenland	2	Female	1	<5 years	532	Inflammatory bowel disease	1	Number	1992	0.0005333867971310957	0.0016463569587455839	0.0001440700090924824
1	Deaths	349	Greenland	3	Both	1	<5 years	532	Inflammatory bowel disease	1	Number	1992	0.0010860503518266115	0.0026959414162652192	0.0003812587489653729
1	Deaths	349	Greenland	1	Male	1	<5 years	532	Inflammatory bowel disease	2	Percent	1992	2.887988389224543e-05	7.862671236556223e-05	8.991420736184161e-06
1	Deaths	349	Greenland	2	Female	1	<5 years	532	Inflammatory bowel disease	2	Percent	1992	3.415327794702317e-05	0.00010682924979412033	9.031541393967648e-06
1	Deaths	349	Greenland	3	Both	1	<5 years	532	Inflammatory bowel disease	2	Percent	1992	3.125171332027803e-05	7.67504669226115e-05	1.0994650461997475e-05
1	Deaths	349	Greenland	1	Male	1	<5 years	532	Inflammatory bowel disease	3	Rate	1992	0.019375159694097782	0.05262915234233547	0.006056183791934675
1	Deaths	349	Greenland	2	Female	1	<5 years	532	Inflammatory bowel disease	3	Rate	1992	0.018865403132016328	0.05823013972785326	0.005095624442490513
1	Deaths	349	Greenland	3	Both	1	<5 years	532	Inflammatory bowel disease	3	Rate	1992	0.01912140802660412	0.047465751242128554	0.0067125838967026065
1	Deaths	349	Greenland	1	Male	6	5-9 years	532	Inflammatory bowel disease	1	Number	1992	0.00020162404223655504	0.0007199611666882219	4.525429720438477e-05
1	Deaths	349	Greenland	2	Female	6	5-9 years	532	Inflammatory bowel disease	1	Number	1992	0.0017010036052688105	0.003431610933404043	0.0007485002312786107
1	Deaths	349	Greenland	3	Both	6	5-9 years	532	Inflammatory bowel disease	1	Number	1992	0.0019026276475053656	0.003873597545136934	0.0009084230711515822
1	Deaths	349	Greenland	1	Male	6	5-9 years	532	Inflammatory bowel disease	2	Percent	1992	0.00011317613171282029	0.0004212222233416733	2.636099417657609e-05
1	Deaths	349	Greenland	2	Female	6	5-9 years	532	Inflammatory bowel disease	2	Percent	1992	0.0013878801113802537	0.0027799977716034437	0.0006416885169824662
1	Deaths	349	Greenland	3	Both	6	5-9 years	532	Inflammatory bowel disease	2	Percent	1992	0.0006333119673475109	0.0012921355284819412	0.00030828164640488446
1	Deaths	349	Greenland	1	Male	6	5-9 years	532	Inflammatory bowel disease	3	Rate	1992	0.008095533121587903	0.028907611446175294	0.0018170336128984623
1	Deaths	349	Greenland	2	Female	6	5-9 years	532	Inflammatory bowel disease	3	Rate	1992	0.07142636681527623	0.14409581528070628	0.03143006394285477
1	Deaths	349	Greenland	3	Both	6	5-9 years	532	Inflammatory bowel disease	3	Rate	1992	0.03905198928939205	0.07950672326371541	0.018645649395120648
1	Deaths	349	Greenland	1	Male	7	10-14 years	532	Inflammatory bowel disease	1	Number	1992	0.0003796239806490325	0.000709332325667334	0.00015029704041128787
1	Deaths	349	Greenland	2	Female	7	10-14 years	532	Inflammatory bowel disease	1	Number	1992	0.0003780201417120615	0.0013520077048535441	9.215531384435338e-05
1	Deaths	349	Greenland	3	Both	7	10-14 years	532	Inflammatory bowel disease	1	Number	1992	0.0007576441223610936	0.001794025909225656	0.0002814022251021679
1	Deaths	349	Greenland	1	Male	7	10-14 years	532	Inflammatory bowel disease	2	Percent	1992	0.00024632981792571917	0.00044683517264477714	9.762244641033292e-05
1	Deaths	349	Greenland	2	Female	7	10-14 years	532	Inflammatory bowel disease	2	Percent	1992	0.00034293594860874884	0.0012852039341553604	8.439913952029772e-05
1	Deaths	349	Greenland	3	Both	7	10-14 years	532	Inflammatory bowel disease	2	Percent	1992	0.000286771230041174	0.0006780741486685023	0.00010669784344313306
1	Deaths	349	Greenland	1	Male	7	10-14 years	532	Inflammatory bowel disease	3	Rate	1992	0.01753091798733394	0.03275674736295286	0.006940670830869476
1	Deaths	349	Greenland	2	Female	7	10-14 years	532	Inflammatory bowel disease	3	Rate	1992	0.01846150239540617	0.06602847501383516	0.0045006214208099995
1	Deaths	349	Greenland	3	Both	7	10-14 years	532	Inflammatory bowel disease	3	Rate	1992	0.01798319580276553	0.04258241864306738	0.006679272185964834
1	Deaths	349	Greenland	1	Male	8	15-19 years	532	Inflammatory bowel disease	1	Number	1992	4.54504325294573e-05	0.00023755498786288745	7.827467344916572e-06
1	Deaths	349	Greenland	2	Female	8	15-19 years	532	Inflammatory bowel disease	1	Number	1992	0.0003521557665994999	0.0013873828408273823	6.709959067321007e-05
1	Deaths	349	Greenland	3	Both	8	15-19 years	532	Inflammatory bowel disease	1	Number	1992	0.0003976061991289568	0.0015929963786625396	8.484051313035579e-05
1	Deaths	349	Greenland	1	Male	8	15-19 years	532	Inflammatory bowel disease	2	Percent	1992	1.4990747063102027e-05	7.603394731053803e-05	2.618398714118777e-06
1	Deaths	349	Greenland	2	Female	8	15-19 years	532	Inflammatory bowel disease	2	Percent	1992	0.0001531209265033747	0.0006034022179783658	3.039937088019385e-05
1	Deaths	349	Greenland	3	Both	8	15-19 years	532	Inflammatory bowel disease	2	Percent	1992	7.453166806896273e-05	0.0002782996545304216	1.582676278927865e-05
1	Deaths	349	Greenland	1	Male	8	15-19 years	532	Inflammatory bowel disease	3	Rate	1992	0.0025825149514661747	0.013497986131455572	0.00044476037576229513
1	Deaths	349	Greenland	2	Female	8	15-19 years	532	Inflammatory bowel disease	3	Rate	1992	0.021748873703628404	0.08568371455365748	0.004144019952331182
1	Deaths	349	Greenland	3	Both	8	15-19 years	532	Inflammatory bowel disease	3	Rate	1992	0.011766560723086768	0.04714234501940138	0.0025107280814864654
1	Deaths	349	Greenland	1	Male	158	<20 years	532	Inflammatory bowel disease	1	Number	1992	0.0011793620101105617	0.0028027458291571936	0.0004898009692327278
1	Deaths	349	Greenland	2	Female	158	<20 years	532	Inflammatory bowel disease	1	Number	1992	0.0029645663107114683	0.007302909861097852	0.0013534446135662597
1	Deaths	349	Greenland	3	Both	158	<20 years	532	Inflammatory bowel disease	1	Number	1992	0.004143928320822026	0.009733691912739918	0.002024519711777179
1	Deaths	349	Greenland	1	Male	158	<20 years	532	Inflammatory bowel disease	2	Percent	1992	4.6339724105285645e-05	0.00011281607526288596	1.9354225189054342e-05
1	Deaths	349	Greenland	2	Female	158	<20 years	532	Inflammatory bowel disease	2	Percent	1992	0.00014634073401754898	0.00035069772562148414	6.846358608879505e-05
1	Deaths	349	Greenland	3	Both	158	<20 years	532	Inflammatory bowel disease	2	Percent	1992	9.067075689346884e-05	0.0002048010580494304	4.510872703551202e-05
1	Deaths	349	Greenland	1	Male	158	<20 years	532	Inflammatory bowel disease	3	Rate	1992	0.01272458109772247	0.030239880794592302	0.005284647208672288
1	Deaths	349	Greenland	2	Female	158	<20 years	532	Inflammatory bowel disease	3	Rate	1992	0.033401267094365875	0.08228064994035099	0.01524903149301063
1	Deaths	349	Greenland	3	Both	158	<20 years	532	Inflammatory bowel disease	3	Rate	1992	0.022839128433456292	0.053646931731353514	0.011158075655172201
1	Deaths	165	Pakistan	1	Male	1	<5 years	532	Inflammatory bowel disease	1	Number	1992	0.3235629345349413	1.14667381427466	0.03150989506343281
1	Deaths	165	Pakistan	2	Female	1	<5 years	532	Inflammatory bowel disease	1	Number	1992	0.599839105274781	1.7760546046200376	0.031589296906575345
1	Deaths	165	Pakistan	3	Both	1	<5 years	532	Inflammatory bowel disease	1	Number	1992	0.9234020398097232	2.320143654050043	0.12136258225355478
1	Deaths	165	Pakistan	1	Male	1	<5 years	532	Inflammatory bowel disease	2	Percent	1992	1.3592972144323467e-06	4.75829441199007e-06	1.402615043388996e-07
1	Deaths	165	Pakistan	2	Female	1	<5 years	532	Inflammatory bowel disease	2	Percent	1992	2.8005479608814107e-06	8.29299538117601e-06	1.454859051362384e-07
1	Deaths	165	Pakistan	3	Both	1	<5 years	532	Inflammatory bowel disease	2	Percent	1992	2.0427700799576675e-06	5.121107844999931e-06	2.599183508399389e-07
1	Deaths	165	Pakistan	1	Male	1	<5 years	532	Inflammatory bowel disease	3	Rate	1992	0.0032902095703046578	0.011660164855306718	0.00032041419838775266
1	Deaths	165	Pakistan	2	Female	1	<5 years	532	Inflammatory bowel disease	3	Rate	1992	0.006483403374175421	0.019196611749809932	0.0003414351487772705
1	Deaths	165	Pakistan	3	Both	1	<5 years	532	Inflammatory bowel disease	3	Rate	1992	0.004838104226659995	0.012156240007257228	0.0006358712639191125
1	Deaths	165	Pakistan	1	Male	6	5-9 years	532	Inflammatory bowel disease	1	Number	1992	0.6943761096099641	1.663940647219069	0.1991745916014711
1	Deaths	165	Pakistan	2	Female	6	5-9 years	532	Inflammatory bowel disease	1	Number	1992	0.9882846321416245	2.6397117952009688	0.16987107155791484
1	Deaths	165	Pakistan	3	Both	6	5-9 years	532	Inflammatory bowel disease	1	Number	1992	1.6826607417515886	3.1349633123127196	0.6516156451952692
1	Deaths	165	Pakistan	1	Male	6	5-9 years	532	Inflammatory bowel disease	2	Percent	1992	4.737303946766846e-05	0.00011200325558177264	1.3350104096904298e-05
1	Deaths	165	Pakistan	2	Female	6	5-9 years	532	Inflammatory bowel disease	2	Percent	1992	7.610759756830831e-05	0.00020439700062407218	1.2673497773880958e-05
1	Deaths	165	Pakistan	3	Both	6	5-9 years	532	Inflammatory bowel disease	2	Percent	1992	6.088526281893206e-05	0.00011448646038454119	2.3292033280996662e-05
1	Deaths	165	Pakistan	1	Male	6	5-9 years	532	Inflammatory bowel disease	3	Rate	1992	0.007891531948001405	0.018910559558973326	0.0022636041636513505
1	Deaths	165	Pakistan	2	Female	6	5-9 years	532	Inflammatory bowel disease	3	Rate	1992	0.012042447805420492	0.0321654212574107	0.0020699133087338046
1	Deaths	165	Pakistan	3	Both	6	5-9 years	532	Inflammatory bowel disease	3	Rate	1992	0.009894699324675772	0.018434803047068064	0.003831753320488207
1	Deaths	165	Pakistan	1	Male	7	10-14 years	532	Inflammatory bowel disease	1	Number	1992	0.39769766155611874	0.7601139014666152	0.1562178772474962
1	Deaths	165	Pakistan	2	Female	7	10-14 years	532	Inflammatory bowel disease	1	Number	1992	1.4154411062540737	3.686755116324294	0.3194640637068179
1	Deaths	165	Pakistan	3	Both	7	10-14 years	532	Inflammatory bowel disease	1	Number	1992	1.8131387678101971	3.9919041095454895	0.74622793564875
1	Deaths	165	Pakistan	1	Male	7	10-14 years	532	Inflammatory bowel disease	2	Percent	1992	5.203782529964519e-05	9.811262774263395e-05	2.074848066480495e-05
1	Deaths	165	Pakistan	2	Female	7	10-14 years	532	Inflammatory bowel disease	2	Percent	1992	0.00018327203078159337	0.00047655010036750246	4.062417475808491e-05
1	Deaths	165	Pakistan	3	Both	7	10-14 years	532	Inflammatory bowel disease	2	Percent	1992	0.00011808365653440455	0.00025865548880418175	4.9059950007068494e-05
1	Deaths	165	Pakistan	1	Male	7	10-14 years	532	Inflammatory bowel disease	3	Rate	1992	0.005073526277234432	0.009696958834740017	0.0019929096441949133
1	Deaths	165	Pakistan	2	Female	7	10-14 years	532	Inflammatory bowel disease	3	Rate	1992	0.020086984366365957	0.05231993903314862	0.004533618265670672
1	Deaths	165	Pakistan	3	Both	7	10-14 years	532	Inflammatory bowel disease	3	Rate	1992	0.012180781340742436	0.026817865215198376	0.005013206642461775
1	Deaths	165	Pakistan	1	Male	8	15-19 years	532	Inflammatory bowel disease	1	Number	1992	1.3320456088123063	3.2231060955994066	0.5667178277018098
1	Deaths	165	Pakistan	2	Female	8	15-19 years	532	Inflammatory bowel disease	1	Number	1992	5.077814183967804	12.018853170710614	1.356717822390473
1	Deaths	165	Pakistan	3	Both	8	15-19 years	532	Inflammatory bowel disease	1	Number	1992	6.409859792780115	13.103249046315677	2.5049820166933574
1	Deaths	165	Pakistan	1	Male	8	15-19 years	532	Inflammatory bowel disease	2	Percent	1992	0.00015933372843297548	0.0003833853524485595	7.020425142977798e-05
1	Deaths	165	Pakistan	2	Female	8	15-19 years	532	Inflammatory bowel disease	2	Percent	1992	0.0004916116918563256	0.0011294542418256795	0.0001304398537156086
1	Deaths	165	Pakistan	3	Both	8	15-19 years	532	Inflammatory bowel disease	2	Percent	1992	0.00034335381353870056	0.0006859670562652985	0.00013300850341339555
1	Deaths	165	Pakistan	1	Male	8	15-19 years	532	Inflammatory bowel disease	3	Rate	1992	0.02082212584137391	0.05038259972382577	0.008858758173812563
1	Deaths	165	Pakistan	2	Female	8	15-19 years	532	Inflammatory bowel disease	3	Rate	1992	0.08629356447545002	0.20425120798675098	0.023056380686612896
1	Deaths	165	Pakistan	3	Both	8	15-19 years	532	Inflammatory bowel disease	3	Rate	1992	0.05219071686222521	0.10669000306711444	0.0203962038803824
1	Deaths	165	Pakistan	1	Male	158	<20 years	532	Inflammatory bowel disease	1	Number	1992	2.7476823145133307	4.88644411001957	1.1985243289255005
1	Deaths	165	Pakistan	2	Female	158	<20 years	532	Inflammatory bowel disease	1	Number	1992	8.081379027638286	18.833394639608954	2.079791855815525
1	Deaths	165	Pakistan	3	Both	158	<20 years	532	Inflammatory bowel disease	1	Number	1992	10.829061342151624	20.504527501799124	5.2239776222851075
1	Deaths	165	Pakistan	1	Male	158	<20 years	532	Inflammatory bowel disease	2	Percent	1992	1.0227253473012841e-05	1.8390140713719392e-05	4.605877544695065e-06
1	Deaths	165	Pakistan	2	Female	158	<20 years	532	Inflammatory bowel disease	2	Percent	1992	3.292008883240494e-05	7.519909813382902e-05	8.36186276083717e-06
1	Deaths	165	Pakistan	3	Both	158	<20 years	532	Inflammatory bowel disease	2	Percent	1992	2.107159917816313e-05	3.9792362139796044e-05	1.0027913820997257e-05
1	Deaths	165	Pakistan	1	Male	158	<20 years	532	Inflammatory bowel disease	3	Rate	1992	0.008359479518494986	0.01486639457560946	0.003646360253203155
1	Deaths	165	Pakistan	2	Female	158	<20 years	532	Inflammatory bowel disease	3	Rate	1992	0.026592668701671342	0.06197336153472282	0.006843784408698815
1	Deaths	165	Pakistan	3	Both	158	<20 years	532	Inflammatory bowel disease	3	Rate	1992	0.01711872892648219	0.03241383874173867	0.008258135586120844
1	Deaths	66	Brunei Darussalam	1	Male	1	<5 years	532	Inflammatory bowel disease	1	Number	1990	0.0021502306267282864	0.005776234826271143	0.000499786271375045
1	Deaths	66	Brunei Darussalam	2	Female	1	<5 years	532	Inflammatory bowel disease	1	Number	1990	0.0020240855296425387	0.005049570728922534	0.00036646990863288764
1	Deaths	66	Brunei Darussalam	3	Both	1	<5 years	532	Inflammatory bowel disease	1	Number	1990	0.004174316156370829	0.008201264914437222	0.0012512995393043264
1	Deaths	66	Brunei Darussalam	1	Male	1	<5 years	532	Inflammatory bowel disease	2	Percent	1990	4.8503458402811125e-05	0.00012848799542923428	1.1340387463124856e-05
1	Deaths	66	Brunei Darussalam	2	Female	1	<5 years	532	Inflammatory bowel disease	2	Percent	1990	5.66285282610188e-05	0.0001437266151049276	1.0384641168945744e-05
1	Deaths	66	Brunei Darussalam	3	Both	1	<5 years	532	Inflammatory bowel disease	2	Percent	1990	5.212357053220727e-05	0.0001027265087176326	1.6059123123540087e-05
1	Deaths	66	Brunei Darussalam	1	Male	1	<5 years	532	Inflammatory bowel disease	3	Rate	1990	0.011974533549810084	0.03216758093712408	0.002783286313534226
1	Deaths	66	Brunei Darussalam	2	Female	1	<5 years	532	Inflammatory bowel disease	3	Rate	1990	0.012245289210178067	0.030548834551386825	0.002217065411672478
1	Deaths	66	Brunei Darussalam	3	Both	1	<5 years	532	Inflammatory bowel disease	3	Rate	1990	0.012104308842006108	0.023781294875796704	0.003628406548575287
1	Deaths	66	Brunei Darussalam	1	Male	6	5-9 years	532	Inflammatory bowel disease	1	Number	1990	0.001514932200996873	0.0033770203727196742	0.00044451977570744727
1	Deaths	66	Brunei Darussalam	2	Female	6	5-9 years	532	Inflammatory bowel disease	1	Number	1990	0.0026522945986595177	0.005756731359727969	0.0010209008777644303
1	Deaths	66	Brunei Darussalam	3	Both	6	5-9 years	532	Inflammatory bowel disease	1	Number	1990	0.00416722679965639	0.007616905607219197	0.0017544816118406866
1	Deaths	66	Brunei Darussalam	1	Male	6	5-9 years	532	Inflammatory bowel disease	2	Percent	1990	0.0002008580830397918	0.00044246595220102665	5.791400923622914e-05
1	Deaths	66	Brunei Darussalam	2	Female	6	5-9 years	532	Inflammatory bowel disease	2	Percent	1990	0.0007681024348848149	0.0016806415808411938	0.00029562579257308674
1	Deaths	66	Brunei Darussalam	3	Both	6	5-9 years	532	Inflammatory bowel disease	2	Percent	1990	0.00037883802033368856	0.0006838449238452046	0.00015869101683976548
1	Deaths	66	Brunei Darussalam	1	Male	6	5-9 years	532	Inflammatory bowel disease	3	Rate	1990	0.00976731990491868	0.021772880848447165	0.002865980966369526
1	Deaths	66	Brunei Darussalam	2	Female	6	5-9 years	532	Inflammatory bowel disease	3	Rate	1990	0.01819895863413874	0.03950033150031227	0.007005003461297585
1	Deaths	66	Brunei Darussalam	3	Both	6	5-9 years	532	Inflammatory bowel disease	3	Rate	1990	0.013851926764988635	0.02531871283217208	0.005831924194704335
1	Deaths	66	Brunei Darussalam	1	Male	7	10-14 years	532	Inflammatory bowel disease	1	Number	1990	0.0014819216452179424	0.0034691714031735406	0.00042415738957480046
1	Deaths	66	Brunei Darussalam	2	Female	7	10-14 years	532	Inflammatory bowel disease	1	Number	1990	0.005366447230355344	0.011360173731468878	0.001882407342371735
1	Deaths	66	Brunei Darussalam	3	Both	7	10-14 years	532	Inflammatory bowel disease	1	Number	1990	0.006848368875573289	0.012734114179342301	0.002759461310841817
1	Deaths	66	Brunei Darussalam	1	Male	7	10-14 years	532	Inflammatory bowel disease	2	Percent	1990	0.00018637185083606432	0.00044871833303368995	5.365698490300374e-05
1	Deaths	66	Brunei Darussalam	2	Female	7	10-14 years	532	Inflammatory bowel disease	2	Percent	1990	0.0015078493671090972	0.0031346369850269204	0.0005281060969253294
1	Deaths	66	Brunei Darussalam	3	Both	7	10-14 years	532	Inflammatory bowel disease	2	Percent	1990	0.0005948698715064543	0.0010787524982130983	0.00023930855751182228
1	Deaths	66	Brunei Darussalam	1	Male	7	10-14 years	532	Inflammatory bowel disease	3	Rate	1990	0.011055000608480718	0.02587970294972453	0.003164175525050386
1	Deaths	66	Brunei Darussalam	2	Female	7	10-14 years	532	Inflammatory bowel disease	3	Rate	1990	0.04257748453842409	0.09013181358971456	0.014935052200176295
1	Deaths	66	Brunei Darussalam	3	Both	7	10-14 years	532	Inflammatory bowel disease	3	Rate	1990	0.026330821647461165	0.048960518246996446	0.010609662671355869
1	Deaths	66	Brunei Darussalam	1	Male	8	15-19 years	532	Inflammatory bowel disease	1	Number	1990	0.005190762903145404	0.012991981482167923	0.0013597405973463093
1	Deaths	66	Brunei Darussalam	2	Female	8	15-19 years	532	Inflammatory bowel disease	1	Number	1990	0.008921642599978056	0.01886695897030749	0.0031525723628732976
1	Deaths	66	Brunei Darussalam	3	Both	8	15-19 years	532	Inflammatory bowel disease	1	Number	1990	0.01411240550312347	0.02648232979546218	0.005510270958437333
1	Deaths	66	Brunei Darussalam	1	Male	8	15-19 years	532	Inflammatory bowel disease	2	Percent	1990	0.00029878746589100043	0.0007307317146445402	7.893508600334235e-05
1	Deaths	66	Brunei Darussalam	2	Female	8	15-19 years	532	Inflammatory bowel disease	2	Percent	1990	0.001671755690908594	0.0035368785280241134	0.0006044289093825725
1	Deaths	66	Brunei Darussalam	3	Both	8	15-19 years	532	Inflammatory bowel disease	2	Percent	1990	0.0006221733127950876	0.001156990837110576	0.00024842029960881856
1	Deaths	66	Brunei Darussalam	1	Male	8	15-19 years	532	Inflammatory bowel disease	3	Rate	1990	0.041223269489857176	0.10317788807539376	0.010798596300120035
1	Deaths	66	Brunei Darussalam	2	Female	8	15-19 years	532	Inflammatory bowel disease	3	Rate	1990	0.0752586445881173	0.15915250400284522	0.026593569551461974
1	Deaths	66	Brunei Darussalam	3	Both	8	15-19 years	532	Inflammatory bowel disease	3	Rate	1990	0.05772778698709639	0.10832783206350739	0.022540150795656373
1	Deaths	66	Brunei Darussalam	1	Male	158	<20 years	532	Inflammatory bowel disease	1	Number	1990	0.010337847376088507	0.02095356197892759	0.00406107630466637
1	Deaths	66	Brunei Darussalam	2	Female	158	<20 years	532	Inflammatory bowel disease	1	Number	1990	0.018964469958635436	0.03464990298897757	0.008789364736953931
1	Deaths	66	Brunei Darussalam	3	Both	158	<20 years	532	Inflammatory bowel disease	1	Number	1990	0.02930231733472397	0.046878908341636466	0.014749732637816416
1	Deaths	66	Brunei Darussalam	1	Male	158	<20 years	532	Inflammatory bowel disease	2	Percent	1990	0.00013386678999112537	0.00026975019272117194	5.252857849197848e-05
1	Deaths	66	Brunei Darussalam	2	Female	158	<20 years	532	Inflammatory bowel disease	2	Percent	1990	0.0003945763166626758	0.0007265914281602446	0.000180660467119877
1	Deaths	66	Brunei Darussalam	3	Both	158	<20 years	532	Inflammatory bowel disease	2	Percent	1990	0.0002339253347417835	0.0003738842113934913	0.00011475942974943911
1	Deaths	66	Brunei Darussalam	1	Male	158	<20 years	532	Inflammatory bowel disease	3	Rate	1990	0.017385131990268466	0.035237552598475164	0.006829501830572597
1	Deaths	66	Brunei Darussalam	2	Female	158	<20 years	532	Inflammatory bowel disease	3	Rate	1990	0.034132097673109374	0.062362611544807156	0.015819026650396344
1	Deaths	66	Brunei Darussalam	3	Both	158	<20 years	532	Inflammatory bowel disease	3	Rate	1990	0.025474581001560664	0.04075515714924618	0.012822987838854374
1	Deaths	422	United States Virgin Islands	1	Male	1	<5 years	532	Inflammatory bowel disease	1	Number	1990	0.0005038670611906254	0.001390474858866403	0.00014809329852106062
1	Deaths	422	United States Virgin Islands	2	Female	1	<5 years	532	Inflammatory bowel disease	1	Number	1990	0.00469526592643714	0.010551269426554665	0.0014501150074786473
1	Deaths	422	United States Virgin Islands	3	Both	1	<5 years	532	Inflammatory bowel disease	1	Number	1990	0.005199132987627763	0.011220248442124315	0.0018759774541364529
1	Deaths	422	United States Virgin Islands	1	Male	1	<5 years	532	Inflammatory bowel disease	2	Percent	1990	2.1565841263343785e-05	5.837134117529155e-05	6.2277482568076114e-06
1	Deaths	422	United States Virgin Islands	2	Female	1	<5 years	532	Inflammatory bowel disease	2	Percent	1990	0.00027241148380102416	0.0006001054749103367	8.558983408741986e-05
1	Deaths	422	United States Virgin Islands	3	Both	1	<5 years	532	Inflammatory bowel disease	2	Percent	1990	0.00012827882284834958	0.0002784516938529411	4.646883443991868e-05
1	Deaths	422	United States Virgin Islands	1	Male	1	<5 years	532	Inflammatory bowel disease	3	Rate	1990	0.009007420824791714	0.024856937801227278	0.0026474019912288635
1	Deaths	422	United States Virgin Islands	2	Female	1	<5 years	532	Inflammatory bowel disease	3	Rate	1990	0.08672138669685467	0.19488155312584865	0.026783570151029577
1	Deaths	422	United States Virgin Islands	3	Both	1	<5 years	532	Inflammatory bowel disease	3	Rate	1990	0.04723003848027327	0.10192714187939102	0.01704178130427412
1	Deaths	422	United States Virgin Islands	1	Male	6	5-9 years	532	Inflammatory bowel disease	1	Number	1990	0.0006725606554368402	0.0014751297710357525	0.00030853170942417453
1	Deaths	422	United States Virgin Islands	2	Female	6	5-9 years	532	Inflammatory bowel disease	1	Number	1990	0.0026290238069348357	0.005085538127148317	0.0011436818517486064
1	Deaths	422	United States Virgin Islands	3	Both	6	5-9 years	532	Inflammatory bowel disease	1	Number	1990	0.0033015844623716785	0.005845131013341777	0.0016386125514277542
1	Deaths	422	United States Virgin Islands	1	Male	6	5-9 years	532	Inflammatory bowel disease	2	Percent	1990	0.0003710928083884452	0.00081033336255431	0.00016709264764086979
1	Deaths	422	United States Virgin Islands	2	Female	6	5-9 years	532	Inflammatory bowel disease	2	Percent	1990	0.001927558128555166	0.0037316436233157243	0.0008591428814982888
1	Deaths	422	United States Virgin Islands	3	Both	6	5-9 years	532	Inflammatory bowel disease	2	Percent	1990	0.0010391817946608839	0.0018345585491418733	0.0005214510308090726
1	Deaths	422	United States Virgin Islands	1	Male	6	5-9 years	532	Inflammatory bowel disease	3	Rate	1990	0.012952396528985348	0.02840853917295599	0.0059418061552113455
1	Deaths	422	United States Virgin Islands	2	Female	6	5-9 years	532	Inflammatory bowel disease	3	Rate	1990	0.05149217408066082	0.09960556988727542	0.022400202252938897
1	Deaths	422	United States Virgin Islands	3	Both	6	5-9 years	532	Inflammatory bowel disease	3	Rate	1990	0.03205971463585906	0.05675857589974667	0.01591158772287582
1	Deaths	422	United States Virgin Islands	1	Male	7	10-14 years	532	Inflammatory bowel disease	1	Number	1990	0.0006852789696666837	0.0013443007790215158	0.0002799645317711366
1	Deaths	422	United States Virgin Islands	2	Female	7	10-14 years	532	Inflammatory bowel disease	1	Number	1990	0.0027224625990861107	0.005217850570865473	0.0011191367730490921
1	Deaths	422	United States Virgin Islands	3	Both	7	10-14 years	532	Inflammatory bowel disease	1	Number	1990	0.0034077415687527976	0.006002945618469014	0.00157970670629644
1	Deaths	422	United States Virgin Islands	1	Male	7	10-14 years	532	Inflammatory bowel disease	2	Percent	1990	0.00016579545805625554	0.0003224359386182532	6.714746572111507e-05
1	Deaths	422	United States Virgin Islands	2	Female	7	10-14 years	532	Inflammatory bowel disease	2	Percent	1990	0.0016958745643505697	0.0032091892801395876	0.0006995560065362876
1	Deaths	422	United States Virgin Islands	3	Both	7	10-14 years	532	Inflammatory bowel disease	2	Percent	1990	0.0005938075958519963	0.0010277562109703015	0.000282478248342558
1	Deaths	422	United States Virgin Islands	1	Male	7	10-14 years	532	Inflammatory bowel disease	3	Rate	1990	0.012728422389280312	0.024969142336218254	0.005200081969731808
1	Deaths	422	United States Virgin Islands	2	Female	7	10-14 years	532	Inflammatory bowel disease	3	Rate	1990	0.051773118246477796	0.09922795438532496	0.021282643333466626
1	Deaths	422	United States Virgin Islands	3	Both	7	10-14 years	532	Inflammatory bowel disease	3	Rate	1990	0.032020734704477805	0.05640648658834607	0.01484366356211568
1	Deaths	422	United States Virgin Islands	1	Male	8	15-19 years	532	Inflammatory bowel disease	1	Number	1990	0.002193877324028532	0.004509708978361917	0.000813042703118014
1	Deaths	422	United States Virgin Islands	2	Female	8	15-19 years	532	Inflammatory bowel disease	1	Number	1990	0.003860049844661051	0.007236856001814058	0.0017266970174675696
1	Deaths	422	United States Virgin Islands	3	Both	8	15-19 years	532	Inflammatory bowel disease	1	Number	1990	0.00605392716868958	0.010552265884374228	0.0031075995371639574
1	Deaths	422	United States Virgin Islands	1	Male	8	15-19 years	532	Inflammatory bowel disease	2	Percent	1990	0.00026418264180342395	0.0005397689931282192	9.76217236474087e-05
1	Deaths	422	United States Virgin Islands	2	Female	8	15-19 years	532	Inflammatory bowel disease	2	Percent	1990	0.001418042456731887	0.0026357193677884975	0.0006369227640419771
1	Deaths	422	United States Virgin Islands	3	Both	8	15-19 years	532	Inflammatory bowel disease	2	Percent	1990	0.0005493341773812062	0.0009573818931371698	0.0002891782180633393
1	Deaths	422	United States Virgin Islands	1	Male	8	15-19 years	532	Inflammatory bowel disease	3	Rate	1990	0.04490502603002247	0.0923062547040275	0.016641634127469305
1	Deaths	422	United States Virgin Islands	2	Female	8	15-19 years	532	Inflammatory bowel disease	3	Rate	1990	0.07908738443594981	0.148273736287293	0.03537776876475979
1	Deaths	422	United States Virgin Islands	3	Both	8	15-19 years	532	Inflammatory bowel disease	3	Rate	1990	0.06198771095235179	0.10804735328101744	0.03181950765144051
1	Deaths	422	United States Virgin Islands	1	Male	158	<20 years	532	Inflammatory bowel disease	1	Number	1990	0.004055584010322678	0.006987464398573199	0.001956018293937202
1	Deaths	422	United States Virgin Islands	2	Female	158	<20 years	532	Inflammatory bowel disease	1	Number	1990	0.013906802177119138	0.02183335195823515	0.007231569330943175
1	Deaths	422	United States Virgin Islands	3	Both	158	<20 years	532	Inflammatory bowel disease	1	Number	1990	0.017962386187441802	0.027277377089442716	0.009842601337466337
1	Deaths	422	United States Virgin Islands	1	Male	158	<20 years	532	Inflammatory bowel disease	2	Percent	1990	0.00010820322307679104	0.0001846578977309268	5.260418123720264e-05
1	Deaths	422	United States Virgin Islands	2	Female	158	<20 years	532	Inflammatory bowel disease	2	Percent	1990	0.0006074488569622062	0.0009964963228325406	0.00032999661080412233
1	Deaths	422	United States Virgin Islands	3	Both	158	<20 years	532	Inflammatory bowel disease	2	Percent	1990	0.0002975023960274729	0.00044963685177408394	0.00017143204210917965
1	Deaths	422	United States Virgin Islands	1	Male	158	<20 years	532	Inflammatory bowel disease	3	Rate	1990	0.019261023945284467	0.033185286941456525	0.009289639938673431
1	Deaths	422	United States Virgin Islands	2	Female	158	<20 years	532	Inflammatory bowel disease	3	Rate	1990	0.06731575145799258	0.10568414472261467	0.035004346616358845
1	Deaths	422	United States Virgin Islands	3	Both	158	<20 years	532	Inflammatory bowel disease	3	Rate	1990	0.043059806642841605	0.06538989702918534	0.023594889121701646
1	Deaths	67	Japan	1	Male	1	<5 years	532	Inflammatory bowel disease	1	Number	1990	0.18749231240877126	0.20866792151324318	0.1681792184348283
1	Deaths	67	Japan	2	Female	1	<5 years	532	Inflammatory bowel disease	1	Number	1990	0.09674658675364912	0.10574839848708224	0.08929883593305202
1	Deaths	67	Japan	3	Both	1	<5 years	532	Inflammatory bowel disease	1	Number	1990	0.2842388991624203	0.3082692014013518	0.260310214995343
1	Deaths	67	Japan	1	Male	1	<5 years	532	Inflammatory bowel disease	2	Percent	1990	4.263466740059161e-05	4.730270705442247e-05	3.861673481062158e-05
1	Deaths	67	Japan	2	Female	1	<5 years	532	Inflammatory bowel disease	2	Percent	1990	2.795952924399814e-05	3.067181543131613e-05	2.5817061782947648e-05
1	Deaths	67	Japan	3	Both	1	<5 years	532	Inflammatory bowel disease	2	Percent	1990	3.6172301494742216e-05	3.9739805626220154e-05	3.337359743153147e-05
1	Deaths	67	Japan	1	Male	1	<5 years	532	Inflammatory bowel disease	3	Rate	1990	0.005491014162310334	0.006111175959849528	0.004925399118330592
1	Deaths	67	Japan	2	Female	1	<5 years	532	Inflammatory bowel disease	3	Rate	1990	0.002982536964435392	0.0032600479045393335	0.0027529351472581373
1	Deaths	67	Japan	3	Both	1	<5 years	532	Inflammatory bowel disease	3	Rate	1990	0.004268942295036396	0.0046298498762737715	0.0039095609007008085
1	Deaths	67	Japan	1	Male	6	5-9 years	532	Inflammatory bowel disease	1	Number	1990	0.1835161879247713	0.19658547244312471	0.16898047289083695
1	Deaths	67	Japan	2	Female	6	5-9 years	532	Inflammatory bowel disease	1	Number	1990	0.12500856252418782	0.13433922550153915	0.11309833109768119
1	Deaths	67	Japan	3	Both	6	5-9 years	532	Inflammatory bowel disease	1	Number	1990	0.30852475044895905	0.32572548428831205	0.2846004755742963
1	Deaths	67	Japan	1	Male	6	5-9 years	532	Inflammatory bowel disease	2	Percent	1990	0.00021475585851805752	0.00022873791626724322	0.00019778359799444065
1	Deaths	67	Japan	2	Female	6	5-9 years	532	Inflammatory bowel disease	2	Percent	1990	0.00022770553299600603	0.00024320885227443806	0.00020587185813305227
1	Deaths	67	Japan	3	Both	6	5-9 years	532	Inflammatory bowel disease	2	Percent	1990	0.0002198204137446468	0.00023169556966346017	0.0002027491239634458
1	Deaths	67	Japan	1	Male	6	5-9 years	532	Inflammatory bowel disease	3	Rate	1990	0.004663608526490516	0.0049957319615081845	0.0042942193988203085
1	Deaths	67	Japan	2	Female	6	5-9 years	532	Inflammatory bowel disease	3	Rate	1990	0.0033383644677833367	0.0035875406291236813	0.0030203007080338196
1	Deaths	67	Japan	3	Both	6	5-9 years	532	Inflammatory bowel disease	3	Rate	1990	0.004017420175740157	0.004241397587805793	0.0037058929338201502
1	Deaths	67	Japan	1	Male	7	10-14 years	532	Inflammatory bowel disease	1	Number	1990	0.2141056040233468	0.2385632124952259	0.19962873989250743
1	Deaths	67	Japan	2	Female	7	10-14 years	532	Inflammatory bowel disease	1	Number	1990	0.3117371610008182	0.3375462498203752	0.29271993503390886
1	Deaths	67	Japan	3	Both	7	10-14 years	532	Inflammatory bowel disease	1	Number	1990	0.5258427650241653	0.567810078949464	0.5023628497936458
1	Deaths	67	Japan	1	Male	7	10-14 years	532	Inflammatory bowel disease	2	Percent	1990	0.00027851351765705235	0.0003099554348014888	0.00026006347763061745
1	Deaths	67	Japan	2	Female	7	10-14 years	532	Inflammatory bowel disease	2	Percent	1990	0.0006355219984722668	0.0006892038109432642	0.0005958405252521858
1	Deaths	67	Japan	3	Both	7	10-14 years	532	Inflammatory bowel disease	2	Percent	1990	0.0004175825260864537	0.00045025111758974283	0.0003985997908148859
1	Deaths	67	Japan	1	Male	7	10-14 years	532	Inflammatory bowel disease	3	Rate	1990	0.004769084233382283	0.005313863971780713	0.004446620070007679
1	Deaths	67	Japan	2	Female	7	10-14 years	532	Inflammatory bowel disease	3	Rate	1990	0.007315025444318381	0.007920645065680224	0.0068687793459011
1	Deaths	67	Japan	3	Both	7	10-14 years	532	Inflammatory bowel disease	3	Rate	1990	0.006008910879266182	0.006488479803653151	0.005740601172530117
1	Deaths	67	Japan	1	Male	8	15-19 years	532	Inflammatory bowel disease	1	Number	1990	1.2306319617845054	1.2987367383002475	1.1178859692148675
1	Deaths	67	Japan	2	Female	8	15-19 years	532	Inflammatory bowel disease	1	Number	1990	0.8332703672401427	0.8817481344537242	0.792052584837351
1	Deaths	67	Japan	3	Both	8	15-19 years	532	Inflammatory bowel disease	1	Number	1990	2.0639023290246477	2.147020410662766	1.9496875565711558
1	Deaths	67	Japan	1	Male	8	15-19 years	532	Inflammatory bowel disease	2	Percent	1990	0.0003820295537793695	0.0004034921639965083	0.0003468147608697582
1	Deaths	67	Japan	2	Female	8	15-19 years	532	Inflammatory bowel disease	2	Percent	1990	0.0007308756727284141	0.0007715776293096991	0.0006941733371914635
1	Deaths	67	Japan	3	Both	8	15-19 years	532	Inflammatory bowel disease	2	Percent	1990	0.0004732196946331627	0.000491366767236303	0.00044692200687376256
1	Deaths	67	Japan	1	Male	8	15-19 years	532	Inflammatory bowel disease	3	Rate	1990	0.023370639018922414	0.024664000638675725	0.021229506677979276
1	Deaths	67	Japan	2	Female	8	15-19 years	532	Inflammatory bowel disease	3	Rate	1990	0.016635851232097647	0.017603687069222756	0.01581295757941577
1	Deaths	67	Japan	3	Both	8	15-19 years	532	Inflammatory bowel disease	3	Rate	1990	0.020087420067910727	0.02089638655708215	0.018975797642774777
1	Deaths	67	Japan	1	Male	158	<20 years	532	Inflammatory bowel disease	1	Number	1990	1.8157460661413927	1.8897116414274042	1.723474350489373
1	Deaths	67	Japan	2	Female	158	<20 years	532	Inflammatory bowel disease	1	Number	1990	1.3667626775187987	1.4263625626321341	1.32269111126382
1	Deaths	67	Japan	3	Both	158	<20 years	532	Inflammatory bowel disease	1	Number	1990	3.1825087436601893	3.270145858930638	3.0825712558001452
1	Deaths	67	Japan	1	Male	158	<20 years	532	Inflammatory bowel disease	2	Percent	1990	0.00019647314574167523	0.00020439495713537803	0.00018603605851448933
1	Deaths	67	Japan	2	Female	158	<20 years	532	Inflammatory bowel disease	2	Percent	1990	0.00024233604785979773	0.0002527757032604732	0.0002324968361403795
1	Deaths	67	Japan	3	Both	158	<20 years	532	Inflammatory bowel disease	2	Percent	1990	0.00021385134571978611	0.00022039422392554754	0.00020596402339445165
1	Deaths	67	Japan	1	Male	158	<20 years	532	Inflammatory bowel disease	3	Rate	1990	0.010615439835270225	0.01104786655449664	0.010075989487963281
1	Deaths	67	Japan	2	Female	158	<20 years	532	Inflammatory bowel disease	3	Rate	1990	0.008406265448583387	0.008772834175699422	0.008135203551175755
1	Deaths	67	Japan	3	Both	158	<20 years	532	Inflammatory bowel disease	3	Rate	1990	0.009538858577388162	0.009801531241009366	0.009239318296414698
1	Deaths	107	Barbados	1	Male	1	<5 years	532	Inflammatory bowel disease	1	Number	1991	0.001002694521641908	0.001480895151997993	0.0006140141479257534
1	Deaths	107	Barbados	2	Female	1	<5 years	532	Inflammatory bowel disease	1	Number	1991	0.004960811584850784	0.007345949305524386	0.002580679822808935
1	Deaths	107	Barbados	3	Both	1	<5 years	532	Inflammatory bowel disease	1	Number	1991	0.005963506106492691	0.00854535326573713	0.003384478121678166
1	Deaths	107	Barbados	1	Male	1	<5 years	532	Inflammatory bowel disease	2	Percent	1991	2.4110800017569394e-05	3.426562623892547e-05	1.5132165695689032e-05
1	Deaths	107	Barbados	2	Female	1	<5 years	532	Inflammatory bowel disease	2	Percent	1991	0.00015120043319029442	0.00021799119272430655	7.681924820687176e-05
1	Deaths	107	Barbados	3	Both	1	<5 years	532	Inflammatory bowel disease	2	Percent	1991	8.015221444936358e-05	0.00011216213194310998	4.439006510211672e-05
1	Deaths	107	Barbados	1	Male	1	<5 years	532	Inflammatory bowel disease	3	Rate	1991	0.010029220433614705	0.014812311823683639	0.00614153474063233
1	Deaths	107	Barbados	2	Female	1	<5 years	532	Inflammatory bowel disease	3	Rate	1991	0.05099510443102751	0.07551334001964881	0.026528328039926084
1	Deaths	107	Barbados	3	Both	1	<5 years	532	Inflammatory bowel disease	3	Rate	1991	0.030232093008621355	0.04332080995775667	0.017157667910965835
1	Deaths	107	Barbados	1	Male	6	5-9 years	532	Inflammatory bowel disease	1	Number	1991	0.0006399903813967087	0.0009327972824663054	0.00042164042032118984
1	Deaths	107	Barbados	2	Female	6	5-9 years	532	Inflammatory bowel disease	1	Number	1991	0.005437183973330894	0.0079337854176765	0.0028683030446740284
1	Deaths	107	Barbados	3	Both	6	5-9 years	532	Inflammatory bowel disease	1	Number	1991	0.0060771743547276035	0.008601541021284785	0.0034618279314131816
1	Deaths	107	Barbados	1	Male	6	5-9 years	532	Inflammatory bowel disease	2	Percent	1991	0.000278407825528379	0.0003997453256742978	0.0001914954075171661
1	Deaths	107	Barbados	2	Female	6	5-9 years	532	Inflammatory bowel disease	2	Percent	1991	0.0013545919107712469	0.001912878271058318	0.0007198755332553353
1	Deaths	107	Barbados	3	Both	6	5-9 years	532	Inflammatory bowel disease	2	Percent	1991	0.0009632955474514397	0.0013013687582268754	0.0005574842478859623
1	Deaths	107	Barbados	1	Male	6	5-9 years	532	Inflammatory bowel disease	3	Rate	1991	0.006213257204433111	0.009055932095277585	0.004093437113107072
1	Deaths	107	Barbados	2	Female	6	5-9 years	532	Inflammatory bowel disease	3	Rate	1991	0.054116868114849226	0.07896580678635495	0.028548524078531916
1	Deaths	107	Barbados	3	Both	6	5-9 years	532	Inflammatory bowel disease	3	Rate	1991	0.029866910924961108	0.04227317574001493	0.017013516550603285
1	Deaths	107	Barbados	1	Male	7	10-14 years	532	Inflammatory bowel disease	1	Number	1991	0.0006125307877192018	0.0007912771288014227	0.00046799429268591365
1	Deaths	107	Barbados	2	Female	7	10-14 years	532	Inflammatory bowel disease	1	Number	1991	0.004418498902200054	0.006409934229663234	0.002441192167604244
1	Deaths	107	Barbados	3	Both	7	10-14 years	532	Inflammatory bowel disease	1	Number	1991	0.0050310296899192565	0.006979186668139367	0.0030267552176833764
1	Deaths	107	Barbados	1	Male	7	10-14 years	532	Inflammatory bowel disease	2	Percent	1991	0.0001806352293571019	0.0002302096378244387	0.00014111667628812172
1	Deaths	107	Barbados	2	Female	7	10-14 years	532	Inflammatory bowel disease	2	Percent	1991	0.0010756691077992689	0.0015408663828019185	0.0005976506844815016
1	Deaths	107	Barbados	3	Both	7	10-14 years	532	Inflammatory bowel disease	2	Percent	1991	0.0006711310370820979	0.0009157799639669867	0.0004065152913180969
1	Deaths	107	Barbados	1	Male	7	10-14 years	532	Inflammatory bowel disease	3	Rate	1991	0.005577694784733321	0.007205355882646188	0.0042615479547059385
1	Deaths	107	Barbados	2	Female	7	10-14 years	532	Inflammatory bowel disease	3	Rate	1991	0.04164981036022148	0.060421548357528235	0.023011251803853286
1	Deaths	107	Barbados	3	Both	7	10-14 years	532	Inflammatory bowel disease	3	Rate	1991	0.02330207408440798	0.032325296174609976	0.014018934227151903
1	Deaths	107	Barbados	1	Male	8	15-19 years	532	Inflammatory bowel disease	1	Number	1991	0.0033382262295537806	0.00430869006818192	0.0025031302928855627
1	Deaths	107	Barbados	2	Female	8	15-19 years	532	Inflammatory bowel disease	1	Number	1991	0.006803402753413254	0.00910927707908853	0.004932267605105801
1	Deaths	107	Barbados	3	Both	8	15-19 years	532	Inflammatory bowel disease	1	Number	1991	0.010141628982967029	0.012652152940245798	0.007883194555507862
1	Deaths	107	Barbados	1	Male	8	15-19 years	532	Inflammatory bowel disease	2	Percent	1991	0.0003082841510275744	0.00039265368048635923	0.00023259348932979152
1	Deaths	107	Barbados	2	Female	8	15-19 years	532	Inflammatory bowel disease	2	Percent	1991	0.001053770013294765	0.0013788473098608168	0.0007613422042967448
1	Deaths	107	Barbados	3	Both	8	15-19 years	532	Inflammatory bowel disease	2	Percent	1991	0.0005868828216593956	0.0007236478295023642	0.00045310489089087986
1	Deaths	107	Barbados	1	Male	8	15-19 years	532	Inflammatory bowel disease	3	Rate	1991	0.02996058927104259	0.038670504798674045	0.022465601022814294
1	Deaths	107	Barbados	2	Female	8	15-19 years	532	Inflammatory bowel disease	3	Rate	1991	0.06272820029707103	0.08398864184424622	0.04547610680502643
1	Deaths	107	Barbados	3	Both	8	15-19 years	532	Inflammatory bowel disease	3	Rate	1991	0.04612367740028184	0.05754142866151248	0.035852418104880004
1	Deaths	107	Barbados	1	Male	158	<20 years	532	Inflammatory bowel disease	1	Number	1991	0.005593441920311594	0.007037679906114222	0.004600253367500882
1	Deaths	107	Barbados	2	Female	158	<20 years	532	Inflammatory bowel disease	1	Number	1991	0.02161989721379497	0.02735594763516613	0.013834968190031691
1	Deaths	107	Barbados	3	Both	158	<20 years	532	Inflammatory bowel disease	1	Number	1991	0.027213339134106576	0.033605074803391186	0.019208522716609097
1	Deaths	107	Barbados	1	Male	158	<20 years	532	Inflammatory bowel disease	2	Percent	1991	9.645720971206056e-05	0.00011805230348357906	7.837953731174344e-05
1	Deaths	107	Barbados	2	Female	158	<20 years	532	Inflammatory bowel disease	2	Percent	1991	0.00045691890513171654	0.0005608033127225351	0.00030237081241497166
1	Deaths	107	Barbados	3	Both	158	<20 years	532	Inflammatory bowel disease	2	Percent	1991	0.00025843611000548494	0.0003080409968972649	0.00018389273180572968
1	Deaths	107	Barbados	1	Male	158	<20 years	532	Inflammatory bowel disease	3	Rate	1991	0.013185244492880967	0.01658970121559469	0.010844032394336397
1	Deaths	107	Barbados	2	Female	158	<20 years	532	Inflammatory bowel disease	3	Rate	1991	0.05243772417693182	0.06635015987847216	0.03355586008441359
1	Deaths	107	Barbados	3	Both	158	<20 years	532	Inflammatory bowel disease	3	Rate	1991	0.032531744339541056	0.04017264094742876	0.02296251654666741
1	Deaths	19	Timor-Leste	1	Male	1	<5 years	532	Inflammatory bowel disease	1	Number	1992	0.03008644003572294	0.1275580429943344	0.0008269570573988537
1	Deaths	19	Timor-Leste	2	Female	1	<5 years	532	Inflammatory bowel disease	1	Number	1992	0.033104301728754754	0.1441424833487167	0.0006468904767158403
1	Deaths	19	Timor-Leste	3	Both	1	<5 years	532	Inflammatory bowel disease	1	Number	1992	0.06319074176447768	0.20642600657788018	0.0021684738465705534
1	Deaths	19	Timor-Leste	1	Male	1	<5 years	532	Inflammatory bowel disease	2	Percent	1992	1.3143420814032576e-05	5.417152770842983e-05	3.5907147051455746e-07
1	Deaths	19	Timor-Leste	2	Female	1	<5 years	532	Inflammatory bowel disease	2	Percent	1992	1.662293323876555e-05	7.293454053252142e-05	3.1902535979558953e-07
1	Deaths	19	Timor-Leste	3	Both	1	<5 years	532	Inflammatory bowel disease	2	Percent	1992	1.4770068366416135e-05	4.713984694303345e-05	5.128860898570311e-07
1	Deaths	19	Timor-Leste	1	Male	1	<5 years	532	Inflammatory bowel disease	3	Rate	1992	0.04093435196635971	0.17355013826396246	0.0011251231853432015
1	Deaths	19	Timor-Leste	2	Female	1	<5 years	532	Inflammatory bowel disease	3	Rate	1992	0.046726876680519044	0.2034577892337439	0.0009130889326400613
1	Deaths	19	Timor-Leste	3	Both	1	<5 years	532	Inflammatory bowel disease	3	Rate	1992	0.04377738521621095	0.14300814575473036	0.0015022788506964832
1	Deaths	19	Timor-Leste	1	Male	6	5-9 years	532	Inflammatory bowel disease	1	Number	1992	0.016321953642087557	0.043358579836272816	0.0029028063859470156
1	Deaths	19	Timor-Leste	2	Female	6	5-9 years	532	Inflammatory bowel disease	1	Number	1992	0.012180361140550582	0.033972813150968235	0.0015794097252816712
1	Deaths	19	Timor-Leste	3	Both	6	5-9 years	532	Inflammatory bowel disease	1	Number	1992	0.02850231478263814	0.057952489752145855	0.010507424637943612
1	Deaths	19	Timor-Leste	1	Male	6	5-9 years	532	Inflammatory bowel disease	2	Percent	1992	0.0001324959090339609	0.0003485061883755981	2.357846615529452e-05
1	Deaths	19	Timor-Leste	2	Female	6	5-9 years	532	Inflammatory bowel disease	2	Percent	1992	0.0001314819165317791	0.0003650687345576539	1.7038458277361272e-05
1	Deaths	19	Timor-Leste	3	Both	6	5-9 years	532	Inflammatory bowel disease	2	Percent	1992	0.00013209799918588344	0.00027468430526695947	4.742512475382409e-05
1	Deaths	19	Timor-Leste	1	Male	6	5-9 years	532	Inflammatory bowel disease	3	Rate	1992	0.026983971096196106	0.07168177846414081	0.0047990115236125315
1	Deaths	19	Timor-Leste	2	Female	6	5-9 years	532	Inflammatory bowel disease	3	Rate	1992	0.02178036217474013	0.060748623623274246	0.0028242279060525987
1	Deaths	19	Timor-Leste	3	Both	6	5-9 years	532	Inflammatory bowel disease	3	Rate	1992	0.02448417252026222	0.04978257969189881	0.009026129966671192
1	Deaths	19	Timor-Leste	1	Male	7	10-14 years	532	Inflammatory bowel disease	1	Number	1992	0.008148278567408079	0.019369102380304443	0.002259290327837177
1	Deaths	19	Timor-Leste	2	Female	7	10-14 years	532	Inflammatory bowel disease	1	Number	1992	0.008217625578556572	0.022655637646386038	0.0013123211032453968
1	Deaths	19	Timor-Leste	3	Both	7	10-14 years	532	Inflammatory bowel disease	1	Number	1992	0.016365904145964637	0.03207099316754326	0.007137613868935695
1	Deaths	19	Timor-Leste	1	Male	7	10-14 years	532	Inflammatory bowel disease	2	Percent	1992	0.0001601796645148572	0.00038337776063806324	4.592793799998339e-05
1	Deaths	19	Timor-Leste	2	Female	7	10-14 years	532	Inflammatory bowel disease	2	Percent	1992	0.00017203387437171564	0.0004872940614041402	2.6807101722160523e-05
1	Deaths	19	Timor-Leste	3	Both	7	10-14 years	532	Inflammatory bowel disease	2	Percent	1992	0.0001660180141485062	0.0003270639208008671	7.580454786217772e-05
1	Deaths	19	Timor-Leste	1	Male	7	10-14 years	532	Inflammatory bowel disease	3	Rate	1992	0.017165023817588738	0.040802618728951655	0.004759382238512363
1	Deaths	19	Timor-Leste	2	Female	7	10-14 years	532	Inflammatory bowel disease	3	Rate	1992	0.019998934537261353	0.055136195955714715	0.0031937478271285825
1	Deaths	19	Timor-Leste	3	Both	7	10-14 years	532	Inflammatory bowel disease	3	Rate	1992	0.01847990133517689	0.03621362951728314	0.008059585274978232
1	Deaths	19	Timor-Leste	1	Male	8	15-19 years	532	Inflammatory bowel disease	1	Number	1992	0.0121891286506246	0.03292704633819741	0.0038052172291342316
1	Deaths	19	Timor-Leste	2	Female	8	15-19 years	532	Inflammatory bowel disease	1	Number	1992	0.007832118939726814	0.02025369660200206	0.001695519041302938
1	Deaths	19	Timor-Leste	3	Both	8	15-19 years	532	Inflammatory bowel disease	1	Number	1992	0.02002124759035141	0.04121860662218509	0.00797889358313473
1	Deaths	19	Timor-Leste	1	Male	8	15-19 years	532	Inflammatory bowel disease	2	Percent	1992	7.967226380228948e-05	0.00020207598848539737	2.5421317167960118e-05
1	Deaths	19	Timor-Leste	2	Female	8	15-19 years	532	Inflammatory bowel disease	2	Percent	1992	0.00012223059025048442	0.0003141614667367807	2.7324849961408633e-05
1	Deaths	19	Timor-Leste	3	Both	8	15-19 years	532	Inflammatory bowel disease	2	Percent	1992	9.217866891007331e-05	0.0001900319882214002	3.792007235200494e-05
1	Deaths	19	Timor-Leste	1	Male	8	15-19 years	532	Inflammatory bowel disease	3	Rate	1992	0.030041201367392523	0.08115166045347835	0.009378299327510593
1	Deaths	19	Timor-Leste	2	Female	8	15-19 years	532	Inflammatory bowel disease	3	Rate	1992	0.02226266858677927	0.057570797708452255	0.004819484840512098
1	Deaths	19	Timor-Leste	3	Both	8	15-19 years	532	Inflammatory bowel disease	3	Rate	1992	0.026428872815390424	0.05441026125516382	0.010532468706786589
1	Deaths	19	Timor-Leste	1	Male	158	<20 years	532	Inflammatory bowel disease	1	Number	1992	0.06674580089584319	0.18210716004632652	0.01297774960995062
1	Deaths	19	Timor-Leste	2	Female	158	<20 years	532	Inflammatory bowel disease	1	Number	1992	0.06133440738758873	0.1766854602495218	0.00650788451356018
1	Deaths	19	Timor-Leste	3	Both	158	<20 years	532	Inflammatory bowel disease	1	Number	1992	0.12808020828343183	0.2823718226476577	0.04692724273754476
1	Deaths	19	Timor-Leste	1	Male	158	<20 years	532	Inflammatory bowel disease	2	Percent	1992	2.55724603981184e-05	6.8655424464601e-05	5.119494751733953e-06
1	Deaths	19	Timor-Leste	2	Female	158	<20 years	532	Inflammatory bowel disease	2	Percent	1992	2.7920351563841126e-05	8.065185750835292e-05	3.004107393834105e-06
1	Deaths	19	Timor-Leste	3	Both	158	<20 years	532	Inflammatory bowel disease	2	Percent	1992	2.664943783487203e-05	5.8524261806566136e-05	9.976162280069662e-06
1	Deaths	19	Timor-Leste	1	Male	158	<20 years	532	Inflammatory bowel disease	3	Rate	1992	0.030061372285317568	0.08201850993618785	0.005844996347547865
1	Deaths	19	Timor-Leste	2	Female	158	<20 years	532	Inflammatory bowel disease	3	Rate	1992	0.030207923012249935	0.08701968451204974	0.0032052103008990735
1	Deaths	19	Timor-Leste	3	Both	158	<20 years	532	Inflammatory bowel disease	3	Rate	1992	0.03013137392204787	0.06642908445634814	0.011039818852625765
1	Deaths	133	Venezuela (Bolivarian Republic of)	1	Male	1	<5 years	532	Inflammatory bowel disease	1	Number	1992	0.12814440684658468	0.17771874487722644	0.0911414091963587
1	Deaths	133	Venezuela (Bolivarian Republic of)	2	Female	1	<5 years	532	Inflammatory bowel disease	1	Number	1992	0.12250683611168195	0.1697251895798814	0.08430003098190882
1	Deaths	133	Venezuela (Bolivarian Republic of)	3	Both	1	<5 years	532	Inflammatory bowel disease	1	Number	1992	0.25065124295826696	0.31624409617351035	0.19317373362753282
1	Deaths	133	Venezuela (Bolivarian Republic of)	1	Male	1	<5 years	532	Inflammatory bowel disease	2	Percent	1992	1.5344507414967354e-05	2.1349665506514797e-05	1.0867832921963969e-05
1	Deaths	133	Venezuela (Bolivarian Republic of)	2	Female	1	<5 years	532	Inflammatory bowel disease	2	Percent	1992	1.92744712680545e-05	2.631071020177294e-05	1.3327338918914661e-05
1	Deaths	133	Venezuela (Bolivarian Republic of)	3	Both	1	<5 years	532	Inflammatory bowel disease	2	Percent	1992	1.7044981102459963e-05	2.1608695142359325e-05	1.3133796532328554e-05
1	Deaths	133	Venezuela (Bolivarian Republic of)	1	Male	1	<5 years	532	Inflammatory bowel disease	3	Rate	1992	0.00952802476492274	0.013214065631506188	0.006776710941215833
1	Deaths	133	Venezuela (Bolivarian Republic of)	2	Female	1	<5 years	532	Inflammatory bowel disease	3	Rate	1992	0.00952531200081701	0.013196695273987456	0.006554606438853679
1	Deaths	133	Venezuela (Bolivarian Republic of)	3	Both	1	<5 years	532	Inflammatory bowel disease	3	Rate	1992	0.009526698697177175	0.012019737797620975	0.007342105846986283
1	Deaths	133	Venezuela (Bolivarian Republic of)	1	Male	6	5-9 years	532	Inflammatory bowel disease	1	Number	1992	0.08485738813868582	0.11503973782499322	0.060177941444593507
1	Deaths	133	Venezuela (Bolivarian Republic of)	2	Female	6	5-9 years	532	Inflammatory bowel disease	1	Number	1992	0.10017054849003862	0.12622371038222158	0.0742935160469156
1	Deaths	133	Venezuela (Bolivarian Republic of)	3	Both	6	5-9 years	532	Inflammatory bowel disease	1	Number	1992	0.18502793662872463	0.22681335155798993	0.14772767655243077
1	Deaths	133	Venezuela (Bolivarian Republic of)	1	Male	6	5-9 years	532	Inflammatory bowel disease	2	Percent	1992	0.000141478559302263	0.00019216323813117415	0.00010060615620367256
1	Deaths	133	Venezuela (Bolivarian Republic of)	2	Female	6	5-9 years	532	Inflammatory bowel disease	2	Percent	1992	0.00023872250168191606	0.0002997800285723699	0.00017828046195203406
1	Deaths	133	Venezuela (Bolivarian Republic of)	3	Both	6	5-9 years	532	Inflammatory bowel disease	2	Percent	1992	0.00018151213877089491	0.00022206228180753163	0.00014547987824770618
1	Deaths	133	Venezuela (Bolivarian Republic of)	1	Male	6	5-9 years	532	Inflammatory bowel disease	3	Rate	1992	0.007011160074347584	0.009504912117773517	0.004972073612767865
1	Deaths	133	Venezuela (Bolivarian Republic of)	2	Female	6	5-9 years	532	Inflammatory bowel disease	3	Rate	1992	0.008564596515569721	0.010792145659753083	0.0063521064649866826
1	Deaths	133	Venezuela (Bolivarian Republic of)	3	Both	6	5-9 years	532	Inflammatory bowel disease	3	Rate	1992	0.007774585404737183	0.009530343388958907	0.006207286634260409
1	Deaths	133	Venezuela (Bolivarian Republic of)	1	Male	7	10-14 years	532	Inflammatory bowel disease	1	Number	1992	0.09858609718127682	0.12210571670392122	0.07767437569096763
1	Deaths	133	Venezuela (Bolivarian Republic of)	2	Female	7	10-14 years	532	Inflammatory bowel disease	1	Number	1992	0.1159639602175565	0.15366693011638227	0.08684302003891278
1	Deaths	133	Venezuela (Bolivarian Republic of)	3	Both	7	10-14 years	532	Inflammatory bowel disease	1	Number	1992	0.2145500573988337	0.2591879862421683	0.17508375303470472
1	Deaths	133	Venezuela (Bolivarian Republic of)	1	Male	7	10-14 years	532	Inflammatory bowel disease	2	Percent	1992	0.00014656661542254728	0.000182225823076202	0.00011564952758979873
1	Deaths	133	Venezuela (Bolivarian Republic of)	2	Female	7	10-14 years	532	Inflammatory bowel disease	2	Percent	1992	0.0002883878828326113	0.0003830930653886084	0.00021693507616229652
1	Deaths	133	Venezuela (Bolivarian Republic of)	3	Both	7	10-14 years	532	Inflammatory bowel disease	2	Percent	1992	0.00019962551557758606	0.00024056486109051394	0.00016293983820714908
1	Deaths	133	Venezuela (Bolivarian Republic of)	1	Male	7	10-14 years	532	Inflammatory bowel disease	3	Rate	1992	0.008485219113147334	0.01050953218378785	0.006685365544016647
1	Deaths	133	Venezuela (Bolivarian Republic of)	2	Female	7	10-14 years	532	Inflammatory bowel disease	3	Rate	1992	0.01023431139325697	0.013561758417929703	0.007664264895245704
1	Deaths	133	Venezuela (Bolivarian Republic of)	3	Both	7	10-14 years	532	Inflammatory bowel disease	3	Rate	1992	0.00934880295001709	0.011293855801144833	0.007629098433789609
1	Deaths	133	Venezuela (Bolivarian Republic of)	1	Male	8	15-19 years	532	Inflammatory bowel disease	1	Number	1992	0.1951585992348515	0.2506224242046698	0.1515763933807984
1	Deaths	133	Venezuela (Bolivarian Republic of)	2	Female	8	15-19 years	532	Inflammatory bowel disease	1	Number	1992	0.17298527351112986	0.22130479340586273	0.1328201852587317
1	Deaths	133	Venezuela (Bolivarian Republic of)	3	Both	8	15-19 years	532	Inflammatory bowel disease	1	Number	1992	0.3681438727459812	0.43180829641537966	0.30151798551754105
1	Deaths	133	Venezuela (Bolivarian Republic of)	1	Male	8	15-19 years	532	Inflammatory bowel disease	2	Percent	1992	0.00010646265698710634	0.00013625302084091902	8.246606192327682e-05
1	Deaths	133	Venezuela (Bolivarian Republic of)	2	Female	8	15-19 years	532	Inflammatory bowel disease	2	Percent	1992	0.00029417134846445323	0.0003763179733433019	0.0002254398037465938
1	Deaths	133	Venezuela (Bolivarian Republic of)	3	Both	8	15-19 years	532	Inflammatory bowel disease	2	Percent	1992	0.00015204899443158708	0.00017860829928637001	0.000124276787047427
1	Deaths	133	Venezuela (Bolivarian Republic of)	1	Male	8	15-19 years	532	Inflammatory bowel disease	3	Rate	1992	0.018734634728487444	0.024058994021535433	0.014550874901666446
1	Deaths	133	Venezuela (Bolivarian Republic of)	2	Female	8	15-19 years	532	Inflammatory bowel disease	3	Rate	1992	0.016653399415910194	0.021305149521911156	0.012786681494402074
1	Deaths	133	Venezuela (Bolivarian Republic of)	3	Both	8	15-19 years	532	Inflammatory bowel disease	3	Rate	1992	0.017695498140756275	0.020755643301589858	0.01449300490140634
1	Deaths	133	Venezuela (Bolivarian Republic of)	1	Male	158	<20 years	532	Inflammatory bowel disease	1	Number	1992	0.5067464914013984	0.5906653984544243	0.43694409847940635
1	Deaths	133	Venezuela (Bolivarian Republic of)	2	Female	158	<20 years	532	Inflammatory bowel disease	1	Number	1992	0.5116266183304073	0.5947395910617553	0.44134395354340966
1	Deaths	133	Venezuela (Bolivarian Republic of)	3	Both	158	<20 years	532	Inflammatory bowel disease	1	Number	1992	1.0183731097318058	1.137275426495828	0.9126513014145016
1	Deaths	133	Venezuela (Bolivarian Republic of)	1	Male	158	<20 years	532	Inflammatory bowel disease	2	Percent	1992	4.424098080713101e-05	5.1775824965047966e-05	3.793577645055424e-05
1	Deaths	133	Venezuela (Bolivarian Republic of)	2	Female	158	<20 years	532	Inflammatory bowel disease	2	Percent	1992	6.589347606137473e-05	7.670019629729414e-05	5.6663219306327014e-05
1	Deaths	133	Venezuela (Bolivarian Republic of)	3	Both	158	<20 years	532	Inflammatory bowel disease	2	Percent	1992	5.298934419167175e-05	5.8924651037657094e-05	4.7555807513244106e-05
1	Deaths	133	Venezuela (Bolivarian Republic of)	1	Male	158	<20 years	532	Inflammatory bowel disease	3	Rate	1992	0.010648627850043097	0.012412076094783227	0.009181820051900868
1	Deaths	133	Venezuela (Bolivarian Republic of)	2	Female	158	<20 years	532	Inflammatory bowel disease	3	Rate	1992	0.011056134678095847	0.012852187086419262	0.009537342301819034
1	Deaths	133	Venezuela (Bolivarian Republic of)	3	Both	158	<20 years	532	Inflammatory bowel disease	3	Rate	1992	0.010849531941157646	0.012116292101339651	0.009723194133084914
1	Deaths	182	Malawi	1	Male	1	<5 years	532	Inflammatory bowel disease	1	Number	1992	0.4642398311570694	1.9417056041633884	0.010322117545569283
1	Deaths	182	Malawi	2	Female	1	<5 years	532	Inflammatory bowel disease	1	Number	1992	0.598135821859406	2.654979648459758	0.009983050160675282
1	Deaths	182	Malawi	3	Both	1	<5 years	532	Inflammatory bowel disease	1	Number	1992	1.0623756530164747	3.1710308972682903	0.030087480512006576
1	Deaths	182	Malawi	1	Male	1	<5 years	532	Inflammatory bowel disease	2	Percent	1992	8.301203789876202e-06	3.457153138501903e-05	1.7956935135136027e-07
1	Deaths	182	Malawi	2	Female	1	<5 years	532	Inflammatory bowel disease	2	Percent	1992	1.2100645533638736e-05	5.274022451766192e-05	2.0283478850913806e-07
1	Deaths	182	Malawi	3	Both	1	<5 years	532	Inflammatory bowel disease	2	Percent	1992	1.0088515042221148e-05	3.08505967529701e-05	2.8116281699972166e-07
1	Deaths	182	Malawi	1	Male	1	<5 years	532	Inflammatory bowel disease	3	Rate	1992	0.045438614337071435	0.19004920772052317	0.001010302621225005
1	Deaths	182	Malawi	2	Female	1	<5 years	532	Inflammatory bowel disease	3	Rate	1992	0.05932333228138361	0.26332186458297546	0.0009901226113199837
1	Deaths	182	Malawi	3	Both	1	<5 years	532	Inflammatory bowel disease	3	Rate	1992	0.052335071614602297	0.15621228576675492	0.001482178589868715
1	Deaths	182	Malawi	1	Male	6	5-9 years	532	Inflammatory bowel disease	1	Number	1992	0.19690871147276648	0.5051475411581007	0.04331979203270434
1	Deaths	182	Malawi	2	Female	6	5-9 years	532	Inflammatory bowel disease	1	Number	1992	0.15116833546255276	0.40312096765987887	0.02464204267772395
1	Deaths	182	Malawi	3	Both	6	5-9 years	532	Inflammatory bowel disease	1	Number	1992	0.3480770469353191	0.7035398237933466	0.10057436418128453
1	Deaths	182	Malawi	1	Male	6	5-9 years	532	Inflammatory bowel disease	2	Percent	1992	8.609019784110129e-05	0.00021986182071258322	1.9034885395235347e-05
1	Deaths	182	Malawi	2	Female	6	5-9 years	532	Inflammatory bowel disease	2	Percent	1992	8.365218459506804e-05	0.00022179968393458874	1.3559813647601761e-05
1	Deaths	182	Malawi	3	Both	6	5-9 years	532	Inflammatory bowel disease	2	Percent	1992	8.501069075255124e-05	0.0001732985333218878	2.4242975714545017e-05
1	Deaths	182	Malawi	1	Male	6	5-9 years	532	Inflammatory bowel disease	3	Rate	1992	0.026183655943212203	0.06717127606653726	0.005760387753452498
1	Deaths	182	Malawi	2	Female	6	5-9 years	532	Inflammatory bowel disease	3	Rate	1992	0.020000241301519537	0.05333469209824622	0.0032602515481088296
1	Deaths	182	Malawi	3	Both	6	5-9 years	532	Inflammatory bowel disease	3	Rate	1992	0.02308415003742299	0.04665811489938789	0.006669999453053895
1	Deaths	182	Malawi	1	Male	7	10-14 years	532	Inflammatory bowel disease	1	Number	1992	0.1310649163984681	0.2933316597465154	0.04402516660409904
1	Deaths	182	Malawi	2	Female	7	10-14 years	532	Inflammatory bowel disease	1	Number	1992	0.1128856803462998	0.27936460728629764	0.029653648127473686
1	Deaths	182	Malawi	3	Both	7	10-14 years	532	Inflammatory bowel disease	1	Number	1992	0.24395059674476796	0.4497763958531098	0.11418943668509622
1	Deaths	182	Malawi	1	Male	7	10-14 years	532	Inflammatory bowel disease	2	Percent	1992	0.00011660749936406749	0.0002549361025743446	3.911834446181739e-05
1	Deaths	182	Malawi	2	Female	7	10-14 years	532	Inflammatory bowel disease	2	Percent	1992	0.00012270420043340938	0.00030822644214655324	3.2642109223181054e-05
1	Deaths	182	Malawi	3	Both	7	10-14 years	532	Inflammatory bowel disease	2	Percent	1992	0.00011933916769137891	0.00021889746368247985	5.747941185624681e-05
1	Deaths	182	Malawi	1	Male	7	10-14 years	532	Inflammatory bowel disease	3	Rate	1992	0.020689039766402156	0.04630339331076197	0.006949521257279276
1	Deaths	182	Malawi	2	Female	7	10-14 years	532	Inflammatory bowel disease	3	Rate	1992	0.01765044900657691	0.04368056905023391	0.004636550911748173
1	Deaths	182	Malawi	3	Both	7	10-14 years	532	Inflammatory bowel disease	3	Rate	1992	0.019162508234497763	0.035330284099429246	0.008969668654101167
1	Deaths	182	Malawi	1	Male	8	15-19 years	532	Inflammatory bowel disease	1	Number	1992	0.2044823391157727	0.4021615458935588	0.08626202277702649
1	Deaths	182	Malawi	2	Female	8	15-19 years	532	Inflammatory bowel disease	1	Number	1992	0.19931813059980452	0.464344925755324	0.062290414513199624
1	Deaths	182	Malawi	3	Both	8	15-19 years	532	Inflammatory bowel disease	1	Number	1992	0.40380046971557754	0.6758008705134351	0.22184934746358026
1	Deaths	182	Malawi	1	Male	8	15-19 years	532	Inflammatory bowel disease	2	Percent	1992	0.00014684994813362617	0.00028546381453218824	6.183071253394138e-05
1	Deaths	182	Malawi	2	Female	8	15-19 years	532	Inflammatory bowel disease	2	Percent	1992	0.00011854153718477708	0.00027271208222456005	3.74657702449965e-05
1	Deaths	182	Malawi	3	Both	8	15-19 years	532	Inflammatory bowel disease	2	Percent	1992	0.00013113909017810644	0.00021974112653968639	6.903470527544578e-05
1	Deaths	182	Malawi	1	Male	8	15-19 years	532	Inflammatory bowel disease	3	Rate	1992	0.03748653483320232	0.07372589175135548	0.015813905179276555
1	Deaths	182	Malawi	2	Female	8	15-19 years	532	Inflammatory bowel disease	3	Rate	1992	0.03560198608536813	0.08294078183356457	0.011126245585773709
1	Deaths	182	Malawi	3	Both	8	15-19 years	532	Inflammatory bowel disease	3	Rate	1992	0.03653201113201977	0.061140010416568	0.02007081080633568
1	Deaths	182	Malawi	1	Male	158	<20 years	532	Inflammatory bowel disease	1	Number	1992	0.9966957981440767	2.6993510116498958	0.2565452262367093
1	Deaths	182	Malawi	2	Female	158	<20 years	532	Inflammatory bowel disease	1	Number	1992	1.0615079682680633	3.4445740239481184	0.16308368539017953
1	Deaths	182	Malawi	3	Both	158	<20 years	532	Inflammatory bowel disease	1	Number	1992	2.0582037664121398	4.7151451789572425	0.6064086004350606
1	Deaths	182	Malawi	1	Male	158	<20 years	532	Inflammatory bowel disease	2	Percent	1992	1.6432488962511073e-05	4.461650740431413e-05	4.28993867644345e-06
1	Deaths	182	Malawi	2	Female	158	<20 years	532	Inflammatory bowel disease	2	Percent	1992	1.971104452660316e-05	6.482829151062147e-05	2.9534525364604026e-06
1	Deaths	182	Malawi	3	Both	158	<20 years	532	Inflammatory bowel disease	2	Percent	1992	1.797643603609711e-05	4.136864375580809e-05	5.33963539073797e-06
1	Deaths	182	Malawi	1	Male	158	<20 years	532	Inflammatory bowel disease	3	Rate	1992	0.03375544704435476	0.0914198698314388	0.00868850738092852
1	Deaths	182	Malawi	2	Female	158	<20 years	532	Inflammatory bowel disease	3	Rate	1992	0.035819275946127584	0.11623289807420735	0.005503057634916526
1	Deaths	182	Malawi	3	Both	158	<20 years	532	Inflammatory bowel disease	3	Rate	1992	0.03478924772800716	0.07969879191806678	0.010249956476226297
1	Deaths	131	Nicaragua	1	Male	1	<5 years	532	Inflammatory bowel disease	1	Number	1990	0.09550350213150485	0.2346993962555622	0.028902803325884435
1	Deaths	131	Nicaragua	2	Female	1	<5 years	532	Inflammatory bowel disease	1	Number	1990	0.10858951698570013	0.25239674852555294	0.019082926600129273
1	Deaths	131	Nicaragua	3	Both	1	<5 years	532	Inflammatory bowel disease	1	Number	1990	0.204093019117205	0.39382450437468924	0.08314879971362363
1	Deaths	131	Nicaragua	1	Male	1	<5 years	532	Inflammatory bowel disease	2	Percent	1990	1.9036624852313346e-05	4.6152327317469306e-05	6.153298831553624e-06
1	Deaths	131	Nicaragua	2	Female	1	<5 years	532	Inflammatory bowel disease	2	Percent	1990	2.8669279824814042e-05	6.614652760373883e-05	5.2301880915155945e-06
1	Deaths	131	Nicaragua	3	Both	1	<5 years	532	Inflammatory bowel disease	2	Percent	1990	2.3188181358650214e-05	4.47447713246636e-05	9.72153549156768e-06
1	Deaths	131	Nicaragua	1	Male	1	<5 years	532	Inflammatory bowel disease	3	Rate	1990	0.02831436793377394	0.06958242274994444	0.00856894867121981
1	Deaths	131	Nicaragua	2	Female	1	<5 years	532	Inflammatory bowel disease	3	Rate	1990	0.03328804969955104	0.07737206815304369	0.005849859422080674
1	Deaths	131	Nicaragua	3	Both	1	<5 years	532	Inflammatory bowel disease	3	Rate	1990	0.030759661137657535	0.05935483905657099	0.012531682437042311
1	Deaths	131	Nicaragua	1	Male	6	5-9 years	532	Inflammatory bowel disease	1	Number	1990	0.053786665207756795	0.10136123718181288	0.024247854074845757
1	Deaths	131	Nicaragua	2	Female	6	5-9 years	532	Inflammatory bowel disease	1	Number	1990	0.044811684124128975	0.08245427911438684	0.01867909742839263
1	Deaths	131	Nicaragua	3	Both	6	5-9 years	532	Inflammatory bowel disease	1	Number	1990	0.0985983493318858	0.15368766118156288	0.0563259288431886
1	Deaths	131	Nicaragua	1	Male	6	5-9 years	532	Inflammatory bowel disease	2	Percent	1990	0.00020177316591891831	0.0003780108808620708	9.093125348133857e-05
1	Deaths	131	Nicaragua	2	Female	6	5-9 years	532	Inflammatory bowel disease	2	Percent	1990	0.00023196238204468332	0.00042564772063781345	9.806006202813195e-05
1	Deaths	131	Nicaragua	3	Both	6	5-9 years	532	Inflammatory bowel disease	2	Percent	1990	0.0002144877420668546	0.00033653992826461764	0.00012373883999580027
1	Deaths	131	Nicaragua	1	Male	6	5-9 years	532	Inflammatory bowel disease	3	Rate	1990	0.017074201433847372	0.032176417231694544	0.007697312023589566
1	Deaths	131	Nicaragua	2	Female	6	5-9 years	532	Inflammatory bowel disease	3	Rate	1990	0.01455320226949892	0.026778145597327906	0.006066290263362406
1	Deaths	131	Nicaragua	3	Both	6	5-9 years	532	Inflammatory bowel disease	3	Rate	1990	0.015828070348809987	0.024671600786517204	0.009042045533552784
1	Deaths	131	Nicaragua	1	Male	7	10-14 years	532	Inflammatory bowel disease	1	Number	1990	0.03163413983305408	0.051735627921564636	0.016189216804804066
1	Deaths	131	Nicaragua	2	Female	7	10-14 years	532	Inflammatory bowel disease	1	Number	1990	0.033771108818126644	0.06034038276146814	0.01677787442080753
1	Deaths	131	Nicaragua	3	Both	7	10-14 years	532	Inflammatory bowel disease	1	Number	1990	0.06540524865118066	0.09851789465876273	0.04027608469682802
1	Deaths	131	Nicaragua	1	Male	7	10-14 years	532	Inflammatory bowel disease	2	Percent	1990	0.00020082299731742718	0.00033612229686586696	0.00010196701668596737
1	Deaths	131	Nicaragua	2	Female	7	10-14 years	532	Inflammatory bowel disease	2	Percent	1990	0.00031486531992271685	0.0005575575478435477	0.00015689135498657024
1	Deaths	131	Nicaragua	3	Both	7	10-14 years	532	Inflammatory bowel disease	2	Percent	1990	0.0002470093327235659	0.0003690401376231447	0.00015245244057374418
1	Deaths	131	Nicaragua	1	Male	7	10-14 years	532	Inflammatory bowel disease	3	Rate	1990	0.011766549984150533	0.019243445692315893	0.006021697752594962
1	Deaths	131	Nicaragua	2	Female	7	10-14 years	532	Inflammatory bowel disease	3	Rate	1990	0.012701244089450803	0.022693892996872314	0.006310123824138351
1	Deaths	131	Nicaragua	3	Both	7	10-14 years	532	Inflammatory bowel disease	3	Rate	1990	0.01223131019605452	0.01842364266299285	0.007531953406931578
1	Deaths	131	Nicaragua	1	Male	8	15-19 years	532	Inflammatory bowel disease	1	Number	1990	0.032208419951657005	0.055140001979462894	0.01642752921908902
1	Deaths	131	Nicaragua	2	Female	8	15-19 years	532	Inflammatory bowel disease	1	Number	1990	0.036595304470138174	0.06469410312949514	0.01893713856793639
1	Deaths	131	Nicaragua	3	Both	8	15-19 years	532	Inflammatory bowel disease	1	Number	1990	0.06880372442179519	0.1029404063017957	0.04109962396105585
1	Deaths	131	Nicaragua	1	Male	8	15-19 years	532	Inflammatory bowel disease	2	Percent	1990	0.0001409550689710015	0.000240131185687755	7.149480102778974e-05
1	Deaths	131	Nicaragua	2	Female	8	15-19 years	532	Inflammatory bowel disease	2	Percent	1990	0.0002753879677445123	0.00048637499374905047	0.00014103833900369893
1	Deaths	131	Nicaragua	3	Both	8	15-19 years	532	Inflammatory bowel disease	2	Percent	1990	0.0001904025015493356	0.0002831969114303688	0.0001138413685949395
1	Deaths	131	Nicaragua	1	Male	8	15-19 years	532	Inflammatory bowel disease	3	Rate	1990	0.01533085999075729	0.026246045335537673	0.007819326462767747
1	Deaths	131	Nicaragua	2	Female	8	15-19 years	532	Inflammatory bowel disease	3	Rate	1990	0.01671033065138652	0.029540944395500483	0.008647170768030125
1	Deaths	131	Nicaragua	3	Both	8	15-19 years	532	Inflammatory bowel disease	3	Rate	1990	0.016034916544764955	0.02399057373717712	0.009578391951526249
1	Deaths	131	Nicaragua	1	Male	158	<20 years	532	Inflammatory bowel disease	1	Number	1990	0.21313272712397272	0.3789570317908851	0.11886327809287597
1	Deaths	131	Nicaragua	2	Female	158	<20 years	532	Inflammatory bowel disease	1	Number	1990	0.22376761439809398	0.4038093648547973	0.08322644173356193
1	Deaths	131	Nicaragua	3	Both	158	<20 years	532	Inflammatory bowel disease	1	Number	1990	0.436900341522067	0.6804819396466617	0.276067621707077
1	Deaths	131	Nicaragua	1	Male	158	<20 years	532	Inflammatory bowel disease	2	Percent	1990	3.764573374120552e-05	6.623079107469209e-05	2.1345296205033476e-05
1	Deaths	131	Nicaragua	2	Female	158	<20 years	532	Inflammatory bowel disease	2	Percent	1990	5.304882893193724e-05	9.423111171995932e-05	1.979415415719445e-05
1	Deaths	131	Nicaragua	3	Both	158	<20 years	532	Inflammatory bowel disease	2	Percent	1990	4.422976795676781e-05	6.806240198281249e-05	2.8256045802815003e-05
1	Deaths	131	Nicaragua	1	Male	158	<20 years	532	Inflammatory bowel disease	3	Rate	1990	0.018840445877894824	0.03349893535285586	0.010507242073974767
1	Deaths	131	Nicaragua	2	Female	158	<20 years	532	Inflammatory bowel disease	3	Rate	1990	0.019996850106918946	0.03608616627786828	0.007437477870758577
1	Deaths	131	Nicaragua	3	Both	158	<20 years	532	Inflammatory bowel disease	3	Rate	1990	0.01941550380160414	0.030240076352665034	0.012268225609713447
1	Deaths	140	Bahrain	1	Male	1	<5 years	532	Inflammatory bowel disease	1	Number	1991	0.0037631424165832416	0.014823698583439125	0.0008161172169348708
1	Deaths	140	Bahrain	2	Female	1	<5 years	532	Inflammatory bowel disease	1	Number	1991	0.004109571542942717	0.01285442520385885	0.0009444345437892909
1	Deaths	140	Bahrain	3	Both	1	<5 years	532	Inflammatory bowel disease	1	Number	1991	0.007872713959525964	0.0230380556598513	0.0022014005405787945
1	Deaths	140	Bahrain	1	Male	1	<5 years	532	Inflammatory bowel disease	2	Percent	1991	2.2941905001653627e-05	8.777458647192409e-05	4.839707772303391e-06
1	Deaths	140	Bahrain	2	Female	1	<5 years	532	Inflammatory bowel disease	2	Percent	1991	2.828294274417345e-05	8.89087585847402e-05	6.524247856216401e-06
1	Deaths	140	Bahrain	3	Both	1	<5 years	532	Inflammatory bowel disease	2	Percent	1991	2.543193506686284e-05	7.525517450545956e-05	7.147421067802199e-06
1	Deaths	140	Bahrain	1	Male	1	<5 years	532	Inflammatory bowel disease	3	Rate	1991	0.011664495530370876	0.04594855754279052	0.002529693159431068
1	Deaths	140	Bahrain	2	Female	1	<5 years	532	Inflammatory bowel disease	3	Rate	1991	0.013332391466871102	0.041702699930791634	0.0030639620021356943
1	Deaths	140	Bahrain	3	Both	1	<5 years	532	Inflammatory bowel disease	3	Rate	1991	0.012479440094477982	0.036518796056661924	0.003489552181285997
1	Deaths	140	Bahrain	1	Male	6	5-9 years	532	Inflammatory bowel disease	1	Number	1991	0.0018992672937020163	0.006715131009082925	0.0005630486776715976
1	Deaths	140	Bahrain	2	Female	6	5-9 years	532	Inflammatory bowel disease	1	Number	1991	0.0020510405219045257	0.005596183784310278	0.0006661098993216483
1	Deaths	140	Bahrain	3	Both	6	5-9 years	532	Inflammatory bowel disease	1	Number	1991	0.003950307815606543	0.010090127911741732	0.0016541305061435487
1	Deaths	140	Bahrain	1	Male	6	5-9 years	532	Inflammatory bowel disease	2	Percent	1991	0.00014413110108804343	0.0005123337166649539	4.3258707463593105e-05
1	Deaths	140	Bahrain	2	Female	6	5-9 years	532	Inflammatory bowel disease	2	Percent	1991	0.00031211232724666544	0.0008513911352607247	0.00010433945697342842
1	Deaths	140	Bahrain	3	Both	6	5-9 years	532	Inflammatory bowel disease	2	Percent	1991	0.00019996949179682924	0.0005030095234668772	8.234942227092421e-05
1	Deaths	140	Bahrain	1	Male	6	5-9 years	532	Inflammatory bowel disease	3	Rate	1991	0.006623286768985304	0.023417577142482972	0.0019635113338091603
1	Deaths	140	Bahrain	2	Female	6	5-9 years	532	Inflammatory bowel disease	3	Rate	1991	0.0075443609229120185	0.020584493484595158	0.0024501580739812556
1	Deaths	140	Bahrain	3	Both	6	5-9 years	532	Inflammatory bowel disease	3	Rate	1991	0.0070715466288316245	0.018062594954464682	0.0029611011471446383
1	Deaths	140	Bahrain	1	Male	7	10-14 years	532	Inflammatory bowel disease	1	Number	1991	0.0017709091985397447	0.006536284300849288	0.0005534920228176136
1	Deaths	140	Bahrain	2	Female	7	10-14 years	532	Inflammatory bowel disease	1	Number	1991	0.0023276352807299937	0.006825647773125094	0.0007637280535655849
1	Deaths	140	Bahrain	3	Both	7	10-14 years	532	Inflammatory bowel disease	1	Number	1991	0.004098544479269733	0.010896616572290876	0.0015995438135672413
1	Deaths	140	Bahrain	1	Male	7	10-14 years	532	Inflammatory bowel disease	2	Percent	1991	0.0001361410870524444	0.0004944772090847121	4.2790233864096723e-05
1	Deaths	140	Bahrain	2	Female	7	10-14 years	532	Inflammatory bowel disease	2	Percent	1991	0.0003769391474145611	0.001071847386398531	0.0001219028299737885
1	Deaths	140	Bahrain	3	Both	7	10-14 years	532	Inflammatory bowel disease	2	Percent	1991	0.0002136301673140208	0.0005669385861830166	8.407309289640871e-05
1	Deaths	140	Bahrain	1	Male	7	10-14 years	532	Inflammatory bowel disease	3	Rate	1991	0.007216526018531164	0.026635620708554957	0.002255502194582514
1	Deaths	140	Bahrain	2	Female	7	10-14 years	532	Inflammatory bowel disease	3	Rate	1991	0.009823586136435124	0.028807064144186698	0.0032232490979688666
1	Deaths	140	Bahrain	3	Both	7	10-14 years	532	Inflammatory bowel disease	3	Rate	1991	0.00849721222630206	0.022591157429598815	0.003316217090700234
1	Deaths	140	Bahrain	1	Male	8	15-19 years	532	Inflammatory bowel disease	1	Number	1991	0.0013020025190881236	0.005532844734322163	0.00037704481420325684
1	Deaths	140	Bahrain	2	Female	8	15-19 years	532	Inflammatory bowel disease	1	Number	1991	0.0035763367002777497	0.01084735554809915	0.0008515167200812178
1	Deaths	140	Bahrain	3	Both	8	15-19 years	532	Inflammatory bowel disease	1	Number	1991	0.00487833921936587	0.015407134113806302	0.0013986215847354075
1	Deaths	140	Bahrain	1	Male	8	15-19 years	532	Inflammatory bowel disease	2	Percent	1991	6.502548693252179e-05	0.0002752591088378258	1.8705881739764466e-05
1	Deaths	140	Bahrain	2	Female	8	15-19 years	532	Inflammatory bowel disease	2	Percent	1991	0.0002738337399525438	0.0008562257035977784	6.487737647482544e-05
1	Deaths	140	Bahrain	3	Both	8	15-19 years	532	Inflammatory bowel disease	2	Percent	1991	0.0001474141993383439	0.0004561066004433367	4.313736890927966e-05
1	Deaths	140	Bahrain	1	Male	8	15-19 years	532	Inflammatory bowel disease	3	Rate	1991	0.006767448706062237	0.028758195463673687	0.0019597745800018725
1	Deaths	140	Bahrain	2	Female	8	15-19 years	532	Inflammatory bowel disease	3	Rate	1991	0.019269935535626073	0.05844747283656284	0.004588122897432582
1	Deaths	140	Bahrain	3	Both	8	15-19 years	532	Inflammatory bowel disease	3	Rate	1991	0.012906224246797162	0.040761398281587834	0.0037002190699137972
1	Deaths	140	Bahrain	1	Male	158	<20 years	532	Inflammatory bowel disease	1	Number	1991	0.008735321427913131	0.03128936341676904	0.003369601066134356
1	Deaths	140	Bahrain	2	Female	158	<20 years	532	Inflammatory bowel disease	1	Number	1991	0.012064584045854981	0.03144664056768373	0.004751426623386658
1	Deaths	140	Bahrain	3	Both	158	<20 years	532	Inflammatory bowel disease	1	Number	1991	0.020799905473768122	0.05613555738734926	0.009152491735568934
1	Deaths	140	Bahrain	1	Male	158	<20 years	532	Inflammatory bowel disease	2	Percent	1991	4.155441912215656e-05	0.00015114167973604407	1.5849359997931988e-05
1	Deaths	140	Bahrain	2	Female	158	<20 years	532	Inflammatory bowel disease	2	Percent	1991	7.051841650055996e-05	0.0001874176036101608	2.7550373686718978e-05
1	Deaths	140	Bahrain	3	Both	158	<20 years	532	Inflammatory bowel disease	2	Percent	1991	5.4521913786989546e-05	0.0001479924878531695	2.4229025892922078e-05
1	Deaths	140	Bahrain	1	Male	158	<20 years	532	Inflammatory bowel disease	3	Rate	1991	0.008341921412593678	0.029880229688940812	0.0032178492248338343
1	Deaths	140	Bahrain	2	Female	158	<20 years	532	Inflammatory bowel disease	3	Rate	1991	0.012032832347994715	0.031363878971740505	0.004738921769346296
1	Deaths	140	Bahrain	3	Both	158	<20 years	532	Inflammatory bowel disease	3	Rate	1991	0.010147294461071151	0.027385895155349352	0.0044650697480556
1	Deaths	200	Benin	1	Male	1	<5 years	532	Inflammatory bowel disease	1	Number	1992	0.11459641077499447	0.34373268959984954	0.0143350755060463
1	Deaths	200	Benin	2	Female	1	<5 years	532	Inflammatory bowel disease	1	Number	1992	0.5561499769287523	1.7637097128747201	0.05357221088814707
1	Deaths	200	Benin	3	Both	1	<5 years	532	Inflammatory bowel disease	1	Number	1992	0.670746387703747	1.8522762406613285	0.08904704107610158
1	Deaths	200	Benin	1	Male	1	<5 years	532	Inflammatory bowel disease	2	Percent	1992	5.2707227815695294e-06	1.5951557960636082e-05	6.989933321947136e-07
1	Deaths	200	Benin	2	Female	1	<5 years	532	Inflammatory bowel disease	2	Percent	1992	2.9368255896520805e-05	9.411359956706345e-05	2.8009447968230073e-06
1	Deaths	200	Benin	3	Both	1	<5 years	532	Inflammatory bowel disease	2	Percent	1992	1.6515663753015062e-05	4.7336199789849583e-05	2.2188632086862225e-06
1	Deaths	200	Benin	1	Male	1	<5 years	532	Inflammatory bowel disease	3	Rate	1992	0.02142860474737864	0.06427524120847766	0.0026805435263241523
1	Deaths	200	Benin	2	Female	1	<5 years	532	Inflammatory bowel disease	3	Rate	1992	0.10902898858133508	0.3457619241624858	0.010502425984904666
1	Deaths	200	Benin	3	Both	1	<5 years	532	Inflammatory bowel disease	3	Rate	1992	0.06419386857237266	0.17727233382471713	0.008522258421945726
1	Deaths	200	Benin	1	Male	6	5-9 years	532	Inflammatory bowel disease	1	Number	1992	0.06333942382344508	0.14458852753206622	0.018061096937445665
1	Deaths	200	Benin	2	Female	6	5-9 years	532	Inflammatory bowel disease	1	Number	1992	0.08031988672968703	0.1792580025463737	0.027146304112813577
1	Deaths	200	Benin	3	Both	6	5-9 years	532	Inflammatory bowel disease	1	Number	1992	0.14365931055313216	0.25704202604096993	0.0677305519243905
1	Deaths	200	Benin	1	Male	6	5-9 years	532	Inflammatory bowel disease	2	Percent	1992	5.576823912471617e-05	0.00012274135657714343	1.5901918276019317e-05
1	Deaths	200	Benin	2	Female	6	5-9 years	532	Inflammatory bowel disease	2	Percent	1992	9.592027525906129e-05	0.0002142513725759828	3.2150432847873506e-05
1	Deaths	200	Benin	3	Both	6	5-9 years	532	Inflammatory bowel disease	2	Percent	1992	7.28252867605825e-05	0.00013088250576290264	3.487021108178731e-05
1	Deaths	200	Benin	1	Male	6	5-9 years	532	Inflammatory bowel disease	3	Rate	1992	0.013878645198682957	0.0316815776381403	0.0039574650535587055
1	Deaths	200	Benin	2	Female	6	5-9 years	532	Inflammatory bowel disease	3	Rate	1992	0.018847554459197103	0.04206399066037175	0.006370046895784189
1	Deaths	200	Benin	3	Both	6	5-9 years	532	Inflammatory bowel disease	3	Rate	1992	0.016278012566592344	0.029125389185894555	0.007674537564759497
1	Deaths	200	Benin	1	Male	7	10-14 years	532	Inflammatory bowel disease	1	Number	1992	0.03369173089131124	0.06826209746128428	0.013143039644393948
1	Deaths	200	Benin	2	Female	7	10-14 years	532	Inflammatory bowel disease	1	Number	1992	0.08287130327388144	0.1789785726028991	0.02776314363274347
1	Deaths	200	Benin	3	Both	7	10-14 years	532	Inflammatory bowel disease	1	Number	1992	0.11656303416519283	0.21114821994160402	0.058025304941587044
1	Deaths	200	Benin	1	Male	7	10-14 years	532	Inflammatory bowel disease	2	Percent	1992	6.902796939232153e-05	0.000141382466422645	2.734293727211063e-05
1	Deaths	200	Benin	2	Female	7	10-14 years	532	Inflammatory bowel disease	2	Percent	1992	0.00022878659556005594	0.0004960031981247735	7.828499205618049e-05
1	Deaths	200	Benin	3	Both	7	10-14 years	532	Inflammatory bowel disease	2	Percent	1992	0.0001371301956832076	0.00024407032908232336	6.984154023236526e-05
1	Deaths	200	Benin	1	Male	7	10-14 years	532	Inflammatory bowel disease	3	Rate	1992	0.00984725711640839	0.0199513176445306	0.003841384436050827
1	Deaths	200	Benin	2	Female	7	10-14 years	532	Inflammatory bowel disease	3	Rate	1992	0.026349443861444295	0.056907345062689	0.008827463375959105
1	Deaths	200	Benin	3	Both	7	10-14 years	532	Inflammatory bowel disease	3	Rate	1992	0.01775111119664356	0.032155267388157945	0.00883653765204439
1	Deaths	200	Benin	1	Male	8	15-19 years	532	Inflammatory bowel disease	1	Number	1992	1.2234022804267695	2.4391169782157123	0.5162205273340214
1	Deaths	200	Benin	2	Female	8	15-19 years	532	Inflammatory bowel disease	1	Number	1992	0.03417766407184728	0.07319638283753148	0.01217936604756604
1	Deaths	200	Benin	3	Both	8	15-19 years	532	Inflammatory bowel disease	1	Number	1992	1.2575799444986178	2.4608917579982177	0.5572239140947324
1	Deaths	200	Benin	1	Male	8	15-19 years	532	Inflammatory bowel disease	2	Percent	1992	0.0027011926083365875	0.005411156603232255	0.0012104823741945039
1	Deaths	200	Benin	2	Female	8	15-19 years	532	Inflammatory bowel disease	2	Percent	1992	8.359528207240649e-05	0.00018073686076508928	2.9637385180111786e-05
1	Deaths	200	Benin	3	Both	8	15-19 years	532	Inflammatory bowel disease	2	Percent	1992	0.0014591634510193292	0.0028956626197269297	0.0006782700976165443
1	Deaths	200	Benin	1	Male	8	15-19 years	532	Inflammatory bowel disease	3	Rate	1992	0.5216173315147495	1.0399569379463443	0.22009896356182793
1	Deaths	200	Benin	2	Female	8	15-19 years	532	Inflammatory bowel disease	3	Rate	1992	0.013918330637116833	0.029808106710631697	0.0049598604294356224
1	Deaths	200	Benin	3	Both	8	15-19 years	532	Inflammatory bowel disease	3	Rate	1992	0.26194188648234185	0.5125802398001015	0.11606441712875852
1	Deaths	190	Uganda	1	Male	1	<5 years	532	Inflammatory bowel disease	1	Number	1991	0.4394993655424716	1.728751824192404	0.012916861603796043
1	Deaths	190	Uganda	2	Female	1	<5 years	532	Inflammatory bowel disease	1	Number	1991	0.5068768771172266	2.0937601357392586	0.011581096480686606
1	Deaths	190	Uganda	3	Both	1	<5 years	532	Inflammatory bowel disease	1	Number	1991	0.9463762426596987	2.7897937160935786	0.033866279094272415
1	Deaths	190	Uganda	1	Male	1	<5 years	532	Inflammatory bowel disease	2	Percent	1991	5.239202177115142e-06	2.0046139056167017e-05	1.5654486959748521e-07
1	Deaths	190	Uganda	2	Female	1	<5 years	532	Inflammatory bowel disease	2	Percent	1991	7.3902272234593444e-06	2.9969625457647206e-05	1.6999235007404154e-07
1	Deaths	190	Uganda	3	Both	1	<5 years	532	Inflammatory bowel disease	2	Percent	1991	6.2125242082207274e-06	1.778404836527687e-05	2.2060520345518024e-07
1	Deaths	190	Uganda	1	Male	1	<5 years	532	Inflammatory bowel disease	3	Rate	1991	0.023451891645511723	0.09224700566495614	0.000689249774816847
1	Deaths	190	Uganda	2	Female	1	<5 years	532	Inflammatory bowel disease	3	Rate	1991	0.027426143553145932	0.1132893778371324	0.0006266310990325292
1	Deaths	190	Uganda	3	Both	1	<5 years	532	Inflammatory bowel disease	3	Rate	1991	0.025425193695786052	0.07495015450051994	0.0009098460706362506
1	Deaths	190	Uganda	1	Male	6	5-9 years	532	Inflammatory bowel disease	1	Number	1991	0.19699905556191052	0.5067265765131406	0.04490576217246702
1	Deaths	190	Uganda	2	Female	6	5-9 years	532	Inflammatory bowel disease	1	Number	1991	0.1260425863985307	0.35103475480784896	0.018952042765589785
1	Deaths	190	Uganda	3	Both	6	5-9 years	532	Inflammatory bowel disease	1	Number	1991	0.3230416419604411	0.6885598068883746	0.08433634356776369
1	Deaths	190	Uganda	1	Male	6	5-9 years	532	Inflammatory bowel disease	2	Percent	1991	5.287450263934569e-05	0.00013631460464818022	1.2111002371531096e-05
1	Deaths	190	Uganda	2	Female	6	5-9 years	532	Inflammatory bowel disease	2	Percent	1991	4.4261435526481485e-05	0.00012172026748317926	6.685125790054029e-06
1	Deaths	190	Uganda	3	Both	6	5-9 years	532	Inflammatory bowel disease	2	Percent	1991	4.914646207847008e-05	0.0001053171121474819	1.2778493761344976e-05
1	Deaths	190	Uganda	1	Male	6	5-9 years	532	Inflammatory bowel disease	3	Rate	1991	0.014477762109494694	0.0372401116766286	0.003300193192419679
1	Deaths	190	Uganda	2	Female	6	5-9 years	532	Inflammatory bowel disease	3	Rate	1991	0.009264311272421805	0.025801559051600757	0.0013930023847139998
1	Deaths	190	Uganda	3	Both	6	5-9 years	532	Inflammatory bowel disease	3	Rate	1991	0.011871212375659692	0.02530336228886581	0.003099212347373238
1	Deaths	190	Uganda	1	Male	7	10-14 years	532	Inflammatory bowel disease	1	Number	1991	0.13347712965281766	0.29839353190233225	0.04457450305384372
1	Deaths	190	Uganda	2	Female	7	10-14 years	532	Inflammatory bowel disease	1	Number	1991	0.086458435063799	0.2178774531011786	0.020623331466515984
1	Deaths	190	Uganda	3	Both	7	10-14 years	532	Inflammatory bowel disease	1	Number	1991	0.21993556471661652	0.42814544172696617	0.08547850788804769
1	Deaths	190	Uganda	1	Male	7	10-14 years	532	Inflammatory bowel disease	2	Percent	1991	7.152222389025474e-05	0.00015562937367179022	2.446059252791459e-05
1	Deaths	190	Uganda	2	Female	7	10-14 years	532	Inflammatory bowel disease	2	Percent	1991	6.69403294862447e-05	0.0001600900733852472	1.6166625409748045e-05
1	Deaths	190	Uganda	3	Both	7	10-14 years	532	Inflammatory bowel disease	2	Percent	1991	6.962682030004176e-05	0.00013484368564189262	2.87914644319266e-05
1	Deaths	190	Uganda	1	Male	7	10-14 years	532	Inflammatory bowel disease	3	Rate	1991	0.011714072275316113	0.026187283231835532	0.003911898253784501
1	Deaths	190	Uganda	2	Female	7	10-14 years	532	Inflammatory bowel disease	3	Rate	1991	0.007575728623683326	0.019091028616188006	0.001807073681027243
1	Deaths	190	Uganda	3	Both	7	10-14 years	532	Inflammatory bowel disease	3	Rate	1991	0.009643271005802074	0.01877241877543437	0.003747881420624815
1	Deaths	190	Uganda	1	Male	8	15-19 years	532	Inflammatory bowel disease	1	Number	1991	0.19398625876750294	0.3869149779571026	0.08019799841460885
1	Deaths	190	Uganda	2	Female	8	15-19 years	532	Inflammatory bowel disease	1	Number	1991	0.15755065651751957	0.4051779814907186	0.040029248837548694
1	Deaths	190	Uganda	3	Both	8	15-19 years	532	Inflammatory bowel disease	1	Number	1991	0.35153691528502273	0.6348794200138463	0.16342329269037734
1	Deaths	190	Uganda	1	Male	8	15-19 years	532	Inflammatory bowel disease	2	Percent	1991	7.28582172539341e-05	0.00014222607884537456	3.073649964722734e-05
1	Deaths	190	Uganda	2	Female	8	15-19 years	532	Inflammatory bowel disease	2	Percent	1991	6.673240668083678e-05	0.0001717468003027542	1.6529565286837034e-05
1	Deaths	190	Uganda	3	Both	8	15-19 years	532	Inflammatory bowel disease	2	Percent	1991	6.969382758612907e-05	0.00012027596088811306	3.132065456601978e-05
1	Deaths	190	Uganda	1	Male	8	15-19 years	532	Inflammatory bowel disease	3	Rate	1991	0.02070352654595307	0.04129418531011776	0.008559273216868226
1	Deaths	190	Uganda	2	Female	8	15-19 years	532	Inflammatory bowel disease	3	Rate	1991	0.015753210456629137	0.04051302708539145	0.004002453530167045
1	Deaths	190	Uganda	3	Both	8	15-19 years	532	Inflammatory bowel disease	3	Rate	1991	0.018147682719221493	0.03277490863237804	0.00843653663590588
1	Deaths	190	Uganda	1	Male	158	<20 years	532	Inflammatory bowel disease	1	Number	1991	0.9639618095247035	2.569576426058756	0.2473939752305377
1	Deaths	190	Uganda	2	Female	158	<20 years	532	Inflammatory bowel disease	1	Number	1991	0.876928555097077	2.6746884182636226	0.12837305000784138
1	Deaths	190	Uganda	3	Both	158	<20 years	532	Inflammatory bowel disease	1	Number	1991	1.8408903646217758	3.989850678895242	0.48236931910471
1	Deaths	190	Uganda	1	Male	158	<20 years	532	Inflammatory bowel disease	2	Percent	1991	1.0462044431155174e-05	2.7771925124169124e-05	2.7948216750031373e-06
1	Deaths	190	Uganda	2	Female	158	<20 years	532	Inflammatory bowel disease	2	Percent	1991	1.1672374027160617e-05	3.5203107711303596e-05	1.749118849108133e-06
1	Deaths	190	Uganda	3	Both	158	<20 years	532	Inflammatory bowel disease	2	Percent	1991	1.101148489557715e-05	2.3818088389021693e-05	2.8687259816948756e-06
1	Deaths	190	Uganda	1	Male	158	<20 years	532	Inflammatory bowel disease	3	Rate	1991	0.01814967555928725	0.04838052503423805	0.004657985763949023
1	Deaths	190	Uganda	2	Female	158	<20 years	532	Inflammatory bowel disease	3	Rate	1991	0.016391055323495832	0.049993771535948466	0.002399476847337346
1	Deaths	190	Uganda	3	Both	158	<20 years	532	Inflammatory bowel disease	3	Rate	1991	0.01726716003920121	0.037423950675712386	0.004524521607071806
1	Deaths	435	South Sudan	1	Male	1	<5 years	532	Inflammatory bowel disease	1	Number	1992	0.257710523705956	1.0961477245403766	0.004429825025916235
1	Deaths	435	South Sudan	2	Female	1	<5 years	532	Inflammatory bowel disease	1	Number	1992	0.3114450552696164	1.4326792164419855	0.0041334799608879905
1	Deaths	435	South Sudan	3	Both	1	<5 years	532	Inflammatory bowel disease	1	Number	1992	0.5691555789755727	1.9392112234174845	0.013250149212345352
1	Deaths	435	South Sudan	1	Male	1	<5 years	532	Inflammatory bowel disease	2	Percent	1992	9.111740612809444e-06	4.05391437813892e-05	1.5938080801452456e-07
1	Deaths	435	South Sudan	2	Female	1	<5 years	532	Inflammatory bowel disease	2	Percent	1992	1.410378598335062e-05	6.738553137151318e-05	1.9049274290521413e-07
1	Deaths	435	South Sudan	3	Both	1	<5 years	532	Inflammatory bowel disease	2	Percent	1992	1.1291275888681703e-05	3.7783239992663696e-05	2.625343551666103e-07
1	Deaths	435	South Sudan	1	Male	1	<5 years	532	Inflammatory bowel disease	3	Rate	1992	0.046395683179806003	0.1973397198325791	0.0007975023894596034
1	Deaths	435	South Sudan	2	Female	1	<5 years	532	Inflammatory bowel disease	3	Rate	1992	0.06088703297707493	0.2800866002562061	0.0008080890238273054
1	Deaths	435	South Sudan	3	Both	1	<5 years	532	Inflammatory bowel disease	3	Rate	1992	0.053342904421629804	0.18174847575121533	0.0012418422468574398
1	Deaths	435	South Sudan	1	Male	6	5-9 years	532	Inflammatory bowel disease	1	Number	1992	0.07221960508577882	0.19976758460477642	0.015413006524028596
1	Deaths	435	South Sudan	2	Female	6	5-9 years	532	Inflammatory bowel disease	1	Number	1992	0.060461905698647726	0.1757059063737044	0.007942239524084429
1	Deaths	435	South Sudan	3	Both	6	5-9 years	532	Inflammatory bowel disease	1	Number	1992	0.13268151078442658	0.297228358027114	0.03271311780968181
1	Deaths	435	South Sudan	1	Male	6	5-9 years	532	Inflammatory bowel disease	2	Percent	1992	5.3037942532722355e-05	0.00014498128598500868	1.120728512707387e-05
1	Deaths	435	South Sudan	2	Female	6	5-9 years	532	Inflammatory bowel disease	2	Percent	1992	6.656309079448893e-05	0.00018575455845459065	8.461456479030401e-06
1	Deaths	435	South Sudan	3	Both	6	5-9 years	532	Inflammatory bowel disease	2	Percent	1992	5.844077441970365e-05	0.00013017490758418754	1.4926327424246028e-05
1	Deaths	435	South Sudan	1	Male	6	5-9 years	532	Inflammatory bowel disease	3	Rate	1992	0.01569433556521205	0.04341230479058135	0.003349463018658082
1	Deaths	435	South Sudan	2	Female	6	5-9 years	532	Inflammatory bowel disease	3	Rate	1992	0.01444861257928233	0.041988530459801346	0.001897961047859033
1	Deaths	435	South Sudan	3	Both	6	5-9 years	532	Inflammatory bowel disease	3	Rate	1992	0.01510103669890246	0.03382880038059377	0.003723216517952912
1	Deaths	435	South Sudan	1	Male	7	10-14 years	532	Inflammatory bowel disease	1	Number	1992	0.054496871253736506	0.12495511608665484	0.01575434410311907
1	Deaths	435	South Sudan	2	Female	7	10-14 years	532	Inflammatory bowel disease	1	Number	1992	0.05294858375869631	0.1346739109228012	0.012546259967966907
1	Deaths	435	South Sudan	3	Both	7	10-14 years	532	Inflammatory bowel disease	1	Number	1992	0.10744545501243287	0.20459150962262762	0.04198091613311231
1	Deaths	435	South Sudan	1	Male	7	10-14 years	532	Inflammatory bowel disease	2	Percent	1992	7.565494937497442e-05	0.00016658370664925147	2.2501062063763973e-05
1	Deaths	435	South Sudan	2	Female	7	10-14 years	532	Inflammatory bowel disease	2	Percent	1992	0.00010546862852049195	0.00026754204798398013	2.5169177321425412e-05
1	Deaths	435	South Sudan	3	Both	7	10-14 years	532	Inflammatory bowel disease	2	Percent	1992	8.790970495580327e-05	0.00016500304830891212	3.418952210626511e-05
1	Deaths	435	South Sudan	1	Male	7	10-14 years	532	Inflammatory bowel disease	3	Rate	1992	0.01325440372865426	0.03039083746408335	0.0038316775333880537
1	Deaths	435	South Sudan	2	Female	7	10-14 years	532	Inflammatory bowel disease	3	Rate	1992	0.014127395170290437	0.03593281299846713	0.0033475111116178457
1	Deaths	435	South Sudan	3	Both	7	10-14 years	532	Inflammatory bowel disease	3	Rate	1992	0.013670702396095516	0.026030972091794984	0.0053413949496962385
1	Deaths	435	South Sudan	1	Male	8	15-19 years	532	Inflammatory bowel disease	1	Number	1992	0.09925975595834143	0.21415986845722276	0.03975138067034747
1	Deaths	435	South Sudan	2	Female	8	15-19 years	532	Inflammatory bowel disease	1	Number	1992	0.10017955384455975	0.26500729896861847	0.022644066211645435
1	Deaths	435	South Sudan	3	Both	8	15-19 years	532	Inflammatory bowel disease	1	Number	1992	0.19943930980290078	0.3806469750481359	0.091736320607763
1	Deaths	435	South Sudan	1	Male	8	15-19 years	532	Inflammatory bowel disease	2	Percent	1992	0.00011445671345552149	0.00025025999327579095	4.651179449756222e-05
1	Deaths	435	South Sudan	2	Female	8	15-19 years	532	Inflammatory bowel disease	2	Percent	1992	0.00015294407344887623	0.0003891477168026031	3.674883595483638e-05
1	Deaths	435	South Sudan	3	Both	8	15-19 years	532	Inflammatory bowel disease	2	Percent	1992	0.00013102836543349143	0.0002459533922325451	6.340531559710556e-05
1	Deaths	435	South Sudan	1	Male	8	15-19 years	532	Inflammatory bowel disease	3	Rate	1992	0.027690799446080147	0.05974483726654272	0.011089564942204295
1	Deaths	435	South Sudan	2	Female	8	15-19 years	532	Inflammatory bowel disease	3	Rate	1992	0.030483160316137382	0.08063781150334638	0.006890255287120172
1	Deaths	435	South Sudan	3	Both	8	15-19 years	532	Inflammatory bowel disease	3	Rate	1992	0.02902638861840784	0.05539934446768662	0.013351300177559339
1	Deaths	435	South Sudan	1	Male	158	<20 years	532	Inflammatory bowel disease	1	Number	1992	0.48368675600381283	1.5214214646219826	0.10836179230160618
1	Deaths	435	South Sudan	2	Female	158	<20 years	532	Inflammatory bowel disease	1	Number	1992	0.5250350985715203	1.756309037402281	0.05987655443328313
1	Deaths	435	South Sudan	3	Both	158	<20 years	532	Inflammatory bowel disease	1	Number	1992	1.0087218545753334	2.542669532926644	0.243123326346667
1	Deaths	435	South Sudan	1	Male	158	<20 years	532	Inflammatory bowel disease	2	Percent	1992	1.5522616922146467e-05	4.8187054275456936e-05	3.4981953311235753e-06
1	Deaths	435	South Sudan	2	Female	158	<20 years	532	Inflammatory bowel disease	2	Percent	1992	2.1787816297488737e-05	7.636230731415443e-05	2.5115331620710566e-06
1	Deaths	435	South Sudan	3	Both	158	<20 years	532	Inflammatory bowel disease	2	Percent	1992	1.8245407811987158e-05	4.640178063316354e-05	4.522599075298725e-06
1	Deaths	435	South Sudan	1	Male	158	<20 years	532	Inflammatory bowel disease	3	Rate	1992	0.027093596480678203	0.08522205482753695	0.006069859548768867
1	Deaths	435	South Sudan	2	Female	158	<20 years	532	Inflammatory bowel disease	3	Rate	1992	0.03214355049747244	0.10752425578119179	0.0036657455021146877
1	Deaths	435	South Sudan	3	Both	158	<20 years	532	Inflammatory bowel disease	3	Rate	1992	0.029506428752504192	0.07437639729343264	0.007111674119462644
1	Deaths	213	Niger	1	Male	1	<5 years	532	Inflammatory bowel disease	1	Number	1990	0.17637725515021982	0.6858995328995046	0.008842779230986517
1	Deaths	213	Niger	2	Female	1	<5 years	532	Inflammatory bowel disease	1	Number	1990	0.9322818905816509	4.065661251068193	0.03115994248436656
1	Deaths	213	Niger	3	Both	1	<5 years	532	Inflammatory bowel disease	1	Number	1990	1.1086591457318704	4.287452148725991	0.05323181773231789
1	Deaths	213	Niger	1	Male	1	<5 years	532	Inflammatory bowel disease	2	Percent	1990	2.8523674012894166e-06	1.1360773971340539e-05	1.4270295803014845e-07
1	Deaths	213	Niger	2	Female	1	<5 years	532	Inflammatory bowel disease	2	Percent	1990	1.584314337701057e-05	6.897066649844873e-05	5.386264381901672e-07
1	Deaths	213	Niger	3	Both	1	<5 years	532	Inflammatory bowel disease	2	Percent	1990	9.185310073084865e-06	3.56234009646028e-05	4.422794970225035e-07
1	Deaths	213	Niger	1	Male	1	<5 years	532	Inflammatory bowel disease	3	Rate	1990	0.020463828754023382	0.07958016225938856	0.0010259663001242533
1	Deaths	213	Niger	2	Female	1	<5 years	532	Inflammatory bowel disease	3	Rate	1990	0.11299132625548253	0.49275274088731863	0.003776543621539731
1	Deaths	213	Niger	3	Both	1	<5 years	532	Inflammatory bowel disease	3	Rate	1990	0.06571821297767629	0.2541481703608433	0.0031554332532132256
1	Deaths	213	Niger	1	Male	6	5-9 years	532	Inflammatory bowel disease	1	Number	1990	0.11113363859770083	0.294091196449518	0.02507863266532639
1	Deaths	213	Niger	2	Female	6	5-9 years	532	Inflammatory bowel disease	1	Number	1990	0.1423578190781457	0.3745024329221179	0.029554340108018332
1	Deaths	213	Niger	3	Both	6	5-9 years	532	Inflammatory bowel disease	1	Number	1990	0.2534914576758465	0.5375096791717031	0.08193197593211805
1	Deaths	213	Niger	1	Male	6	5-9 years	532	Inflammatory bowel disease	2	Percent	1990	3.9926344253970996e-05	0.00010334714455081362	9.101518180230915e-06
1	Deaths	213	Niger	2	Female	6	5-9 years	532	Inflammatory bowel disease	2	Percent	1990	6.534552063216267e-05	0.0001683315983005122	1.3705655753487896e-05
1	Deaths	213	Niger	3	Both	6	5-9 years	532	Inflammatory bowel disease	2	Percent	1990	5.1068759353390205e-05	0.00010869290248026724	1.673786969882893e-05
1	Deaths	213	Niger	1	Male	6	5-9 years	532	Inflammatory bowel disease	3	Rate	1990	0.01631325940284289	0.043169521274656404	0.003681281791007095
1	Deaths	213	Niger	2	Female	6	5-9 years	532	Inflammatory bowel disease	3	Rate	1990	0.02115275349821438	0.05564680394362161	0.004391438946982818
1	Deaths	213	Niger	3	Both	6	5-9 years	532	Inflammatory bowel disease	3	Rate	1990	0.018718268514471476	0.03969068857826852	0.006050005548430476
1	Deaths	213	Niger	1	Male	7	10-14 years	532	Inflammatory bowel disease	1	Number	1990	0.05019471548910712	0.10781561267712265	0.01717316284799911
1	Deaths	213	Niger	2	Female	7	10-14 years	532	Inflammatory bowel disease	1	Number	1990	0.1395666243643364	0.3102045522872516	0.03803093209615656
1	Deaths	213	Niger	3	Both	7	10-14 years	532	Inflammatory bowel disease	1	Number	1990	0.1897613398534437	0.3616347353761621	0.08255008819566063
1	Deaths	213	Niger	1	Male	7	10-14 years	532	Inflammatory bowel disease	2	Percent	1990	5.2407551862349473e-05	0.00011360536805528867	1.8321948631013497e-05
1	Deaths	213	Niger	2	Female	7	10-14 years	532	Inflammatory bowel disease	2	Percent	1990	0.00015937862760023305	0.0003580818190257209	4.4328125569375515e-05
1	Deaths	213	Niger	3	Both	7	10-14 years	532	Inflammatory bowel disease	2	Percent	1990	0.00010356620520488251	0.0001935001704806157	4.530350255647859e-05
1	Deaths	213	Niger	1	Male	7	10-14 years	532	Inflammatory bowel disease	3	Rate	1990	0.010016912651610834	0.02151580229398872	0.0034270952733585305
1	Deaths	213	Niger	2	Female	7	10-14 years	532	Inflammatory bowel disease	3	Rate	1990	0.02680802575446517	0.05958424275678016	0.007305000115490381
1	Deaths	213	Niger	3	Both	7	10-14 years	532	Inflammatory bowel disease	3	Rate	1990	0.018572829794254554	0.03539488281975187	0.008079563196290768
1	Deaths	213	Niger	1	Male	8	15-19 years	532	Inflammatory bowel disease	1	Number	1990	1.9317642031619222	4.250079851629528	0.7576519935740837
1	Deaths	213	Niger	2	Female	8	15-19 years	532	Inflammatory bowel disease	1	Number	1990	0.04768726022043539	0.12610732050277154	0.01377080672963923
1	Deaths	213	Niger	3	Both	8	15-19 years	532	Inflammatory bowel disease	1	Number	1990	1.9794514633823577	4.2785556532150535	0.8249085135133586
1	Deaths	213	Niger	1	Male	8	15-19 years	532	Inflammatory bowel disease	2	Percent	1990	0.002069631286359613	0.004373871658177599	0.0008319040099484742
1	Deaths	213	Niger	2	Female	8	15-19 years	532	Inflammatory bowel disease	2	Percent	1990	5.233469803404435e-05	0.00013011813835060016	1.5216093444097725e-05
1	Deaths	213	Niger	3	Both	8	15-19 years	532	Inflammatory bowel disease	2	Percent	1990	0.0010714767832612103	0.0022200462333885015	0.00045670697105068585
1	Deaths	213	Niger	1	Male	8	15-19 years	532	Inflammatory bowel disease	3	Rate	1990	0.5132020501022929	1.1290972725266406	0.20128158277799788
1	Deaths	213	Niger	2	Female	8	15-19 years	532	Inflammatory bowel disease	3	Rate	1990	0.011568106818491667	0.030591460851942098	0.0033405601934120926
1	Deaths	213	Niger	3	Both	8	15-19 years	532	Inflammatory bowel disease	3	Rate	1990	0.25099415985603907	0.5425202392894348	0.10459828045169173
1	Deaths	213	Niger	1	Male	158	<20 years	532	Inflammatory bowel disease	1	Number	1990	2.2694698123989525	4.48817584076662	0.8812151726445956
1	Deaths	213	Niger	2	Female	158	<20 years	532	Inflammatory bowel disease	1	Number	1990	1.2618935942445675	4.6345127023201975	0.1503009069565868
1	Deaths	213	Niger	3	Both	158	<20 years	532	Inflammatory bowel disease	1	Number	1990	3.531363406643514	6.764713587713784	1.660354648551316
1	Deaths	213	Niger	1	Male	158	<20 years	532	Inflammatory bowel disease	2	Percent	1990	3.4233541939327625e-05	6.756122298335738e-05	1.3131244564825062e-05
1	Deaths	213	Niger	2	Female	158	<20 years	532	Inflammatory bowel disease	2	Percent	1990	2.0101642841714853e-05	7.293366727735466e-05	2.395100566236114e-06
1	Deaths	213	Niger	3	Both	158	<20 years	532	Inflammatory bowel disease	2	Percent	1990	2.7370992384956224e-05	5.155439194230667e-05	1.3032906154267146e-05
1	Deaths	213	Niger	1	Male	158	<20 years	532	Inflammatory bowel disease	3	Rate	1990	0.09375423085550096	0.18541135537314044	0.03640394345768378
1	Deaths	213	Niger	2	Female	158	<20 years	532	Inflammatory bowel disease	3	Rate	1990	0.051909780660915464	0.19064724549274623	0.006182840731451528
1	Deaths	213	Niger	3	Both	158	<20 years	532	Inflammatory bowel disease	3	Rate	1990	0.07278768447062384	0.1394327859971387	0.03422286418914758
1	Deaths	305	Bermuda	1	Male	1	<5 years	532	Inflammatory bowel disease	1	Number	1990	0.0011752543480791039	0.0018025578208805937	0.0006437230791681244
1	Deaths	305	Bermuda	2	Female	1	<5 years	532	Inflammatory bowel disease	1	Number	1990	0.0014825423726477344	0.0021399200738373963	0.0008006082352216623
1	Deaths	305	Bermuda	3	Both	1	<5 years	532	Inflammatory bowel disease	1	Number	1990	0.002657796720726839	0.0035685423692855063	0.0016155913761062935
1	Deaths	305	Bermuda	1	Male	1	<5 years	532	Inflammatory bowel disease	2	Percent	1990	0.0002485062755008629	0.00036666307099368796	0.00013587805677855124
1	Deaths	305	Bermuda	2	Female	1	<5 years	532	Inflammatory bowel disease	2	Percent	1990	0.00034535934569859263	0.0005019823763991868	0.00018828063813530895
1	Deaths	305	Bermuda	3	Both	1	<5 years	532	Inflammatory bowel disease	2	Percent	1990	0.00029481066124045633	0.00039382964448927683	0.0001783480105963209
1	Deaths	305	Bermuda	1	Male	1	<5 years	532	Inflammatory bowel disease	3	Rate	1990	0.05364269541138489	0.08227500736751063	0.0293817598901325
1	Deaths	305	Bermuda	2	Female	1	<5 years	532	Inflammatory bowel disease	3	Rate	1990	0.07042634358845912	0.10165425902988527	0.03803190498546924
1	Deaths	305	Bermuda	3	Both	1	<5 years	532	Inflammatory bowel disease	3	Rate	1990	0.0618669224782839	0.08306682463686754	0.037606964310956725
1	Deaths	305	Bermuda	1	Male	6	5-9 years	532	Inflammatory bowel disease	1	Number	1990	0.0004933394003537488	0.0007649406353949682	0.0003255999888084261
1	Deaths	305	Bermuda	2	Female	6	5-9 years	532	Inflammatory bowel disease	1	Number	1990	0.0007544472863264056	0.0010284066711896466	0.0005270908881267076
1	Deaths	305	Bermuda	3	Both	6	5-9 years	532	Inflammatory bowel disease	1	Number	1990	0.001247786686680154	0.0015953074757876883	0.0009193961023105379
1	Deaths	305	Bermuda	1	Male	6	5-9 years	532	Inflammatory bowel disease	2	Percent	1990	0.0015934265101232327	0.002329177865520402	0.001096074074769327
1	Deaths	305	Bermuda	2	Female	6	5-9 years	532	Inflammatory bowel disease	2	Percent	1990	0.0025077995206675345	0.0033112466182980194	0.0017580216440612555
1	Deaths	305	Bermuda	3	Both	6	5-9 years	532	Inflammatory bowel disease	2	Percent	1990	0.0020445322684353793	0.002531358551643891	0.001622307031219197
1	Deaths	305	Bermuda	1	Male	6	5-9 years	532	Inflammatory bowel disease	3	Rate	1990	0.025155473352745126	0.039004473910480765	0.01660240766549637
1	Deaths	305	Bermuda	2	Female	6	5-9 years	532	Inflammatory bowel disease	3	Rate	1990	0.038808805114771874	0.0529012892010894	0.027113580929803233
1	Deaths	305	Bermuda	3	Both	6	5-9 years	532	Inflammatory bowel disease	3	Rate	1990	0.03195215800161267	0.04085114633106204	0.023543038117558684
1	Deaths	305	Bermuda	1	Male	7	10-14 years	532	Inflammatory bowel disease	1	Number	1990	0.00032377892869317893	0.00045489930262051386	0.00022891079473872652
1	Deaths	305	Bermuda	2	Female	7	10-14 years	532	Inflammatory bowel disease	1	Number	1990	0.0006242948411937099	0.0008166495157205609	0.00046781958999070545
1	Deaths	305	Bermuda	3	Both	7	10-14 years	532	Inflammatory bowel disease	1	Number	1990	0.0009480737698868885	0.0011710833847325929	0.0007591989965705982
1	Deaths	305	Bermuda	1	Male	7	10-14 years	532	Inflammatory bowel disease	2	Percent	1990	0.0009057370725342101	0.0012631019065282325	0.0006541899916373302
1	Deaths	305	Bermuda	2	Female	7	10-14 years	532	Inflammatory bowel disease	2	Percent	1990	0.0022992999908375638	0.002922699737235691	0.0016978747897444604
1	Deaths	305	Bermuda	3	Both	7	10-14 years	532	Inflammatory bowel disease	2	Percent	1990	0.001507339454793894	0.001837011807165883	0.0012200651160167836
1	Deaths	305	Bermuda	1	Male	7	10-14 years	532	Inflammatory bowel disease	3	Rate	1990	0.0172069322660312	0.024175203493472127	0.012165252865374664
1	Deaths	305	Bermuda	2	Female	7	10-14 years	532	Inflammatory bowel disease	3	Rate	1990	0.033951284590010136	0.044412188422873124	0.025441626277395414
1	Deaths	305	Bermuda	3	Both	7	10-14 years	532	Inflammatory bowel disease	3	Rate	1990	0.0254826126755025	0.031476732351130736	0.020405979563749375
1	Deaths	305	Bermuda	1	Male	8	15-19 years	532	Inflammatory bowel disease	1	Number	1990	0.00178100478084985	0.002324460328708087	0.001386803112552305
1	Deaths	305	Bermuda	2	Female	8	15-19 years	532	Inflammatory bowel disease	1	Number	1990	0.0013012775687949803	0.0017078322748427359	0.000994731290907383
1	Deaths	305	Bermuda	3	Both	8	15-19 years	532	Inflammatory bowel disease	1	Number	1990	0.003082282349644828	0.0037742434741074387	0.0024737599470730956
1	Deaths	305	Bermuda	1	Male	8	15-19 years	532	Inflammatory bowel disease	2	Percent	1990	0.0014551418235327223	0.001915422035152884	0.0011409672940945986
1	Deaths	305	Bermuda	2	Female	8	15-19 years	532	Inflammatory bowel disease	2	Percent	1990	0.0023134893854512614	0.0030216832060080993	0.0017695572065437168
1	Deaths	305	Bermuda	3	Both	8	15-19 years	532	Inflammatory bowel disease	2	Percent	1990	0.0017252214631391775	0.0020918448623067805	0.001387519656960045
1	Deaths	305	Bermuda	1	Male	8	15-19 years	532	Inflammatory bowel disease	3	Rate	1990	0.08817457175508725	0.1150801481553148	0.06865830562205012
1	Deaths	305	Bermuda	2	Female	8	15-19 years	532	Inflammatory bowel disease	3	Rate	1990	0.06640235925148218	0.08714827257062371	0.05075973498773917
1	Deaths	305	Bermuda	3	Both	8	15-19 years	532	Inflammatory bowel disease	3	Rate	1990	0.0774530787985604	0.09484101196591559	0.06216183411342996
1	Deaths	305	Bermuda	1	Male	158	<20 years	532	Inflammatory bowel disease	1	Number	1990	0.0037733774579758856	0.0045675066156992935	0.003101856053907757
1	Deaths	305	Bermuda	2	Female	158	<20 years	532	Inflammatory bowel disease	1	Number	1990	0.0041625620689628275	0.005044632058459356	0.0032544865384065563
1	Deaths	305	Bermuda	3	Both	158	<20 years	532	Inflammatory bowel disease	1	Number	1990	0.007935939526938713	0.009201069466841724	0.006686844259874176
1	Deaths	305	Bermuda	1	Male	158	<20 years	532	Inflammatory bowel disease	2	Percent	1990	0.0005712012920550859	0.0006710606199725029	0.0004822345041810231
1	Deaths	305	Bermuda	2	Female	158	<20 years	532	Inflammatory bowel disease	2	Percent	1990	0.0007661790170081997	0.000943524096751839	0.0005876751906014314
1	Deaths	305	Bermuda	3	Both	158	<20 years	532	Inflammatory bowel disease	2	Percent	1990	0.0006592424627072268	0.0007541041729323198	0.0005658493517880856
1	Deaths	305	Bermuda	1	Male	158	<20 years	532	Inflammatory bowel disease	3	Rate	1990	0.04685333497479392	0.056713890897027205	0.038515177014729826
1	Deaths	305	Bermuda	2	Female	158	<20 years	532	Inflammatory bowel disease	3	Rate	1990	0.053042562178653524	0.06428257529765341	0.041471166486661694
1	Deaths	305	Bermuda	3	Both	158	<20 years	532	Inflammatory bowel disease	3	Rate	1990	0.049907856739711785	0.0578640569581572	0.042052496018867604
1	Deaths	85	Israel	1	Male	1	<5 years	532	Inflammatory bowel disease	1	Number	1992	0.1321426540282546	0.17487341931828704	0.09371181350933835
1	Deaths	85	Israel	2	Female	1	<5 years	532	Inflammatory bowel disease	1	Number	1992	0.06470432676253858	0.08575648424731093	0.04310288518734415
1	Deaths	85	Israel	3	Both	1	<5 years	532	Inflammatory bowel disease	1	Number	1992	0.19684698079079316	0.24429350868107158	0.15287212258248414
1	Deaths	85	Israel	1	Male	1	<5 years	532	Inflammatory bowel disease	2	Percent	1992	0.0002064726213230307	0.00027212691491298335	0.0001451134805817458
1	Deaths	85	Israel	2	Female	1	<5 years	532	Inflammatory bowel disease	2	Percent	1992	0.00011960764947529141	0.00015772817307279337	7.851930904549282e-05
1	Deaths	85	Israel	3	Both	1	<5 years	532	Inflammatory bowel disease	2	Percent	1992	0.00016665796784396165	0.00020615639566301538	0.0001294434602750925
1	Deaths	85	Israel	1	Male	1	<5 years	532	Inflammatory bowel disease	3	Rate	1992	0.047867865180022263	0.06334682257636066	0.033946529134198
1	Deaths	85	Israel	2	Female	1	<5 years	532	Inflammatory bowel disease	3	Rate	1992	0.02471591519816145	0.03275746922037592	0.01646454431086472
1	Deaths	85	Israel	3	Both	1	<5 years	532	Inflammatory bowel disease	3	Rate	1992	0.03659891111989822	0.04542043965047591	0.028422855177305317
1	Deaths	85	Israel	1	Male	6	5-9 years	532	Inflammatory bowel disease	1	Number	1992	0.037601483101283646	0.04986730351906197	0.026623172867400187
1	Deaths	85	Israel	2	Female	6	5-9 years	532	Inflammatory bowel disease	1	Number	1992	0.02821250556953405	0.0379510758168094	0.0179253568066766
1	Deaths	85	Israel	3	Both	6	5-9 years	532	Inflammatory bowel disease	1	Number	1992	0.06581398867081771	0.08054968176542322	0.05085421285087337
1	Deaths	85	Israel	1	Male	6	5-9 years	532	Inflammatory bowel disease	2	Percent	1992	0.00062783461653461	0.0008298317939534054	0.00045178100174295816
1	Deaths	85	Israel	2	Female	6	5-9 years	532	Inflammatory bowel disease	2	Percent	1992	0.0005704048910881213	0.0007606311372431651	0.0003641996101252018
1	Deaths	85	Israel	3	Both	6	5-9 years	532	Inflammatory bowel disease	2	Percent	1992	0.0006018384462404704	0.0007390617506131324	0.000460025269483904
1	Deaths	85	Israel	1	Male	6	5-9 years	532	Inflammatory bowel disease	3	Rate	1992	0.013588194724841313	0.018020742128563694	0.009620919902039594
1	Deaths	85	Israel	2	Female	6	5-9 years	532	Inflammatory bowel disease	3	Rate	1992	0.010787715450242373	0.01451148696925453	0.006854182025694006
1	Deaths	85	Israel	3	Both	6	5-9 years	532	Inflammatory bowel disease	3	Rate	1992	0.012227490705668833	0.014965214918937339	0.009448134470140031
1	Deaths	85	Israel	1	Male	7	10-14 years	532	Inflammatory bowel disease	1	Number	1992	0.021538539753092972	0.027366379112800245	0.0164979829717589
1	Deaths	85	Israel	2	Female	7	10-14 years	532	Inflammatory bowel disease	1	Number	1992	0.013274533989650245	0.01822066944759732	0.009676794913218722
1	Deaths	85	Israel	3	Both	7	10-14 years	532	Inflammatory bowel disease	1	Number	1992	0.034813073742743214	0.04220204753092955	0.02797913478729466
1	Deaths	85	Israel	1	Male	7	10-14 years	532	Inflammatory bowel disease	2	Percent	1992	0.00037994378011399526	0.0004822921684125351	0.000295534268632241
1	Deaths	85	Israel	2	Female	7	10-14 years	532	Inflammatory bowel disease	2	Percent	1992	0.00039353911817774096	0.0005389811809148736	0.0002878923377505208
1	Deaths	85	Israel	3	Both	7	10-14 years	532	Inflammatory bowel disease	2	Percent	1992	0.0003850053046121023	0.00046619901153891776	0.00031039307176235377
1	Deaths	85	Israel	1	Male	7	10-14 years	532	Inflammatory bowel disease	3	Rate	1992	0.008221194899061186	0.010445663399052845	0.006297229756847626
1	Deaths	85	Israel	2	Female	7	10-14 years	532	Inflammatory bowel disease	3	Rate	1992	0.005340157953024214	0.007329918544475836	0.0038928382236166734
1	Deaths	85	Israel	3	Both	7	10-14 years	532	Inflammatory bowel disease	3	Rate	1992	0.006818507324485994	0.008265715699922392	0.0054800083695487065
1	Deaths	85	Israel	1	Male	8	15-19 years	532	Inflammatory bowel disease	1	Number	1992	0.05253211921131334	0.06796685575893015	0.04065016214350159
1	Deaths	85	Israel	2	Female	8	15-19 years	532	Inflammatory bowel disease	1	Number	1992	0.03051286154693877	0.04077047977881753	0.022931213159211865
1	Deaths	85	Israel	3	Both	8	15-19 years	532	Inflammatory bowel disease	1	Number	1992	0.0830449807582521	0.10007584988650539	0.06800884854647885
1	Deaths	85	Israel	1	Male	8	15-19 years	532	Inflammatory bowel disease	2	Percent	1992	0.00030266115968008363	0.00039325708385967527	0.00023453857785681623
1	Deaths	85	Israel	2	Female	8	15-19 years	532	Inflammatory bowel disease	2	Percent	1992	0.0005301770084869604	0.0007079450630493389	0.00040038002438739194
1	Deaths	85	Israel	3	Both	8	15-19 years	532	Inflammatory bowel disease	2	Percent	1992	0.0003593254247477876	0.0004295034384435072	0.00029413350763647227
1	Deaths	85	Israel	1	Male	8	15-19 years	532	Inflammatory bowel disease	3	Rate	1992	0.020208011758026327	0.026145433326374288	0.015637270433678723
1	Deaths	85	Israel	2	Female	8	15-19 years	532	Inflammatory bowel disease	3	Rate	1992	0.012469467278288546	0.016661372868618893	0.009371130652573603
1	Deaths	85	Israel	3	Both	8	15-19 years	532	Inflammatory bowel disease	3	Rate	1992	0.016455711398672013	0.01983044957892308	0.013476238708450093
1	Deaths	85	Israel	1	Male	158	<20 years	532	Inflammatory bowel disease	1	Number	1992	0.24381479609394455	0.29205118356041615	0.20484532352521942
1	Deaths	85	Israel	2	Female	158	<20 years	532	Inflammatory bowel disease	1	Number	1992	0.13670422786866177	0.16022082819362313	0.10903655881263655
1	Deaths	85	Israel	3	Both	158	<20 years	532	Inflammatory bowel disease	1	Number	1992	0.3805190239626062	0.4330982255282989	0.32915647334545833
1	Deaths	85	Israel	1	Male	158	<20 years	532	Inflammatory bowel disease	2	Percent	1992	0.0002621127446725837	0.00031112504118630284	0.0002195938937234051
1	Deaths	85	Israel	2	Female	158	<20 years	532	Inflammatory bowel disease	2	Percent	1992	0.00020049211758542428	0.00023586271045236365	0.000158592704022975
1	Deaths	85	Israel	3	Both	158	<20 years	532	Inflammatory bowel disease	2	Percent	1992	0.00023603379680041587	0.00026913184772656227	0.00020205470806515885
1	Deaths	85	Israel	1	Male	158	<20 years	532	Inflammatory bowel disease	3	Rate	1992	0.02268627779546794	0.027174537341014757	0.01906027849435774
1	Deaths	85	Israel	2	Female	158	<20 years	532	Inflammatory bowel disease	3	Rate	1992	0.013447244796705211	0.015760512544794554	0.010725647048404056
1	Deaths	85	Israel	3	Both	158	<20 years	532	Inflammatory bowel disease	3	Rate	1992	0.018195158239347278	0.020709321349048543	0.015739171344596577
1	Deaths	108	Belize	1	Male	1	<5 years	532	Inflammatory bowel disease	1	Number	1991	0.028612556554131835	0.04158331020679305	0.014266959117458042
1	Deaths	108	Belize	2	Female	1	<5 years	532	Inflammatory bowel disease	1	Number	1991	0.026748574640805795	0.04037837523311676	0.011007165365562559
1	Deaths	108	Belize	3	Both	1	<5 years	532	Inflammatory bowel disease	1	Number	1991	0.05536113119493763	0.07484548785927987	0.027572839871903662
1	Deaths	108	Belize	1	Male	1	<5 years	532	Inflammatory bowel disease	2	Percent	1991	0.0001960862966958129	0.000277771053224667	9.850813147141305e-05
1	Deaths	108	Belize	2	Female	1	<5 years	532	Inflammatory bowel disease	2	Percent	1991	0.00022239691200307243	0.0003263660191812258	9.190656120796169e-05
1	Deaths	108	Belize	3	Both	1	<5 years	532	Inflammatory bowel disease	2	Percent	1991	0.00020795510801159328	0.00027677260170049504	0.00010481631013692807
1	Deaths	108	Belize	1	Male	1	<5 years	532	Inflammatory bowel disease	3	Rate	1991	0.188593032602526	0.27408674798820726	0.09403735317699595
1	Deaths	108	Belize	2	Female	1	<5 years	532	Inflammatory bowel disease	3	Rate	1991	0.18196349846941498	0.27468343710247806	0.07487884289332011
1	Deaths	108	Belize	3	Both	1	<5 years	532	Inflammatory bowel disease	3	Rate	1991	0.18533059996112553	0.25055772651213265	0.09230467018634961
1	Deaths	108	Belize	1	Male	6	5-9 years	532	Inflammatory bowel disease	1	Number	1991	0.020703407290832792	0.0289277875753629	0.013363137765573367
1	Deaths	108	Belize	2	Female	6	5-9 years	532	Inflammatory bowel disease	1	Number	1991	0.008275057669076973	0.011263708617581001	0.005907385778694984
1	Deaths	108	Belize	3	Both	6	5-9 years	532	Inflammatory bowel disease	1	Number	1991	0.028978464959909765	0.038672384947377056	0.021030035670847314
1	Deaths	108	Belize	1	Male	6	5-9 years	532	Inflammatory bowel disease	2	Percent	1991	0.0013913108119464241	0.0019210149047596068	0.0008841437391152615
1	Deaths	108	Belize	2	Female	6	5-9 years	532	Inflammatory bowel disease	2	Percent	1991	0.0012342841302948097	0.001681165526833388	0.000908809988086369
1	Deaths	108	Belize	3	Both	6	5-9 years	532	Inflammatory bowel disease	2	Percent	1991	0.001342558087912646	0.0017752529265403886	0.0009931433066411289
1	Deaths	108	Belize	1	Male	6	5-9 years	532	Inflammatory bowel disease	3	Rate	1991	0.1445997555291396	0.20204167133631762	0.09333277498046055
1	Deaths	108	Belize	2	Female	6	5-9 years	532	Inflammatory bowel disease	3	Rate	1991	0.05908908866084982	0.08042992614315642	0.04218243014010153
1	Deaths	108	Belize	3	Both	6	5-9 years	532	Inflammatory bowel disease	3	Rate	1991	0.1023174705271844	0.13654486573195987	0.07425307233886891
1	Deaths	108	Belize	1	Male	7	10-14 years	532	Inflammatory bowel disease	1	Number	1991	0.005415009791797729	0.0071021997438693515	0.004103174497383292
1	Deaths	108	Belize	2	Female	7	10-14 years	532	Inflammatory bowel disease	1	Number	1991	0.0046450277626039005	0.006291296935035879	0.0032807739994873456
1	Deaths	108	Belize	3	Both	7	10-14 years	532	Inflammatory bowel disease	1	Number	1991	0.01006003755440162	0.012695301921205333	0.007979755850658321
1	Deaths	108	Belize	1	Male	7	10-14 years	532	Inflammatory bowel disease	2	Percent	1991	0.0006715968233360391	0.0008736527437735269	0.0005151349614137874
1	Deaths	108	Belize	2	Female	7	10-14 years	532	Inflammatory bowel disease	2	Percent	1991	0.0009407982090733575	0.0012693479733237045	0.0006791041541194984
1	Deaths	108	Belize	3	Both	7	10-14 years	532	Inflammatory bowel disease	2	Percent	1991	0.0007738865251699228	0.0009616792572312886	0.0006167639200533347
1	Deaths	108	Belize	1	Male	7	10-14 years	532	Inflammatory bowel disease	3	Rate	1991	0.043003475852861454	0.05640234956736594	0.03258549332368238
1	Deaths	108	Belize	2	Female	7	10-14 years	532	Inflammatory bowel disease	3	Rate	1991	0.037471675066512174	0.05075221215996669	0.026466170614777167
1	Deaths	108	Belize	3	Both	7	10-14 years	532	Inflammatory bowel disease	3	Rate	1991	0.04025926203835343	0.05080532591831046	0.031934183153538534
1	Deaths	108	Belize	1	Male	8	15-19 years	532	Inflammatory bowel disease	1	Number	1991	0.012336956888841863	0.018345706051139284	0.00928844480943342
1	Deaths	108	Belize	2	Female	8	15-19 years	532	Inflammatory bowel disease	1	Number	1991	0.004344544110385082	0.006430933820813883	0.0029677740962629636
1	Deaths	108	Belize	3	Both	8	15-19 years	532	Inflammatory bowel disease	1	Number	1991	0.016681500999226936	0.023816178071658155	0.013045904536161699
1	Deaths	108	Belize	1	Male	8	15-19 years	532	Inflammatory bowel disease	2	Percent	1991	0.0008786237534338944	0.0013096422647459263	0.0006623429780832739
1	Deaths	108	Belize	2	Female	8	15-19 years	532	Inflammatory bowel disease	2	Percent	1991	0.0009477496796476834	0.0014487169090462864	0.0006525782151867347
1	Deaths	108	Belize	3	Both	8	15-19 years	532	Inflammatory bowel disease	2	Percent	1991	0.0008955531311709881	0.0012867510277373316	0.0006962150582302206
1	Deaths	108	Belize	1	Male	8	15-19 years	532	Inflammatory bowel disease	3	Rate	1991	0.11661967085487451	0.17341960586886557	0.0878024772388971
1	Deaths	108	Belize	2	Female	8	15-19 years	532	Inflammatory bowel disease	3	Rate	1991	0.04099970489167448	0.060689080863742785	0.028007049540844087
1	Deaths	108	Belize	3	Both	8	15-19 years	532	Inflammatory bowel disease	3	Rate	1991	0.07877803067309333	0.11247139011842423	0.06160900435492105
1	Deaths	108	Belize	1	Male	158	<20 years	532	Inflammatory bowel disease	1	Number	1991	0.06706793052560421	0.0844795594274334	0.0517506773026938
[truncated: 498,001 more rows]
