# Supplementary material for: Global burden of inflammatory bowel disease in children and adolescents, 1990–2021: trends, age-specific patterns and future projections
Source: Front Pediatr. 2025 Sep 3;13:1670440. doi: 10.3389/fped.2025.1670440 (PMC12440882; doi:10.3389/fped.2025.1670440)
Supplement: Supplementary file 3 [file Datasheet2.zip]

Archive with 1 entries (1 files):
- Table S5(2).csv
