# Supplementary material for: Global burden of inflammatory bowel disease in children and adolescents, 1990–2021: trends, age-specific patterns and future projections
Source: Front Pediatr. 2025 Sep 3;13:1670440. doi: 10.3389/fped.2025.1670440 (PMC12440882; doi:10.3389/fped.2025.1670440)
Supplement: Supplementary file 3 [file Datasheet2.zip › Table S5(2).csv]

measure_id	measure_name	location_id	location_name	sex_id	sex_name	age_id	age_name	cause_id	cause_name	metric_id	metric_name	year	val	upper	lower
2	DALYs (Disability-Adjusted Life Years)	149	Palestine	3	Both	8	15-19 years	532	Inflammatory bowel disease	2	Percent	2016	0.0003899359031015251	0.0005712890887531773	0.0002597753498522745
2	DALYs (Disability-Adjusted Life Years)	149	Palestine	1	Male	8	15-19 years	532	Inflammatory bowel disease	3	Rate	2016	4.743105065650672	7.733181071390954	2.77989415634632
2	DALYs (Disability-Adjusted Life Years)	149	Palestine	2	Female	8	15-19 years	532	Inflammatory bowel disease	3	Rate	2016	4.347009970012847	7.104344079907136	2.625139733446907
2	DALYs (Disability-Adjusted Life Years)	149	Palestine	3	Both	8	15-19 years	532	Inflammatory bowel disease	3	Rate	2016	4.549529039569952	6.505706460983588	3.0041009026304732
2	DALYs (Disability-Adjusted Life Years)	149	Palestine	1	Male	158	<20 years	532	Inflammatory bowel disease	1	Number	2016	56.70042068961296	82.30421956116072	35.931117863623896
2	DALYs (Disability-Adjusted Life Years)	149	Palestine	2	Female	158	<20 years	532	Inflammatory bowel disease	1	Number	2016	40.61380880910543	63.08754595465781	25.038792705586076
2	DALYs (Disability-Adjusted Life Years)	149	Palestine	3	Both	158	<20 years	532	Inflammatory bowel disease	1	Number	2016	97.31422949871846	131.0752839883311	71.09850112634138
2	DALYs (Disability-Adjusted Life Years)	149	Palestine	1	Male	158	<20 years	532	Inflammatory bowel disease	2	Percent	2016	0.0003107987001726309	0.000448056791642648	0.00020081941885843424
2	DALYs (Disability-Adjusted Life Years)	149	Palestine	2	Female	158	<20 years	532	Inflammatory bowel disease	2	Percent	2016	0.0002736665645546389	0.000428469315198261	0.00017071706676752624
2	DALYs (Disability-Adjusted Life Years)	149	Palestine	3	Both	158	<20 years	532	Inflammatory bowel disease	2	Percent	2016	0.0002941093062761664	0.000385294996732471	0.0002118835926930448
2	DALYs (Disability-Adjusted Life Years)	149	Palestine	1	Male	158	<20 years	532	Inflammatory bowel disease	3	Rate	2016	4.735530178644087	6.873919290567538	3.0009105915995273
2	DALYs (Disability-Adjusted Life Years)	149	Palestine	2	Female	158	<20 years	532	Inflammatory bowel disease	3	Rate	2016	3.5607378108722276	5.531079622001041	2.1952281388930848
2	DALYs (Disability-Adjusted Life Years)	149	Palestine	3	Both	158	<20 years	532	Inflammatory bowel disease	3	Rate	2016	4.162389528425142	5.606440006962877	3.0410728019883697
2	DALYs (Disability-Adjusted Life Years)	35	Georgia	1	Male	1	<5 years	532	Inflammatory bowel disease	1	Number	2020	2.179259876043876	3.370599557709446	1.1718277781930417
2	DALYs (Disability-Adjusted Life Years)	35	Georgia	2	Female	1	<5 years	532	Inflammatory bowel disease	1	Number	2020	1.6147501524044183	2.4227176406928193	1.0512808758140673
2	DALYs (Disability-Adjusted Life Years)	35	Georgia	3	Both	1	<5 years	532	Inflammatory bowel disease	1	Number	2020	3.79401002844829	5.460792067090144	2.251271825933575
2	DALYs (Disability-Adjusted Life Years)	35	Georgia	1	Male	1	<5 years	532	Inflammatory bowel disease	2	Percent	2020	7.706566002986644e-05	0.0001125996244777515	4.211634720034808e-05
2	DALYs (Disability-Adjusted Life Years)	35	Georgia	2	Female	1	<5 years	532	Inflammatory bowel disease	2	Percent	2020	7.182997911188316e-05	0.00010471161072660694	4.796346940056986e-05
2	DALYs (Disability-Adjusted Life Years)	35	Georgia	3	Both	1	<5 years	532	Inflammatory bowel disease	2	Percent	2020	7.472412748910288e-05	0.00010158157307844604	4.678621114059841e-05
2	DALYs (Disability-Adjusted Life Years)	35	Georgia	1	Male	1	<5 years	532	Inflammatory bowel disease	3	Rate	2020	1.669743843327276	2.58254553377262	0.897851715431812
2	DALYs (Disability-Adjusted Life Years)	35	Georgia	2	Female	1	<5 years	532	Inflammatory bowel disease	3	Rate	2020	1.3332349138547452	2.0003415018563753	0.8680007652057338
2	DALYs (Disability-Adjusted Life Years)	35	Georgia	3	Both	1	<5 years	532	Inflammatory bowel disease	3	Rate	2020	1.5077743830677977	2.170168852554624	0.8946760717586154
2	DALYs (Disability-Adjusted Life Years)	35	Georgia	1	Male	6	5-9 years	532	Inflammatory bowel disease	1	Number	2020	2.490421109597474	3.529030440992692	1.7544445952405865
2	DALYs (Disability-Adjusted Life Years)	35	Georgia	2	Female	6	5-9 years	532	Inflammatory bowel disease	1	Number	2020	1.4744753276997746	1.8574373605183156	1.2100980198347346
2	DALYs (Disability-Adjusted Life Years)	35	Georgia	3	Both	6	5-9 years	532	Inflammatory bowel disease	1	Number	2020	3.9648964372972526	5.335225790330936	3.0757655754972286
2	DALYs (Disability-Adjusted Life Years)	35	Georgia	1	Male	6	5-9 years	532	Inflammatory bowel disease	2	Percent	2020	0.00035502698287748295	0.0005378913316155503	0.00024148987429393792
2	DALYs (Disability-Adjusted Life Years)	35	Georgia	2	Female	6	5-9 years	532	Inflammatory bowel disease	2	Percent	2020	0.00026874541475587816	0.0003707192925003933	0.00019117429494409558
2	DALYs (Disability-Adjusted Life Years)	35	Georgia	3	Both	6	5-9 years	532	Inflammatory bowel disease	2	Percent	2020	0.0003167175919362705	0.0004614722502837576	0.00022977547895331886
2	DALYs (Disability-Adjusted Life Years)	35	Georgia	1	Male	6	5-9 years	532	Inflammatory bowel disease	3	Rate	2020	1.8288161392568738	2.591508641468024	1.2883590565639629
2	DALYs (Disability-Adjusted Life Years)	35	Georgia	2	Female	6	5-9 years	532	Inflammatory bowel disease	3	Rate	2020	1.182128296961181	1.4891597183433305	0.9701695813214729
2	DALYs (Disability-Adjusted Life Years)	35	Georgia	3	Both	6	5-9 years	532	Inflammatory bowel disease	3	Rate	2020	1.5196574553072781	2.0448745071260555	1.178873184079441
2	DALYs (Disability-Adjusted Life Years)	35	Georgia	1	Male	7	10-14 years	532	Inflammatory bowel disease	1	Number	2020	2.6755005691748024	3.2479584993765007	2.1513320058292096
2	DALYs (Disability-Adjusted Life Years)	35	Georgia	2	Female	7	10-14 years	532	Inflammatory bowel disease	1	Number	2020	2.478720088295677	2.9336032302086332	2.0499304925430737
2	DALYs (Disability-Adjusted Life Years)	35	Georgia	3	Both	7	10-14 years	532	Inflammatory bowel disease	1	Number	2020	5.15422065747048	6.1158062043881065	4.25637657617345
2	DALYs (Disability-Adjusted Life Years)	35	Georgia	1	Male	7	10-14 years	532	Inflammatory bowel disease	2	Percent	2020	0.00033183437742229137	0.0004158254849736085	0.00026027691969177547
2	DALYs (Disability-Adjusted Life Years)	35	Georgia	2	Female	7	10-14 years	532	Inflammatory bowel disease	2	Percent	2020	0.0003556689103147072	0.00044793005629637466	0.000267544023178307
2	DALYs (Disability-Adjusted Life Years)	35	Georgia	3	Both	7	10-14 years	532	Inflammatory bowel disease	2	Percent	2020	0.0003427436765391141	0.0004244581129383209	0.00026914569221475864
2	DALYs (Disability-Adjusted Life Years)	35	Georgia	1	Male	7	10-14 years	532	Inflammatory bowel disease	3	Rate	2020	2.249397429112992	2.7306850847041875	1.8087085231206903
2	DALYs (Disability-Adjusted Life Years)	35	Georgia	2	Female	7	10-14 years	532	Inflammatory bowel disease	3	Rate	2020	2.333504157927805	2.7617379500519466	1.9298352203621818
2	DALYs (Disability-Adjusted Life Years)	35	Georgia	3	Both	7	10-14 years	532	Inflammatory bowel disease	3	Rate	2020	2.2890751476779334	2.716131287508718	1.890327653232207
2	DALYs (Disability-Adjusted Life Years)	35	Georgia	1	Male	8	15-19 years	532	Inflammatory bowel disease	1	Number	2020	3.573784803580223	4.336250035628063	2.77754699378617
2	DALYs (Disability-Adjusted Life Years)	35	Georgia	2	Female	8	15-19 years	532	Inflammatory bowel disease	1	Number	2020	3.378564876707391	4.000719157389295	2.836152833358053
2	DALYs (Disability-Adjusted Life Years)	35	Georgia	3	Both	8	15-19 years	532	Inflammatory bowel disease	1	Number	2020	6.952349680287609	8.28983522677117	5.716922063657711
2	DALYs (Disability-Adjusted Life Years)	35	Georgia	1	Male	8	15-19 years	532	Inflammatory bowel disease	2	Percent	2020	0.00031567006273227076	0.0003776907922834791	0.00025769925618990015
2	DALYs (Disability-Adjusted Life Years)	35	Georgia	2	Female	8	15-19 years	532	Inflammatory bowel disease	2	Percent	2020	0.0003909669164763507	0.0004724943280752403	0.00032036637647257153
2	DALYs (Disability-Adjusted Life Years)	35	Georgia	3	Both	8	15-19 years	532	Inflammatory bowel disease	2	Percent	2020	0.00034810460944330654	0.0004093883687742217	0.0002893215406524063
2	DALYs (Disability-Adjusted Life Years)	35	Georgia	1	Male	8	15-19 years	532	Inflammatory bowel disease	3	Rate	2020	3.44127495341901	4.175469274036881	2.674560284683369
2	DALYs (Disability-Adjusted Life Years)	35	Georgia	2	Female	8	15-19 years	532	Inflammatory bowel disease	3	Rate	2020	3.7367570774741905	4.424871556982029	3.1368390306530296
2	DALYs (Disability-Adjusted Life Years)	35	Georgia	3	Both	8	15-19 years	532	Inflammatory bowel disease	3	Rate	2020	3.5787975728627983	4.26728279693979	2.9428477775901496
2	DALYs (Disability-Adjusted Life Years)	35	Georgia	1	Male	158	<20 years	532	Inflammatory bowel disease	1	Number	2020	10.918966358396373	13.452533525038847	8.50579116464376
2	DALYs (Disability-Adjusted Life Years)	35	Georgia	2	Female	158	<20 years	532	Inflammatory bowel disease	1	Number	2020	8.946510445107275	10.51882869845834	7.619941205067309
2	DALYs (Disability-Adjusted Life Years)	35	Georgia	3	Both	158	<20 years	532	Inflammatory bowel disease	1	Number	2020	19.865476803503626	23.707127982350492	16.237137668719885
2	DALYs (Disability-Adjusted Life Years)	35	Georgia	1	Male	158	<20 years	532	Inflammatory bowel disease	2	Percent	2020	0.0001995949339060986	0.00023830677729964355	0.00016356641017287594
2	DALYs (Disability-Adjusted Life Years)	35	Georgia	2	Female	158	<20 years	532	Inflammatory bowel disease	2	Percent	2020	0.00020486207412733927	0.00023368084819857794	0.00017537011239733422
2	DALYs (Disability-Adjusted Life Years)	35	Georgia	3	Both	158	<20 years	532	Inflammatory bowel disease	2	Percent	2020	0.00020191196186772307	0.0002334785548123584	0.0001694319590289935
2	DALYs (Disability-Adjusted Life Years)	35	Georgia	1	Male	158	<20 years	532	Inflammatory bowel disease	3	Rate	2020	2.2307054676320286	2.748304107076173	1.7377024742746494
2	DALYs (Disability-Adjusted Life Years)	35	Georgia	2	Female	158	<20 years	532	Inflammatory bowel disease	3	Rate	2020	2.0218869893971245	2.3772266315009047	1.7220859548565497
2	DALYs (Disability-Adjusted Life Years)	35	Georgia	3	Both	158	<20 years	532	Inflammatory bowel disease	3	Rate	2020	2.1315618705192807	2.5437703089908505	1.7422417736739884
2	DALYs (Disability-Adjusted Life Years)	173	Gabon	1	Male	1	<5 years	532	Inflammatory bowel disease	1	Number	2012	1.3161332607991831	3.9354234728274062	0.12425062475642339
2	DALYs (Disability-Adjusted Life Years)	173	Gabon	2	Female	1	<5 years	532	Inflammatory bowel disease	1	Number	2012	2.678674468009528	10.282347539599908	0.22896593065798265
2	DALYs (Disability-Adjusted Life Years)	173	Gabon	3	Both	1	<5 years	532	Inflammatory bowel disease	1	Number	2012	3.994807728808712	11.948761607558788	1.0164435824807954
2	DALYs (Disability-Adjusted Life Years)	173	Gabon	1	Male	1	<5 years	532	Inflammatory bowel disease	2	Percent	2012	9.762754128816743e-06	2.7758747112621884e-05	9.268449761785876e-07
2	DALYs (Disability-Adjusted Life Years)	173	Gabon	2	Female	1	<5 years	532	Inflammatory bowel disease	2	Percent	2012	2.7696137517931098e-05	0.00010807103891774281	2.1865717072157735e-06
2	DALYs (Disability-Adjusted Life Years)	173	Gabon	3	Both	1	<5 years	532	Inflammatory bowel disease	2	Percent	2012	1.7271787564225628e-05	5.0205750733630594e-05	4.565864292004305e-06
2	DALYs (Disability-Adjusted Life Years)	173	Gabon	1	Male	1	<5 years	532	Inflammatory bowel disease	3	Rate	2012	1.1945861956592632	3.571980660878055	0.1127758757847468
2	DALYs (Disability-Adjusted Life Years)	173	Gabon	2	Female	1	<5 years	532	Inflammatory bowel disease	3	Rate	2012	2.423960150642591	9.304602328019579	0.20719363192428442
2	DALYs (Disability-Adjusted Life Years)	173	Gabon	3	Both	1	<5 years	532	Inflammatory bowel disease	3	Rate	2012	1.8102017179658212	5.414445514757509	0.4605898566664595
2	DALYs (Disability-Adjusted Life Years)	173	Gabon	1	Male	6	5-9 years	532	Inflammatory bowel disease	1	Number	2012	1.1262078916778113	2.5233604707146347	0.41600138546848586
2	DALYs (Disability-Adjusted Life Years)	173	Gabon	2	Female	6	5-9 years	532	Inflammatory bowel disease	1	Number	2012	0.8447151232754911	1.845225759126563	0.2985895340087402
2	DALYs (Disability-Adjusted Life Years)	173	Gabon	3	Both	6	5-9 years	532	Inflammatory bowel disease	1	Number	2012	1.9709230149533026	3.6063760544052723	0.9966439586928213
2	DALYs (Disability-Adjusted Life Years)	173	Gabon	1	Male	6	5-9 years	532	Inflammatory bowel disease	2	Percent	2012	8.177463939659076e-05	0.0001846775134729709	3.1067111661592013e-05
2	DALYs (Disability-Adjusted Life Years)	173	Gabon	2	Female	6	5-9 years	532	Inflammatory bowel disease	2	Percent	2012	7.274591782718137e-05	0.00016209180431658372	2.5551454202236287e-05
2	DALYs (Disability-Adjusted Life Years)	173	Gabon	3	Both	6	5-9 years	532	Inflammatory bowel disease	2	Percent	2012	7.754862440767834e-05	0.00014073176511499112	3.7349890393216064e-05
2	DALYs (Disability-Adjusted Life Years)	173	Gabon	1	Male	6	5-9 years	532	Inflammatory bowel disease	3	Rate	2012	1.1606241300432079	2.600472854745754	0.4287141385475728
2	DALYs (Disability-Adjusted Life Years)	173	Gabon	2	Female	6	5-9 years	532	Inflammatory bowel disease	3	Rate	2012	0.8191094950773349	1.7892919141793517	0.28953846770127084
2	DALYs (Disability-Adjusted Life Years)	173	Gabon	3	Both	6	5-9 years	532	Inflammatory bowel disease	3	Rate	2012	0.9846702718919155	1.8017402319084848	0.4979218723105463
2	DALYs (Disability-Adjusted Life Years)	173	Gabon	1	Male	7	10-14 years	532	Inflammatory bowel disease	1	Number	2012	1.1947698325910476	2.2284865368745184	0.6255961080531226
2	DALYs (Disability-Adjusted Life Years)	173	Gabon	2	Female	7	10-14 years	532	Inflammatory bowel disease	1	Number	2012	0.9589338823173182	1.8162968148193945	0.47959365128917575
2	DALYs (Disability-Adjusted Life Years)	173	Gabon	3	Both	7	10-14 years	532	Inflammatory bowel disease	1	Number	2012	2.1537037149083686	3.5737304588997616	1.320853485637394
2	DALYs (Disability-Adjusted Life Years)	173	Gabon	1	Male	7	10-14 years	532	Inflammatory bowel disease	2	Percent	2012	0.0001026001259913144	0.0002001932685520925	5.239848232030141e-05
2	DALYs (Disability-Adjusted Life Years)	173	Gabon	2	Female	7	10-14 years	532	Inflammatory bowel disease	2	Percent	2012	8.26038188086706e-05	0.0001544981752551842	4.0953082874926396e-05
2	DALYs (Disability-Adjusted Life Years)	173	Gabon	3	Both	7	10-14 years	532	Inflammatory bowel disease	2	Percent	2012	9.2531950545536e-05	0.0001558682504080227	5.6872208995612334e-05
2	DALYs (Disability-Adjusted Life Years)	173	Gabon	1	Male	7	10-14 years	532	Inflammatory bowel disease	3	Rate	2012	1.392783319090691	2.597821597692949	0.72927839322395
2	DALYs (Disability-Adjusted Life Years)	173	Gabon	2	Female	7	10-14 years	532	Inflammatory bowel disease	3	Rate	2012	1.008939242109737	1.911010931600192	0.5046029387167094
2	DALYs (Disability-Adjusted Life Years)	173	Gabon	3	Both	7	10-14 years	532	Inflammatory bowel disease	3	Rate	2012	1.1910321654939078	1.9763293798915265	0.7304528363901804
2	DALYs (Disability-Adjusted Life Years)	173	Gabon	1	Male	8	15-19 years	532	Inflammatory bowel disease	1	Number	2012	2.604525270671305	4.894359161317883	1.3524709585103258
2	DALYs (Disability-Adjusted Life Years)	173	Gabon	2	Female	8	15-19 years	532	Inflammatory bowel disease	1	Number	2012	2.371683096526216	4.748594930419387	1.0813230895936512
2	DALYs (Disability-Adjusted Life Years)	173	Gabon	3	Both	8	15-19 years	532	Inflammatory bowel disease	1	Number	2012	4.976208367197515	8.33362316778962	2.7829446836958445
2	DALYs (Disability-Adjusted Life Years)	173	Gabon	1	Male	8	15-19 years	532	Inflammatory bowel disease	2	Percent	2012	0.0001707412362368172	0.0003218277508398481	9.074094390509505e-05
2	DALYs (Disability-Adjusted Life Years)	173	Gabon	2	Female	8	15-19 years	532	Inflammatory bowel disease	2	Percent	2012	0.00014746190897792647	0.0002990155702925495	6.950893115309406e-05
2	DALYs (Disability-Adjusted Life Years)	173	Gabon	3	Both	8	15-19 years	532	Inflammatory bowel disease	2	Percent	2012	0.00015875583152129004	0.00026389522374459495	9.416802030886986e-05
2	DALYs (Disability-Adjusted Life Years)	173	Gabon	1	Male	8	15-19 years	532	Inflammatory bowel disease	3	Rate	2012	3.448984788950183	6.481246501668022	1.7909796521946186
2	DALYs (Disability-Adjusted Life Years)	173	Gabon	2	Female	8	15-19 years	532	Inflammatory bowel disease	3	Rate	2012	2.7817738578650593	5.56968056077099	1.268296049730795
2	DALYs (Disability-Adjusted Life Years)	173	Gabon	3	Both	8	15-19 years	532	Inflammatory bowel disease	3	Rate	2012	3.0951641817388804	5.183450938887883	1.73097066463618
2	DALYs (Disability-Adjusted Life Years)	173	Gabon	1	Male	158	<20 years	532	Inflammatory bowel disease	1	Number	2012	6.2416362557393485	10.747213666858901	3.218313135704215
2	DALYs (Disability-Adjusted Life Years)	173	Gabon	2	Female	158	<20 years	532	Inflammatory bowel disease	1	Number	2012	6.854006570128554	15.457163262032633	2.706073705249188
2	DALYs (Disability-Adjusted Life Years)	173	Gabon	3	Both	158	<20 years	532	Inflammatory bowel disease	1	Number	2012	13.095642825867904	22.619064466183453	7.325145484226865
2	DALYs (Disability-Adjusted Life Years)	173	Gabon	1	Male	158	<20 years	532	Inflammatory bowel disease	2	Percent	2012	3.568042337238292e-05	6.358675479836395e-05	1.8588736382850638e-05
2	DALYs (Disability-Adjusted Life Years)	173	Gabon	2	Female	158	<20 years	532	Inflammatory bowel disease	2	Percent	2012	5.02584832595482e-05	0.00011690636682286558	2.0544666263266094e-05
2	DALYs (Disability-Adjusted Life Years)	173	Gabon	3	Both	158	<20 years	532	Inflammatory bowel disease	2	Percent	2012	4.205196881679712e-05	7.355407907766158e-05	2.416808505066294e-05
2	DALYs (Disability-Adjusted Life Years)	173	Gabon	1	Male	158	<20 years	532	Inflammatory bowel disease	3	Rate	2012	1.693758200372964	2.916411744222413	0.8733357795329167
2	DALYs (Disability-Adjusted Life Years)	173	Gabon	2	Female	158	<20 years	532	Inflammatory bowel disease	3	Rate	2012	1.7398785013270373	3.9237759368836227	0.6869324408425758
2	DALYs (Disability-Adjusted Life Years)	173	Gabon	3	Both	158	<20 years	532	Inflammatory bowel disease	3	Rate	2012	1.717587416448982	2.966652421385833	0.9607453314558709
2	DALYs (Disability-Adjusted Life Years)	187	Somalia	1	Male	1	<5 years	532	Inflammatory bowel disease	1	Number	2013	52.176558576318584	216.86880433494838	2.2555442214122214
2	DALYs (Disability-Adjusted Life Years)	187	Somalia	2	Female	1	<5 years	532	Inflammatory bowel disease	1	Number	2013	59.79959595269542	264.1587681480263	1.741204411791096
2	DALYs (Disability-Adjusted Life Years)	187	Somalia	3	Both	1	<5 years	532	Inflammatory bowel disease	1	Number	2013	111.97615452901402	355.19587451590667	7.489847587946664
2	DALYs (Disability-Adjusted Life Years)	187	Somalia	1	Male	1	<5 years	532	Inflammatory bowel disease	2	Percent	2013	1.195867940343448e-05	4.914386416036733e-05	5.183539632762716e-07
2	DALYs (Disability-Adjusted Life Years)	187	Somalia	2	Female	1	<5 years	532	Inflammatory bowel disease	2	Percent	2013	1.6900534858327178e-05	7.730560407089571e-05	5.181355737853128e-07
2	DALYs (Disability-Adjusted Life Years)	187	Somalia	3	Both	1	<5 years	532	Inflammatory bowel disease	2	Percent	2013	1.417762611722267e-05	4.4408715201484474e-05	9.859247556552705e-07
2	DALYs (Disability-Adjusted Life Years)	187	Somalia	1	Male	1	<5 years	532	Inflammatory bowel disease	3	Rate	2013	3.303735612343468	13.731783230580948	0.14281742554169127
2	DALYs (Disability-Adjusted Life Years)	187	Somalia	2	Female	1	<5 years	532	Inflammatory bowel disease	3	Rate	2013	4.057385370257404	17.923096372705633	0.118140218081363
2	DALYs (Disability-Adjusted Life Years)	187	Somalia	3	Both	1	<5 years	532	Inflammatory bowel disease	3	Rate	2013	3.66754272689775	11.633691580892412	0.2453141578426759
2	DALYs (Disability-Adjusted Life Years)	187	Somalia	1	Male	6	5-9 years	532	Inflammatory bowel disease	1	Number	2013	16.796361254395833	47.365883144002744	3.6886235806720196
2	DALYs (Disability-Adjusted Life Years)	187	Somalia	2	Female	6	5-9 years	532	Inflammatory bowel disease	1	Number	2013	9.170363284146475	26.879958821813318	1.6997784161556961
2	DALYs (Disability-Adjusted Life Years)	187	Somalia	3	Both	6	5-9 years	532	Inflammatory bowel disease	1	Number	2013	25.96672453854233	58.608923086061075	6.79352150651922
2	DALYs (Disability-Adjusted Life Years)	187	Somalia	1	Male	6	5-9 years	532	Inflammatory bowel disease	2	Percent	2013	5.1472229370884554e-05	0.0001400612663577626	1.147400862518887e-05
2	DALYs (Disability-Adjusted Life Years)	187	Somalia	2	Female	6	5-9 years	532	Inflammatory bowel disease	2	Percent	2013	4.087483522881227e-05	0.00011637447013790771	7.672308909785694e-06
2	DALYs (Disability-Adjusted Life Years)	187	Somalia	3	Both	6	5-9 years	532	Inflammatory bowel disease	2	Percent	2013	4.712756166017434e-05	0.00010809551166587216	1.2349774120243795e-05
2	DALYs (Disability-Adjusted Life Years)	187	Somalia	1	Male	6	5-9 years	532	Inflammatory bowel disease	3	Rate	2013	1.2552496665274944	3.539814851608365	0.27566348743375785
2	DALYs (Disability-Adjusted Life Years)	187	Somalia	2	Female	6	5-9 years	532	Inflammatory bowel disease	3	Rate	2013	0.7470548081148572	2.189749943110791	0.13847081071632367
2	DALYs (Disability-Adjusted Life Years)	187	Somalia	3	Both	6	5-9 years	532	Inflammatory bowel disease	3	Rate	2013	1.012101391333633	2.2843917996635508	0.26479013780107086
2	DALYs (Disability-Adjusted Life Years)	187	Somalia	1	Male	7	10-14 years	532	Inflammatory bowel disease	1	Number	2013	14.58926461768467	31.310586439434747	5.130243226494347
2	DALYs (Disability-Adjusted Life Years)	187	Somalia	2	Female	7	10-14 years	532	Inflammatory bowel disease	1	Number	2013	10.301322137914234	25.010471016122473	3.6973639620609653
2	DALYs (Disability-Adjusted Life Years)	187	Somalia	3	Both	7	10-14 years	532	Inflammatory bowel disease	1	Number	2013	24.8905867555989	49.33514721753963	10.461645512790831
2	DALYs (Disability-Adjusted Life Years)	187	Somalia	1	Male	7	10-14 years	532	Inflammatory bowel disease	2	Percent	2013	6.768417520599148e-05	0.00014525459492236386	2.456337398645868e-05
2	DALYs (Disability-Adjusted Life Years)	187	Somalia	2	Female	7	10-14 years	532	Inflammatory bowel disease	2	Percent	2013	6.144825075458364e-05	0.000142690780721079	2.0944898650018733e-05
2	DALYs (Disability-Adjusted Life Years)	187	Somalia	3	Both	7	10-14 years	532	Inflammatory bowel disease	2	Percent	2013	6.496532727388503e-05	0.00012476152467644122	2.740068738705006e-05
2	DALYs (Disability-Adjusted Life Years)	187	Somalia	1	Male	7	10-14 years	532	Inflammatory bowel disease	3	Rate	2013	1.287530187134788	2.7632184537114215	0.4527536647356748
2	DALYs (Disability-Adjusted Life Years)	187	Somalia	2	Female	7	10-14 years	532	Inflammatory bowel disease	3	Rate	2013	1.0027615004646593	2.4345940363469536	0.35991246412093125
2	DALYs (Disability-Adjusted Life Years)	187	Somalia	3	Both	7	10-14 years	532	Inflammatory bowel disease	3	Rate	2013	1.152120336987401	2.2835952802442154	0.48424228291557186
2	DALYs (Disability-Adjusted Life Years)	187	Somalia	1	Male	8	15-19 years	532	Inflammatory bowel disease	1	Number	2013	20.84223640455042	41.252972702221584	8.882261016297164
2	DALYs (Disability-Adjusted Life Years)	187	Somalia	2	Female	8	15-19 years	532	Inflammatory bowel disease	1	Number	2013	18.68871793727676	42.139117810401046	7.481335371856007
2	DALYs (Disability-Adjusted Life Years)	187	Somalia	3	Both	8	15-19 years	532	Inflammatory bowel disease	1	Number	2013	39.530954341827126	69.83993610759998	19.524726690332056
2	DALYs (Disability-Adjusted Life Years)	187	Somalia	1	Male	8	15-19 years	532	Inflammatory bowel disease	2	Percent	2013	6.786258546852077e-05	0.000126883743407665	2.9616106670448064e-05
2	DALYs (Disability-Adjusted Life Years)	187	Somalia	2	Female	8	15-19 years	532	Inflammatory bowel disease	2	Percent	2013	9.223402174692177e-05	0.00020099701689900895	3.603753990217234e-05
2	DALYs (Disability-Adjusted Life Years)	187	Somalia	3	Both	8	15-19 years	532	Inflammatory bowel disease	2	Percent	2013	7.755769099775773e-05	0.00013233258236033027	3.8385666948062044e-05
2	DALYs (Disability-Adjusted Life Years)	187	Somalia	1	Male	8	15-19 years	532	Inflammatory bowel disease	3	Rate	2013	2.339188492897244	4.629948397561243	0.9968835568766439
2	DALYs (Disability-Adjusted Life Years)	187	Somalia	2	Female	8	15-19 years	532	Inflammatory bowel disease	3	Rate	2013	2.295639628664588	5.176183250621547	0.91897421816755
2	DALYs (Disability-Adjusted Life Years)	187	Somalia	3	Both	8	15-19 years	532	Inflammatory bowel disease	3	Rate	2013	2.318396171431452	4.095945650205443	1.1450786443376078
2	DALYs (Disability-Adjusted Life Years)	187	Somalia	1	Male	158	<20 years	532	Inflammatory bowel disease	1	Number	2013	104.4044208529495	313.0710196291759	28.66403987183208
2	DALYs (Disability-Adjusted Life Years)	187	Somalia	2	Female	158	<20 years	532	Inflammatory bowel disease	1	Number	2013	97.95999931203292	344.2466252318611	17.350537255899834
2	DALYs (Disability-Adjusted Life Years)	187	Somalia	3	Both	158	<20 years	532	Inflammatory bowel disease	1	Number	2013	202.36442016498242	500.7479255317226	53.687329336894656
2	DALYs (Disability-Adjusted Life Years)	187	Somalia	1	Male	158	<20 years	532	Inflammatory bowel disease	2	Percent	2013	2.0042547162954084e-05	5.948735286957352e-05	5.603010832535222e-06
2	DALYs (Disability-Adjusted Life Years)	187	Somalia	2	Female	158	<20 years	532	Inflammatory bowel disease	2	Percent	2013	2.372077990199699e-05	8.19894497585583e-05	4.423049184805046e-06
2	DALYs (Disability-Adjusted Life Years)	187	Somalia	3	Both	158	<20 years	532	Inflammatory bowel disease	2	Percent	2013	2.1677232220070134e-05	5.4900961644607606e-05	5.875497787256028e-06
2	DALYs (Disability-Adjusted Life Years)	187	Somalia	1	Male	158	<20 years	532	Inflammatory bowel disease	3	Rate	2013	2.11279442853389	6.335504766982858	0.5800637870093517
2	DALYs (Disability-Adjusted Life Years)	187	Somalia	2	Female	158	<20 years	532	Inflammatory bowel disease	3	Rate	2013	2.1563922159175872	7.577896572266514	0.38193715540394746
2	DALYs (Disability-Adjusted Life Years)	187	Somalia	3	Both	158	<20 years	532	Inflammatory bowel disease	3	Rate	2013	2.1336768062246776	5.279753395389822	0.5660649698246709
2	DALYs (Disability-Adjusted Life Years)	39	Tajikistan	1	Male	1	<5 years	532	Inflammatory bowel disease	1	Number	2011	94.45078244131318	232.05101509175734	18.518679730488074
2	DALYs (Disability-Adjusted Life Years)	39	Tajikistan	2	Female	1	<5 years	532	Inflammatory bowel disease	1	Number	2011	98.73458282534425	270.7654733802908	22.04068526845407
2	DALYs (Disability-Adjusted Life Years)	39	Tajikistan	3	Both	1	<5 years	532	Inflammatory bowel disease	1	Number	2011	193.18536526665724	387.56164634862375	79.47926578600661
2	DALYs (Disability-Adjusted Life Years)	39	Tajikistan	1	Male	1	<5 years	532	Inflammatory bowel disease	2	Percent	2011	0.00016558170367346188	0.0003867447711008536	3.445454657770228e-05
2	DALYs (Disability-Adjusted Life Years)	39	Tajikistan	2	Female	1	<5 years	532	Inflammatory bowel disease	2	Percent	2011	0.0002373471532448117	0.0006422302900997908	5.293608822807936e-05
2	DALYs (Disability-Adjusted Life Years)	39	Tajikistan	3	Both	1	<5 years	532	Inflammatory bowel disease	2	Percent	2011	0.00019600520802998548	0.00037606733344096424	8.136030200402965e-05
2	DALYs (Disability-Adjusted Life Years)	39	Tajikistan	1	Male	1	<5 years	532	Inflammatory bowel disease	3	Rate	2011	17.125765976346134	42.07536746987009	3.357797225791139
2	DALYs (Disability-Adjusted Life Years)	39	Tajikistan	2	Female	1	<5 years	532	Inflammatory bowel disease	3	Rate	2011	18.989643688825424	52.07638211044361	4.239089769041391
2	DALYs (Disability-Adjusted Life Years)	39	Tajikistan	3	Both	1	<5 years	532	Inflammatory bowel disease	3	Rate	2011	18.030242369224602	36.17163446638917	7.417903646436585
2	DALYs (Disability-Adjusted Life Years)	39	Tajikistan	1	Male	6	5-9 years	532	Inflammatory bowel disease	1	Number	2011	43.496070147741236	84.45814568364905	19.339330395853068
2	DALYs (Disability-Adjusted Life Years)	39	Tajikistan	2	Female	6	5-9 years	532	Inflammatory bowel disease	1	Number	2011	41.49581454850934	103.12838269040716	13.455126311573235
2	DALYs (Disability-Adjusted Life Years)	39	Tajikistan	3	Both	6	5-9 years	532	Inflammatory bowel disease	1	Number	2011	84.99188469625061	144.3848323512405	45.53984949866329
2	DALYs (Disability-Adjusted Life Years)	39	Tajikistan	1	Male	6	5-9 years	532	Inflammatory bowel disease	2	Percent	2011	0.0010211631855542142	0.0020473968297839585	0.0004550462162514598
2	DALYs (Disability-Adjusted Life Years)	39	Tajikistan	2	Female	6	5-9 years	532	Inflammatory bowel disease	2	Percent	2011	0.001262802738563789	0.003031090015698227	0.0004029979099308273
2	DALYs (Disability-Adjusted Life Years)	39	Tajikistan	3	Both	6	5-9 years	532	Inflammatory bowel disease	2	Percent	2011	0.0011260603573395205	0.0019103179698358014	0.0005695465027020534
2	DALYs (Disability-Adjusted Life Years)	39	Tajikistan	1	Male	6	5-9 years	532	Inflammatory bowel disease	3	Rate	2011	9.716011307831486	18.865987104433305	4.319957002408763
2	DALYs (Disability-Adjusted Life Years)	39	Tajikistan	2	Female	6	5-9 years	532	Inflammatory bowel disease	3	Rate	2011	9.811025232381342	24.383065515377616	3.1812505715101116
2	DALYs (Disability-Adjusted Life Years)	39	Tajikistan	3	Both	6	5-9 years	532	Inflammatory bowel disease	3	Rate	2011	9.762169206513054	16.58404410378972	5.230707826210869
2	DALYs (Disability-Adjusted Life Years)	39	Tajikistan	1	Male	7	10-14 years	532	Inflammatory bowel disease	1	Number	2011	22.812713758879195	44.78109430367783	11.472526809375541
2	DALYs (Disability-Adjusted Life Years)	39	Tajikistan	2	Female	7	10-14 years	532	Inflammatory bowel disease	1	Number	2011	22.025561063737374	45.313507054047534	9.740029340288483
2	DALYs (Disability-Adjusted Life Years)	39	Tajikistan	3	Both	7	10-14 years	532	Inflammatory bowel disease	1	Number	2011	44.838274822616555	73.76906566075408	25.982286768641536
2	DALYs (Disability-Adjusted Life Years)	39	Tajikistan	1	Male	7	10-14 years	532	Inflammatory bowel disease	2	Percent	2011	0.0005766460673912141	0.001147729730139924	0.00027307065630417777
2	DALYs (Disability-Adjusted Life Years)	39	Tajikistan	2	Female	7	10-14 years	532	Inflammatory bowel disease	2	Percent	2011	0.0006532569241799957	0.001316219352103217	0.00028940889902198414
2	DALYs (Disability-Adjusted Life Years)	39	Tajikistan	3	Both	7	10-14 years	532	Inflammatory bowel disease	2	Percent	2011	0.0006116747052109689	0.0010455417705096664	0.0003678781401528611
2	DALYs (Disability-Adjusted Life Years)	39	Tajikistan	1	Male	7	10-14 years	532	Inflammatory bowel disease	3	Rate	2011	4.9971761440196385	9.809399202685105	2.5130827436575
2	DALYs (Disability-Adjusted Life Years)	39	Tajikistan	2	Female	7	10-14 years	532	Inflammatory bowel disease	3	Rate	2011	5.071324666587721	10.433309979609415	2.2426148829423536
2	DALYs (Disability-Adjusted Life Years)	39	Tajikistan	3	Both	7	10-14 years	532	Inflammatory bowel disease	3	Rate	2011	5.03332664230742	8.280956505068579	2.916645137174427
2	DALYs (Disability-Adjusted Life Years)	39	Tajikistan	1	Male	8	15-19 years	532	Inflammatory bowel disease	1	Number	2011	21.441385509214815	40.8978983375405	11.04874185144131
2	DALYs (Disability-Adjusted Life Years)	39	Tajikistan	2	Female	8	15-19 years	532	Inflammatory bowel disease	1	Number	2011	21.203352638436073	40.92337159448617	11.38458362422395
2	DALYs (Disability-Adjusted Life Years)	39	Tajikistan	3	Both	8	15-19 years	532	Inflammatory bowel disease	1	Number	2011	42.644738147650905	69.82180942996429	25.58821918251476
2	DALYs (Disability-Adjusted Life Years)	39	Tajikistan	1	Male	8	15-19 years	532	Inflammatory bowel disease	2	Percent	2011	0.0004573892148969473	0.0009037407958600312	0.00023666285547792603
2	DALYs (Disability-Adjusted Life Years)	39	Tajikistan	2	Female	8	15-19 years	532	Inflammatory bowel disease	2	Percent	2011	0.0004932488655743733	0.0009802450780213193	0.00025811897453900684
2	DALYs (Disability-Adjusted Life Years)	39	Tajikistan	3	Both	8	15-19 years	532	Inflammatory bowel disease	2	Percent	2011	0.000474308026021083	0.0007709054863928273	0.00028994336040189753
2	DALYs (Disability-Adjusted Life Years)	39	Tajikistan	1	Male	8	15-19 years	532	Inflammatory bowel disease	3	Rate	2011	4.75326141571832	9.066503751273704	2.4493546982828067
2	DALYs (Disability-Adjusted Life Years)	39	Tajikistan	2	Female	8	15-19 years	532	Inflammatory bowel disease	3	Rate	2011	4.867865615869282	9.395187490733258	2.6136726639582872
2	DALYs (Disability-Adjusted Life Years)	39	Tajikistan	3	Both	8	15-19 years	532	Inflammatory bowel disease	3	Rate	2011	4.809561168886645	7.874647095101417	2.885891922587937
2	DALYs (Disability-Adjusted Life Years)	39	Tajikistan	1	Male	158	<20 years	532	Inflammatory bowel disease	1	Number	2011	182.20095185714848	363.7841047501264	81.35943276102165
2	DALYs (Disability-Adjusted Life Years)	39	Tajikistan	2	Female	158	<20 years	532	Inflammatory bowel disease	1	Number	2011	183.4593110760268	441.0517009455849	66.89790617104731
2	DALYs (Disability-Adjusted Life Years)	39	Tajikistan	3	Both	158	<20 years	532	Inflammatory bowel disease	1	Number	2011	365.6602629331751	598.7816712177589	217.36788728902803
2	DALYs (Disability-Adjusted Life Years)	39	Tajikistan	1	Male	158	<20 years	532	Inflammatory bowel disease	2	Percent	2011	0.000261011604157337	0.0004760864365051359	0.00011823295605544164
2	DALYs (Disability-Adjusted Life Years)	39	Tajikistan	2	Female	158	<20 years	532	Inflammatory bowel disease	2	Percent	2011	0.00034876381832449983	0.00080857963256113	0.00013185736362581943
2	DALYs (Disability-Adjusted Life Years)	39	Tajikistan	3	Both	158	<20 years	532	Inflammatory bowel disease	2	Percent	2011	0.0002988317946510863	0.0004838047749161739	0.00017830765481057875
2	DALYs (Disability-Adjusted Life Years)	39	Tajikistan	1	Male	158	<20 years	532	Inflammatory bowel disease	3	Rate	2011	9.555391647554584	19.078383293891118	4.266834153885042
2	DALYs (Disability-Adjusted Life Years)	39	Tajikistan	2	Female	158	<20 years	532	Inflammatory bowel disease	3	Rate	2011	10.120308914296388	24.330078612883483	3.6903413198256647
2	DALYs (Disability-Adjusted Life Years)	39	Tajikistan	3	Both	158	<20 years	532	Inflammatory bowel disease	3	Rate	2011	9.830711822259758	16.09813986068436	5.843897398669183
2	DALYs (Disability-Adjusted Life Years)	180	Kenya	1	Male	1	<5 years	532	Inflammatory bowel disease	1	Number	2008	62.37566926831975	131.68266734483183	17.65466218218166
2	DALYs (Disability-Adjusted Life Years)	180	Kenya	2	Female	1	<5 years	532	Inflammatory bowel disease	1	Number	2008	76.18020075495755	167.21988873720528	15.083900379596166
2	DALYs (Disability-Adjusted Life Years)	180	Kenya	3	Both	1	<5 years	532	Inflammatory bowel disease	1	Number	2008	138.55587002327724	240.88310141711383	72.59636928205275
2	DALYs (Disability-Adjusted Life Years)	180	Kenya	1	Male	1	<5 years	532	Inflammatory bowel disease	2	Percent	2008	1.5240708331641996e-05	3.333652856699693e-05	4.096213134895332e-06
2	DALYs (Disability-Adjusted Life Years)	180	Kenya	2	Female	1	<5 years	532	Inflammatory bowel disease	2	Percent	2008	2.1485906797171818e-05	4.6062656895837605e-05	3.913380101228863e-06
2	DALYs (Disability-Adjusted Life Years)	180	Kenya	3	Both	1	<5 years	532	Inflammatory bowel disease	2	Percent	2008	1.8142893909861534e-05	3.1903944773054735e-05	9.977810087040201e-06
2	DALYs (Disability-Adjusted Life Years)	180	Kenya	1	Male	1	<5 years	532	Inflammatory bowel disease	3	Rate	2008	1.9748581363330115	4.169167081820074	0.5589591849461754
2	DALYs (Disability-Adjusted Life Years)	180	Kenya	2	Female	1	<5 years	532	Inflammatory bowel disease	3	Rate	2008	2.4902480677516277	5.466236642732501	0.4930763295737692
2	DALYs (Disability-Adjusted Life Years)	180	Kenya	3	Both	1	<5 years	532	Inflammatory bowel disease	3	Rate	2008	2.228435557502562	3.8741950688138393	1.1675891510517364
2	DALYs (Disability-Adjusted Life Years)	180	Kenya	1	Male	6	5-9 years	532	Inflammatory bowel disease	1	Number	2008	40.54206337891291	64.14755906275467	21.658393566541278
2	DALYs (Disability-Adjusted Life Years)	180	Kenya	2	Female	6	5-9 years	532	Inflammatory bowel disease	1	Number	2008	26.342875632033056	45.5189033377206	10.75295981547827
2	DALYs (Disability-Adjusted Life Years)	180	Kenya	3	Both	6	5-9 years	532	Inflammatory bowel disease	1	Number	2008	66.88493901094598	92.63705502074535	41.305349782136986
2	DALYs (Disability-Adjusted Life Years)	180	Kenya	1	Male	6	5-9 years	532	Inflammatory bowel disease	2	Percent	2008	9.203615582853524e-05	0.00014820813468390508	4.9610565501292e-05
2	DALYs (Disability-Adjusted Life Years)	180	Kenya	2	Female	6	5-9 years	532	Inflammatory bowel disease	2	Percent	2008	7.359576175453844e-05	0.0001294307384398455	3.14247173575549e-05
2	DALYs (Disability-Adjusted Life Years)	180	Kenya	3	Both	6	5-9 years	532	Inflammatory bowel disease	2	Percent	2008	8.37645413599333e-05	0.00011584171616061398	5.2719030538891966e-05
2	DALYs (Disability-Adjusted Life Years)	180	Kenya	1	Male	6	5-9 years	532	Inflammatory bowel disease	3	Rate	2008	1.4199806658449137	2.2467601803817874	0.7585825080068505
2	DALYs (Disability-Adjusted Life Years)	180	Kenya	2	Female	6	5-9 years	532	Inflammatory bowel disease	3	Rate	2008	0.9488011089733694	1.6394712016012263	0.3872933365431703
2	DALYs (Disability-Adjusted Life Years)	180	Kenya	3	Both	6	5-9 years	532	Inflammatory bowel disease	3	Rate	2008	1.1876821964469333	1.6449649593222837	0.7334630079610123
2	DALYs (Disability-Adjusted Life Years)	180	Kenya	1	Male	7	10-14 years	532	Inflammatory bowel disease	1	Number	2008	38.67524537459335	62.31315738844151	23.871920255414395
2	DALYs (Disability-Adjusted Life Years)	180	Kenya	2	Female	7	10-14 years	532	Inflammatory bowel disease	1	Number	2008	25.771443775298817	41.04318528317352	13.41544597752789
2	DALYs (Disability-Adjusted Life Years)	180	Kenya	3	Both	7	10-14 years	532	Inflammatory bowel disease	1	Number	2008	64.4466891498922	92.43557564188421	43.34921904633018
2	DALYs (Disability-Adjusted Life Years)	180	Kenya	1	Male	7	10-14 years	532	Inflammatory bowel disease	2	Percent	2008	0.00010159784038614897	0.00016861916209935093	6.210765870930004e-05
2	DALYs (Disability-Adjusted Life Years)	180	Kenya	2	Female	7	10-14 years	532	Inflammatory bowel disease	2	Percent	2008	8.124724363695065e-05	0.00013143289930550234	4.0942827083037185e-05
2	DALYs (Disability-Adjusted Life Years)	180	Kenya	3	Both	7	10-14 years	532	Inflammatory bowel disease	2	Percent	2008	9.233346627348435e-05	0.0001312117883429765	6.002754728398337e-05
2	DALYs (Disability-Adjusted Life Years)	180	Kenya	1	Male	7	10-14 years	532	Inflammatory bowel disease	3	Rate	2008	1.522769515451284	2.453470574357909	0.9399147203370847
2	DALYs (Disability-Adjusted Life Years)	180	Kenya	2	Female	7	10-14 years	532	Inflammatory bowel disease	3	Rate	2008	1.0477628886143968	1.6686502605434712	0.5454178877994209
2	DALYs (Disability-Adjusted Life Years)	180	Kenya	3	Both	7	10-14 years	532	Inflammatory bowel disease	3	Rate	2008	1.2890729679902666	1.8489111452015028	0.8670780018837708
2	DALYs (Disability-Adjusted Life Years)	180	Kenya	1	Male	8	15-19 years	532	Inflammatory bowel disease	1	Number	2008	62.93775435975672	101.2024014869721	41.37786758543531
2	DALYs (Disability-Adjusted Life Years)	180	Kenya	2	Female	8	15-19 years	532	Inflammatory bowel disease	1	Number	2008	53.686485956908435	85.63146935620719	27.349771582697457
2	DALYs (Disability-Adjusted Life Years)	180	Kenya	3	Both	8	15-19 years	532	Inflammatory bowel disease	1	Number	2008	116.62424031666508	174.3242418726226	75.62716652699686
2	DALYs (Disability-Adjusted Life Years)	180	Kenya	1	Male	8	15-19 years	532	Inflammatory bowel disease	2	Percent	2008	0.00011865498116550075	0.0001924593681849743	7.792320945216006e-05
2	DALYs (Disability-Adjusted Life Years)	180	Kenya	2	Female	8	15-19 years	532	Inflammatory bowel disease	2	Percent	2008	0.00011945811276119599	0.00019354443055218996	6.0587550771153695e-05
2	DALYs (Disability-Adjusted Life Years)	180	Kenya	3	Both	8	15-19 years	532	Inflammatory bowel disease	2	Percent	2008	0.00011901449954762932	0.00018093552945342816	7.750534281733997e-05
2	DALYs (Disability-Adjusted Life Years)	180	Kenya	1	Male	8	15-19 years	532	Inflammatory bowel disease	3	Rate	2008	2.874940012858328	4.622834678357813	1.8901037759965815
2	DALYs (Disability-Adjusted Life Years)	180	Kenya	2	Female	8	15-19 years	532	Inflammatory bowel disease	3	Rate	2008	2.447660015814624	3.9040872186508317	1.2469235255658846
2	DALYs (Disability-Adjusted Life Years)	180	Kenya	3	Both	8	15-19 years	532	Inflammatory bowel disease	3	Rate	2008	2.6610955143349164	3.9776761402902125	1.7256370807681312
2	DALYs (Disability-Adjusted Life Years)	180	Kenya	1	Male	158	<20 years	532	Inflammatory bowel disease	1	Number	2008	204.5307323815826	306.4427696287401	112.63807167850862
2	DALYs (Disability-Adjusted Life Years)	180	Kenya	2	Female	158	<20 years	532	Inflammatory bowel disease	1	Number	2008	181.9810061191981	320.9063953262284	72.53956809122789
2	DALYs (Disability-Adjusted Life Years)	180	Kenya	3	Both	158	<20 years	532	Inflammatory bowel disease	1	Number	2008	386.51173850078084	515.3241582565128	258.38553435457396
2	DALYs (Disability-Adjusted Life Years)	180	Kenya	1	Male	158	<20 years	532	Inflammatory bowel disease	2	Percent	2008	3.7625134921879373e-05	5.753100976551701e-05	2.0822097272720015e-05
2	DALYs (Disability-Adjusted Life Years)	180	Kenya	2	Female	158	<20 years	532	Inflammatory bowel disease	2	Percent	2008	3.8965018892748786e-05	6.814204601143851e-05	1.5864743869650823e-05
2	DALYs (Disability-Adjusted Life Years)	180	Kenya	3	Both	158	<20 years	532	Inflammatory bowel disease	2	Percent	2008	3.824368548683409e-05	5.15115467355339e-05	2.5350826914356595e-05
2	DALYs (Disability-Adjusted Life Years)	180	Kenya	1	Male	158	<20 years	532	Inflammatory bowel disease	3	Rate	2008	1.9039249542735235	2.8525983814713434	1.0485193739484864
2	DALYs (Disability-Adjusted Life Years)	180	Kenya	2	Female	158	<20 years	532	Inflammatory bowel disease	3	Rate	2008	1.7350324010800253	3.0595665200362054	0.6916024022649567
2	DALYs (Disability-Adjusted Life Years)	180	Kenya	3	Both	158	<20 years	532	Inflammatory bowel disease	3	Rate	2008	1.8204887966523737	2.427201461950947	1.2170082397344557
2	DALYs (Disability-Adjusted Life Years)	156	United Arab Emirates	1	Male	1	<5 years	532	Inflammatory bowel disease	1	Number	2013	1.9647560669274615	4.509194916096601	0.7360970535598595
2	DALYs (Disability-Adjusted Life Years)	156	United Arab Emirates	2	Female	1	<5 years	532	Inflammatory bowel disease	1	Number	2013	0.7767650403044649	1.7604517112235474	0.26583203596261895
2	DALYs (Disability-Adjusted Life Years)	156	United Arab Emirates	3	Both	1	<5 years	532	Inflammatory bowel disease	1	Number	2013	2.7415211072319288	5.3547126841907176	1.3202211134498805
2	DALYs (Disability-Adjusted Life Years)	156	United Arab Emirates	1	Male	1	<5 years	532	Inflammatory bowel disease	2	Percent	2013	4.302955590670188e-05	0.00010005779006799214	1.6186775312474432e-05
2	DALYs (Disability-Adjusted Life Years)	156	United Arab Emirates	2	Female	1	<5 years	532	Inflammatory bowel disease	2	Percent	2013	2.0665686731879166e-05	4.500800143430424e-05	7.257777034056063e-06
2	DALYs (Disability-Adjusted Life Years)	156	United Arab Emirates	3	Both	1	<5 years	532	Inflammatory bowel disease	2	Percent	2013	3.293326737532484e-05	6.364700887268261e-05	1.5533925734765044e-05
2	DALYs (Disability-Adjusted Life Years)	156	United Arab Emirates	1	Male	1	<5 years	532	Inflammatory bowel disease	3	Rate	2013	0.8451564279402162	1.9396683040323115	0.3166383689436074
2	DALYs (Disability-Adjusted Life Years)	156	United Arab Emirates	2	Female	1	<5 years	532	Inflammatory bowel disease	3	Rate	2013	0.349989427872793	0.7932121751608493	0.11977676304838461
2	DALYs (Disability-Adjusted Life Years)	156	United Arab Emirates	3	Both	1	<5 years	532	Inflammatory bowel disease	3	Rate	2013	0.6033117125544275	1.1783826399198767	0.2905339152067229
2	DALYs (Disability-Adjusted Life Years)	156	United Arab Emirates	1	Male	6	5-9 years	532	Inflammatory bowel disease	1	Number	2013	1.641689761704578	3.17949036040054	0.8436933013636521
2	DALYs (Disability-Adjusted Life Years)	156	United Arab Emirates	2	Female	6	5-9 years	532	Inflammatory bowel disease	1	Number	2013	0.8636523637794951	1.600180147022467	0.444599917785448
2	DALYs (Disability-Adjusted Life Years)	156	United Arab Emirates	3	Both	6	5-9 years	532	Inflammatory bowel disease	1	Number	2013	2.5053421254840735	4.103838381477669	1.5603978575475212
2	DALYs (Disability-Adjusted Life Years)	156	United Arab Emirates	1	Male	6	5-9 years	532	Inflammatory bowel disease	2	Percent	2013	0.00016808244672611683	0.0003257631319417081	8.857439207304643e-05
2	DALYs (Disability-Adjusted Life Years)	156	United Arab Emirates	2	Female	6	5-9 years	532	Inflammatory bowel disease	2	Percent	2013	9.201246192098895e-05	0.00017026657198151543	4.747274675313833e-05
2	DALYs (Disability-Adjusted Life Years)	156	United Arab Emirates	3	Both	6	5-9 years	532	Inflammatory bowel disease	2	Percent	2013	0.00013077098288085821	0.00021941554398040408	8.048961610791083e-05
2	DALYs (Disability-Adjusted Life Years)	156	United Arab Emirates	1	Male	6	5-9 years	532	Inflammatory bowel disease	3	Rate	2013	0.8853469257241195	1.7146674613035933	0.4549953883130557
2	DALYs (Disability-Adjusted Life Years)	156	United Arab Emirates	2	Female	6	5-9 years	532	Inflammatory bowel disease	3	Rate	2013	0.4916372739726193	0.9109084144741495	0.25309013296963084
2	DALYs (Disability-Adjusted Life Years)	156	United Arab Emirates	3	Both	6	5-9 years	532	Inflammatory bowel disease	3	Rate	2013	0.6938130319053698	1.136490110847637	0.43212635811746025
2	DALYs (Disability-Adjusted Life Years)	156	United Arab Emirates	1	Male	7	10-14 years	532	Inflammatory bowel disease	1	Number	2013	2.882017328133793	4.42145313536942	1.8225142140542496
2	DALYs (Disability-Adjusted Life Years)	156	United Arab Emirates	2	Female	7	10-14 years	532	Inflammatory bowel disease	1	Number	2013	2.0254530476639325	3.124468686954188	1.2755232389442257
2	DALYs (Disability-Adjusted Life Years)	156	United Arab Emirates	3	Both	7	10-14 years	532	Inflammatory bowel disease	1	Number	2013	4.907470375797724	6.782642622930844	3.5078108186165866
2	DALYs (Disability-Adjusted Life Years)	156	United Arab Emirates	1	Male	7	10-14 years	532	Inflammatory bowel disease	2	Percent	2013	0.00020619823741426188	0.0003326372845691959	0.00013039212233941188
2	DALYs (Disability-Adjusted Life Years)	156	United Arab Emirates	2	Female	7	10-14 years	532	Inflammatory bowel disease	2	Percent	2013	0.00015033878270877304	0.00023005479334248788	0.00010219846634277002
2	DALYs (Disability-Adjusted Life Years)	156	United Arab Emirates	3	Both	7	10-14 years	532	Inflammatory bowel disease	2	Percent	2013	0.00017882555492012845	0.00024603834901644613	0.00012724145570291285
2	DALYs (Disability-Adjusted Life Years)	156	United Arab Emirates	1	Male	7	10-14 years	532	Inflammatory bowel disease	3	Rate	2013	1.5672141204013053	2.4043449422736773	0.9910662170610345
2	DALYs (Disability-Adjusted Life Years)	156	United Arab Emirates	2	Female	7	10-14 years	532	Inflammatory bowel disease	3	Rate	2013	1.1933177304780158	1.8408147682149751	0.7514884131352334
2	DALYs (Disability-Adjusted Life Years)	156	United Arab Emirates	3	Both	7	10-14 years	532	Inflammatory bowel disease	3	Rate	2013	1.3877524613587056	1.9180205429072392	0.991951601281864
2	DALYs (Disability-Adjusted Life Years)	156	United Arab Emirates	1	Male	8	15-19 years	532	Inflammatory bowel disease	1	Number	2013	5.621569281803371	8.889339881201877	3.501638161783375
2	DALYs (Disability-Adjusted Life Years)	156	United Arab Emirates	2	Female	8	15-19 years	532	Inflammatory bowel disease	1	Number	2013	3.8750927060234632	5.548904154928556	2.451903885814144
2	DALYs (Disability-Adjusted Life Years)	156	United Arab Emirates	3	Both	8	15-19 years	532	Inflammatory bowel disease	1	Number	2013	9.496661987826835	13.300727527254846	6.526747452784473
2	DALYs (Disability-Adjusted Life Years)	156	United Arab Emirates	1	Male	8	15-19 years	532	Inflammatory bowel disease	2	Percent	2013	0.00025101141514580764	0.0003918012011136662	0.00016258876522125582
2	DALYs (Disability-Adjusted Life Years)	156	United Arab Emirates	2	Female	8	15-19 years	532	Inflammatory bowel disease	2	Percent	2013	0.00025206898454895407	0.0003472138141778737	0.00017273873652381348
2	DALYs (Disability-Adjusted Life Years)	156	United Arab Emirates	3	Both	8	15-19 years	532	Inflammatory bowel disease	2	Percent	2013	0.00025141362152955853	0.0003429644579197023	0.00018622246469703177
2	DALYs (Disability-Adjusted Life Years)	156	United Arab Emirates	1	Male	8	15-19 years	532	Inflammatory bowel disease	3	Rate	2013	3.6513965252285123	5.7739223918953915	2.2744306394889318
2	DALYs (Disability-Adjusted Life Years)	156	United Arab Emirates	2	Female	8	15-19 years	532	Inflammatory bowel disease	3	Rate	2013	2.7960749924728368	4.0038144427119144	1.7691724196469805
2	DALYs (Disability-Adjusted Life Years)	156	United Arab Emirates	3	Both	8	15-19 years	532	Inflammatory bowel disease	3	Rate	2013	3.24619894859556	4.546524638854824	2.2310071418921864
2	DALYs (Disability-Adjusted Life Years)	156	United Arab Emirates	1	Male	158	<20 years	532	Inflammatory bowel disease	1	Number	2013	12.110032438569212	17.05943593655541	8.682790756185554
2	DALYs (Disability-Adjusted Life Years)	156	United Arab Emirates	2	Female	158	<20 years	532	Inflammatory bowel disease	1	Number	2013	7.540963157771361	10.295475368542224	5.195051172153915
2	DALYs (Disability-Adjusted Life Years)	156	United Arab Emirates	3	Both	158	<20 years	532	Inflammatory bowel disease	1	Number	2013	19.65099559634057	25.702594156769052	15.090424797215455
2	DALYs (Disability-Adjusted Life Years)	156	United Arab Emirates	1	Male	158	<20 years	532	Inflammatory bowel disease	2	Percent	2013	0.00013175121998338962	0.00018014828073028698	9.654563254804295e-05
2	DALYs (Disability-Adjusted Life Years)	156	United Arab Emirates	2	Female	158	<20 years	532	Inflammatory bowel disease	2	Percent	2013	9.919405638826419e-05	0.00013298032552254118	7.204999397316543e-05
2	DALYs (Disability-Adjusted Life Years)	156	United Arab Emirates	3	Both	158	<20 years	532	Inflammatory bowel disease	2	Percent	2013	0.00011703698353640261	0.0001473890497473609	9.314450372064789e-05
2	DALYs (Disability-Adjusted Life Years)	156	United Arab Emirates	1	Male	158	<20 years	532	Inflammatory bowel disease	3	Rate	2013	1.6023808623528057	2.257278319107442	1.1488935153644728
2	DALYs (Disability-Adjusted Life Years)	156	United Arab Emirates	2	Female	158	<20 years	532	Inflammatory bowel disease	3	Rate	2013	1.0682286684186166	1.4584240386243745	0.7359142963425692
2	DALYs (Disability-Adjusted Life Years)	156	United Arab Emirates	3	Both	158	<20 years	532	Inflammatory bowel disease	3	Rate	2013	1.344407943302766	1.7584234640143337	1.0323999547874054
2	DALYs (Disability-Adjusted Life Years)	46	Croatia	1	Male	1	<5 years	532	Inflammatory bowel disease	1	Number	2016	3.3782413197642502	4.9422795176075685	2.3176533680969946
2	DALYs (Disability-Adjusted Life Years)	46	Croatia	2	Female	1	<5 years	532	Inflammatory bowel disease	1	Number	2016	2.536003091612501	3.150477436062272	1.9873829521141841
2	DALYs (Disability-Adjusted Life Years)	46	Croatia	3	Both	1	<5 years	532	Inflammatory bowel disease	1	Number	2016	5.9142444113767505	7.657870850534031	4.445789436470181
2	DALYs (Disability-Adjusted Life Years)	46	Croatia	1	Male	1	<5 years	532	Inflammatory bowel disease	2	Percent	2016	0.0002888574499218211	0.0004184576957274901	0.0001978954221790005
2	DALYs (Disability-Adjusted Life Years)	46	Croatia	2	Female	1	<5 years	532	Inflammatory bowel disease	2	Percent	2016	0.00027251437553839136	0.0003370158416992082	0.0002109983356309745
2	DALYs (Disability-Adjusted Life Years)	46	Croatia	3	Both	1	<5 years	532	Inflammatory bowel disease	2	Percent	2016	0.0002816121293023315	0.00037211976359885425	0.00021206598248815772
2	DALYs (Disability-Adjusted Life Years)	46	Croatia	1	Male	1	<5 years	532	Inflammatory bowel disease	3	Rate	2016	3.301182239781462	4.829544080261376	2.264786737397852
2	DALYs (Disability-Adjusted Life Years)	46	Croatia	2	Female	1	<5 years	532	Inflammatory bowel disease	3	Rate	2016	2.6252925919393326	3.261401810321644	2.0573562227853572
2	DALYs (Disability-Adjusted Life Years)	46	Croatia	3	Both	1	<5 years	532	Inflammatory bowel disease	3	Rate	2016	2.9729806539071473	3.8494692314309344	2.234815652959096
2	DALYs (Disability-Adjusted Life Years)	46	Croatia	1	Male	6	5-9 years	532	Inflammatory bowel disease	1	Number	2016	2.1488183866508033	2.8039113762098182	1.594693943283918
2	DALYs (Disability-Adjusted Life Years)	46	Croatia	2	Female	6	5-9 years	532	Inflammatory bowel disease	1	Number	2016	1.7072141691026266	2.0663625663634653	1.3589274321239797
2	DALYs (Disability-Adjusted Life Years)	46	Croatia	3	Both	6	5-9 years	532	Inflammatory bowel disease	1	Number	2016	3.856032555753429	4.728705242714834	3.041357458899815
2	DALYs (Disability-Adjusted Life Years)	46	Croatia	1	Male	6	5-9 years	532	Inflammatory bowel disease	2	Percent	2016	0.000473751353767503	0.0006617986642956221	0.00032672575114423214
2	DALYs (Disability-Adjusted Life Years)	46	Croatia	2	Female	6	5-9 years	532	Inflammatory bowel disease	2	Percent	2016	0.00043213971075614074	0.0005650961773888875	0.00031665595494163407
2	DALYs (Disability-Adjusted Life Years)	46	Croatia	3	Both	6	5-9 years	532	Inflammatory bowel disease	2	Percent	2016	0.00045422995437932606	0.000594177912778025	0.00034177246479806295
2	DALYs (Disability-Adjusted Life Years)	46	Croatia	1	Male	6	5-9 years	532	Inflammatory bowel disease	3	Rate	2016	1.9314203791771762	2.5202369856203295	1.4333572347217132
2	DALYs (Disability-Adjusted Life Years)	46	Croatia	2	Female	6	5-9 years	532	Inflammatory bowel disease	3	Rate	2016	1.6241435426399986	1.965816286937396	1.292803945600243
2	DALYs (Disability-Adjusted Life Years)	46	Croatia	3	Both	6	5-9 years	532	Inflammatory bowel disease	3	Rate	2016	1.7821425955196544	2.185465737867094	1.4056241998319268
2	DALYs (Disability-Adjusted Life Years)	46	Croatia	1	Male	7	10-14 years	532	Inflammatory bowel disease	1	Number	2016	2.2506915180817386	2.850843880284943	1.7677144180371624
2	DALYs (Disability-Adjusted Life Years)	46	Croatia	2	Female	7	10-14 years	532	Inflammatory bowel disease	1	Number	2016	1.7231246713741484	2.263910135949141	1.3381169170992337
2	DALYs (Disability-Adjusted Life Years)	46	Croatia	3	Both	7	10-14 years	532	Inflammatory bowel disease	1	Number	2016	3.973816189455891	5.0288580148448805	3.2073390888186912
2	DALYs (Disability-Adjusted Life Years)	46	Croatia	1	Male	7	10-14 years	532	Inflammatory bowel disease	2	Percent	2016	0.00039537337191514833	0.0004886268590331564	0.0003199052148671662
2	DALYs (Disability-Adjusted Life Years)	46	Croatia	2	Female	7	10-14 years	532	Inflammatory bowel disease	2	Percent	2016	0.00031235377204532196	0.00038493499825015254	0.0002491912004884689
2	DALYs (Disability-Adjusted Life Years)	46	Croatia	3	Both	7	10-14 years	532	Inflammatory bowel disease	2	Percent	2016	0.000354435860815741	0.00043089145865829914	0.00029223842575720423
2	DALYs (Disability-Adjusted Life Years)	46	Croatia	1	Male	7	10-14 years	532	Inflammatory bowel disease	3	Rate	2016	2.0757896451385225	2.6293039979311326	1.630344831819083
2	DALYs (Disability-Adjusted Life Years)	46	Croatia	2	Female	7	10-14 years	532	Inflammatory bowel disease	3	Rate	2016	1.6794635170928474	2.2065463645594283	1.3042112281293816
2	DALYs (Disability-Adjusted Life Years)	46	Croatia	3	Both	7	10-14 years	532	Inflammatory bowel disease	3	Rate	2016	1.8830975598032442	2.383056941958867	1.5198821796644366
2	DALYs (Disability-Adjusted Life Years)	46	Croatia	1	Male	8	15-19 years	532	Inflammatory bowel disease	1	Number	2016	6.652624500437544	8.474764703013406	5.084729699541402
2	DALYs (Disability-Adjusted Life Years)	46	Croatia	2	Female	8	15-19 years	532	Inflammatory bowel disease	1	Number	2016	5.050345281909693	6.824168991002367	3.648432823646253
2	DALYs (Disability-Adjusted Life Years)	46	Croatia	3	Both	8	15-19 years	532	Inflammatory bowel disease	1	Number	2016	11.702969782347234	15.056304923657617	8.949054076969716
2	DALYs (Disability-Adjusted Life Years)	46	Croatia	1	Male	8	15-19 years	532	Inflammatory bowel disease	2	Percent	2016	0.0006116194207320647	0.0007465795235549202	0.0004914829448703494
2	DALYs (Disability-Adjusted Life Years)	46	Croatia	2	Female	8	15-19 years	532	Inflammatory bowel disease	2	Percent	2016	0.0005536633188118616	0.0007073745120458454	0.00044105458819387574
2	DALYs (Disability-Adjusted Life Years)	46	Croatia	3	Both	8	15-19 years	532	Inflammatory bowel disease	2	Percent	2016	0.0005850190376038316	0.0007054769020227261	0.0004766663303382017
2	DALYs (Disability-Adjusted Life Years)	46	Croatia	1	Male	8	15-19 years	532	Inflammatory bowel disease	3	Rate	2016	5.4651547782083725	6.9620494600017135	4.177123601597993
2	DALYs (Disability-Adjusted Life Years)	46	Croatia	2	Female	8	15-19 years	532	Inflammatory bowel disease	3	Rate	2016	4.357336444600423	5.8877559035652505	3.147794540918779
2	DALYs (Disability-Adjusted Life Years)	46	Croatia	3	Both	8	15-19 years	532	Inflammatory bowel disease	3	Rate	2016	4.924820133106328	6.335963861930514	3.765922881984763
2	DALYs (Disability-Adjusted Life Years)	46	Croatia	1	Male	1	<5 years	532	Inflammatory bowel disease	1	Number	2007	5.201451294589745	6.931694073971227	3.634516120930164
2	DALYs (Disability-Adjusted Life Years)	46	Croatia	2	Female	1	<5 years	532	Inflammatory bowel disease	1	Number	2007	2.603270597189276	3.3943530392597774	1.9324467167617678
2	DALYs (Disability-Adjusted Life Years)	46	Croatia	3	Both	1	<5 years	532	Inflammatory bowel disease	1	Number	2007	7.804721891779027	9.810401962351813	6.0799563991187435
2	DALYs (Disability-Adjusted Life Years)	46	Croatia	1	Male	1	<5 years	532	Inflammatory bowel disease	2	Percent	2007	0.0003315077339357139	0.00043697583812933756	0.00023620673584676165
2	DALYs (Disability-Adjusted Life Years)	46	Croatia	2	Female	1	<5 years	532	Inflammatory bowel disease	2	Percent	2007	0.00020105813406914034	0.000258226307963877	0.0001541659855570079
2	DALYs (Disability-Adjusted Life Years)	46	Croatia	3	Both	1	<5 years	532	Inflammatory bowel disease	2	Percent	2007	0.0002725616575971862	0.00033402156680010543	0.0002119481040879063
2	DALYs (Disability-Adjusted Life Years)	46	Croatia	1	Male	1	<5 years	532	Inflammatory bowel disease	3	Rate	2007	4.752552663378092	6.3334710386002735	3.3208480272772865
2	DALYs (Disability-Adjusted Life Years)	46	Croatia	2	Female	1	<5 years	532	Inflammatory bowel disease	3	Rate	2007	2.5160079757601497	3.280573033223701	1.8676703671733643
2	DALYs (Disability-Adjusted Life Years)	46	Croatia	3	Both	1	<5 years	532	Inflammatory bowel disease	3	Rate	2007	3.665673568565774	4.6076889950785525	2.855596365804876
2	DALYs (Disability-Adjusted Life Years)	46	Croatia	1	Male	6	5-9 years	532	Inflammatory bowel disease	1	Number	2007	2.3536811265377917	2.9690428683637453	1.7973077020798502
2	DALYs (Disability-Adjusted Life Years)	46	Croatia	2	Female	6	5-9 years	532	Inflammatory bowel disease	1	Number	2007	1.9933562171208261	2.4568446243250324	1.5509597108078528
2	DALYs (Disability-Adjusted Life Years)	46	Croatia	3	Both	6	5-9 years	532	Inflammatory bowel disease	1	Number	2007	4.347037343658619	5.237251349187362	3.477231841155068
2	DALYs (Disability-Adjusted Life Years)	46	Croatia	1	Male	6	5-9 years	532	Inflammatory bowel disease	2	Percent	2007	0.0004622619782683472	0.0006228410141450513	0.00033542804492171915
2	DALYs (Disability-Adjusted Life Years)	46	Croatia	2	Female	6	5-9 years	532	Inflammatory bowel disease	2	Percent	2007	0.00046405293150406085	0.0006122342573132292	0.0003418211146710924
2	DALYs (Disability-Adjusted Life Years)	46	Croatia	3	Both	6	5-9 years	532	Inflammatory bowel disease	2	Percent	2007	0.00046288739651819473	0.0005952451581427436	0.00036009076345341727
2	DALYs (Disability-Adjusted Life Years)	46	Croatia	1	Male	6	5-9 years	532	Inflammatory bowel disease	3	Rate	2007	2.001821613086082	2.525190909276811	1.5286222771739393
2	DALYs (Disability-Adjusted Life Years)	46	Croatia	2	Female	6	5-9 years	532	Inflammatory bowel disease	3	Rate	2007	1.7810106592460608	2.1951251996265952	1.3857411702358773
2	DALYs (Disability-Adjusted Life Years)	46	Croatia	3	Both	6	5-9 years	532	Inflammatory bowel disease	3	Rate	2007	1.8941362082368185	2.282029489947705	1.5151355311851273
2	DALYs (Disability-Adjusted Life Years)	46	Croatia	1	Male	7	10-14 years	532	Inflammatory bowel disease	1	Number	2007	3.4875990766176277	4.586026962697088	2.6767136660215396
2	DALYs (Disability-Adjusted Life Years)	46	Croatia	2	Female	7	10-14 years	532	Inflammatory bowel disease	1	Number	2007	2.924377025416372	3.752047376968548	2.234533553783705
2	DALYs (Disability-Adjusted Life Years)	46	Croatia	3	Both	7	10-14 years	532	Inflammatory bowel disease	1	Number	2007	6.411976102033991	8.155410925389884	5.061826297634292
2	DALYs (Disability-Adjusted Life Years)	46	Croatia	1	Male	7	10-14 years	532	Inflammatory bowel disease	2	Percent	2007	0.0004767370340443276	0.0005853103515411201	0.00038702754689033035
2	DALYs (Disability-Adjusted Life Years)	46	Croatia	2	Female	7	10-14 years	532	Inflammatory bowel disease	2	Percent	2007	0.0004239781055285035	0.0005153132149712599	0.0003412605542076385
2	DALYs (Disability-Adjusted Life Years)	46	Croatia	3	Both	7	10-14 years	532	Inflammatory bowel disease	2	Percent	2007	0.00045097926715943255	0.0005398257538122007	0.00036846542285386033
2	DALYs (Disability-Adjusted Life Years)	46	Croatia	1	Male	7	10-14 years	532	Inflammatory bowel disease	3	Rate	2007	2.664755316696925	3.5040265417246426	2.0451854746227878
2	DALYs (Disability-Adjusted Life Years)	46	Croatia	2	Female	7	10-14 years	532	Inflammatory bowel disease	3	Rate	2007	2.3401405934600663	3.002457719752924	1.788115086122768
2	DALYs (Disability-Adjusted Life Years)	46	Croatia	3	Both	7	10-14 years	532	Inflammatory bowel disease	3	Rate	2007	2.506199090724699	3.1876418627347567	1.9784765667659323
2	DALYs (Disability-Adjusted Life Years)	46	Croatia	1	Male	8	15-19 years	532	Inflammatory bowel disease	1	Number	2007	10.542441292559822	13.454387037846262	8.00751235341379
2	DALYs (Disability-Adjusted Life Years)	46	Croatia	2	Female	8	15-19 years	532	Inflammatory bowel disease	1	Number	2007	9.247308279926395	12.010230351775817	7.032487164743631
2	DALYs (Disability-Adjusted Life Years)	46	Croatia	3	Both	8	15-19 years	532	Inflammatory bowel disease	1	Number	2007	19.78974957248622	25.21389835113007	15.22557939349549
2	DALYs (Disability-Adjusted Life Years)	46	Croatia	1	Male	8	15-19 years	532	Inflammatory bowel disease	2	Percent	2007	0.000705284466842558	0.0008701356096636929	0.0005773718343867601
2	DALYs (Disability-Adjusted Life Years)	46	Croatia	2	Female	8	15-19 years	532	Inflammatory bowel disease	2	Percent	2007	0.0008097119820096221	0.0009688804835901101	0.0006613221641632112
2	DALYs (Disability-Adjusted Life Years)	46	Croatia	3	Both	8	15-19 years	532	Inflammatory bowel disease	2	Percent	2007	0.0007500669421123687	0.000900600931194661	0.0006255194806620406
2	DALYs (Disability-Adjusted Life Years)	46	Croatia	1	Male	8	15-19 years	532	Inflammatory bowel disease	3	Rate	2007	7.720567139855841	9.853078197799121	5.864157554416422
2	DALYs (Disability-Adjusted Life Years)	46	Croatia	2	Female	8	15-19 years	532	Inflammatory bowel disease	3	Rate	2007	7.110382672627834	9.23483149933609	5.407376218895646
2	DALYs (Disability-Adjusted Life Years)	46	Croatia	3	Both	8	15-19 years	532	Inflammatory bowel disease	3	Rate	2007	7.422909274070689	9.457445594273175	5.710941114697427
2	DALYs (Disability-Adjusted Life Years)	320	Cook Islands	1	Male	1	<5 years	532	Inflammatory bowel disease	1	Number	2016	0.0001880790090864261	0.00063081198773141	3.7219023768125947e-05
2	DALYs (Disability-Adjusted Life Years)	320	Cook Islands	2	Female	1	<5 years	532	Inflammatory bowel disease	1	Number	2016	0.0014324871079920809	0.005763310011087748	0.0001513281455484591
2	DALYs (Disability-Adjusted Life Years)	320	Cook Islands	3	Both	1	<5 years	532	Inflammatory bowel disease	1	Number	2016	0.0016205661170785065	0.005960928579507716	0.00028344117496903324
2	DALYs (Disability-Adjusted Life Years)	320	Cook Islands	1	Male	1	<5 years	532	Inflammatory bowel disease	2	Percent	2016	3.403115662602946e-06	1.1511869289675167e-05	6.918900829678181e-07
2	DALYs (Disability-Adjusted Life Years)	320	Cook Islands	2	Female	1	<5 years	532	Inflammatory bowel disease	2	Percent	2016	2.8439442262169398e-05	0.00011436188243697732	3.1969228172942465e-06
2	DALYs (Disability-Adjusted Life Years)	320	Cook Islands	3	Both	1	<5 years	532	Inflammatory bowel disease	2	Percent	2016	1.5342128126780236e-05	5.74304257987687e-05	3.009795978388129e-06
2	DALYs (Disability-Adjusted Life Years)	320	Cook Islands	1	Male	1	<5 years	532	Inflammatory bowel disease	3	Rate	2016	0.029412959149499155	0.09865028168897018	0.005820541223572056
2	DALYs (Disability-Adjusted Life Years)	320	Cook Islands	2	Female	1	<5 years	532	Inflammatory bowel disease	3	Rate	2016	0.24144051623614984	0.9713850383313104	0.025505811101848425
2	DALYs (Disability-Adjusted Life Years)	320	Cook Islands	3	Both	1	<5 years	532	Inflammatory bowel disease	3	Rate	2016	0.13145930541222872	0.48354678184106753	0.0229925700617681
2	DALYs (Disability-Adjusted Life Years)	320	Cook Islands	1	Male	6	5-9 years	532	Inflammatory bowel disease	1	Number	2016	0.000812004319350494	0.001731421993634315	0.00032785489641415724
2	DALYs (Disability-Adjusted Life Years)	320	Cook Islands	2	Female	6	5-9 years	532	Inflammatory bowel disease	1	Number	2016	0.0003232811359445415	0.0005137344905102377	0.00019524612686753958
2	DALYs (Disability-Adjusted Life Years)	320	Cook Islands	3	Both	6	5-9 years	532	Inflammatory bowel disease	1	Number	2016	0.001135285455295035	0.002161105073458437	0.000554818225017147
2	DALYs (Disability-Adjusted Life Years)	320	Cook Islands	1	Male	6	5-9 years	532	Inflammatory bowel disease	2	Percent	2016	2.6823320400341163e-05	5.964574905221925e-05	1.1288515073359992e-05
2	DALYs (Disability-Adjusted Life Years)	320	Cook Islands	2	Female	6	5-9 years	532	Inflammatory bowel disease	2	Percent	2016	1.1951972058837606e-05	1.793614762112729e-05	7.960012371757656e-06
2	DALYs (Disability-Adjusted Life Years)	320	Cook Islands	3	Both	6	5-9 years	532	Inflammatory bowel disease	2	Percent	2016	1.9832124160171445e-05	3.840748775835389e-05	1.0024352565998458e-05
2	DALYs (Disability-Adjusted Life Years)	320	Cook Islands	1	Male	6	5-9 years	532	Inflammatory bowel disease	3	Rate	2016	0.1068100640340275	0.22774915059310177	0.043125635720603
2	DALYs (Disability-Adjusted Life Years)	320	Cook Islands	2	Female	6	5-9 years	532	Inflammatory bowel disease	3	Rate	2016	0.045024161974202434	0.07154907088805605	0.02719241014553915
2	DALYs (Disability-Adjusted Life Years)	320	Cook Islands	3	Both	6	5-9 years	532	Inflammatory bowel disease	3	Rate	2016	0.07679933713880469	0.1461935730391116	0.037532121736529936
2	DALYs (Disability-Adjusted Life Years)	320	Cook Islands	1	Male	7	10-14 years	532	Inflammatory bowel disease	1	Number	2016	0.019350343628823492	0.048058337457689095	0.004700177847583892
2	DALYs (Disability-Adjusted Life Years)	320	Cook Islands	2	Female	7	10-14 years	532	Inflammatory bowel disease	1	Number	2016	0.0012977285300391293	0.0018706246694449207	0.0008237355355030247
2	DALYs (Disability-Adjusted Life Years)	320	Cook Islands	3	Both	7	10-14 years	532	Inflammatory bowel disease	1	Number	2016	0.020648072158862635	0.04910940909214054	0.005948380151962285
2	DALYs (Disability-Adjusted Life Years)	320	Cook Islands	1	Male	7	10-14 years	532	Inflammatory bowel disease	2	Percent	2016	0.00047312385037023174	0.0012255190783349388	0.00011060031771593486
2	DALYs (Disability-Adjusted Life Years)	320	Cook Islands	2	Female	7	10-14 years	532	Inflammatory bowel disease	2	Percent	2016	3.084272600096767e-05	4.296389166493742e-05	2.1855892527673127e-05
2	DALYs (Disability-Adjusted Life Years)	320	Cook Islands	3	Both	7	10-14 years	532	Inflammatory bowel disease	2	Percent	2016	0.0002509987000661934	0.0006302798633244061	6.851332197699926e-05
2	DALYs (Disability-Adjusted Life Years)	320	Cook Islands	1	Male	7	10-14 years	532	Inflammatory bowel disease	3	Rate	2016	2.5772924242991193	6.4009400261820275	0.6260215834819789
2	DALYs (Disability-Adjusted Life Years)	320	Cook Islands	2	Female	7	10-14 years	532	Inflammatory bowel disease	3	Rate	2016	0.1776212137041084	0.25603399823662276	0.11274538719036968
2	DALYs (Disability-Adjusted Life Years)	320	Cook Islands	3	Both	7	10-14 years	532	Inflammatory bowel disease	3	Rate	2016	1.3938055573682662	3.315029450936772	0.4015331431116436
2	DALYs (Disability-Adjusted Life Years)	320	Cook Islands	1	Male	8	15-19 years	532	Inflammatory bowel disease	1	Number	2016	0.010733143904803712	0.021278526473350785	0.005637476335549224
2	DALYs (Disability-Adjusted Life Years)	320	Cook Islands	2	Female	8	15-19 years	532	Inflammatory bowel disease	1	Number	2016	0.003419179939318035	0.005109598514939532	0.00221143784442734
2	DALYs (Disability-Adjusted Life Years)	320	Cook Islands	3	Both	8	15-19 years	532	Inflammatory bowel disease	1	Number	2016	0.014152323844121743	0.024626637784936366	0.008441575428215053
2	DALYs (Disability-Adjusted Life Years)	320	Cook Islands	1	Male	8	15-19 years	532	Inflammatory bowel disease	2	Percent	2016	0.00015480993424238316	0.00031167434301046515	7.981786679769269e-05
2	DALYs (Disability-Adjusted Life Years)	320	Cook Islands	2	Female	8	15-19 years	532	Inflammatory bowel disease	2	Percent	2016	5.469029731612115e-05	8.025320064905924e-05	3.878331009890536e-05
2	DALYs (Disability-Adjusted Life Years)	320	Cook Islands	3	Both	8	15-19 years	532	Inflammatory bowel disease	2	Percent	2016	0.00010749769214348697	0.00019570728534608068	6.367073066118393e-05
2	DALYs (Disability-Adjusted Life Years)	320	Cook Islands	1	Male	8	15-19 years	532	Inflammatory bowel disease	3	Rate	2016	1.548173122573382	3.0692631223610083	0.8131624265220735
2	DALYs (Disability-Adjusted Life Years)	320	Cook Islands	2	Female	8	15-19 years	532	Inflammatory bowel disease	3	Rate	2016	0.482396671894688	0.720890202349659	0.31200178849507615
2	DALYs (Disability-Adjusted Life Years)	320	Cook Islands	3	Both	8	15-19 years	532	Inflammatory bowel disease	3	Rate	2016	1.0093891662332057	1.7564508595660049	0.6020802574214623
2	DALYs (Disability-Adjusted Life Years)	320	Cook Islands	1	Male	158	<20 years	532	Inflammatory bowel disease	1	Number	2016	0.031083570862064123	0.06405604212502097	0.011689604620807509
2	DALYs (Disability-Adjusted Life Years)	320	Cook Islands	2	Female	158	<20 years	532	Inflammatory bowel disease	1	Number	2016	0.006472676713293789	0.011377391995339752	0.003797129142552322
2	DALYs (Disability-Adjusted Life Years)	320	Cook Islands	3	Both	158	<20 years	532	Inflammatory bowel disease	1	Number	2016	0.03755624757535789	0.07078589781581593	0.01666902822019983
2	DALYs (Disability-Adjusted Life Years)	320	Cook Islands	1	Male	158	<20 years	532	Inflammatory bowel disease	2	Percent	2016	0.00015915988296341893	0.00033328872971433155	5.746052293788372e-05
2	DALYs (Disability-Adjusted Life Years)	320	Cook Islands	2	Female	158	<20 years	532	Inflammatory bowel disease	2	Percent	2016	3.560089771109636e-05	6.196529537546582e-05	2.261060716365555e-05
2	DALYs (Disability-Adjusted Life Years)	320	Cook Islands	3	Both	158	<20 years	532	Inflammatory bowel disease	2	Percent	2016	9.988362047907668e-05	0.00019103977577624017	4.424810473211094e-05
2	DALYs (Disability-Adjusted Life Years)	320	Cook Islands	1	Male	158	<20 years	532	Inflammatory bowel disease	3	Rate	2016	1.0930471254494454	2.252517029755867	0.4110624479122572
2	DALYs (Disability-Adjusted Life Years)	320	Cook Islands	2	Female	158	<20 years	532	Inflammatory bowel disease	3	Rate	2016	0.23530748350844155	0.41361334698116414	0.13804071216093175
2	DALYs (Disability-Adjusted Life Years)	320	Cook Islands	3	Both	158	<20 years	532	Inflammatory bowel disease	3	Rate	2016	0.6713083606326308	1.2652798957961795	0.2979546341893764
2	DALYs (Disability-Adjusted Life Years)	30	Vanuatu	1	Male	1	<5 years	532	Inflammatory bowel disease	1	Number	2014	0.017169941510181693	0.048794514488849	0.004076653085457647
2	DALYs (Disability-Adjusted Life Years)	30	Vanuatu	2	Female	1	<5 years	532	Inflammatory bowel disease	1	Number	2014	0.19854871354703843	0.6442529815577671	0.03951496967039527
2	DALYs (Disability-Adjusted Life Years)	30	Vanuatu	3	Both	1	<5 years	532	Inflammatory bowel disease	1	Number	2014	0.21571865505721985	0.6621723538332469	0.05031322988058716
2	DALYs (Disability-Adjusted Life Years)	30	Vanuatu	1	Male	1	<5 years	532	Inflammatory bowel disease	2	Percent	2014	1.6144142282615823e-06	4.134629140437447e-06	3.779321002484895e-07
2	DALYs (Disability-Adjusted Life Years)	30	Vanuatu	2	Female	1	<5 years	532	Inflammatory bowel disease	2	Percent	2014	2.2084846920554243e-05	6.820249543637328e-05	4.5235774542484745e-06
2	DALYs (Disability-Adjusted Life Years)	30	Vanuatu	3	Both	1	<5 years	532	Inflammatory bowel disease	2	Percent	2014	1.1031136283050515e-05	3.272735913738257e-05	2.6605991825018587e-06
2	DALYs (Disability-Adjusted Life Years)	30	Vanuatu	1	Male	1	<5 years	532	Inflammatory bowel disease	3	Rate	2014	0.08252209149092812	0.23451596422250184	0.019593190733667845
2	DALYs (Disability-Adjusted Life Years)	30	Vanuatu	2	Female	1	<5 years	532	Inflammatory bowel disease	3	Rate	2014	1.0273366589530701	3.3335129388149234	0.20445953133913564
2	DALYs (Disability-Adjusted Life Years)	30	Vanuatu	3	Both	1	<5 years	532	Inflammatory bowel disease	3	Rate	2014	0.5375090579115124	1.64994371019765	0.12536614780222077
2	DALYs (Disability-Adjusted Life Years)	30	Vanuatu	1	Male	6	5-9 years	532	Inflammatory bowel disease	1	Number	2014	0.025622026067393586	0.04657029792580875	0.012924226764350859
2	DALYs (Disability-Adjusted Life Years)	30	Vanuatu	2	Female	6	5-9 years	532	Inflammatory bowel disease	1	Number	2014	0.008666045253445585	0.01409933860013288	0.005088950352610617
2	DALYs (Disability-Adjusted Life Years)	30	Vanuatu	3	Both	6	5-9 years	532	Inflammatory bowel disease	1	Number	2014	0.03428807132083915	0.056702330456517236	0.021092367318127088
2	DALYs (Disability-Adjusted Life Years)	30	Vanuatu	1	Male	6	5-9 years	532	Inflammatory bowel disease	2	Percent	2014	1.4835208003146653e-05	2.5816043468540607e-05	7.408121949196776e-06
2	DALYs (Disability-Adjusted Life Years)	30	Vanuatu	2	Female	6	5-9 years	532	Inflammatory bowel disease	2	Percent	2014	6.910798513188906e-06	1.0932119208209652e-05	4.1669934129437306e-06
2	DALYs (Disability-Adjusted Life Years)	30	Vanuatu	3	Both	6	5-9 years	532	Inflammatory bowel disease	2	Percent	2014	1.150591841412742e-05	1.9164097933908746e-05	7.236986619663229e-06
2	DALYs (Disability-Adjusted Life Years)	30	Vanuatu	1	Male	6	5-9 years	532	Inflammatory bowel disease	3	Rate	2014	0.1376548890750223	0.25019993260119516	0.0694356877534833
2	DALYs (Disability-Adjusted Life Years)	30	Vanuatu	2	Female	6	5-9 years	532	Inflammatory bowel disease	3	Rate	2014	0.05051034257883109	0.08217847957169343	0.029661122018123064
2	DALYs (Disability-Adjusted Life Years)	30	Vanuatu	3	Both	6	5-9 years	532	Inflammatory bowel disease	3	Rate	2014	0.09585651213328976	0.15851832482883213	0.058966301861401095
2	DALYs (Disability-Adjusted Life Years)	30	Vanuatu	1	Male	7	10-14 years	532	Inflammatory bowel disease	1	Number	2014	0.2762756385460023	0.6638516281145592	0.11180470941209272
2	DALYs (Disability-Adjusted Life Years)	30	Vanuatu	2	Female	7	10-14 years	532	Inflammatory bowel disease	1	Number	2014	0.024396091493549907	0.035985205595460895	0.015823546110252218
2	DALYs (Disability-Adjusted Life Years)	30	Vanuatu	3	Both	7	10-14 years	532	Inflammatory bowel disease	1	Number	2014	0.30067173003955183	0.6845725026248612	0.13563548635515651
2	DALYs (Disability-Adjusted Life Years)	30	Vanuatu	1	Male	7	10-14 years	532	Inflammatory bowel disease	2	Percent	2014	0.0001901355665028265	0.0004370218609380833	7.112926196005582e-05
2	DALYs (Disability-Adjusted Life Years)	30	Vanuatu	2	Female	7	10-14 years	532	Inflammatory bowel disease	2	Percent	2014	1.884716062679521e-05	2.6229820487561924e-05	1.302216913546142e-05
2	DALYs (Disability-Adjusted Life Years)	30	Vanuatu	3	Both	7	10-14 years	532	Inflammatory bowel disease	2	Percent	2014	0.00010962128366309032	0.00024015163034110052	4.662528566897048e-05
2	DALYs (Disability-Adjusted Life Years)	30	Vanuatu	1	Male	7	10-14 years	532	Inflammatory bowel disease	3	Rate	2014	1.7807881080725858	4.278984173532871	0.7206588970182178
2	DALYs (Disability-Adjusted Life Years)	30	Vanuatu	2	Female	7	10-14 years	532	Inflammatory bowel disease	3	Rate	2014	0.1689450089733412	0.24920061001738897	0.10957940292581037
2	DALYs (Disability-Adjusted Life Years)	30	Vanuatu	3	Both	7	10-14 years	532	Inflammatory bowel disease	3	Rate	2014	1.0037618044626924	2.285375251041663	0.452805192277696
2	DALYs (Disability-Adjusted Life Years)	30	Vanuatu	1	Male	8	15-19 years	532	Inflammatory bowel disease	1	Number	2014	0.20063071008441738	0.43788554679373415	0.0980295448159724
2	DALYs (Disability-Adjusted Life Years)	30	Vanuatu	2	Female	8	15-19 years	532	Inflammatory bowel disease	1	Number	2014	0.07367759956937155	0.11562797738001734	0.04614155788431235
2	DALYs (Disability-Adjusted Life Years)	30	Vanuatu	3	Both	8	15-19 years	532	Inflammatory bowel disease	1	Number	2014	0.2743083096537885	0.5014302344715498	0.16334381267741938
2	DALYs (Disability-Adjusted Life Years)	30	Vanuatu	1	Male	8	15-19 years	532	Inflammatory bowel disease	2	Percent	2014	8.771981208935767e-05	0.0001901682387681203	4.428897569263117e-05
2	DALYs (Disability-Adjusted Life Years)	30	Vanuatu	2	Female	8	15-19 years	532	Inflammatory bowel disease	2	Percent	2014	3.8226362340856446e-05	5.774835365014216e-05	2.4262307236226524e-05
2	DALYs (Disability-Adjusted Life Years)	30	Vanuatu	3	Both	8	15-19 years	532	Inflammatory bowel disease	2	Percent	2014	6.506502182825482e-05	0.00012185387122174102	4.0268027615730545e-05
2	DALYs (Disability-Adjusted Life Years)	30	Vanuatu	1	Male	8	15-19 years	532	Inflammatory bowel disease	3	Rate	2014	1.468277774207564	3.2045822682551663	0.7174106187852043
2	DALYs (Disability-Adjusted Life Years)	30	Vanuatu	2	Female	8	15-19 years	532	Inflammatory bowel disease	3	Rate	2014	0.5498464914894311	0.8629167895265109	0.34434853826443806
2	DALYs (Disability-Adjusted Life Years)	30	Vanuatu	3	Both	8	15-19 years	532	Inflammatory bowel disease	3	Rate	2014	1.0135533171828826	1.8527556752687322	0.6035459275347954
2	DALYs (Disability-Adjusted Life Years)	30	Vanuatu	1	Male	158	<20 years	532	Inflammatory bowel disease	1	Number	2014	0.5196983162079946	1.0910901502688117	0.2689777121535849
2	DALYs (Disability-Adjusted Life Years)	30	Vanuatu	2	Female	158	<20 years	532	Inflammatory bowel disease	1	Number	2014	0.30528844986340536	0.7428349169526547	0.12223104296200901
2	DALYs (Disability-Adjusted Life Years)	30	Vanuatu	3	Both	158	<20 years	532	Inflammatory bowel disease	1	Number	2014	0.8249867660714	1.651427796138572	0.4588038984573747
2	DALYs (Disability-Adjusted Life Years)	30	Vanuatu	1	Male	158	<20 years	532	Inflammatory bowel disease	2	Percent	2014	3.24965939681362e-05	6.731903922052919e-05	1.7366554314512154e-05
2	DALYs (Disability-Adjusted Life Years)	30	Vanuatu	2	Female	158	<20 years	532	Inflammatory bowel disease	2	Percent	2014	2.2702086537412568e-05	5.5359841782426136e-05	9.560255478511674e-06
2	DALYs (Disability-Adjusted Life Years)	30	Vanuatu	3	Both	158	<20 years	532	Inflammatory bowel disease	2	Percent	2014	2.801041203007829e-05	5.473240424898272e-05	1.6591154119227936e-05
2	DALYs (Disability-Adjusted Life Years)	30	Vanuatu	1	Male	158	<20 years	532	Inflammatory bowel disease	3	Rate	2014	0.7575964589193429	1.5905497640184765	0.39210548870477063
2	DALYs (Disability-Adjusted Life Years)	30	Vanuatu	2	Female	158	<20 years	532	Inflammatory bowel disease	3	Rate	2014	0.4746145979481362	1.1548432166662919	0.19002565389601767
2	DALYs (Disability-Adjusted Life Years)	30	Vanuatu	3	Both	158	<20 years	532	Inflammatory bowel disease	3	Rate	2014	0.6206559800022595	1.2424060353068125	0.3451684256487502
2	DALYs (Disability-Adjusted Life Years)	46	Croatia	1	Male	158	<20 years	532	Inflammatory bowel disease	1	Number	2016	14.430375724934338	17.27428351301672	12.056757942114274
2	DALYs (Disability-Adjusted Life Years)	46	Croatia	2	Female	158	<20 years	532	Inflammatory bowel disease	1	Number	2016	11.016687213998978	13.312220603989925	9.191308772772011
2	DALYs (Disability-Adjusted Life Years)	46	Croatia	3	Both	158	<20 years	532	Inflammatory bowel disease	1	Number	2016	25.447062938933293	30.62464140573504	21.736580807492984
2	DALYs (Disability-Adjusted Life Years)	46	Croatia	1	Male	158	<20 years	532	Inflammatory bowel disease	2	Percent	2016	0.00043939038819379027	0.0005130383721373484	0.0003688660520877547
2	DALYs (Disability-Adjusted Life Years)	46	Croatia	2	Female	158	<20 years	532	Inflammatory bowel disease	2	Percent	2016	0.0003942524927258345	0.00046290720912257655	0.0003358598770633324
2	DALYs (Disability-Adjusted Life Years)	46	Croatia	3	Both	158	<20 years	532	Inflammatory bowel disease	2	Percent	2016	0.00041861934707840357	0.0004824914045648797	0.00035517471803459856
2	DALYs (Disability-Adjusted Life Years)	46	Croatia	1	Male	158	<20 years	532	Inflammatory bowel disease	3	Rate	2016	3.251959883719234	3.892849228260726	2.7170528268173215
2	DALYs (Disability-Adjusted Life Years)	46	Croatia	2	Female	158	<20 years	532	Inflammatory bowel disease	3	Rate	2016	2.621661675621091	3.1679340528562845	2.1872729515054843
2	DALYs (Disability-Adjusted Life Years)	46	Croatia	3	Both	158	<20 years	532	Inflammatory bowel disease	3	Rate	2016	2.9453924928333723	3.5446758279581294	2.5159195025333454
2	DALYs (Disability-Adjusted Life Years)	115	Jamaica	1	Male	1	<5 years	532	Inflammatory bowel disease	1	Number	2016	0.6483709675856213	0.9466031351595032	0.43277117711310453
2	DALYs (Disability-Adjusted Life Years)	115	Jamaica	2	Female	1	<5 years	532	Inflammatory bowel disease	1	Number	2016	0.873721721562383	1.224486620602235	0.5915274246621424
2	DALYs (Disability-Adjusted Life Years)	115	Jamaica	3	Both	1	<5 years	532	Inflammatory bowel disease	1	Number	2016	1.522092689148003	2.0986402014975276	1.1016099614525183
2	DALYs (Disability-Adjusted Life Years)	115	Jamaica	1	Male	1	<5 years	532	Inflammatory bowel disease	2	Percent	2016	1.8506129892302638e-05	2.512716906988276e-05	1.3125395145838907e-05
2	DALYs (Disability-Adjusted Life Years)	115	Jamaica	2	Female	1	<5 years	532	Inflammatory bowel disease	2	Percent	2016	2.9941736949593763e-05	4.129168038300019e-05	2.1358191349890022e-05
2	DALYs (Disability-Adjusted Life Years)	115	Jamaica	3	Both	1	<5 years	532	Inflammatory bowel disease	2	Percent	2016	2.371108216018942e-05	3.0992727812170324e-05	1.8282254303457973e-05
2	DALYs (Disability-Adjusted Life Years)	115	Jamaica	1	Male	1	<5 years	532	Inflammatory bowel disease	3	Rate	2016	0.6674623039834868	0.9744759422284242	0.44551415997110116
2	DALYs (Disability-Adjusted Life Years)	115	Jamaica	2	Female	1	<5 years	532	Inflammatory bowel disease	3	Rate	2016	0.9293192393319867	1.3024043545528552	0.6291680780787161
2	DALYs (Disability-Adjusted Life Years)	115	Jamaica	3	Both	1	<5 years	532	Inflammatory bowel disease	3	Rate	2016	0.7962522134745973	1.0978614624741116	0.5762851214292514
2	DALYs (Disability-Adjusted Life Years)	115	Jamaica	1	Male	6	5-9 years	532	Inflammatory bowel disease	1	Number	2016	1.0893124554068823	1.4983482460368163	0.7975033276863095
2	DALYs (Disability-Adjusted Life Years)	115	Jamaica	2	Female	6	5-9 years	532	Inflammatory bowel disease	1	Number	2016	1.0432559733616746	1.3673845395362647	0.7286437588504832
2	DALYs (Disability-Adjusted Life Years)	115	Jamaica	3	Both	6	5-9 years	532	Inflammatory bowel disease	1	Number	2016	2.132568428768557	2.665839442719786	1.6646510632025393
2	DALYs (Disability-Adjusted Life Years)	115	Jamaica	1	Male	6	5-9 years	532	Inflammatory bowel disease	2	Percent	2016	0.000175665020358975	0.00024845282422819955	0.00012197257560485426
2	DALYs (Disability-Adjusted Life Years)	115	Jamaica	2	Female	6	5-9 years	532	Inflammatory bowel disease	2	Percent	2016	0.00018399856568294617	0.00025378807107230523	0.00012270002785856913
2	DALYs (Disability-Adjusted Life Years)	115	Jamaica	3	Both	6	5-9 years	532	Inflammatory bowel disease	2	Percent	2016	0.0001794932576172076	0.00023522111935577497	0.0001307422797810123
2	DALYs (Disability-Adjusted Life Years)	115	Jamaica	1	Male	6	5-9 years	532	Inflammatory bowel disease	3	Rate	2016	0.991857551227718	1.364299118057283	0.726155010684643
2	DALYs (Disability-Adjusted Life Years)	115	Jamaica	2	Female	6	5-9 years	532	Inflammatory bowel disease	3	Rate	2016	0.9784794374787549	1.282482620972971	0.6834017283266071
2	DALYs (Disability-Adjusted Life Years)	115	Jamaica	3	Both	6	5-9 years	532	Inflammatory bowel disease	3	Rate	2016	0.9852675534779338	1.2316439980358336	0.7690851361722031
2	DALYs (Disability-Adjusted Life Years)	115	Jamaica	1	Male	7	10-14 years	532	Inflammatory bowel disease	1	Number	2016	1.2971513973002144	1.6271053988992246	0.9756113052404252
2	DALYs (Disability-Adjusted Life Years)	115	Jamaica	2	Female	7	10-14 years	532	Inflammatory bowel disease	1	Number	2016	1.3389261297347534	1.7381017790611373	1.0225627292719064
2	DALYs (Disability-Adjusted Life Years)	115	Jamaica	3	Both	7	10-14 years	532	Inflammatory bowel disease	1	Number	2016	2.6360775270349683	3.218739024061149	2.1264068282309574
2	DALYs (Disability-Adjusted Life Years)	115	Jamaica	1	Male	7	10-14 years	532	Inflammatory bowel disease	2	Percent	2016	0.00015364730762781266	0.00019632685056383028	0.00011939482837812501
2	DALYs (Disability-Adjusted Life Years)	115	Jamaica	2	Female	7	10-14 years	532	Inflammatory bowel disease	2	Percent	2016	0.00015406844109902475	0.00020180848324573698	0.00011225676460359024
2	DALYs (Disability-Adjusted Life Years)	115	Jamaica	3	Both	7	10-14 years	532	Inflammatory bowel disease	2	Percent	2016	0.00015380818064241925	0.0001926743436134814	0.0001196567182140768
2	DALYs (Disability-Adjusted Life Years)	115	Jamaica	1	Male	7	10-14 years	532	Inflammatory bowel disease	3	Rate	2016	1.074845655229786	1.3482521564157819	0.8084110881838986
2	DALYs (Disability-Adjusted Life Years)	115	Jamaica	2	Female	7	10-14 years	532	Inflammatory bowel disease	3	Rate	2016	1.1510544730002374	1.494219720481762	0.8790816590344164
2	DALYs (Disability-Adjusted Life Years)	115	Jamaica	3	Both	7	10-14 years	532	Inflammatory bowel disease	3	Rate	2016	1.112248943808402	1.3580932439167257	0.8972018935524589
2	DALYs (Disability-Adjusted Life Years)	115	Jamaica	1	Male	8	15-19 years	532	Inflammatory bowel disease	1	Number	2016	3.2843027915524767	4.3083082132972095	2.4364009842564243
2	DALYs (Disability-Adjusted Life Years)	115	Jamaica	2	Female	8	15-19 years	532	Inflammatory bowel disease	1	Number	2016	3.011639544011147	4.271895556244746	2.222451345678848
2	DALYs (Disability-Adjusted Life Years)	115	Jamaica	3	Both	8	15-19 years	532	Inflammatory bowel disease	1	Number	2016	6.295942335563624	8.070889955779103	4.874315074971195
2	DALYs (Disability-Adjusted Life Years)	115	Jamaica	1	Male	8	15-19 years	532	Inflammatory bowel disease	2	Percent	2016	0.0002720325076779427	0.00034667302699544243	0.00021738058197401193
2	DALYs (Disability-Adjusted Life Years)	115	Jamaica	2	Female	8	15-19 years	532	Inflammatory bowel disease	2	Percent	2016	0.0002243666788634278	0.0003050201399028723	0.00017086609994486655
2	DALYs (Disability-Adjusted Life Years)	115	Jamaica	3	Both	8	15-19 years	532	Inflammatory bowel disease	2	Percent	2016	0.0002468833746862496	0.0003039978524225872	0.00019919400096857307
2	DALYs (Disability-Adjusted Life Years)	115	Jamaica	1	Male	8	15-19 years	532	Inflammatory bowel disease	3	Rate	2016	2.4142819567710103	3.167025528317706	1.7909916682709217
2	DALYs (Disability-Adjusted Life Years)	115	Jamaica	2	Female	8	15-19 years	532	Inflammatory bowel disease	3	Rate	2016	2.3148280015025717	3.2834950227540047	1.7082365043269694
2	DALYs (Disability-Adjusted Life Years)	115	Jamaica	3	Both	8	15-19 years	532	Inflammatory bowel disease	3	Rate	2016	2.365663787246441	3.032590052705495	1.8314955960371728
2	DALYs (Disability-Adjusted Life Years)	115	Jamaica	1	Male	158	<20 years	532	Inflammatory bowel disease	1	Number	2016	6.319137611845193	7.7034264483393455	5.187953035464387
2	DALYs (Disability-Adjusted Life Years)	115	Jamaica	2	Female	158	<20 years	532	Inflammatory bowel disease	1	Number	2016	6.267543368669959	7.918204850863711	5.093491979537212
2	DALYs (Disability-Adjusted Life Years)	115	Jamaica	3	Both	158	<20 years	532	Inflammatory bowel disease	1	Number	2016	12.586680980515164	15.107885347092065	10.529482557880792
2	DALYs (Disability-Adjusted Life Years)	115	Jamaica	1	Male	158	<20 years	532	Inflammatory bowel disease	2	Percent	2016	0.00010232120470924632	0.00012086981482793615	8.652178254791493e-05
2	DALYs (Disability-Adjusted Life Years)	115	Jamaica	2	Female	158	<20 years	532	Inflammatory bowel disease	2	Percent	2016	0.00010971058252706881	0.0001309372159486486	9.18680284263539e-05
2	DALYs (Disability-Adjusted Life Years)	115	Jamaica	3	Both	158	<20 years	532	Inflammatory bowel disease	2	Percent	2016	0.00010585839264762202	0.000121393083396092	9.124349979793258e-05
2	DALYs (Disability-Adjusted Life Years)	115	Jamaica	1	Male	158	<20 years	532	Inflammatory bowel disease	3	Rate	2016	1.3628106318759377	1.661351929730428	1.118854816700122
2	DALYs (Disability-Adjusted Life Years)	115	Jamaica	2	Female	158	<20 years	532	Inflammatory bowel disease	3	Rate	2016	1.4019427167851644	1.7711675799759266	1.139327414854601
2	DALYs (Disability-Adjusted Life Years)	115	Jamaica	3	Both	158	<20 years	532	Inflammatory bowel disease	3	Rate	2016	1.3820195554979322	1.6588481923252265	1.1561388444493677
2	DALYs (Disability-Adjusted Life Years)	39	Tajikistan	1	Male	1	<5 years	532	Inflammatory bowel disease	1	Number	2013	106.16320897610403	243.32467736293478	21.47848529223009
2	DALYs (Disability-Adjusted Life Years)	39	Tajikistan	2	Female	1	<5 years	532	Inflammatory bowel disease	1	Number	2013	105.21052202465057	281.73628425629227	25.58430284676838
2	DALYs (Disability-Adjusted Life Years)	39	Tajikistan	3	Both	1	<5 years	532	Inflammatory bowel disease	1	Number	2013	211.37373100075473	425.11962804190506	92.57004217992737
2	DALYs (Disability-Adjusted Life Years)	39	Tajikistan	1	Male	1	<5 years	532	Inflammatory bowel disease	2	Percent	2013	0.00018032602009274357	0.00039337562801765633	3.922097048309022e-05
2	DALYs (Disability-Adjusted Life Years)	39	Tajikistan	2	Female	1	<5 years	532	Inflammatory bowel disease	2	Percent	2013	0.0002474989621624962	0.0006405290704768281	6.301978329220902e-05
2	DALYs (Disability-Adjusted Life Years)	39	Tajikistan	3	Both	1	<5 years	532	Inflammatory bowel disease	2	Percent	2013	0.00020861920956537455	0.0003998013404243369	9.420310047021706e-05
2	DALYs (Disability-Adjusted Life Years)	39	Tajikistan	1	Male	1	<5 years	532	Inflammatory bowel disease	3	Rate	2013	17.85148699035356	40.915373171831334	3.6116363141684005
2	DALYs (Disability-Adjusted Life Years)	39	Tajikistan	2	Female	1	<5 years	532	Inflammatory bowel disease	3	Rate	2013	18.806406186753836	50.36042876043477	4.5732003043242795
2	DALYs (Disability-Adjusted Life Years)	39	Tajikistan	3	Both	1	<5 years	532	Inflammatory bowel disease	3	Rate	2013	18.314358757077507	36.83425251459939	8.020679554712196
2	DALYs (Disability-Adjusted Life Years)	39	Tajikistan	1	Male	6	5-9 years	532	Inflammatory bowel disease	1	Number	2013	51.33497348204467	110.9593853559023	22.253780044718933
2	DALYs (Disability-Adjusted Life Years)	39	Tajikistan	2	Female	6	5-9 years	532	Inflammatory bowel disease	1	Number	2013	47.34020272639029	114.09117335425645	15.573081809725354
2	DALYs (Disability-Adjusted Life Years)	39	Tajikistan	3	Both	6	5-9 years	532	Inflammatory bowel disease	1	Number	2013	98.67517620843493	180.3633432824393	48.426676945469474
2	DALYs (Disability-Adjusted Life Years)	39	Tajikistan	1	Male	6	5-9 years	532	Inflammatory bowel disease	2	Percent	2013	0.0011510299925946788	0.002454715884683132	0.0004994865231150612
2	DALYs (Disability-Adjusted Life Years)	39	Tajikistan	2	Female	6	5-9 years	532	Inflammatory bowel disease	2	Percent	2013	0.0013723575901422895	0.0033360495986354192	0.00044385892440584613
2	DALYs (Disability-Adjusted Life Years)	39	Tajikistan	3	Both	6	5-9 years	532	Inflammatory bowel disease	2	Percent	2013	0.0012471208817733477	0.002293012950749058	0.0006046468661323333
2	DALYs (Disability-Adjusted Life Years)	39	Tajikistan	1	Male	6	5-9 years	532	Inflammatory bowel disease	3	Rate	2013	10.915485542725056	23.59357538395614	4.731877662975231
2	DALYs (Disability-Adjusted Life Years)	39	Tajikistan	2	Female	6	5-9 years	532	Inflammatory bowel disease	3	Rate	2013	10.693264446049653	25.771057523525393	3.5176672772997324
2	DALYs (Disability-Adjusted Life Years)	39	Tajikistan	3	Both	6	5-9 years	532	Inflammatory bowel disease	3	Rate	2013	10.807731953005858	19.7549043563598	5.304095355207509
2	DALYs (Disability-Adjusted Life Years)	39	Tajikistan	1	Male	7	10-14 years	532	Inflammatory bowel disease	1	Number	2013	25.2169250997139	55.92168702620782	10.842278698202488
2	DALYs (Disability-Adjusted Life Years)	39	Tajikistan	2	Female	7	10-14 years	532	Inflammatory bowel disease	1	Number	2013	23.380024703381935	46.78715779242428	10.130482432031858
2	DALYs (Disability-Adjusted Life Years)	39	Tajikistan	3	Both	7	10-14 years	532	Inflammatory bowel disease	1	Number	2013	48.59694980309584	83.40807712165551	26.17888766362761
2	DALYs (Disability-Adjusted Life Years)	39	Tajikistan	1	Male	7	10-14 years	532	Inflammatory bowel disease	2	Percent	2013	0.0006585105777889213	0.0014960202579236913	0.000277147953679111
2	DALYs (Disability-Adjusted Life Years)	39	Tajikistan	2	Female	7	10-14 years	532	Inflammatory bowel disease	2	Percent	2013	0.0007108320645475375	0.0014301212023188766	0.00029435734023634764
2	DALYs (Disability-Adjusted Life Years)	39	Tajikistan	3	Both	7	10-14 years	532	Inflammatory bowel disease	2	Percent	2013	0.0006823996554117278	0.0012274785211028913	0.00037850654101329766
2	DALYs (Disability-Adjusted Life Years)	39	Tajikistan	1	Male	7	10-14 years	532	Inflammatory bowel disease	3	Rate	2013	5.56986317662386	12.351868600565146	2.3948204879466646
2	DALYs (Disability-Adjusted Life Years)	39	Tajikistan	2	Female	7	10-14 years	532	Inflammatory bowel disease	3	Rate	2013	5.453781774341957	10.913887033005361	2.36310445151561
2	DALYs (Disability-Adjusted Life Years)	39	Tajikistan	3	Both	7	10-14 years	532	Inflammatory bowel disease	3	Rate	2013	5.51340578605625	9.462786797723405	2.9700388872547423
2	DALYs (Disability-Adjusted Life Years)	39	Tajikistan	1	Male	8	15-19 years	532	Inflammatory bowel disease	1	Number	2013	22.479634590352692	43.536782610764476	10.542868166388047
2	DALYs (Disability-Adjusted Life Years)	39	Tajikistan	2	Female	8	15-19 years	532	Inflammatory bowel disease	1	Number	2013	22.798497544326537	44.28003698006253	11.61261011244105
2	DALYs (Disability-Adjusted Life Years)	39	Tajikistan	3	Both	8	15-19 years	532	Inflammatory bowel disease	1	Number	2013	45.27813213467922	76.54734610086925	25.80967421586315
2	DALYs (Disability-Adjusted Life Years)	39	Tajikistan	1	Male	8	15-19 years	532	Inflammatory bowel disease	2	Percent	2013	0.0004973246330890211	0.0009743656902894992	0.00023071593798883045
2	DALYs (Disability-Adjusted Life Years)	39	Tajikistan	2	Female	8	15-19 years	532	Inflammatory bowel disease	2	Percent	2013	0.0005344682166690364	0.0010734753274140854	0.0002696608558543519
2	DALYs (Disability-Adjusted Life Years)	39	Tajikistan	3	Both	8	15-19 years	532	Inflammatory bowel disease	2	Percent	2013	0.0005152050704210027	0.0008786377466619038	0.0002992629041724281
2	DALYs (Disability-Adjusted Life Years)	39	Tajikistan	1	Male	8	15-19 years	532	Inflammatory bowel disease	3	Rate	2013	4.991095303380708	9.666359581580897	2.340805833739119
2	DALYs (Disability-Adjusted Life Years)	39	Tajikistan	2	Female	8	15-19 years	532	Inflammatory bowel disease	3	Rate	2013	5.262497757889366	10.221006663872274	2.680498333767266
2	DALYs (Disability-Adjusted Life Years)	39	Tajikistan	3	Both	8	15-19 years	532	Inflammatory bowel disease	3	Rate	2013	5.124159813080538	8.662919961479988	2.9208999835117373
2	DALYs (Disability-Adjusted Life Years)	39	Tajikistan	1	Male	158	<20 years	532	Inflammatory bowel disease	1	Number	2013	205.19474214821506	383.4389412337805	100.14284389083252
2	DALYs (Disability-Adjusted Life Years)	39	Tajikistan	2	Female	158	<20 years	532	Inflammatory bowel disease	1	Number	2013	198.72924699874946	465.7465705968898	71.87416901334115
2	DALYs (Disability-Adjusted Life Years)	39	Tajikistan	3	Both	158	<20 years	532	Inflammatory bowel disease	1	Number	2013	403.9239891469649	672.1489219364202	241.78893181931693
2	DALYs (Disability-Adjusted Life Years)	39	Tajikistan	1	Male	158	<20 years	532	Inflammatory bowel disease	2	Percent	2013	0.00028684811459136567	0.0005107160859476182	0.0001426844554380715
2	DALYs (Disability-Adjusted Life Years)	39	Tajikistan	2	Female	158	<20 years	532	Inflammatory bowel disease	2	Percent	2013	0.0003708815550965734	0.0008642047956741257	0.0001404436510648161
2	DALYs (Disability-Adjusted Life Years)	39	Tajikistan	3	Both	158	<20 years	532	Inflammatory bowel disease	2	Percent	2013	0.0003229044205952272	0.0005209189670959841	0.0001957323507126447
2	DALYs (Disability-Adjusted Life Years)	39	Tajikistan	1	Male	158	<20 years	532	Inflammatory bowel disease	3	Rate	2013	10.425869460247542	19.48239172907916	5.088221105731913
2	DALYs (Disability-Adjusted Life Years)	39	Tajikistan	2	Female	158	<20 years	532	Inflammatory bowel disease	3	Rate	2013	10.66104058073581	24.985467234740863	3.8557657925545117
2	DALYs (Disability-Adjusted Life Years)	39	Tajikistan	3	Both	158	<20 years	532	Inflammatory bowel disease	3	Rate	2013	10.540262062857407	17.53950241340895	6.309401703662379
2	DALYs (Disability-Adjusted Life Years)	46	Croatia	1	Male	158	<20 years	532	Inflammatory bowel disease	1	Number	2007	21.585172790304973	26.138703487933824	17.919426995390324
2	DALYs (Disability-Adjusted Life Years)	46	Croatia	2	Female	158	<20 years	532	Inflammatory bowel disease	1	Number	2007	16.76831211965285	20.450888656094712	13.694325374566379
2	DALYs (Disability-Adjusted Life Years)	46	Croatia	3	Both	158	<20 years	532	Inflammatory bowel disease	1	Number	2007	38.35348490995782	45.85558584214694	31.71753949356016
2	DALYs (Disability-Adjusted Life Years)	46	Croatia	1	Male	158	<20 years	532	Inflammatory bowel disease	2	Percent	2007	0.0005008928130455382	0.0005853095905949217	0.0004230395899350747
2	DALYs (Disability-Adjusted Life Years)	46	Croatia	2	Female	158	<20 years	532	Inflammatory bowel disease	2	Percent	2007	0.00047037483448962336	0.0005415801941961436	0.00040926916241751507
2	DALYs (Disability-Adjusted Life Years)	46	Croatia	3	Both	158	<20 years	532	Inflammatory bowel disease	2	Percent	2007	0.0004870527577358203	0.0005555316923014857	0.0004281224965708582
2	DALYs (Disability-Adjusted Life Years)	46	Croatia	1	Male	158	<20 years	532	Inflammatory bowel disease	3	Rate	2007	4.365480474096976	5.286406590455346	3.6241038890602932
2	DALYs (Disability-Adjusted Life Years)	46	Croatia	2	Female	158	<20 years	532	Inflammatory bowel disease	3	Rate	2007	3.5646125088550207	4.347455665217286	2.911143541591033
2	DALYs (Disability-Adjusted Life Years)	46	Croatia	3	Both	158	<20 years	532	Inflammatory bowel disease	3	Rate	2007	3.975023803344732	4.752554967737144	3.2872625464523098
2	DALYs (Disability-Adjusted Life Years)	47	Czechia	1	Male	1	<5 years	532	Inflammatory bowel disease	1	Number	2020	5.282246098698394	7.7713018744081825	3.5371524310979314
2	DALYs (Disability-Adjusted Life Years)	47	Czechia	2	Female	1	<5 years	532	Inflammatory bowel disease	1	Number	2020	4.468168251601064	6.000150399913054	3.3215572479358064
2	DALYs (Disability-Adjusted Life Years)	47	Czechia	3	Both	1	<5 years	532	Inflammatory bowel disease	1	Number	2020	9.750414350299465	12.742191993853366	7.358121422965612
2	DALYs (Disability-Adjusted Life Years)	47	Czechia	1	Male	1	<5 years	532	Inflammatory bowel disease	2	Percent	2020	0.00022173151772836083	0.0003171093626461158	0.00015170380998796233
2	DALYs (Disability-Adjusted Life Years)	47	Czechia	2	Female	1	<5 years	532	Inflammatory bowel disease	2	Percent	2020	0.0002469638379809509	0.0003295484122182371	0.0001815872814793285
2	DALYs (Disability-Adjusted Life Years)	47	Czechia	3	Both	1	<5 years	532	Inflammatory bowel disease	2	Percent	2020	0.00023263140542822055	0.0003058414642345545	0.00017448003588252077
2	DALYs (Disability-Adjusted Life Years)	47	Czechia	1	Male	1	<5 years	532	Inflammatory bowel disease	3	Rate	2020	1.814298346319522	2.669216821034304	1.2149092803537485
2	DALYs (Disability-Adjusted Life Years)	47	Czechia	2	Female	1	<5 years	532	Inflammatory bowel disease	3	Rate	2020	1.61062650744886	2.1628552772866088	1.1973112578330778
2	DALYs (Disability-Adjusted Life Years)	47	Czechia	3	Both	1	<5 years	532	Inflammatory bowel disease	3	Rate	2020	1.7149211488697906	2.241120607612676	1.294160185490791
2	DALYs (Disability-Adjusted Life Years)	47	Czechia	1	Male	6	5-9 years	532	Inflammatory bowel disease	1	Number	2020	4.181992153054326	5.300767183905562	3.1841740018790476
2	DALYs (Disability-Adjusted Life Years)	47	Czechia	2	Female	6	5-9 years	532	Inflammatory bowel disease	1	Number	2020	3.7069329167443437	4.373624257618273	3.1697959821797816
2	DALYs (Disability-Adjusted Life Years)	47	Czechia	3	Both	6	5-9 years	532	Inflammatory bowel disease	1	Number	2020	7.888925069798666	9.50990408431921	6.650112543545848
2	DALYs (Disability-Adjusted Life Years)	47	Czechia	1	Male	6	5-9 years	532	Inflammatory bowel disease	2	Percent	2020	0.0003839131642023154	0.0005236981742585498	0.00027627543552868894
2	DALYs (Disability-Adjusted Life Years)	47	Czechia	2	Female	6	5-9 years	532	Inflammatory bowel disease	2	Percent	2020	0.0003861194834025535	0.0004944685257070919	0.0002963451185420846
2	DALYs (Disability-Adjusted Life Years)	47	Czechia	3	Both	6	5-9 years	532	Inflammatory bowel disease	2	Percent	2020	0.000384820160187885	0.0004902372284753509	0.00029843984713815027
2	DALYs (Disability-Adjusted Life Years)	47	Czechia	1	Male	6	5-9 years	532	Inflammatory bowel disease	3	Rate	2020	1.4554082953968932	1.8447620772768036	1.1081496776451965
2	DALYs (Disability-Adjusted Life Years)	47	Czechia	2	Female	6	5-9 years	532	Inflammatory bowel disease	3	Rate	2020	1.3543643853172314	1.5979466211867859	1.158116125488555
2	DALYs (Disability-Adjusted Life Years)	47	Czechia	3	Both	6	5-9 years	532	Inflammatory bowel disease	3	Rate	2020	1.4061145062403957	1.6950362650937572	1.1853097390174199
2	DALYs (Disability-Adjusted Life Years)	47	Czechia	1	Male	7	10-14 years	532	Inflammatory bowel disease	1	Number	2020	7.9222671202484225	10.615626861905534	5.685921018103043
2	DALYs (Disability-Adjusted Life Years)	47	Czechia	2	Female	7	10-14 years	532	Inflammatory bowel disease	1	Number	2020	7.877486179881043	10.736796960070812	5.747759254267745
2	DALYs (Disability-Adjusted Life Years)	47	Czechia	3	Both	7	10-14 years	532	Inflammatory bowel disease	1	Number	2020	15.799753300129467	21.361263936901505	11.566084152101975
2	DALYs (Disability-Adjusted Life Years)	47	Czechia	1	Male	7	10-14 years	532	Inflammatory bowel disease	2	Percent	2020	0.0005136803846641075	0.0006517849558893571	0.0004119684684943146
2	DALYs (Disability-Adjusted Life Years)	47	Czechia	2	Female	7	10-14 years	532	Inflammatory bowel disease	2	Percent	2020	0.0004839950549895249	0.0006106284957762989	0.0003814540110105006
2	DALYs (Disability-Adjusted Life Years)	47	Czechia	3	Both	7	10-14 years	532	Inflammatory bowel disease	2	Percent	2020	0.0004982852970883237	0.0006154724869847387	0.0003995282724794666
2	DALYs (Disability-Adjusted Life Years)	47	Czechia	1	Male	7	10-14 years	532	Inflammatory bowel disease	3	Rate	2020	2.631853306764855	3.526613308516139	1.8889176300620676
2	DALYs (Disability-Adjusted Life Years)	47	Czechia	2	Female	7	10-14 years	532	Inflammatory bowel disease	3	Rate	2020	2.749702127994831	3.7477683584334733	2.0063032154885563
2	DALYs (Disability-Adjusted Life Years)	47	Czechia	3	Both	7	10-14 years	532	Inflammatory bowel disease	3	Rate	2020	2.689320434203536	3.635960797277356	1.9686957044899318
2	DALYs (Disability-Adjusted Life Years)	47	Czechia	1	Male	8	15-19 years	532	Inflammatory bowel disease	1	Number	2020	21.57382593589571	29.966988562520328	15.18774945446247
2	DALYs (Disability-Adjusted Life Years)	47	Czechia	2	Female	8	15-19 years	532	Inflammatory bowel disease	1	Number	2020	21.456355612712443	29.657494443363092	14.967383738694615
2	DALYs (Disability-Adjusted Life Years)	47	Czechia	3	Both	8	15-19 years	532	Inflammatory bowel disease	1	Number	2020	43.030181548608155	58.778176776620896	30.446779816567005
2	DALYs (Disability-Adjusted Life Years)	47	Czechia	1	Male	8	15-19 years	532	Inflammatory bowel disease	2	Percent	2020	0.0010194212902953318	0.0013310982057087503	0.0007966027189668605
2	DALYs (Disability-Adjusted Life Years)	47	Czechia	2	Female	8	15-19 years	532	Inflammatory bowel disease	2	Percent	2020	0.0010547134714984745	0.0013217071155916596	0.0008179861397063432
2	DALYs (Disability-Adjusted Life Years)	47	Czechia	3	Both	8	15-19 years	532	Inflammatory bowel disease	2	Percent	2020	0.0010362933271926555	0.0012865386377614513	0.0008207142265383484
2	DALYs (Disability-Adjusted Life Years)	47	Czechia	1	Male	8	15-19 years	532	Inflammatory bowel disease	3	Rate	2020	8.626109314779328	11.982043423505061	6.072691391362798
2	DALYs (Disability-Adjusted Life Years)	47	Czechia	2	Female	8	15-19 years	532	Inflammatory bowel disease	3	Rate	2020	9.061515014410752	12.525045540777386	6.321072176594248
2	DALYs (Disability-Adjusted Life Years)	47	Czechia	3	Both	8	15-19 years	532	Inflammatory bowel disease	3	Rate	2020	8.837859185128806	12.07229973974363	6.253386413335844
2	DALYs (Disability-Adjusted Life Years)	47	Czechia	1	Male	158	<20 years	532	Inflammatory bowel disease	1	Number	2020	38.960331307896844	51.454320145950376	29.62997219172035
2	DALYs (Disability-Adjusted Life Years)	47	Czechia	2	Female	158	<20 years	532	Inflammatory bowel disease	1	Number	2020	37.508942960938946	48.91178945007144	28.871287416741147
2	DALYs (Disability-Adjusted Life Years)	47	Czechia	3	Both	158	<20 years	532	Inflammatory bowel disease	1	Number	2020	76.46927426883573	98.68224384786973	58.87504404078461
2	DALYs (Disability-Adjusted Life Years)	47	Czechia	1	Male	158	<20 years	532	Inflammatory bowel disease	2	Percent	2020	0.0005450757558140819	0.0006753907622841918	0.0004501178716568656
2	DALYs (Disability-Adjusted Life Years)	47	Czechia	2	Female	158	<20 years	532	Inflammatory bowel disease	2	Percent	2020	0.0005814488051826845	0.0006952784536962671	0.00048020835484899
2	DALYs (Disability-Adjusted Life Years)	47	Czechia	3	Both	158	<20 years	532	Inflammatory bowel disease	2	Percent	2020	0.0005622439966901734	0.0006720817002234658	0.0004649455836799992
2	DALYs (Disability-Adjusted Life Years)	47	Czechia	1	Male	158	<20 years	532	Inflammatory bowel disease	3	Rate	2020	3.449035322989553	4.555088772251401	2.62304804086016
2	DALYs (Disability-Adjusted Life Years)	47	Czechia	2	Female	158	<20 years	532	Inflammatory bowel disease	3	Rate	2020	3.4911805013386603	4.55251127155189	2.6872225053858942
2	DALYs (Disability-Adjusted Life Years)	47	Czechia	3	Both	158	<20 years	532	Inflammatory bowel disease	3	Rate	2020	3.4695800493657356	4.477431592688058	2.6712909225644887
2	DALYs (Disability-Adjusted Life Years)	118	Suriname	1	Male	1	<5 years	532	Inflammatory bowel disease	1	Number	2014	0.4800177751156319	0.9893033909395597	0.17210041767043383
2	DALYs (Disability-Adjusted Life Years)	118	Suriname	2	Female	1	<5 years	532	Inflammatory bowel disease	1	Number	2014	0.9601648264315352	2.119099038482592	0.34737880426447065
2	DALYs (Disability-Adjusted Life Years)	118	Suriname	3	Both	1	<5 years	532	Inflammatory bowel disease	1	Number	2014	1.4401826015471668	2.7838658871525332	0.6924817918195747
2	DALYs (Disability-Adjusted Life Years)	118	Suriname	1	Male	1	<5 years	532	Inflammatory bowel disease	2	Percent	2014	3.330254043037826e-05	6.975759934109641e-05	1.1860075620116778e-05
2	DALYs (Disability-Adjusted Life Years)	118	Suriname	2	Female	1	<5 years	532	Inflammatory bowel disease	2	Percent	2014	8.679723789977756e-05	0.00018431578486294292	3.2309643747527254e-05
2	DALYs (Disability-Adjusted Life Years)	118	Suriname	3	Both	1	<5 years	532	Inflammatory bowel disease	2	Percent	2014	5.657458915307951e-05	0.00010241780813070803	2.6154295554476916e-05
2	DALYs (Disability-Adjusted Life Years)	118	Suriname	1	Male	1	<5 years	532	Inflammatory bowel disease	3	Rate	2014	1.9890708943287825	4.099420235229051	0.713140115712643
2	DALYs (Disability-Adjusted Life Years)	118	Suriname	2	Female	1	<5 years	532	Inflammatory bowel disease	3	Rate	2014	4.141698362446348	9.140794138610124	1.4984283793417197
2	DALYs (Disability-Adjusted Life Years)	118	Suriname	3	Both	1	<5 years	532	Inflammatory bowel disease	3	Rate	2014	3.043777054757214	5.883606080043811	1.4635367671524777
2	DALYs (Disability-Adjusted Life Years)	118	Suriname	1	Male	6	5-9 years	532	Inflammatory bowel disease	1	Number	2014	0.5104784316032162	0.920230384685149	0.25656164367316314
2	DALYs (Disability-Adjusted Life Years)	118	Suriname	2	Female	6	5-9 years	532	Inflammatory bowel disease	1	Number	2014	0.8242623373396857	1.5411437875965301	0.3821540715961519
2	DALYs (Disability-Adjusted Life Years)	118	Suriname	3	Both	6	5-9 years	532	Inflammatory bowel disease	1	Number	2014	1.3347407689429007	2.0896764916908284	0.7801664656977947
2	DALYs (Disability-Adjusted Life Years)	118	Suriname	1	Male	6	5-9 years	532	Inflammatory bowel disease	2	Percent	2014	0.000296823297260512	0.000546822714161465	0.00015141028498903678
2	DALYs (Disability-Adjusted Life Years)	118	Suriname	2	Female	6	5-9 years	532	Inflammatory bowel disease	2	Percent	2014	0.00046680299008310865	0.0008830128292185956	0.000200760774085235
2	DALYs (Disability-Adjusted Life Years)	118	Suriname	3	Both	6	5-9 years	532	Inflammatory bowel disease	2	Percent	2014	0.0003821347811413361	0.0006011342384382435	0.00020789059155109345
2	DALYs (Disability-Adjusted Life Years)	118	Suriname	1	Male	6	5-9 years	532	Inflammatory bowel disease	3	Rate	2014	1.9875520742400679	3.582924755734542	0.9989249211794206
2	DALYs (Disability-Adjusted Life Years)	118	Suriname	2	Female	6	5-9 years	532	Inflammatory bowel disease	3	Rate	2014	3.414903380314376	6.3849297625314465	1.583257140083051
2	DALYs (Disability-Adjusted Life Years)	118	Suriname	3	Both	6	5-9 years	532	Inflammatory bowel disease	3	Rate	2014	2.6790734454100935	4.194370119390662	1.5659394767013506
2	DALYs (Disability-Adjusted Life Years)	118	Suriname	1	Male	7	10-14 years	532	Inflammatory bowel disease	1	Number	2014	0.43391288379382165	0.6852404340868044	0.2522627468126778
2	DALYs (Disability-Adjusted Life Years)	118	Suriname	2	Female	7	10-14 years	532	Inflammatory bowel disease	1	Number	2014	0.8072874493554855	1.3936011761485985	0.4461703219573016
2	DALYs (Disability-Adjusted Life Years)	118	Suriname	3	Both	7	10-14 years	532	Inflammatory bowel disease	1	Number	2014	1.2412003331493058	1.8994365516251803	0.8084465131069324
2	DALYs (Disability-Adjusted Life Years)	118	Suriname	1	Male	7	10-14 years	532	Inflammatory bowel disease	2	Percent	2014	0.00018721199527897112	0.00029588233425258776	0.00010926912192462247
2	DALYs (Disability-Adjusted Life Years)	118	Suriname	2	Female	7	10-14 years	532	Inflammatory bowel disease	2	Percent	2014	0.00035516031827203756	0.0006424560438922043	0.00019599555215495075
2	DALYs (Disability-Adjusted Life Years)	118	Suriname	3	Both	7	10-14 years	532	Inflammatory bowel disease	2	Percent	2014	0.0002701834034961551	0.00042912215726616986	0.00017065069060532846
2	DALYs (Disability-Adjusted Life Years)	118	Suriname	1	Male	7	10-14 years	532	Inflammatory bowel disease	3	Rate	2014	1.634183124292204	2.5807216040153533	0.9500605746584757
2	DALYs (Disability-Adjusted Life Years)	118	Suriname	2	Female	7	10-14 years	532	Inflammatory bowel disease	3	Rate	2014	3.298771381327066	5.694590793568005	1.8231596322292454
2	DALYs (Disability-Adjusted Life Years)	118	Suriname	3	Both	7	10-14 years	532	Inflammatory bowel disease	3	Rate	2014	2.432550524335411	3.72258631922384	1.584423510720118
2	DALYs (Disability-Adjusted Life Years)	118	Suriname	1	Male	8	15-19 years	532	Inflammatory bowel disease	1	Number	2014	1.334538865080258	2.2297950265768964	0.7966033039125192
2	DALYs (Disability-Adjusted Life Years)	118	Suriname	2	Female	8	15-19 years	532	Inflammatory bowel disease	1	Number	2014	1.4755581206894732	2.6108979746769316	0.8080970218197954
2	DALYs (Disability-Adjusted Life Years)	118	Suriname	3	Both	8	15-19 years	532	Inflammatory bowel disease	1	Number	2014	2.810096985769734	4.109900068832175	1.7744686338304623
2	DALYs (Disability-Adjusted Life Years)	118	Suriname	1	Male	8	15-19 years	532	Inflammatory bowel disease	2	Percent	2014	0.0003964317404020825	0.0006828653753380824	0.0002299411464587369
2	DALYs (Disability-Adjusted Life Years)	118	Suriname	2	Female	8	15-19 years	532	Inflammatory bowel disease	2	Percent	2014	0.0004074677386510308	0.0007233086942681783	0.00022282093884309006
2	DALYs (Disability-Adjusted Life Years)	118	Suriname	3	Both	8	15-19 years	532	Inflammatory bowel disease	2	Percent	2014	0.0004020832518422959	0.0005771305824500445	0.00025525837130389243
2	DALYs (Disability-Adjusted Life Years)	118	Suriname	1	Male	8	15-19 years	532	Inflammatory bowel disease	3	Rate	2014	5.465592105050558	9.132105787272634	3.262481777523663
2	DALYs (Disability-Adjusted Life Years)	118	Suriname	2	Female	8	15-19 years	532	Inflammatory bowel disease	3	Rate	2014	6.26145341456394	11.079208476708537	3.42911728492824
2	DALYs (Disability-Adjusted Life Years)	118	Suriname	3	Both	8	15-19 years	532	Inflammatory bowel disease	3	Rate	2014	5.85646234473679	8.565353834986503	3.698131697436084
2	DALYs (Disability-Adjusted Life Years)	118	Suriname	1	Male	158	<20 years	532	Inflammatory bowel disease	1	Number	2014	2.758947955592927	4.010317829722077	1.8734426643039992
2	DALYs (Disability-Adjusted Life Years)	118	Suriname	2	Female	158	<20 years	532	Inflammatory bowel disease	1	Number	2014	4.067272733816178	6.1002790696887725	2.4937001815041793
2	DALYs (Disability-Adjusted Life Years)	118	Suriname	3	Both	158	<20 years	532	Inflammatory bowel disease	1	Number	2014	6.8262206894091	9.406783911059279	4.787966062901413
2	DALYs (Disability-Adjusted Life Years)	118	Suriname	1	Male	158	<20 years	532	Inflammatory bowel disease	2	Percent	2014	0.0001265459457543631	0.00018179210442662144	8.897527212299289e-05
2	DALYs (Disability-Adjusted Life Years)	118	Suriname	2	Female	158	<20 years	532	Inflammatory bowel disease	2	Percent	2014	0.00021667045506559873	0.0003209354120080843	0.00013753487100251661
2	DALYs (Disability-Adjusted Life Years)	118	Suriname	3	Both	158	<20 years	532	Inflammatory bowel disease	2	Percent	2014	0.00016818893791861316	0.00022646385459071866	0.00012172277584213733
2	DALYs (Disability-Adjusted Life Years)	118	Suriname	1	Male	158	<20 years	532	Inflammatory bowel disease	3	Rate	2014	2.7374340193621096	3.979045865392689	1.8588337892325366
2	DALYs (Disability-Adjusted Life Years)	118	Suriname	2	Female	158	<20 years	532	Inflammatory bowel disease	3	Rate	2014	4.265257596104352	6.397225694755287	2.6150873909033057
2	DALYs (Disability-Adjusted Life Years)	118	Suriname	3	Both	158	<20 years	532	Inflammatory bowel disease	3	Rate	2014	3.4802067650465847	4.795853297768742	2.4410450000211403
2	DALYs (Disability-Adjusted Life Years)	396	San Marino	1	Male	1	<5 years	532	Inflammatory bowel disease	1	Number	2015	0.016187911522091734	0.04334735787968687	0.005577504147349091
2	DALYs (Disability-Adjusted Life Years)	396	San Marino	2	Female	1	<5 years	532	Inflammatory bowel disease	1	Number	2015	0.01317661818529675	0.03026567805601591	0.004405502582285316
2	DALYs (Disability-Adjusted Life Years)	396	San Marino	3	Both	1	<5 years	532	Inflammatory bowel disease	1	Number	2015	0.029364529707388492	0.062235663231204316	0.014004163809952124
2	DALYs (Disability-Adjusted Life Years)	396	San Marino	1	Male	1	<5 years	532	Inflammatory bowel disease	2	Percent	2015	0.00031195173710677534	0.0008454094082880909	0.00011346634822090006
2	DALYs (Disability-Adjusted Life Years)	396	San Marino	2	Female	1	<5 years	532	Inflammatory bowel disease	2	Percent	2015	0.0002709205230776441	0.0006207202132227738	9.310458150365265e-05
2	DALYs (Disability-Adjusted Life Years)	396	San Marino	3	Both	1	<5 years	532	Inflammatory bowel disease	2	Percent	2015	0.00029208396680562	0.0006305645402977228	0.00014433909313585412
2	DALYs (Disability-Adjusted Life Years)	396	San Marino	1	Male	1	<5 years	532	Inflammatory bowel disease	3	Rate	2015	2.1298346254039577	5.7031880614087145	0.7338291564138283
2	DALYs (Disability-Adjusted Life Years)	396	San Marino	2	Female	1	<5 years	532	Inflammatory bowel disease	3	Rate	2015	1.8800685512823256	4.318372794610172	0.6285866935713421
2	DALYs (Disability-Adjusted Life Years)	396	San Marino	3	Both	1	<5 years	532	Inflammatory bowel disease	3	Rate	2015	2.0100118714150397	4.260051945890141	0.9585896926577413
2	DALYs (Disability-Adjusted Life Years)	396	San Marino	1	Male	6	5-9 years	532	Inflammatory bowel disease	1	Number	2015	0.007769150023257671	0.013003609288981663	0.004723121773746984
2	DALYs (Disability-Adjusted Life Years)	396	San Marino	2	Female	6	5-9 years	532	Inflammatory bowel disease	1	Number	2015	0.0064401151581888515	0.012166037858337312	0.0036491999909504394
2	DALYs (Disability-Adjusted Life Years)	396	San Marino	3	Both	6	5-9 years	532	Inflammatory bowel disease	1	Number	2015	0.014209265181446516	0.022609853111993317	0.009504023892771945
2	DALYs (Disability-Adjusted Life Years)	396	San Marino	1	Male	6	5-9 years	532	Inflammatory bowel disease	2	Percent	2015	0.0002373356868215064	0.00037971599775401545	0.00014829573430351987
2	DALYs (Disability-Adjusted Life Years)	396	San Marino	2	Female	6	5-9 years	532	Inflammatory bowel disease	2	Percent	2015	0.00020140747101950058	0.00036117150660772016	0.00011454394112193706
2	DALYs (Disability-Adjusted Life Years)	396	San Marino	3	Both	6	5-9 years	532	Inflammatory bowel disease	2	Percent	2015	0.0002195860151566753	0.0003518104774063712	0.00014471481233457718
2	DALYs (Disability-Adjusted Life Years)	396	San Marino	1	Male	6	5-9 years	532	Inflammatory bowel disease	3	Rate	2015	0.8829255552552625	1.4777960159639771	0.5367594784680437
2	DALYs (Disability-Adjusted Life Years)	396	San Marino	2	Female	6	5-9 years	532	Inflammatory bowel disease	3	Rate	2015	0.7995304256055528	1.5103949522457372	0.4530425854535359
2	DALYs (Disability-Adjusted Life Years)	396	San Marino	3	Both	6	5-9 years	532	Inflammatory bowel disease	3	Rate	2015	0.8430697828206253	1.3414968127714209	0.563896532078486
2	DALYs (Disability-Adjusted Life Years)	396	San Marino	1	Male	7	10-14 years	532	Inflammatory bowel disease	1	Number	2015	0.03580399190299069	0.052348543390252564	0.023802932077204294
2	DALYs (Disability-Adjusted Life Years)	396	San Marino	2	Female	7	10-14 years	532	Inflammatory bowel disease	1	Number	2015	0.020499405933513813	0.03003718451667682	0.013751366568923272
2	DALYs (Disability-Adjusted Life Years)	396	San Marino	3	Both	7	10-14 years	532	Inflammatory bowel disease	1	Number	2015	0.0563033978365045	0.08250760205482145	0.03765824624996861
2	DALYs (Disability-Adjusted Life Years)	396	San Marino	1	Male	7	10-14 years	532	Inflammatory bowel disease	2	Percent	2015	0.0006838354318934876	0.0008996337351753734	0.000496051017781407
2	DALYs (Disability-Adjusted Life Years)	396	San Marino	2	Female	7	10-14 years	532	Inflammatory bowel disease	2	Percent	2015	0.00035477636784504414	0.00046910416124061935	0.0002573031894670415
2	DALYs (Disability-Adjusted Life Years)	396	San Marino	3	Both	7	10-14 years	532	Inflammatory bowel disease	2	Percent	2015	0.0005109856532688147	0.000671724781846635	0.00037575844415754735
2	DALYs (Disability-Adjusted Life Years)	396	San Marino	1	Male	7	10-14 years	532	Inflammatory bowel disease	3	Rate	2015	3.854273802629719	5.6352827902975315	2.562368402370236
2	DALYs (Disability-Adjusted Life Years)	396	San Marino	2	Female	7	10-14 years	532	Inflammatory bowel disease	3	Rate	2015	2.382620378805546	3.4911844852232394	1.598304181584923
2	DALYs (Disability-Adjusted Life Years)	396	San Marino	3	Both	7	10-14 years	532	Inflammatory bowel disease	3	Rate	2015	3.146645516925103	4.611128033017528	2.104618127698454
2	DALYs (Disability-Adjusted Life Years)	396	San Marino	1	Male	8	15-19 years	532	Inflammatory bowel disease	1	Number	2015	0.12682562440342657	0.21279095036229612	0.059095755934637874
2	DALYs (Disability-Adjusted Life Years)	396	San Marino	2	Female	8	15-19 years	532	Inflammatory bowel disease	1	Number	2015	0.07169721776333621	0.12096365964414757	0.03708179742055571
2	DALYs (Disability-Adjusted Life Years)	396	San Marino	3	Both	8	15-19 years	532	Inflammatory bowel disease	1	Number	2015	0.19852284216676291	0.3066769326112251	0.10862242430482628
2	DALYs (Disability-Adjusted Life Years)	396	San Marino	1	Male	8	15-19 years	532	Inflammatory bowel disease	2	Percent	2015	0.0016013554330286527	0.002575229481658973	0.0007962727842647596
2	DALYs (Disability-Adjusted Life Years)	396	San Marino	2	Female	8	15-19 years	532	Inflammatory bowel disease	2	Percent	2015	0.0008285097879865617	0.0013470089047452345	0.0004622065280293462
2	DALYs (Disability-Adjusted Life Years)	396	San Marino	3	Both	8	15-19 years	532	Inflammatory bowel disease	2	Percent	2015	0.0011977415886330954	0.001796100503535623	0.0007161610056774694
2	DALYs (Disability-Adjusted Life Years)	396	San Marino	1	Male	8	15-19 years	532	Inflammatory bowel disease	3	Rate	2015	14.173781367600002	23.78109645922249	6.604424999369265
2	DALYs (Disability-Adjusted Life Years)	396	San Marino	2	Female	8	15-19 years	532	Inflammatory bowel disease	3	Rate	2015	8.421377010071339	14.20809083197425	4.355535765981717
2	DALYs (Disability-Adjusted Life Years)	396	San Marino	3	Both	8	15-19 years	532	Inflammatory bowel disease	3	Rate	2015	11.369096518041408	17.562914215106098	6.220638453825113
2	DALYs (Disability-Adjusted Life Years)	396	San Marino	1	Male	158	<20 years	532	Inflammatory bowel disease	1	Number	2015	0.18658667785176666	0.28908111975789563	0.10492839738455507
2	DALYs (Disability-Adjusted Life Years)	396	San Marino	2	Female	158	<20 years	532	Inflammatory bowel disease	1	Number	2015	0.11181335704033565	0.17503151574828318	0.06746943958846569
2	DALYs (Disability-Adjusted Life Years)	396	San Marino	3	Both	158	<20 years	532	Inflammatory bowel disease	1	Number	2015	0.29840003489210204	0.4298008720871531	0.1877065635687413
2	DALYs (Disability-Adjusted Life Years)	396	San Marino	1	Male	158	<20 years	532	Inflammatory bowel disease	2	Percent	2015	0.0008612629923760414	0.0012622878993960984	0.0005459539135105857
2	DALYs (Disability-Adjusted Life Years)	396	San Marino	2	Female	158	<20 years	532	Inflammatory bowel disease	2	Percent	2015	0.000496073709842778	0.0007304248574745084	0.0003308105865566813
2	DALYs (Disability-Adjusted Life Years)	396	San Marino	3	Both	158	<20 years	532	Inflammatory bowel disease	2	Percent	2015	0.0006750000242614452	0.0009176894164978388	0.00046427300720141293
2	DALYs (Disability-Adjusted Life Years)	396	San Marino	1	Male	158	<20 years	532	Inflammatory bowel disease	3	Rate	2015	5.3868862081314886	8.345971507634463	3.0293552745563717
2	DALYs (Disability-Adjusted Life Years)	396	San Marino	2	Female	158	<20 years	532	Inflammatory bowel disease	3	Rate	2015	3.4745259621985016	5.438988344218847	2.0965681177119215
2	DALYs (Disability-Adjusted Life Years)	396	San Marino	3	Both	158	<20 years	532	Inflammatory bowel disease	3	Rate	2015	4.465856344899448	6.432401900850217	2.8092173253124564
2	DALYs (Disability-Adjusted Life Years)	102	United States of America	1	Male	1	<5 years	532	Inflammatory bowel disease	1	Number	2012	332.85754572648614	355.6439899600547	309.8891194933852
2	DALYs (Disability-Adjusted Life Years)	102	United States of America	2	Female	1	<5 years	532	Inflammatory bowel disease	1	Number	2012	256.41721837263253	272.7611142975441	240.90871807883047
2	DALYs (Disability-Adjusted Life Years)	102	United States of America	3	Both	1	<5 years	532	Inflammatory bowel disease	1	Number	2012	589.2747640991188	621.5562517922315	559.0928298687065
2	DALYs (Disability-Adjusted Life Years)	102	United States of America	1	Male	1	<5 years	532	Inflammatory bowel disease	2	Percent	2012	0.00019934816359996066	0.0002152871226987547	0.0001837335061089839
2	DALYs (Disability-Adjusted Life Years)	102	United States of America	2	Female	1	<5 years	532	Inflammatory bowel disease	2	Percent	2012	0.00019484997032583187	0.00021199912259378526	0.00017857868051962246
2	DALYs (Disability-Adjusted Life Years)	102	United States of America	3	Both	1	<5 years	532	Inflammatory bowel disease	2	Percent	2012	0.000197366565023909	0.00021217752706534983	0.0001827919550703452
2	DALYs (Disability-Adjusted Life Years)	102	United States of America	1	Male	1	<5 years	532	Inflammatory bowel disease	3	Rate	2012	3.2658976737602083	3.4894713802034727	3.0405384149190233
2	DALYs (Disability-Adjusted Life Years)	102	United States of America	2	Female	1	<5 years	532	Inflammatory bowel disease	3	Rate	2012	2.630760891710935	2.798444179480508	2.471648503233453
2	DALYs (Disability-Adjusted Life Years)	102	United States of America	3	Both	1	<5 years	532	Inflammatory bowel disease	3	Rate	2012	2.955417372565397	3.1173202324075913	2.8040445017136215
2	DALYs (Disability-Adjusted Life Years)	102	United States of America	1	Male	6	5-9 years	532	Inflammatory bowel disease	1	Number	2012	312.0921630663599	332.98731502450516	292.09993339856396
2	DALYs (Disability-Adjusted Life Years)	102	United States of America	2	Female	6	5-9 years	532	Inflammatory bowel disease	1	Number	2012	305.81381359303595	322.8939059550233	291.47909495058457
2	DALYs (Disability-Adjusted Life Years)	102	United States of America	3	Both	6	5-9 years	532	Inflammatory bowel disease	1	Number	2012	617.9059766593948	648.079511094588	590.6442373471732
2	DALYs (Disability-Adjusted Life Years)	102	United States of America	1	Male	6	5-9 years	532	Inflammatory bowel disease	2	Percent	2012	0.000658373535415676	0.0008200121767835621	0.0005284061996728693
2	DALYs (Disability-Adjusted Life Years)	102	United States of America	2	Female	6	5-9 years	532	Inflammatory bowel disease	2	Percent	2012	0.0007916907591023912	0.0009958302932208435	0.0006195169176309002
2	DALYs (Disability-Adjusted Life Years)	102	United States of America	3	Both	6	5-9 years	532	Inflammatory bowel disease	2	Percent	2012	0.0007181887518184619	0.0008979643171064518	0.0005685962885586973
2	DALYs (Disability-Adjusted Life Years)	102	United States of America	1	Male	6	5-9 years	532	Inflammatory bowel disease	3	Rate	2012	2.938599600217877	3.1353443200705224	2.750356622464034
2	DALYs (Disability-Adjusted Life Years)	102	United States of America	2	Female	6	5-9 years	532	Inflammatory bowel disease	3	Rate	2012	3.005815133397647	3.1736937504499605	2.8649205357264798
2	DALYs (Disability-Adjusted Life Years)	102	United States of America	3	Both	6	5-9 years	532	Inflammatory bowel disease	3	Rate	2012	2.9714859571536487	3.1165893179215765	2.8403853065792575
2	DALYs (Disability-Adjusted Life Years)	102	United States of America	1	Male	7	10-14 years	532	Inflammatory bowel disease	1	Number	2012	416.3366125516431	470.15244514094104	374.10917942587355
2	DALYs (Disability-Adjusted Life Years)	102	United States of America	2	Female	7	10-14 years	532	Inflammatory bowel disease	1	Number	2012	342.62577906360883	393.6985003942116	304.3033472788319
2	DALYs (Disability-Adjusted Life Years)	102	United States of America	3	Both	7	10-14 years	532	Inflammatory bowel disease	1	Number	2012	758.9623916152523	863.1106070686772	679.997115303777
2	DALYs (Disability-Adjusted Life Years)	102	United States of America	1	Male	7	10-14 years	532	Inflammatory bowel disease	2	Percent	2012	0.0006282764912879984	0.0007505800279456545	0.0005230093180635918
2	DALYs (Disability-Adjusted Life Years)	102	United States of America	2	Female	7	10-14 years	532	Inflammatory bowel disease	2	Percent	2012	0.0005011194881316628	0.0006077147208985775	0.0004127929451859877
2	DALYs (Disability-Adjusted Life Years)	102	United States of America	3	Both	7	10-14 years	532	Inflammatory bowel disease	2	Percent	2012	0.0005635923646639814	0.0006739463660108599	0.00046665957142819493
2	DALYs (Disability-Adjusted Life Years)	102	United States of America	1	Male	7	10-14 years	532	Inflammatory bowel disease	3	Rate	2012	3.8761859094668067	4.377223208853933	3.48303917112955
2	DALYs (Disability-Adjusted Life Years)	102	United States of America	2	Female	7	10-14 years	532	Inflammatory bowel disease	3	Rate	2012	3.337529183053668	3.835030271164176	2.9642290922174492
2	DALYs (Disability-Adjusted Life Years)	102	United States of America	3	Both	7	10-14 years	532	Inflammatory bowel disease	3	Rate	2012	3.612947958562312	4.108732844042004	3.237043385425728
2	DALYs (Disability-Adjusted Life Years)	102	United States of America	1	Male	8	15-19 years	532	Inflammatory bowel disease	1	Number	2012	787.4629247604158	965.7967396489246	635.6460707291901
2	DALYs (Disability-Adjusted Life Years)	102	United States of America	2	Female	8	15-19 years	532	Inflammatory bowel disease	1	Number	2012	726.0962758362633	903.1296853850021	578.6233054670695
2	DALYs (Disability-Adjusted Life Years)	102	United States of America	3	Both	8	15-19 years	532	Inflammatory bowel disease	1	Number	2012	1513.5592005966812	1872.631845350165	1221.2806634869319
2	DALYs (Disability-Adjusted Life Years)	102	United States of America	1	Male	8	15-19 years	532	Inflammatory bowel disease	2	Percent	2012	0.0005743465182001853	0.0006597426432340284	0.000501432667462721
2	DALYs (Disability-Adjusted Life Years)	102	United States of America	2	Female	8	15-19 years	532	Inflammatory bowel disease	2	Percent	2012	0.0005667116678029681	0.0006675209346017712	0.00047329482005640936
2	DALYs (Disability-Adjusted Life Years)	102	United States of America	3	Both	8	15-19 years	532	Inflammatory bowel disease	2	Percent	2012	0.0005703756637790373	0.0006575898070649067	0.0004899305088675238
2	DALYs (Disability-Adjusted Life Years)	102	United States of America	1	Male	8	15-19 years	532	Inflammatory bowel disease	3	Rate	2012	7.088145861150742	8.69337202756334	5.721605327344968
2	DALYs (Disability-Adjusted Life Years)	102	United States of America	2	Female	8	15-19 years	532	Inflammatory bowel disease	3	Rate	2012	6.888715027656278	8.568289416536132	5.489590282132228
2	DALYs (Disability-Adjusted Life Years)	102	United States of America	3	Both	8	15-19 years	532	Inflammatory bowel disease	3	Rate	2012	6.991052078872195	8.649590151634966	5.641032552932737
2	DALYs (Disability-Adjusted Life Years)	102	United States of America	1	Male	158	<20 years	532	Inflammatory bowel disease	1	Number	2012	1848.7492461049035	2100.0171208216802	1641.8565171007465
2	DALYs (Disability-Adjusted Life Years)	102	United States of America	2	Female	158	<20 years	532	Inflammatory bowel disease	1	Number	2012	1630.9530868655404	1863.6703554507762	1449.793674469621
2	DALYs (Disability-Adjusted Life Years)	102	United States of America	3	Both	158	<20 years	532	Inflammatory bowel disease	1	Number	2012	3479.702332970446	3957.4274024410947	3096.4315299607124
2	DALYs (Disability-Adjusted Life Years)	102	United States of America	1	Male	158	<20 years	532	Inflammatory bowel disease	2	Percent	2012	0.0004417682013054415	0.0004836523382282715	0.0004020615661991923
2	DALYs (Disability-Adjusted Life Years)	102	United States of America	2	Female	158	<20 years	532	Inflammatory bowel disease	2	Percent	2012	0.0004436565642526692	0.0004970575514879309	0.00039394987215769214
2	DALYs (Disability-Adjusted Life Years)	102	United States of America	3	Both	158	<20 years	532	Inflammatory bowel disease	2	Percent	2012	0.0004425849293458835	0.0004883722744251698	0.00040002442896053996
2	DALYs (Disability-Adjusted Life Years)	102	United States of America	1	Male	158	<20 years	532	Inflammatory bowel disease	3	Rate	2012	4.3333973831223584	4.922359652102017	3.8484487551012276
2	DALYs (Disability-Adjusted Life Years)	102	United States of America	2	Female	158	<20 years	532	Inflammatory bowel disease	3	Rate	2012	4.004581306750368	4.575986597950672	3.559769250373673
2	DALYs (Disability-Adjusted Life Years)	102	United States of America	3	Both	158	<20 years	532	Inflammatory bowel disease	3	Rate	2012	4.1728055522818615	4.745686112628427	3.713193096448235
2	DALYs (Disability-Adjusted Life Years)	90	Norway	1	Male	1	<5 years	532	Inflammatory bowel disease	1	Number	2012	1.9987781731184557	2.464196001761454	1.6136442412983265
2	DALYs (Disability-Adjusted Life Years)	90	Norway	2	Female	1	<5 years	532	Inflammatory bowel disease	1	Number	2012	0.07332797364368318	0.08853989483890942	0.06086641002113416
2	DALYs (Disability-Adjusted Life Years)	90	Norway	3	Both	1	<5 years	532	Inflammatory bowel disease	1	Number	2012	2.0721061467621373	2.541906929130886	1.6828569474091504
2	DALYs (Disability-Adjusted Life Years)	90	Norway	1	Male	1	<5 years	532	Inflammatory bowel disease	2	Percent	2012	0.0001610664509206399	0.00019664814338853242	0.0001319589151951
2	DALYs (Disability-Adjusted Life Years)	90	Norway	2	Female	1	<5 years	532	Inflammatory bowel disease	2	Percent	2012	6.758582843622835e-06	8.139356882054507e-06	5.708089679950166e-06
2	DALYs (Disability-Adjusted Life Years)	90	Norway	3	Both	1	<5 years	532	Inflammatory bowel disease	2	Percent	2012	8.910360608766357e-05	0.00010777788600384705	7.301004331201568e-05
2	DALYs (Disability-Adjusted Life Years)	90	Norway	1	Male	1	<5 years	532	Inflammatory bowel disease	3	Rate	2012	1.2551525285521892	1.547416258620403	1.0133038657758258
2	DALYs (Disability-Adjusted Life Years)	90	Norway	2	Female	1	<5 years	532	Inflammatory bowel disease	3	Rate	2012	0.0485644425695563	0.058639158077828324	0.04031126358748185
2	DALYs (Disability-Adjusted Life Years)	90	Norway	3	Both	1	<5 years	532	Inflammatory bowel disease	3	Rate	2012	0.6679108957494023	0.8193438046599808	0.5424425254075448
2	DALYs (Disability-Adjusted Life Years)	90	Norway	1	Male	6	5-9 years	532	Inflammatory bowel disease	1	Number	2012	0.3195865953419874	0.4496612180553522	0.2206308708045563
2	DALYs (Disability-Adjusted Life Years)	90	Norway	2	Female	6	5-9 years	532	Inflammatory bowel disease	1	Number	2012	0.3348297619775686	0.4620586632556082	0.2371424327137572
2	DALYs (Disability-Adjusted Life Years)	90	Norway	3	Both	6	5-9 years	532	Inflammatory bowel disease	1	Number	2012	0.6544163573195557	0.91087892675229	0.4577651125224709
2	DALYs (Disability-Adjusted Life Years)	90	Norway	1	Male	6	5-9 years	532	Inflammatory bowel disease	2	Percent	2012	5.2434007580658045e-05	6.776459852291233e-05	4.109910171937075e-05
2	DALYs (Disability-Adjusted Life Years)	90	Norway	2	Female	6	5-9 years	532	Inflammatory bowel disease	2	Percent	2012	5.503546257295817e-05	6.981730246679762e-05	4.322917474133214e-05
2	DALYs (Disability-Adjusted Life Years)	90	Norway	3	Both	6	5-9 years	532	Inflammatory bowel disease	2	Percent	2012	5.37223574913352e-05	6.813899209800187e-05	4.2473053014479706e-05
2	DALYs (Disability-Adjusted Life Years)	90	Norway	1	Male	6	5-9 years	532	Inflammatory bowel disease	3	Rate	2012	0.20791476278451768	0.29253794385628584	0.1435367309983172
2	DALYs (Disability-Adjusted Life Years)	90	Norway	2	Female	6	5-9 years	532	Inflammatory bowel disease	3	Rate	2012	0.22725653388751552	0.31360966732462336	0.16095393365835917
2	DALYs (Disability-Adjusted Life Years)	90	Norway	3	Both	6	5-9 years	532	Inflammatory bowel disease	3	Rate	2012	0.21738086253288272	0.30257135926654544	0.15205820252595814
2	DALYs (Disability-Adjusted Life Years)	90	Norway	1	Male	7	10-14 years	532	Inflammatory bowel disease	1	Number	2012	1.7393087988875526	2.502822078087714	1.1326603674652487
2	DALYs (Disability-Adjusted Life Years)	90	Norway	2	Female	7	10-14 years	532	Inflammatory bowel disease	1	Number	2012	1.792496228809359	2.5479048182289072	1.1994500541540716
2	DALYs (Disability-Adjusted Life Years)	90	Norway	3	Both	7	10-14 years	532	Inflammatory bowel disease	1	Number	2012	3.531805027696911	5.063050832795316	2.335493535640401
2	DALYs (Disability-Adjusted Life Years)	90	Norway	1	Male	7	10-14 years	532	Inflammatory bowel disease	2	Percent	2012	0.00018233805947855824	0.00023842759734322766	0.0001375402061453605
2	DALYs (Disability-Adjusted Life Years)	90	Norway	2	Female	7	10-14 years	532	Inflammatory bowel disease	2	Percent	2012	0.00016505323000026882	0.0002152891698735429	0.0001244599891136786
2	DALYs (Disability-Adjusted Life Years)	90	Norway	3	Both	7	10-14 years	532	Inflammatory bowel disease	2	Percent	2012	0.00017309001756490476	0.00022624555418779128	0.00013036916005729305
2	DALYs (Disability-Adjusted Life Years)	90	Norway	1	Male	7	10-14 years	532	Inflammatory bowel disease	3	Rate	2012	1.089419461867707	1.5676474949157149	0.7094440324754806
2	DALYs (Disability-Adjusted Life Years)	90	Norway	2	Female	7	10-14 years	532	Inflammatory bowel disease	3	Rate	2012	1.179025548623576	1.675900248977587	0.7889457369095463
2	DALYs (Disability-Adjusted Life Years)	90	Norway	3	Both	7	10-14 years	532	Inflammatory bowel disease	3	Rate	2012	1.1331267978009671	1.624404102796699	0.7493081556234115
2	DALYs (Disability-Adjusted Life Years)	90	Norway	1	Male	8	15-19 years	532	Inflammatory bowel disease	1	Number	2012	7.126681020842579	9.869823488840876	4.7735447236984845
2	DALYs (Disability-Adjusted Life Years)	90	Norway	2	Female	8	15-19 years	532	Inflammatory bowel disease	1	Number	2012	8.993455808082036	11.901030669090765	6.605857530302039
2	DALYs (Disability-Adjusted Life Years)	90	Norway	3	Both	8	15-19 years	532	Inflammatory bowel disease	1	Number	2012	16.120136828924604	21.714569354302597	11.363057269098817
2	DALYs (Disability-Adjusted Life Years)	90	Norway	1	Male	8	15-19 years	532	Inflammatory bowel disease	2	Percent	2012	0.0004465810695768144	0.0005842391574922136	0.00033058706492175105
2	DALYs (Disability-Adjusted Life Years)	90	Norway	2	Female	8	15-19 years	532	Inflammatory bowel disease	2	Percent	2012	0.0005426202362003176	0.0006761810917463495	0.00042976781462886903
2	DALYs (Disability-Adjusted Life Years)	90	Norway	3	Both	8	15-19 years	532	Inflammatory bowel disease	2	Percent	2012	0.0004953192385762684	0.000619216442943993	0.00038611066837400474
2	DALYs (Disability-Adjusted Life Years)	90	Norway	1	Male	8	15-19 years	532	Inflammatory bowel disease	3	Rate	2012	4.2493463355919925	5.884969195701025	2.8462680903086666
2	DALYs (Disability-Adjusted Life Years)	90	Norway	2	Female	8	15-19 years	532	Inflammatory bowel disease	3	Rate	2012	5.71946442729287	7.568561297517771	4.201051071199372
2	DALYs (Disability-Adjusted Life Years)	90	Norway	3	Both	8	15-19 years	532	Inflammatory bowel disease	3	Rate	2012	4.960723196372617	6.682323421836417	3.496805416402248
2	DALYs (Disability-Adjusted Life Years)	90	Norway	1	Male	158	<20 years	532	Inflammatory bowel disease	1	Number	2012	11.184354588190564	14.886480342939016	8.098372014874792
2	DALYs (Disability-Adjusted Life Years)	90	Norway	2	Female	158	<20 years	532	Inflammatory bowel disease	1	Number	2012	11.194109772512641	14.895441263622342	8.194381615088512
2	DALYs (Disability-Adjusted Life Years)	90	Norway	3	Both	158	<20 years	532	Inflammatory bowel disease	1	Number	2012	22.378464360703216	29.504967213222095	16.329244011074536
2	DALYs (Disability-Adjusted Life Years)	90	Norway	1	Male	158	<20 years	532	Inflammatory bowel disease	2	Percent	2012	0.0002540735783682516	0.00031581117591648314	0.0002028209191049779
2	DALYs (Disability-Adjusted Life Years)	90	Norway	2	Female	158	<20 years	532	Inflammatory bowel disease	2	Percent	2012	0.0002516825622168125	0.00031323394020007215	0.00019874760874495151
2	DALYs (Disability-Adjusted Life Years)	90	Norway	3	Both	158	<20 years	532	Inflammatory bowel disease	2	Percent	2012	0.00025283132082772834	0.000312234647098186	0.00020295530132687697
2	DALYs (Disability-Adjusted Life Years)	90	Norway	1	Male	158	<20 years	532	Inflammatory bowel disease	3	Rate	2012	1.746673104272758	2.3248382038738007	1.2647317710860788
2	DALYs (Disability-Adjusted Life Years)	90	Norway	2	Female	158	<20 years	532	Inflammatory bowel disease	3	Rate	2012	1.8423435505020507	2.451514296501039	1.3486437444075763
2	DALYs (Disability-Adjusted Life Years)	90	Norway	3	Both	158	<20 years	532	Inflammatory bowel disease	3	Rate	2012	1.7932540477902923	2.364322280216001	1.3085117212794584
2	DALYs (Disability-Adjusted Life Years)	213	Niger	1	Male	1	<5 years	532	Inflammatory bowel disease	1	Number	2017	22.955662859264244	74.24674328709811	3.1662392492321954
2	DALYs (Disability-Adjusted Life Years)	213	Niger	2	Female	1	<5 years	532	Inflammatory bowel disease	1	Number	2017	124.09031733536504	349.0871834300815	13.956583702420257
2	DALYs (Disability-Adjusted Life Years)	213	Niger	3	Both	1	<5 years	532	Inflammatory bowel disease	1	Number	2017	147.0459801946293	377.5022730018144	23.143113039045957
2	DALYs (Disability-Adjusted Life Years)	213	Niger	1	Male	1	<5 years	532	Inflammatory bowel disease	2	Percent	2017	4.648920133609401e-06	1.474388950119682e-05	6.651556340330116e-07
2	DALYs (Disability-Adjusted Life Years)	213	Niger	2	Female	1	<5 years	532	Inflammatory bowel disease	2	Percent	2017	2.9046823941145796e-05	8.153248636445372e-05	3.276745875657838e-06
2	DALYs (Disability-Adjusted Life Years)	213	Niger	3	Both	1	<5 years	532	Inflammatory bowel disease	2	Percent	2017	1.5960982658889673e-05	3.988470472652216e-05	2.537955103123614e-06
2	DALYs (Disability-Adjusted Life Years)	213	Niger	1	Male	1	<5 years	532	Inflammatory bowel disease	3	Rate	2017	1.0193692957814287	3.2970013056316287	0.14060003814974956
2	DALYs (Disability-Adjusted Life Years)	213	Niger	2	Female	1	<5 years	532	Inflammatory bowel disease	3	Rate	2017	5.729578263764856	16.118278857603215	0.6444123952208816
2	DALYs (Disability-Adjusted Life Years)	213	Niger	3	Both	1	<5 years	532	Inflammatory bowel disease	3	Rate	2017	3.3285399770035715	8.545159857026473	0.5238686351086711
2	DALYs (Disability-Adjusted Life Years)	213	Niger	1	Male	6	5-9 years	532	Inflammatory bowel disease	1	Number	2017	16.73138550541719	35.41808493888233	6.376513440105933
2	DALYs (Disability-Adjusted Life Years)	213	Niger	2	Female	6	5-9 years	532	Inflammatory bowel disease	1	Number	2017	31.55776109776197	69.80950091177127	10.451051143582163
2	DALYs (Disability-Adjusted Life Years)	213	Niger	3	Both	6	5-9 years	532	Inflammatory bowel disease	1	Number	2017	48.28914660317921	86.59461499678761	22.396143737455887
2	DALYs (Disability-Adjusted Life Years)	213	Niger	1	Male	6	5-9 years	532	Inflammatory bowel disease	2	Percent	2017	4.66625916750399e-05	9.234305584597855e-05	1.7107818267493887e-05
2	DALYs (Disability-Adjusted Life Years)	213	Niger	2	Female	6	5-9 years	532	Inflammatory bowel disease	2	Percent	2017	0.00010398472690837029	0.00022552697260285186	3.560306645487007e-05
2	DALYs (Disability-Adjusted Life Years)	213	Niger	3	Both	6	5-9 years	532	Inflammatory bowel disease	2	Percent	2017	7.280552482864935e-05	0.0001298525347589058	3.751859471020772e-05
2	DALYs (Disability-Adjusted Life Years)	213	Niger	1	Male	6	5-9 years	532	Inflammatory bowel disease	3	Rate	2017	0.8817968820033947	1.866644986186343	0.33606240605224486
2	DALYs (Disability-Adjusted Life Years)	213	Niger	2	Female	6	5-9 years	532	Inflammatory bowel disease	3	Rate	2017	1.7224803764973724	3.8103303666282304	0.570437505145679
2	DALYs (Disability-Adjusted Life Years)	213	Niger	3	Both	6	5-9 years	532	Inflammatory bowel disease	3	Rate	2017	1.2947780106378501	2.321863425312831	0.6005083227632215
2	DALYs (Disability-Adjusted Life Years)	213	Niger	1	Male	7	10-14 years	532	Inflammatory bowel disease	1	Number	2017	11.5553734490538	22.099698404449505	6.082856509537674
2	DALYs (Disability-Adjusted Life Years)	213	Niger	2	Female	7	10-14 years	532	Inflammatory bowel disease	1	Number	2017	41.21519617800126	92.31066198826488	16.05914405793275
2	DALYs (Disability-Adjusted Life Years)	213	Niger	3	Both	7	10-14 years	532	Inflammatory bowel disease	1	Number	2017	52.77056962705499	103.79079402560035	26.734561018497914
2	DALYs (Disability-Adjusted Life Years)	213	Niger	1	Male	7	10-14 years	532	Inflammatory bowel disease	2	Percent	2017	5.735882473284002e-05	0.0001098720101086729	3.098008860766238e-05
2	DALYs (Disability-Adjusted Life Years)	213	Niger	2	Female	7	10-14 years	532	Inflammatory bowel disease	2	Percent	2017	0.00019891521947495327	0.00045987107062960366	7.972355952097951e-05
2	DALYs (Disability-Adjusted Life Years)	213	Niger	3	Both	7	10-14 years	532	Inflammatory bowel disease	2	Percent	2017	0.00012906578908558202	0.00025975163534494323	6.656237601097712e-05
2	DALYs (Disability-Adjusted Life Years)	213	Niger	1	Male	7	10-14 years	532	Inflammatory bowel disease	3	Rate	2017	0.7777935658428098	1.4875333369217032	0.4094377975686168
2	DALYs (Disability-Adjusted Life Years)	213	Niger	2	Female	7	10-14 years	532	Inflammatory bowel disease	3	Rate	2017	2.791018358119382	6.251110661870809	1.0874961188537957
2	DALYs (Disability-Adjusted Life Years)	213	Niger	3	Both	7	10-14 years	532	Inflammatory bowel disease	3	Rate	2017	1.7813638896644106	3.5036417810811336	0.9024723807409035
2	DALYs (Disability-Adjusted Life Years)	213	Niger	1	Male	8	15-19 years	532	Inflammatory bowel disease	1	Number	2017	361.5787715153551	921.1301722322823	137.37344521603933
2	DALYs (Disability-Adjusted Life Years)	213	Niger	2	Female	8	15-19 years	532	Inflammatory bowel disease	1	Number	2017	20.897878676465677	41.268183747755884	9.618891122073137
2	DALYs (Disability-Adjusted Life Years)	213	Niger	3	Both	8	15-19 years	532	Inflammatory bowel disease	1	Number	2017	382.47665019182074	941.0850632120342	154.54952417890382
2	DALYs (Disability-Adjusted Life Years)	213	Niger	1	Male	8	15-19 years	532	Inflammatory bowel disease	2	Percent	2017	0.0019192063911349533	0.005048634317274059	0.0007715355041046141
2	DALYs (Disability-Adjusted Life Years)	213	Niger	2	Female	8	15-19 years	532	Inflammatory bowel disease	2	Percent	2017	9.503875477637699e-05	0.00019320771382392492	4.56057277158279e-05
2	DALYs (Disability-Adjusted Life Years)	213	Niger	3	Both	8	15-19 years	532	Inflammatory bowel disease	2	Percent	2017	0.000934848145940144	0.0023728906665492055	0.00039804814582290965
2	DALYs (Disability-Adjusted Life Years)	213	Niger	1	Male	8	15-19 years	532	Inflammatory bowel disease	3	Rate	2017	32.51630072032855	82.83601815822031	12.353812246531804
2	DALYs (Disability-Adjusted Life Years)	213	Niger	2	Female	8	15-19 years	532	Inflammatory bowel disease	3	Rate	2017	1.7839145806987438	3.522793669459053	0.8211015284601126
2	DALYs (Disability-Adjusted Life Years)	213	Niger	3	Both	8	15-19 years	532	Inflammatory bowel disease	3	Rate	2017	16.749915695780064	41.21322298617152	6.768234085718109
2	DALYs (Disability-Adjusted Life Years)	213	Niger	1	Male	158	<20 years	532	Inflammatory bowel disease	1	Number	2017	412.82119332909036	963.1257595937029	187.9721831832077
2	DALYs (Disability-Adjusted Life Years)	213	Niger	2	Female	158	<20 years	532	Inflammatory bowel disease	1	Number	2017	217.76115328759425	492.67451137203847	67.13733519892548
2	DALYs (Disability-Adjusted Life Years)	213	Niger	3	Both	158	<20 years	532	Inflammatory bowel disease	1	Number	2017	630.5823466166837	1135.981573013462	308.38627562050766
2	DALYs (Disability-Adjusted Life Years)	213	Niger	1	Male	158	<20 years	532	Inflammatory bowel disease	2	Percent	2017	7.255011105919898e-05	0.00017365169064492247	3.430900480934643e-05
2	DALYs (Disability-Adjusted Life Years)	213	Niger	2	Female	158	<20 years	532	Inflammatory bowel disease	2	Percent	2017	4.3519487204476464e-05	9.570337782358683e-05	1.3766086135814678e-05
2	DALYs (Disability-Adjusted Life Years)	213	Niger	3	Both	158	<20 years	532	Inflammatory bowel disease	2	Percent	2017	5.894271959871515e-05	0.00010655054815297005	3.086168705065734e-05
2	DALYs (Disability-Adjusted Life Years)	213	Niger	1	Male	158	<20 years	532	Inflammatory bowel disease	3	Rate	2017	6.118570639254828	14.274831548830687	2.78600299501716
2	DALYs (Disability-Adjusted Life Years)	213	Niger	2	Female	158	<20 years	532	Inflammatory bowel disease	3	Rate	2017	3.276542137642496	7.41302464779367	1.0101815887142451
2	DALYs (Disability-Adjusted Life Years)	213	Niger	3	Both	158	<20 years	532	Inflammatory bowel disease	3	Rate	2017	4.708267680629142	8.48185071260925	2.302578152471244
2	DALYs (Disability-Adjusted Life Years)	213	Niger	1	Male	1	<5 years	532	Inflammatory bowel disease	1	Number	2014	22.01427241042986	71.45418524138225	2.5797168934633015
2	DALYs (Disability-Adjusted Life Years)	213	Niger	2	Female	1	<5 years	532	Inflammatory bowel disease	1	Number	2014	117.0420408551031	333.445014117539	11.937431256009825
2	DALYs (Disability-Adjusted Life Years)	213	Niger	3	Both	1	<5 years	532	Inflammatory bowel disease	1	Number	2014	139.0563132655329	356.5734261396692	19.578404718754996
2	DALYs (Disability-Adjusted Life Years)	213	Niger	1	Male	1	<5 years	532	Inflammatory bowel disease	2	Percent	2014	4.40209122729651e-06	1.4140711580750276e-05	4.998190325647997e-07
2	DALYs (Disability-Adjusted Life Years)	213	Niger	2	Female	1	<5 years	532	Inflammatory bowel disease	2	Percent	2014	2.6889305812001373e-05	7.324768652419829e-05	2.7583332039432904e-06
2	DALYs (Disability-Adjusted Life Years)	213	Niger	3	Both	1	<5 years	532	Inflammatory bowel disease	2	Percent	2014	1.486623862852936e-05	3.610521914432441e-05	2.126156208414147e-06
2	DALYs (Disability-Adjusted Life Years)	213	Niger	1	Male	1	<5 years	532	Inflammatory bowel disease	3	Rate	2014	1.076712345361931	3.494805639850458	0.12617328317490512
2	DALYs (Disability-Adjusted Life Years)	213	Niger	2	Female	1	<5 years	532	Inflammatory bowel disease	3	Rate	2014	5.951406863538353	16.95516355604661	0.6069999274703904
2	DALYs (Disability-Adjusted Life Years)	213	Niger	3	Both	1	<5 years	532	Inflammatory bowel disease	3	Rate	2014	3.4666918733282412	8.889421627932597	0.488092161638391
2	DALYs (Disability-Adjusted Life Years)	213	Niger	1	Male	6	5-9 years	532	Inflammatory bowel disease	1	Number	2014	16.169306626302557	33.3622711281931	5.520953892295507
2	DALYs (Disability-Adjusted Life Years)	213	Niger	2	Female	6	5-9 years	532	Inflammatory bowel disease	1	Number	2014	30.49869202022248	70.7404122130696	9.25159364406193
2	DALYs (Disability-Adjusted Life Years)	213	Niger	3	Both	6	5-9 years	532	Inflammatory bowel disease	1	Number	2014	46.66799864652508	86.02188678712774	23.127964962933213
2	DALYs (Disability-Adjusted Life Years)	213	Niger	1	Male	6	5-9 years	532	Inflammatory bowel disease	2	Percent	2014	4.555571378717388e-05	9.201525669010809e-05	1.5596679373542548e-05
2	DALYs (Disability-Adjusted Life Years)	213	Niger	2	Female	6	5-9 years	532	Inflammatory bowel disease	2	Percent	2014	0.00010256568885392452	0.00023408170746413884	3.163322572917034e-05
2	DALYs (Disability-Adjusted Life Years)	213	Niger	3	Both	6	5-9 years	532	Inflammatory bowel disease	2	Percent	2014	7.143014483614802e-05	0.0001270924734852982	3.592950884955318e-05
2	DALYs (Disability-Adjusted Life Years)	213	Niger	1	Male	6	5-9 years	532	Inflammatory bowel disease	3	Rate	2014	0.9350410789507589	1.929278398444649	0.3192665464016781
2	DALYs (Disability-Adjusted Life Years)	213	Niger	2	Female	6	5-9 years	532	Inflammatory bowel disease	3	Rate	2014	1.8264585169681193	4.236392442493142	0.5540451372642752
2	DALYs (Disability-Adjusted Life Years)	213	Niger	3	Both	6	5-9 years	532	Inflammatory bowel disease	3	Rate	2014	1.3729563356975876	2.5307340768477937	0.6804167084207156
2	DALYs (Disability-Adjusted Life Years)	213	Niger	1	Male	7	10-14 years	532	Inflammatory bowel disease	1	Number	2014	10.07979372029432	19.23379033420766	5.2258745619350435
2	DALYs (Disability-Adjusted Life Years)	213	Niger	2	Female	7	10-14 years	532	Inflammatory bowel disease	1	Number	2014	35.635632334496975	83.27982302412008	13.689864868210009
2	DALYs (Disability-Adjusted Life Years)	213	Niger	3	Both	7	10-14 years	532	Inflammatory bowel disease	1	Number	2014	45.715426054791344	92.10453693651903	21.88788299997053
2	DALYs (Disability-Adjusted Life Years)	213	Niger	1	Male	7	10-14 years	532	Inflammatory bowel disease	2	Percent	2014	5.546687238488733e-05	0.00010779632633920732	2.882935929346678e-05
2	DALYs (Disability-Adjusted Life Years)	213	Niger	2	Female	7	10-14 years	532	Inflammatory bowel disease	2	Percent	2014	0.00019352099351370696	0.00043486894267440055	7.283811014122682e-05
2	DALYs (Disability-Adjusted Life Years)	213	Niger	3	Both	7	10-14 years	532	Inflammatory bowel disease	2	Percent	2014	0.00012486144022550943	0.00024303083700252158	6.2301126435841e-05
2	DALYs (Disability-Adjusted Life Years)	213	Niger	1	Male	7	10-14 years	532	Inflammatory bowel disease	3	Rate	2014	0.7906954245513138	1.508767980382162	0.4099364748984647
2	DALYs (Disability-Adjusted Life Years)	213	Niger	2	Female	7	10-14 years	532	Inflammatory bowel disease	3	Rate	2014	2.8229528334078005	6.597189301003556	1.0844719256257545
2	DALYs (Disability-Adjusted Life Years)	213	Niger	3	Both	7	10-14 years	532	Inflammatory bowel disease	3	Rate	2014	1.8018387213316105	3.6302302173369774	0.862694248327789
2	DALYs (Disability-Adjusted Life Years)	213	Niger	1	Male	8	15-19 years	532	Inflammatory bowel disease	1	Number	2014	308.03976941765455	743.1709190086011	126.96155947000378
2	DALYs (Disability-Adjusted Life Years)	213	Niger	2	Female	8	15-19 years	532	Inflammatory bowel disease	1	Number	2014	17.832511423659206	37.29615762093074	8.516476028808157
2	DALYs (Disability-Adjusted Life Years)	213	Niger	3	Both	8	15-19 years	532	Inflammatory bowel disease	1	Number	2014	325.8722808413135	762.634639817486	142.9218894654672
2	DALYs (Disability-Adjusted Life Years)	213	Niger	1	Male	8	15-19 years	532	Inflammatory bowel disease	2	Percent	2014	0.0018417657654190094	0.004800928689371856	0.000770848683197249
2	DALYs (Disability-Adjusted Life Years)	213	Niger	2	Female	8	15-19 years	532	Inflammatory bowel disease	2	Percent	2014	9.008180517950907e-05	0.00018673597266991281	4.313207093943753e-05
2	DALYs (Disability-Adjusted Life Years)	213	Niger	3	Both	8	15-19 years	532	Inflammatory bowel disease	2	Percent	2014	0.000890106022041516	0.002248507180566068	0.0003989847881589719
2	DALYs (Disability-Adjusted Life Years)	213	Niger	1	Male	8	15-19 years	532	Inflammatory bowel disease	3	Rate	2014	31.902324108090973	76.96694349155489	13.148850316106584
2	DALYs (Disability-Adjusted Life Years)	213	Niger	2	Female	8	15-19 years	532	Inflammatory bowel disease	3	Rate	2014	1.7391709011456777	3.637423272462162	0.830595698929799
2	DALYs (Disability-Adjusted Life Years)	213	Niger	3	Both	8	15-19 years	532	Inflammatory bowel disease	3	Rate	2014	16.36794816512476	38.30569516754876	7.178696121047556
2	DALYs (Disability-Adjusted Life Years)	213	Niger	1	Male	158	<20 years	532	Inflammatory bowel disease	1	Number	2014	356.30314217468134	780.6882804199093	160.0831643903442
2	DALYs (Disability-Adjusted Life Years)	213	Niger	2	Female	158	<20 years	532	Inflammatory bowel disease	1	Number	2014	201.00887663348163	463.06773427713017	55.28786292264431
2	DALYs (Disability-Adjusted Life Years)	213	Niger	3	Both	158	<20 years	532	Inflammatory bowel disease	1	Number	2014	557.3120188081623	1022.63713682368	277.1941833328767
2	DALYs (Disability-Adjusted Life Years)	213	Niger	1	Male	158	<20 years	532	Inflammatory bowel disease	2	Percent	2014	6.237791299177776e-05	0.00013749128095114842	3.119702806672321e-05
2	DALYs (Disability-Adjusted Life Years)	213	Niger	2	Female	158	<20 years	532	Inflammatory bowel disease	2	Percent	2014	3.990917659538362e-05	8.890028321467985e-05	1.1510365390121214e-05
2	DALYs (Disability-Adjusted Life Years)	213	Niger	3	Both	158	<20 years	532	Inflammatory bowel disease	2	Percent	2014	5.182646626083497e-05	9.41328583854895e-05	2.6677896482028947e-05
2	DALYs (Disability-Adjusted Life Years)	213	Niger	1	Male	158	<20 years	532	Inflammatory bowel disease	3	Rate	2014	5.924348172996059	12.980714005372535	2.66174582883248
2	DALYs (Disability-Adjusted Life Years)	213	Niger	2	Female	158	<20 years	532	Inflammatory bowel disease	3	Rate	2014	3.3930396633208546	7.816605990348141	0.9332618287242908
2	DALYs (Disability-Adjusted Life Years)	213	Niger	3	Both	158	<20 years	532	Inflammatory bowel disease	3	Rate	2014	4.668242041261109	8.565969356419822	2.3218762498516945
2	DALYs (Disability-Adjusted Life Years)	369	Nauru	1	Male	1	<5 years	532	Inflammatory bowel disease	1	Number	2017	0.0009824639327330946	0.002690653974829881	0.00013166226481044912
2	DALYs (Disability-Adjusted Life Years)	369	Nauru	2	Female	1	<5 years	532	Inflammatory bowel disease	1	Number	2017	0.01406362709885286	0.03874318114761893	0.003052585762616162
2	DALYs (Disability-Adjusted Life Years)	369	Nauru	3	Both	1	<5 years	532	Inflammatory bowel disease	1	Number	2017	0.015046091031585959	0.04003034843796945	0.0035411800651240846
2	DALYs (Disability-Adjusted Life Years)	369	Nauru	1	Male	1	<5 years	532	Inflammatory bowel disease	2	Percent	2017	2.2290587640429097e-06	6.048067279310857e-06	3.146153189805139e-07
2	DALYs (Disability-Adjusted Life Years)	369	Nauru	2	Female	1	<5 years	532	Inflammatory bowel disease	2	Percent	2017	3.759073730008319e-05	0.00010818517344529397	8.373242797714169e-06
2	DALYs (Disability-Adjusted Life Years)	369	Nauru	3	Both	1	<5 years	532	Inflammatory bowel disease	2	Percent	2017	1.8442867316724473e-05	5.105188743237201e-05	4.4382118630657286e-06
2	DALYs (Disability-Adjusted Life Years)	369	Nauru	1	Male	1	<5 years	532	Inflammatory bowel disease	3	Rate	2017	0.13055121408931536	0.35753795269725375	0.01749547026417173
2	DALYs (Disability-Adjusted Life Years)	369	Nauru	2	Female	1	<5 years	532	Inflammatory bowel disease	3	Rate	2017	2.046935932051538	5.639001166314461	0.44429843306053257
2	DALYs (Disability-Adjusted Life Years)	369	Nauru	3	Both	1	<5 years	532	Inflammatory bowel disease	3	Rate	2017	1.0451518713881434	2.7806420614120952	0.24598222649439247
2	DALYs (Disability-Adjusted Life Years)	369	Nauru	1	Male	6	5-9 years	532	Inflammatory bowel disease	1	Number	2017	0.0010068037967968302	0.0018428190390980333	0.000450597524957118
2	DALYs (Disability-Adjusted Life Years)	369	Nauru	2	Female	6	5-9 years	532	Inflammatory bowel disease	1	Number	2017	0.00037654263177191685	0.0006057169340378196	0.0002279066532989299
2	DALYs (Disability-Adjusted Life Years)	369	Nauru	3	Both	6	5-9 years	532	Inflammatory bowel disease	1	Number	2017	0.0013833464285687492	0.002198199871467641	0.0007418015222678701
2	DALYs (Disability-Adjusted Life Years)	369	Nauru	1	Male	6	5-9 years	532	Inflammatory bowel disease	2	Percent	2017	1.5038324681876475e-05	2.7185965059266148e-05	6.914884891962416e-06
2	DALYs (Disability-Adjusted Life Years)	369	Nauru	2	Female	6	5-9 years	532	Inflammatory bowel disease	2	Percent	2017	7.96093959753144e-06	1.2487226400429778e-05	5.033181154898898e-06
2	DALYs (Disability-Adjusted Life Years)	369	Nauru	3	Both	6	5-9 years	532	Inflammatory bowel disease	2	Percent	2017	1.2113068872273174e-05	1.9895422709919e-05	6.832156714476008e-06
2	DALYs (Disability-Adjusted Life Years)	369	Nauru	1	Male	6	5-9 years	532	Inflammatory bowel disease	3	Rate	2017	0.14376186006983538	0.2631367637624249	0.06434097540831135
2	DALYs (Disability-Adjusted Life Years)	369	Nauru	2	Female	6	5-9 years	532	Inflammatory bowel disease	3	Rate	2017	0.05840132281204459	0.0939459896771851	0.03534805598954283
2	DALYs (Disability-Adjusted Life Years)	369	Nauru	3	Both	6	5-9 years	532	Inflammatory bowel disease	3	Rate	2017	0.10284509841334642	0.16342550025390115	0.05514934580757327
2	DALYs (Disability-Adjusted Life Years)	369	Nauru	1	Male	7	10-14 years	532	Inflammatory bowel disease	1	Number	2017	0.010288029588311076	0.020435396485725094	0.004171384115259536
2	DALYs (Disability-Adjusted Life Years)	369	Nauru	2	Female	7	10-14 years	532	Inflammatory bowel disease	1	Number	2017	0.001086549808979454	0.001613699054149445	0.0007148894083587078
2	DALYs (Disability-Adjusted Life Years)	369	Nauru	3	Both	7	10-14 years	532	Inflammatory bowel disease	1	Number	2017	0.011374579397290537	0.021438025684022068	0.005293191654547199
2	DALYs (Disability-Adjusted Life Years)	369	Nauru	1	Male	7	10-14 years	532	Inflammatory bowel disease	2	Percent	2017	0.00015274073563876746	0.0002986171655071665	6.211453328083629e-05
2	DALYs (Disability-Adjusted Life Years)	369	Nauru	2	Female	7	10-14 years	532	Inflammatory bowel disease	2	Percent	2017	1.900088146090653e-05	2.6445807818075014e-05	1.3448920914315065e-05
2	DALYs (Disability-Adjusted Life Years)	369	Nauru	3	Both	7	10-14 years	532	Inflammatory bowel disease	2	Percent	2017	9.147934556693524e-05	0.00017042674353418192	4.146491428480295e-05
2	DALYs (Disability-Adjusted Life Years)	369	Nauru	1	Male	7	10-14 years	532	Inflammatory bowel disease	3	Rate	2017	1.625977641812289	3.2297241665314043	0.6592688374972291
2	DALYs (Disability-Adjusted Life Years)	369	Nauru	2	Female	7	10-14 years	532	Inflammatory bowel disease	3	Rate	2017	0.1843295896825757	0.27375871963192483	0.12127862912695218
2	DALYs (Disability-Adjusted Life Years)	369	Nauru	3	Both	7	10-14 years	532	Inflammatory bowel disease	3	Rate	2017	0.9306725671389712	1.7540677066698922	0.433091026352101
2	DALYs (Disability-Adjusted Life Years)	369	Nauru	1	Male	8	15-19 years	532	Inflammatory bowel disease	1	Number	2017	0.007478685623139092	0.013712202681759659	0.0034212365874429053
2	DALYs (Disability-Adjusted Life Years)	369	Nauru	2	Female	8	15-19 years	532	Inflammatory bowel disease	1	Number	2017	0.0029139043305366906	0.004302034447768581	0.0018893868057971211
2	DALYs (Disability-Adjusted Life Years)	369	Nauru	3	Both	8	15-19 years	532	Inflammatory bowel disease	1	Number	2017	0.010392589953675781	0.01741177323084192	0.0059155245371735055
2	DALYs (Disability-Adjusted Life Years)	369	Nauru	1	Male	8	15-19 years	532	Inflammatory bowel disease	2	Percent	2017	5.974938045569585e-05	0.00010445477001392597	2.762233645243634e-05
2	DALYs (Disability-Adjusted Life Years)	369	Nauru	2	Female	8	15-19 years	532	Inflammatory bowel disease	2	Percent	2017	3.269530061246131e-05	4.7402562612682494e-05	2.1865927306912015e-05
2	DALYs (Disability-Adjusted Life Years)	369	Nauru	3	Both	8	15-19 years	532	Inflammatory bowel disease	2	Percent	2017	4.851053957168289e-05	7.6156129170929e-05	2.789579237839467e-05
2	DALYs (Disability-Adjusted Life Years)	369	Nauru	1	Male	8	15-19 years	532	Inflammatory bowel disease	3	Rate	2017	1.323461822951651	2.426573019961614	0.6054374042354175
2	DALYs (Disability-Adjusted Life Years)	369	Nauru	2	Female	8	15-19 years	532	Inflammatory bowel disease	3	Rate	2017	0.544044881388991	0.8032177983127301	0.35276079927733783
2	DALYs (Disability-Adjusted Life Years)	369	Nauru	3	Both	8	15-19 years	532	Inflammatory bowel disease	3	Rate	2017	0.9441928492284671	1.5819032455075217	0.5374402331210275
2	DALYs (Disability-Adjusted Life Years)	369	Nauru	1	Male	158	<20 years	532	Inflammatory bowel disease	1	Number	2017	0.019755982940980108	0.035035519979364535	0.009618221297732736
2	DALYs (Disability-Adjusted Life Years)	369	Nauru	2	Female	158	<20 years	532	Inflammatory bowel disease	1	Number	2017	0.018440623870140914	0.04393995662814951	0.006855370457822976
2	DALYs (Disability-Adjusted Life Years)	369	Nauru	3	Both	158	<20 years	532	Inflammatory bowel disease	1	Number	2017	0.03819660681112107	0.07020219675753062	0.019275450755835873
2	DALYs (Disability-Adjusted Life Years)	369	Nauru	1	Male	158	<20 years	532	Inflammatory bowel disease	2	Percent	2017	2.8249054199165538e-05	4.7772064665539676e-05	1.3686363140362965e-05
2	DALYs (Disability-Adjusted Life Years)	369	Nauru	2	Female	158	<20 years	532	Inflammatory bowel disease	2	Percent	2017	3.247187342889427e-05	7.76646818476083e-05	1.1904155059671256e-05
2	DALYs (Disability-Adjusted Life Years)	369	Nauru	3	Both	158	<20 years	532	Inflammatory bowel disease	2	Percent	2017	3.0134780768379487e-05	5.52267305222192e-05	1.54142653028242e-05
2	DALYs (Disability-Adjusted Life Years)	369	Nauru	1	Male	158	<20 years	532	Inflammatory bowel disease	3	Rate	2017	0.745314161498481	1.3217499364163712	0.3628569918815121
2	DALYs (Disability-Adjusted Life Years)	369	Nauru	2	Female	158	<20 years	532	Inflammatory bowel disease	3	Rate	2017	0.7505744630136576	1.788454099127216	0.27902884611576056
2	DALYs (Disability-Adjusted Life Years)	369	Nauru	3	Both	158	<20 years	532	Inflammatory bowel disease	3	Rate	2017	0.7478445021033135	1.3744761973309294	0.3773905871952489
2	DALYs (Disability-Adjusted Life Years)	11	Indonesia	1	Male	1	<5 years	532	Inflammatory bowel disease	1	Number	2018	384.92403487932904	716.0527060627827	96.62553915200253
2	DALYs (Disability-Adjusted Life Years)	11	Indonesia	2	Female	1	<5 years	532	Inflammatory bowel disease	1	Number	2018	214.24781028987573	366.2011616756333	57.682396820804385
2	DALYs (Disability-Adjusted Life Years)	11	Indonesia	3	Both	1	<5 years	532	Inflammatory bowel disease	1	Number	2018	599.171845169205	970.6105455783461	257.04878728847814
2	DALYs (Disability-Adjusted Life Years)	11	Indonesia	1	Male	1	<5 years	532	Inflammatory bowel disease	2	Percent	2018	5.562220517449187e-05	9.88174921412436e-05	1.3820736085980329e-05
2	DALYs (Disability-Adjusted Life Years)	11	Indonesia	2	Female	1	<5 years	532	Inflammatory bowel disease	2	Percent	2018	4.193105485637368e-05	6.888760954675287e-05	1.1310843775383338e-05
2	DALYs (Disability-Adjusted Life Years)	11	Indonesia	3	Both	1	<5 years	532	Inflammatory bowel disease	2	Percent	2018	4.9808926421063766e-05	7.452189389178824e-05	2.306308159549952e-05
2	DALYs (Disability-Adjusted Life Years)	11	Indonesia	1	Male	1	<5 years	532	Inflammatory bowel disease	3	Rate	2018	3.3557837865228515	6.242577349202414	0.8423854793893829
2	DALYs (Disability-Adjusted Life Years)	11	Indonesia	2	Female	1	<5 years	532	Inflammatory bowel disease	3	Rate	2018	1.9644004542758364	3.357633981783322	0.5288797414787942
2	DALYs (Disability-Adjusted Life Years)	11	Indonesia	3	Both	1	<5 years	532	Inflammatory bowel disease	3	Rate	2018	2.677624843153353	4.337538438798433	1.14871922687172
2	DALYs (Disability-Adjusted Life Years)	11	Indonesia	1	Male	6	5-9 years	532	Inflammatory bowel disease	1	Number	2018	329.55091545158416	482.14720201635544	141.7280433340364
2	DALYs (Disability-Adjusted Life Years)	11	Indonesia	2	Female	6	5-9 years	532	Inflammatory bowel disease	1	Number	2018	91.96811900935464	144.360418920286	38.391733222148616
2	DALYs (Disability-Adjusted Life Years)	11	Indonesia	3	Both	6	5-9 years	532	Inflammatory bowel disease	1	Number	2018	421.5190344609389	585.6511266774138	216.749304908228
2	DALYs (Disability-Adjusted Life Years)	11	Indonesia	1	Male	6	5-9 years	532	Inflammatory bowel disease	2	Percent	2018	0.00033287847885765616	0.0004902324834935605	0.0001441655914118935
2	DALYs (Disability-Adjusted Life Years)	11	Indonesia	2	Female	6	5-9 years	532	Inflammatory bowel disease	2	Percent	2018	0.00012152423977199971	0.0001873453500112509	5.07490641235783e-05
2	DALYs (Disability-Adjusted Life Years)	11	Indonesia	3	Both	6	5-9 years	532	Inflammatory bowel disease	2	Percent	2018	0.0002414342352717243	0.0003378968207419435	0.0001251259986199327
2	DALYs (Disability-Adjusted Life Years)	11	Indonesia	1	Male	6	5-9 years	532	Inflammatory bowel disease	3	Rate	2018	2.7763552832110485	4.061927516630419	1.1940109507825833
2	DALYs (Disability-Adjusted Life Years)	11	Indonesia	2	Female	6	5-9 years	532	Inflammatory bowel disease	3	Rate	2018	0.8149502434854325	1.2792102286747824	0.3401978063075897
2	DALYs (Disability-Adjusted Life Years)	11	Indonesia	3	Both	6	5-9 years	532	Inflammatory bowel disease	3	Rate	2018	1.8204208471288759	2.5292606809832567	0.9360786132949732
2	DALYs (Disability-Adjusted Life Years)	11	Indonesia	1	Male	7	10-14 years	532	Inflammatory bowel disease	1	Number	2018	229.142511835177	316.6726124321125	116.78000218620741
2	DALYs (Disability-Adjusted Life Years)	11	Indonesia	2	Female	7	10-14 years	532	Inflammatory bowel disease	1	Number	2018	165.5595127359258	235.2427064973667	80.67209925073587
2	DALYs (Disability-Adjusted Life Years)	11	Indonesia	3	Both	7	10-14 years	532	Inflammatory bowel disease	1	Number	2018	394.7020245711029	532.8100096996874	244.80923674606726
2	DALYs (Disability-Adjusted Life Years)	11	Indonesia	1	Male	7	10-14 years	532	Inflammatory bowel disease	2	Percent	2018	0.0002393520936233808	0.00033217406660493703	0.00012104196814666636
2	DALYs (Disability-Adjusted Life Years)	11	Indonesia	2	Female	7	10-14 years	532	Inflammatory bowel disease	2	Percent	2018	0.00019314529935483233	0.00028385860047522966	9.349376652465882e-05
2	DALYs (Disability-Adjusted Life Years)	11	Indonesia	3	Both	7	10-14 years	532	Inflammatory bowel disease	2	Percent	2018	0.00021765781123224932	0.00029659474023847383	0.0001314686349358363
2	DALYs (Disability-Adjusted Life Years)	11	Indonesia	1	Male	7	10-14 years	532	Inflammatory bowel disease	3	Rate	2018	1.926981841099607	2.663069235136906	0.9820654483278991
2	DALYs (Disability-Adjusted Life Years)	11	Indonesia	2	Female	7	10-14 years	532	Inflammatory bowel disease	3	Rate	2018	1.486157368441614	2.1116737773373866	0.724159142219548
2	DALYs (Disability-Adjusted Life Years)	11	Indonesia	3	Both	7	10-14 years	532	Inflammatory bowel disease	3	Rate	2018	1.7137582551913797	2.313409852821641	1.0629381769109618
2	DALYs (Disability-Adjusted Life Years)	11	Indonesia	1	Male	8	15-19 years	532	Inflammatory bowel disease	1	Number	2018	383.24157583119876	534.773838367403	198.98860085640646
2	DALYs (Disability-Adjusted Life Years)	11	Indonesia	2	Female	8	15-19 years	532	Inflammatory bowel disease	1	Number	2018	248.79035879292724	366.66757356204323	132.32815521652074
2	DALYs (Disability-Adjusted Life Years)	11	Indonesia	3	Both	8	15-19 years	532	Inflammatory bowel disease	1	Number	2018	632.031934624126	805.7313550537913	393.31367269168317
2	DALYs (Disability-Adjusted Life Years)	11	Indonesia	1	Male	8	15-19 years	532	Inflammatory bowel disease	2	Percent	2018	0.0002540324440339897	0.0003408358637786788	0.00013312659965070175
2	DALYs (Disability-Adjusted Life Years)	11	Indonesia	2	Female	8	15-19 years	532	Inflammatory bowel disease	2	Percent	2018	0.0001962816176668696	0.00028556656962039665	0.00010835586744571368
2	DALYs (Disability-Adjusted Life Years)	11	Indonesia	3	Both	8	15-19 years	532	Inflammatory bowel disease	2	Percent	2018	0.00022801615448213893	0.0002915150951454119	0.0001401966065395356
2	DALYs (Disability-Adjusted Life Years)	11	Indonesia	1	Male	8	15-19 years	532	Inflammatory bowel disease	3	Rate	2018	3.2519467865730376	4.537754186639141	1.688492016337692
2	DALYs (Disability-Adjusted Life Years)	11	Indonesia	2	Female	8	15-19 years	532	Inflammatory bowel disease	3	Rate	2018	2.2356541753095414	3.2949102037627074	1.189113573999292
2	DALYs (Disability-Adjusted Life Years)	11	Indonesia	3	Both	8	15-19 years	532	Inflammatory bowel disease	3	Rate	2018	2.758363770860286	3.5164365233352965	1.7165306464806063
2	DALYs (Disability-Adjusted Life Years)	11	Indonesia	1	Male	158	<20 years	532	Inflammatory bowel disease	1	Number	2018	1326.8590379972898	1887.199211681776	620.7057504972067
2	DALYs (Disability-Adjusted Life Years)	11	Indonesia	2	Female	158	<20 years	532	Inflammatory bowel disease	1	Number	2018	720.5658008280835	996.2675423444026	334.4076999450507
2	DALYs (Disability-Adjusted Life Years)	11	Indonesia	3	Both	158	<20 years	532	Inflammatory bowel disease	1	Number	2018	2047.4248388253711	2662.5061802471287	1224.196020223142
2	DALYs (Disability-Adjusted Life Years)	11	Indonesia	1	Male	158	<20 years	532	Inflammatory bowel disease	2	Percent	2018	0.000128193745231954	0.0001729825791525546	5.9139430491078864e-05
2	DALYs (Disability-Adjusted Life Years)	11	Indonesia	2	Female	158	<20 years	532	Inflammatory bowel disease	2	Percent	2018	9.022890091529562e-05	0.0001235400334091703	4.109120873986811e-05
2	DALYs (Disability-Adjusted Life Years)	11	Indonesia	3	Both	158	<20 years	532	Inflammatory bowel disease	2	Percent	2018	0.00011169406244156326	0.00013741989259096854	6.849769440306306e-05
2	DALYs (Disability-Adjusted Life Years)	11	Indonesia	1	Male	158	<20 years	532	Inflammatory bowel disease	3	Rate	2018	2.8221057142441546	4.013897125984748	1.3201833768162146
2	DALYs (Disability-Adjusted Life Years)	11	Indonesia	2	Female	158	<20 years	532	Inflammatory bowel disease	3	Rate	2018	1.6207038427163916	2.240814971229009	0.7521531603526678
2	DALYs (Disability-Adjusted Life Years)	11	Indonesia	3	Both	158	<20 years	532	Inflammatory bowel disease	3	Rate	2018	2.2381930832523236	2.9105844589462624	1.3382601466241926
2	DALYs (Disability-Adjusted Life Years)	133	Venezuela (Bolivarian Republic of)	1	Male	1	<5 years	532	Inflammatory bowel disease	1	Number	2016	8.01892352259083	11.49939574281669	5.537667921659305
2	DALYs (Disability-Adjusted Life Years)	133	Venezuela (Bolivarian Republic of)	2	Female	1	<5 years	532	Inflammatory bowel disease	1	Number	2016	7.837499379921764	11.748600503165465	5.223551363787279
2	DALYs (Disability-Adjusted Life Years)	133	Venezuela (Bolivarian Republic of)	3	Both	1	<5 years	532	Inflammatory bowel disease	1	Number	2016	15.856422902512591	21.721013747189115	11.208649337633206
2	DALYs (Disability-Adjusted Life Years)	133	Venezuela (Bolivarian Republic of)	1	Male	1	<5 years	532	Inflammatory bowel disease	2	Percent	2016	1.0806214420489539e-05	1.5479586748310954e-05	7.3992474870349564e-06
2	DALYs (Disability-Adjusted Life Years)	133	Venezuela (Bolivarian Republic of)	2	Female	1	<5 years	532	Inflammatory bowel disease	2	Percent	2016	1.3699509935849003e-05	2.0715574886423257e-05	8.999092724151221e-06
2	DALYs (Disability-Adjusted Life Years)	133	Venezuela (Bolivarian Republic of)	3	Both	1	<5 years	532	Inflammatory bowel disease	2	Percent	2016	1.2065690981268826e-05	1.661714227936174e-05	8.454059728158245e-06
2	DALYs (Disability-Adjusted Life Years)	133	Venezuela (Bolivarian Republic of)	1	Male	1	<5 years	532	Inflammatory bowel disease	3	Rate	2016	0.5404863262289833	0.7750748764941591	0.37324633193243184
2	DALYs (Disability-Adjusted Life Years)	133	Venezuela (Bolivarian Republic of)	2	Female	1	<5 years	532	Inflammatory bowel disease	3	Rate	2016	0.55701409011624	0.8349775486011249	0.3712398009917879
2	DALYs (Disability-Adjusted Life Years)	133	Venezuela (Bolivarian Republic of)	3	Both	1	<5 years	532	Inflammatory bowel disease	3	Rate	2016	0.5485312435935948	0.7514087355081338	0.3877478797063496
2	DALYs (Disability-Adjusted Life Years)	133	Venezuela (Bolivarian Republic of)	1	Male	6	5-9 years	532	Inflammatory bowel disease	1	Number	2016	8.05094187261825	11.218508924359615	5.81620522597767
2	DALYs (Disability-Adjusted Life Years)	133	Venezuela (Bolivarian Republic of)	2	Female	6	5-9 years	532	Inflammatory bowel disease	1	Number	2016	8.511932541439378	12.189947061753347	6.510313992919722
2	DALYs (Disability-Adjusted Life Years)	133	Venezuela (Bolivarian Republic of)	3	Both	6	5-9 years	532	Inflammatory bowel disease	1	Number	2016	16.562874414057642	21.764067495937212	13.145225096552739
2	DALYs (Disability-Adjusted Life Years)	133	Venezuela (Bolivarian Republic of)	1	Male	6	5-9 years	532	Inflammatory bowel disease	2	Percent	2016	9.316113722973299e-05	0.0001387587490347827	6.498369265935499e-05
2	DALYs (Disability-Adjusted Life Years)	133	Venezuela (Bolivarian Republic of)	2	Female	6	5-9 years	532	Inflammatory bowel disease	2	Percent	2016	0.00011339361861548717	0.00016444147663478202	8.012258007330175e-05
2	DALYs (Disability-Adjusted Life Years)	133	Venezuela (Bolivarian Republic of)	3	Both	6	5-9 years	532	Inflammatory bowel disease	2	Percent	2016	0.00010253390778562528	0.00014366598173056011	7.577635140493689e-05
2	DALYs (Disability-Adjusted Life Years)	133	Venezuela (Bolivarian Republic of)	1	Male	6	5-9 years	532	Inflammatory bowel disease	3	Rate	2016	0.61383709031744	0.8553454968107518	0.44345153015521105
2	DALYs (Disability-Adjusted Life Years)	133	Venezuela (Bolivarian Republic of)	2	Female	6	5-9 years	532	Inflammatory bowel disease	3	Rate	2016	0.6842503623292815	0.9799156247036009	0.523345866152672
2	DALYs (Disability-Adjusted Life Years)	133	Venezuela (Bolivarian Republic of)	3	Both	6	5-9 years	532	Inflammatory bowel disease	3	Rate	2016	0.6481124747718542	0.851637420731847	0.5143783715179862
2	DALYs (Disability-Adjusted Life Years)	133	Venezuela (Bolivarian Republic of)	1	Male	7	10-14 years	532	Inflammatory bowel disease	1	Number	2016	12.712021495726981	16.925513308364625	10.082317059259395
2	DALYs (Disability-Adjusted Life Years)	133	Venezuela (Bolivarian Republic of)	2	Female	7	10-14 years	532	Inflammatory bowel disease	1	Number	2016	11.729840149684843	15.328852645698419	9.02641541590231
2	DALYs (Disability-Adjusted Life Years)	133	Venezuela (Bolivarian Republic of)	3	Both	7	10-14 years	532	Inflammatory bowel disease	1	Number	2016	24.441861645411812	30.75761558590238	20.227614033504885
2	DALYs (Disability-Adjusted Life Years)	133	Venezuela (Bolivarian Republic of)	1	Male	7	10-14 years	532	Inflammatory bowel disease	2	Percent	2016	0.00010775619322104858	0.0001445700885227531	8.102826331559936e-05
2	DALYs (Disability-Adjusted Life Years)	133	Venezuela (Bolivarian Republic of)	2	Female	7	10-14 years	532	Inflammatory bowel disease	2	Percent	2016	0.00011751628341338783	0.00016050659438874911	8.521589267754617e-05
2	DALYs (Disability-Adjusted Life Years)	133	Venezuela (Bolivarian Republic of)	3	Both	7	10-14 years	532	Inflammatory bowel disease	2	Percent	2016	0.00011217825461104643	0.00014580242406289732	8.72329821630098e-05
2	DALYs (Disability-Adjusted Life Years)	133	Venezuela (Bolivarian Republic of)	1	Male	7	10-14 years	532	Inflammatory bowel disease	3	Rate	2016	0.9709277944140188	1.2927488607016233	0.770074363720995
2	DALYs (Disability-Adjusted Life Years)	133	Venezuela (Bolivarian Republic of)	2	Female	7	10-14 years	532	Inflammatory bowel disease	3	Rate	2016	0.9518573129406358	1.2439112812794393	0.7324788244021866
2	DALYs (Disability-Adjusted Life Years)	133	Venezuela (Bolivarian Republic of)	3	Both	7	10-14 years	532	Inflammatory bowel disease	3	Rate	2016	0.9616812645954296	1.2101787941403883	0.7958688959824312
2	DALYs (Disability-Adjusted Life Years)	133	Venezuela (Bolivarian Republic of)	1	Male	8	15-19 years	532	Inflammatory bowel disease	1	Number	2016	34.007507342053955	42.71382057076643	27.204375632642144
2	DALYs (Disability-Adjusted Life Years)	133	Venezuela (Bolivarian Republic of)	2	Female	8	15-19 years	532	Inflammatory bowel disease	1	Number	2016	23.892564923729665	31.012385853232917	18.758183815219923
2	DALYs (Disability-Adjusted Life Years)	133	Venezuela (Bolivarian Republic of)	3	Both	8	15-19 years	532	Inflammatory bowel disease	1	Number	2016	57.90007226578357	69.24223381471987	48.66720960350666
2	DALYs (Disability-Adjusted Life Years)	133	Venezuela (Bolivarian Republic of)	1	Male	8	15-19 years	532	Inflammatory bowel disease	2	Percent	2016	8.145725991174061e-05	0.00010262683587071489	6.455137569064606e-05
2	DALYs (Disability-Adjusted Life Years)	133	Venezuela (Bolivarian Republic of)	2	Female	8	15-19 years	532	Inflammatory bowel disease	2	Percent	2016	0.00015242905812996635	0.0002001822384850469	0.00011511966589224169
2	DALYs (Disability-Adjusted Life Years)	133	Venezuela (Bolivarian Republic of)	3	Both	8	15-19 years	532	Inflammatory bowel disease	2	Percent	2016	0.00010075145972758959	0.00012072344704132742	8.344524549263342e-05
2	DALYs (Disability-Adjusted Life Years)	133	Venezuela (Bolivarian Republic of)	1	Male	8	15-19 years	532	Inflammatory bowel disease	3	Rate	2016	2.582865160955696	3.244108365070256	2.0661683122012575
2	DALYs (Disability-Adjusted Life Years)	133	Venezuela (Bolivarian Republic of)	2	Female	8	15-19 years	532	Inflammatory bowel disease	3	Rate	2016	1.913504519991583	2.483715779168877	1.5023028976519437
2	DALYs (Disability-Adjusted Life Years)	133	Venezuela (Bolivarian Republic of)	3	Both	8	15-19 years	532	Inflammatory bowel disease	3	Rate	2016	2.257060332298347	2.6992004180155114	1.8971449254068975
2	DALYs (Disability-Adjusted Life Years)	133	Venezuela (Bolivarian Republic of)	1	Male	158	<20 years	532	Inflammatory bowel disease	1	Number	2016	62.78939423299004	74.64007652590283	52.88957792869162
2	DALYs (Disability-Adjusted Life Years)	133	Venezuela (Bolivarian Republic of)	2	Female	158	<20 years	532	Inflammatory bowel disease	1	Number	2016	51.97183699477561	63.56092150916349	43.41520289329256
2	DALYs (Disability-Adjusted Life Years)	133	Venezuela (Bolivarian Republic of)	3	Both	158	<20 years	532	Inflammatory bowel disease	1	Number	2016	114.76123122776559	132.85347537861054	99.14185473721096
2	DALYs (Disability-Adjusted Life Years)	133	Venezuela (Bolivarian Republic of)	1	Male	158	<20 years	532	Inflammatory bowel disease	2	Percent	2016	4.599859092625949e-05	5.492479927652411e-05	3.828383122210202e-05
2	DALYs (Disability-Adjusted Life Years)	133	Venezuela (Bolivarian Republic of)	2	Female	158	<20 years	532	Inflammatory bowel disease	2	Percent	2016	5.735863099364617e-05	6.96861713828524e-05	4.695494391233722e-05
2	DALYs (Disability-Adjusted Life Years)	133	Venezuela (Bolivarian Republic of)	3	Both	158	<20 years	532	Inflammatory bowel disease	2	Percent	2016	5.0529690375040125e-05	5.8115760498593924e-05	4.321407100377289e-05
2	DALYs (Disability-Adjusted Life Years)	133	Venezuela (Bolivarian Republic of)	1	Male	158	<20 years	532	Inflammatory bowel disease	3	Rate	2016	1.158230242780309	1.3768311513716702	0.9756155387896868
2	DALYs (Disability-Adjusted Life Years)	133	Venezuela (Bolivarian Republic of)	2	Female	158	<20 years	532	Inflammatory bowel disease	3	Rate	2016	1.0127064567191717	1.2385276205230316	0.8459746438100679
2	DALYs (Disability-Adjusted Life Years)	133	Venezuela (Bolivarian Republic of)	3	Both	158	<20 years	532	Inflammatory bowel disease	3	Rate	2016	1.0874621601865035	1.2589018589106442	0.939455026440493
2	DALYs (Disability-Adjusted Life Years)	155	Türkiye	1	Male	1	<5 years	532	Inflammatory bowel disease	1	Number	2017	117.7922820730282	244.56241345513376	51.503599880164764
2	DALYs (Disability-Adjusted Life Years)	155	Türkiye	2	Female	1	<5 years	532	Inflammatory bowel disease	1	Number	2017	79.97833875209061	155.55309427332807	33.83673214145277
2	DALYs (Disability-Adjusted Life Years)	155	Türkiye	3	Both	1	<5 years	532	Inflammatory bowel disease	1	Number	2017	197.7706208251189	336.0890104648107	103.74248020598847
2	DALYs (Disability-Adjusted Life Years)	155	Türkiye	1	Male	1	<5 years	532	Inflammatory bowel disease	2	Percent	2017	0.00011643025770179646	0.00022525385209989292	5.1715691007933696e-05
2	DALYs (Disability-Adjusted Life Years)	155	Türkiye	2	Female	1	<5 years	532	Inflammatory bowel disease	2	Percent	2017	9.47957977632187e-05	0.00018666780050213643	4.1443343352032505e-05
2	DALYs (Disability-Adjusted Life Years)	155	Türkiye	3	Both	1	<5 years	532	Inflammatory bowel disease	2	Percent	2017	0.00010659208863600316	0.00017685040121888574	5.7730336201376497e-05
2	DALYs (Disability-Adjusted Life Years)	155	Türkiye	1	Male	1	<5 years	532	Inflammatory bowel disease	3	Rate	2017	3.6440426179360563	7.565825550635705	1.5933243641895734
2	DALYs (Disability-Adjusted Life Years)	155	Türkiye	2	Female	1	<5 years	532	Inflammatory bowel disease	3	Rate	2017	2.6138628223337275	5.0838071453365545	1.105856630105313
2	DALYs (Disability-Adjusted Life Years)	155	Türkiye	3	Both	1	<5 years	532	Inflammatory bowel disease	3	Rate	2017	3.1430890002141227	5.341327581809501	1.6487375477205328
2	DALYs (Disability-Adjusted Life Years)	155	Türkiye	1	Male	6	5-9 years	532	Inflammatory bowel disease	1	Number	2017	93.2516040360588	165.21352834577323	52.18592231664565
2	DALYs (Disability-Adjusted Life Years)	155	Türkiye	2	Female	6	5-9 years	532	Inflammatory bowel disease	1	Number	2017	69.31925453333585	127.4480865304375	37.805561926258605
2	DALYs (Disability-Adjusted Life Years)	155	Türkiye	3	Both	6	5-9 years	532	Inflammatory bowel disease	1	Number	2017	162.57085856939474	240.4251717841675	104.47638271486635
2	DALYs (Disability-Adjusted Life Years)	155	Türkiye	1	Male	6	5-9 years	532	Inflammatory bowel disease	2	Percent	2017	0.0004949272365467641	0.0008749431781984588	0.00026368224735404187
2	DALYs (Disability-Adjusted Life Years)	155	Türkiye	2	Female	6	5-9 years	532	Inflammatory bowel disease	2	Percent	2017	0.00042435542784121505	0.0007520620591873381	0.00021391263834333177
2	DALYs (Disability-Adjusted Life Years)	155	Türkiye	3	Both	6	5-9 years	532	Inflammatory bowel disease	2	Percent	2017	0.00046214411448142515	0.0006928261885898678	0.00029067929868817485
2	DALYs (Disability-Adjusted Life Years)	155	Türkiye	1	Male	6	5-9 years	532	Inflammatory bowel disease	3	Rate	2017	2.888855109432803	5.118174110169222	1.6166753364007513
2	DALYs (Disability-Adjusted Life Years)	155	Türkiye	2	Female	6	5-9 years	532	Inflammatory bowel disease	3	Rate	2017	2.2648170712340465	4.164017689074224	1.2351933472829002
2	DALYs (Disability-Adjusted Life Years)	155	Türkiye	3	Both	6	5-9 years	532	Inflammatory bowel disease	3	Rate	2017	2.5851357527460648	3.8231434151776926	1.6613409970920066
2	DALYs (Disability-Adjusted Life Years)	155	Türkiye	1	Male	7	10-14 years	532	Inflammatory bowel disease	1	Number	2017	103.68356816249916	167.10409076167605	62.0299079637593
2	DALYs (Disability-Adjusted Life Years)	155	Türkiye	2	Female	7	10-14 years	532	Inflammatory bowel disease	1	Number	2017	96.07533791473591	157.99052242061876	59.16360765233526
2	DALYs (Disability-Adjusted Life Years)	155	Türkiye	3	Both	7	10-14 years	532	Inflammatory bowel disease	1	Number	2017	199.7589060772349	280.3364891451	134.9565132253956
2	DALYs (Disability-Adjusted Life Years)	155	Türkiye	1	Male	7	10-14 years	532	Inflammatory bowel disease	2	Percent	2017	0.00043712182567788116	0.0006934724082036701	0.00024535851468017846
2	DALYs (Disability-Adjusted Life Years)	155	Türkiye	2	Female	7	10-14 years	532	Inflammatory bowel disease	2	Percent	2017	0.000416925905665282	0.0006916853385893995	0.00024015854007833478
2	DALYs (Disability-Adjusted Life Years)	155	Türkiye	3	Both	7	10-14 years	532	Inflammatory bowel disease	2	Percent	2017	0.00042701738457420806	0.0006191120966388034	0.00028111262537484867
2	DALYs (Disability-Adjusted Life Years)	155	Türkiye	1	Male	7	10-14 years	532	Inflammatory bowel disease	3	Rate	2017	3.2016316138341843	5.159985803585629	1.9154135786371032
2	DALYs (Disability-Adjusted Life Years)	155	Türkiye	2	Female	7	10-14 years	532	Inflammatory bowel disease	3	Rate	2017	3.1313020031475247	5.14925109889339	1.9282692850854586
2	DALYs (Disability-Adjusted Life Years)	155	Türkiye	3	Both	7	10-14 years	532	Inflammatory bowel disease	3	Rate	2017	3.1674160157764693	4.4450698242281215	2.139896687550903
2	DALYs (Disability-Adjusted Life Years)	155	Türkiye	1	Male	8	15-19 years	532	Inflammatory bowel disease	1	Number	2017	171.06014468873286	268.9421322275861	107.92478096092219
2	DALYs (Disability-Adjusted Life Years)	155	Türkiye	2	Female	8	15-19 years	532	Inflammatory bowel disease	1	Number	2017	140.76299055144727	226.06452269700662	89.09186323243975
2	DALYs (Disability-Adjusted Life Years)	155	Türkiye	3	Both	8	15-19 years	532	Inflammatory bowel disease	1	Number	2017	311.82313524018036	447.5206834995838	214.95181430407155
2	DALYs (Disability-Adjusted Life Years)	155	Türkiye	1	Male	8	15-19 years	532	Inflammatory bowel disease	2	Percent	2017	0.0004188953225086378	0.0006386888269426065	0.00026419729044604024
2	DALYs (Disability-Adjusted Life Years)	155	Türkiye	2	Female	8	15-19 years	532	Inflammatory bowel disease	2	Percent	2017	0.0004242468688382168	0.0006586266482410775	0.0002619905471609886
2	DALYs (Disability-Adjusted Life Years)	155	Türkiye	3	Both	8	15-19 years	532	Inflammatory bowel disease	2	Percent	2017	0.0004211061705653384	0.0005798659950232204	0.0002944497156104303
2	DALYs (Disability-Adjusted Life Years)	155	Türkiye	1	Male	8	15-19 years	532	Inflammatory bowel disease	3	Rate	2017	5.117006821852492	8.04499918900605	3.2284074202607047
2	DALYs (Disability-Adjusted Life Years)	155	Türkiye	2	Female	8	15-19 years	532	Inflammatory bowel disease	3	Rate	2017	4.443216150512499	7.135778618870153	2.812205140306014
2	DALYs (Disability-Adjusted Life Years)	155	Türkiye	3	Both	8	15-19 years	532	Inflammatory bowel disease	3	Rate	2017	4.789162774864275	6.873285385791515	3.301356157110267
2	DALYs (Disability-Adjusted Life Years)	155	Türkiye	1	Male	158	<20 years	532	Inflammatory bowel disease	1	Number	2017	485.78759896031914	669.2055754816538	339.61649018132596
2	DALYs (Disability-Adjusted Life Years)	155	Türkiye	2	Female	158	<20 years	532	Inflammatory bowel disease	1	Number	2017	386.13592175160966	534.9019770694283	265.6835653535076
2	DALYs (Disability-Adjusted Life Years)	155	Türkiye	3	Both	158	<20 years	532	Inflammatory bowel disease	1	Number	2017	871.9235207119286	1140.2680583278673	666.4146888095936
2	DALYs (Disability-Adjusted Life Years)	155	Türkiye	1	Male	158	<20 years	532	Inflammatory bowel disease	2	Percent	2017	0.00026324479646651865	0.00035811446611264184	0.00019122338893613508
2	DALYs (Disability-Adjusted Life Years)	155	Türkiye	2	Female	158	<20 years	532	Inflammatory bowel disease	2	Percent	2017	0.0002456197935496642	0.0003565397120508005	0.0001680903237806873
2	DALYs (Disability-Adjusted Life Years)	155	Türkiye	3	Both	158	<20 years	532	Inflammatory bowel disease	2	Percent	2017	0.0002551270650360608	0.00032277526993637005	0.0001982384620856174
2	DALYs (Disability-Adjusted Life Years)	155	Türkiye	1	Male	158	<20 years	532	Inflammatory bowel disease	3	Rate	2017	3.724830110149621	5.131207718700282	2.6040469769877053
2	DALYs (Disability-Adjusted Life Years)	155	Türkiye	2	Female	158	<20 years	532	Inflammatory bowel disease	3	Rate	2017	3.124900802414358	4.328827035244139	2.1501102067772657
2	DALYs (Disability-Adjusted Life Years)	155	Türkiye	3	Both	158	<20 years	532	Inflammatory bowel disease	3	Rate	2017	3.4329570415176303	4.489489235085766	2.62382301219687
2	DALYs (Disability-Adjusted Life Years)	206	Gambia	1	Male	1	<5 years	532	Inflammatory bowel disease	1	Number	2017	2.566492620362542	6.303617659139169	0.6050358244738503
2	DALYs (Disability-Adjusted Life Years)	206	Gambia	2	Female	1	<5 years	532	Inflammatory bowel disease	1	Number	2017	9.464253397496545	27.18440078875437	2.1549414764225783
2	DALYs (Disability-Adjusted Life Years)	206	Gambia	3	Both	1	<5 years	532	Inflammatory bowel disease	1	Number	2017	12.030746017859084	30.39369812538399	3.792661631470665
2	DALYs (Disability-Adjusted Life Years)	206	Gambia	1	Male	1	<5 years	532	Inflammatory bowel disease	2	Percent	2017	1.2588599992410565e-05	3.0240659827394476e-05	3.0184068735757194e-06
2	DALYs (Disability-Adjusted Life Years)	206	Gambia	2	Female	1	<5 years	532	Inflammatory bowel disease	2	Percent	2017	5.6204071364827966e-05	0.0001623011070655021	1.2982297330942758e-05
2	DALYs (Disability-Adjusted Life Years)	206	Gambia	3	Both	1	<5 years	532	Inflammatory bowel disease	2	Percent	2017	3.2325243650128996e-05	7.927182098632973e-05	1.0649209454367508e-05
2	DALYs (Disability-Adjusted Life Years)	206	Gambia	1	Male	1	<5 years	532	Inflammatory bowel disease	3	Rate	2017	1.4501706843612776	3.561795370919245	0.34186937015871616
2	DALYs (Disability-Adjusted Life Years)	206	Gambia	2	Female	1	<5 years	532	Inflammatory bowel disease	3	Rate	2017	5.535951826379197	15.9010464824765	1.2604958575282272
2	DALYs (Disability-Adjusted Life Years)	206	Gambia	3	Both	1	<5 years	532	Inflammatory bowel disease	3	Rate	2017	3.4577221816649497	8.735365540504556	1.0900379935889777
2	DALYs (Disability-Adjusted Life Years)	206	Gambia	1	Male	6	5-9 years	532	Inflammatory bowel disease	1	Number	2017	1.375911079738642	2.6316707462875515	0.5807803222300058
2	DALYs (Disability-Adjusted Life Years)	206	Gambia	2	Female	6	5-9 years	532	Inflammatory bowel disease	1	Number	2017	2.1708293295241203	4.615151717282304	0.8272124286637348
2	DALYs (Disability-Adjusted Life Years)	206	Gambia	3	Both	6	5-9 years	532	Inflammatory bowel disease	1	Number	2017	3.546740409262765	6.064407181865125	1.8345766265161991
2	DALYs (Disability-Adjusted Life Years)	206	Gambia	1	Male	6	5-9 years	532	Inflammatory bowel disease	2	Percent	2017	6.600379587856853e-05	0.00012501232759541835	2.715881123898752e-05
2	DALYs (Disability-Adjusted Life Years)	206	Gambia	2	Female	6	5-9 years	532	Inflammatory bowel disease	2	Percent	2017	0.00011653897861838299	0.0002442975075113772	4.4159641653659915e-05
2	DALYs (Disability-Adjusted Life Years)	206	Gambia	3	Both	6	5-9 years	532	Inflammatory bowel disease	2	Percent	2017	8.96087476377774e-05	0.00014567841508696222	4.622777514896404e-05
2	DALYs (Disability-Adjusted Life Years)	206	Gambia	1	Male	6	5-9 years	532	Inflammatory bowel disease	3	Rate	2017	0.8812831366445211	1.6856082373756764	0.3719948996802162
2	DALYs (Disability-Adjusted Life Years)	206	Gambia	2	Female	6	5-9 years	532	Inflammatory bowel disease	3	Rate	2017	1.4105647097868124	2.9988401456403335	0.5375073219716882
2	DALYs (Disability-Adjusted Life Years)	206	Gambia	3	Both	6	5-9 years	532	Inflammatory bowel disease	3	Rate	2017	1.1440220762549156	1.956110370337105	0.591753531167527
2	DALYs (Disability-Adjusted Life Years)	206	Gambia	1	Male	7	10-14 years	532	Inflammatory bowel disease	1	Number	2017	1.3706732075062669	2.5461138137459365	0.7274014995336842
2	DALYs (Disability-Adjusted Life Years)	206	Gambia	2	Female	7	10-14 years	532	Inflammatory bowel disease	1	Number	2017	3.754386757901059	7.4453990724786046	1.625378692350453
2	DALYs (Disability-Adjusted Life Years)	206	Gambia	3	Both	7	10-14 years	532	Inflammatory bowel disease	1	Number	2017	5.1250599654073214	8.81696827799015	2.85436285616911
2	DALYs (Disability-Adjusted Life Years)	206	Gambia	1	Male	7	10-14 years	532	Inflammatory bowel disease	2	Percent	2017	8.372893712006653e-05	0.0001520112317016203	4.516776770611615e-05
2	DALYs (Disability-Adjusted Life Years)	206	Gambia	2	Female	7	10-14 years	532	Inflammatory bowel disease	2	Percent	2017	0.00022109422234428076	0.00046000765057296823	9.395014312098385e-05
2	DALYs (Disability-Adjusted Life Years)	206	Gambia	3	Both	7	10-14 years	532	Inflammatory bowel disease	2	Percent	2017	0.00015352798042630824	0.000271724171395394	8.151633782303606e-05
2	DALYs (Disability-Adjusted Life Years)	206	Gambia	1	Male	7	10-14 years	532	Inflammatory bowel disease	3	Rate	2017	1.0065585887742958	1.8697474446775701	0.5341697954211925
2	DALYs (Disability-Adjusted Life Years)	206	Gambia	2	Female	7	10-14 years	532	Inflammatory bowel disease	3	Rate	2017	2.707181778673073	5.36866604420691	1.1720144628452192
2	DALYs (Disability-Adjusted Life Years)	206	Gambia	3	Both	7	10-14 years	532	Inflammatory bowel disease	3	Rate	2017	1.8646298957705814	3.2078420061753663	1.0384913251579917
2	DALYs (Disability-Adjusted Life Years)	206	Gambia	1	Male	8	15-19 years	532	Inflammatory bowel disease	1	Number	2017	60.94899997171762	120.73799087202786	27.028430749021016
2	DALYs (Disability-Adjusted Life Years)	206	Gambia	2	Female	8	15-19 years	532	Inflammatory bowel disease	1	Number	2017	3.344760909686626	6.711374899892954	1.4936071855141149
2	DALYs (Disability-Adjusted Life Years)	206	Gambia	3	Both	8	15-19 years	532	Inflammatory bowel disease	1	Number	2017	64.29376088140421	125.20506791876366	30.625057818286145
2	DALYs (Disability-Adjusted Life Years)	206	Gambia	1	Male	8	15-19 years	532	Inflammatory bowel disease	2	Percent	2017	0.002963033397528919	0.005684235529263103	0.0013899020436948092
2	DALYs (Disability-Adjusted Life Years)	206	Gambia	2	Female	8	15-19 years	532	Inflammatory bowel disease	2	Percent	2017	0.00014698539554081202	0.000288726807511446	6.71979047307038e-05
2	DALYs (Disability-Adjusted Life Years)	206	Gambia	3	Both	8	15-19 years	532	Inflammatory bowel disease	2	Percent	2017	0.0014840771154807462	0.0028140315754857717	0.0007500837556107603
2	DALYs (Disability-Adjusted Life Years)	206	Gambia	1	Male	8	15-19 years	532	Inflammatory bowel disease	3	Rate	2017	51.77139915162893	102.55746150227317	22.95853381350061
2	DALYs (Disability-Adjusted Life Years)	206	Gambia	2	Female	8	15-19 years	532	Inflammatory bowel disease	3	Rate	2017	2.696058343794188	5.409731453385871	1.2039282398913116
2	DALYs (Disability-Adjusted Life Years)	206	Gambia	3	Both	8	15-19 years	532	Inflammatory bowel disease	3	Rate	2017	26.590930130881713	51.78292834978773	12.66606217362833
2	DALYs (Disability-Adjusted Life Years)	206	Gambia	1	Male	158	<20 years	532	Inflammatory bowel disease	1	Number	2017	66.26207687932508	126.25920933712936	32.38989942318123
2	DALYs (Disability-Adjusted Life Years)	206	Gambia	2	Female	158	<20 years	532	Inflammatory bowel disease	1	Number	2017	18.734230394608343	37.09692213068196	8.212864232098845
2	DALYs (Disability-Adjusted Life Years)	206	Gambia	3	Both	158	<20 years	532	Inflammatory bowel disease	1	Number	2017	84.99630727393334	148.40834654441898	49.42852450417652
2	DALYs (Disability-Adjusted Life Years)	206	Gambia	1	Male	158	<20 years	532	Inflammatory bowel disease	2	Percent	2017	0.0002539487410671407	0.0004934224467349836	0.00012387332151741364
2	DALYs (Disability-Adjusted Life Years)	206	Gambia	2	Female	158	<20 years	532	Inflammatory bowel disease	2	Percent	2017	8.254698266182252e-05	0.0001664699191935109	3.700283724026717e-05
2	DALYs (Disability-Adjusted Life Years)	206	Gambia	3	Both	158	<20 years	532	Inflammatory bowel disease	2	Percent	2017	0.00017427638609425114	0.00030718155282762744	9.996968283736757e-05
2	DALYs (Disability-Adjusted Life Years)	206	Gambia	1	Male	158	<20 years	532	Inflammatory bowel disease	3	Rate	2017	11.28814465585481	21.509018223605786	5.517814824055694
2	DALYs (Disability-Adjusted Life Years)	206	Gambia	2	Female	158	<20 years	532	Inflammatory bowel disease	3	Rate	2017	3.188255236121023	6.313280755912969	1.397693251337194
2	DALYs (Disability-Adjusted Life Years)	206	Gambia	3	Both	158	<20 years	532	Inflammatory bowel disease	3	Rate	2017	7.236146983859988	12.634720773997538	4.208089503874679
2	DALYs (Disability-Adjusted Life Years)	186	Seychelles	1	Male	1	<5 years	532	Inflammatory bowel disease	1	Number	2013	0.02995144032972742	0.0884863020235992	0.008944274355510061
2	DALYs (Disability-Adjusted Life Years)	186	Seychelles	2	Female	1	<5 years	532	Inflammatory bowel disease	1	Number	2013	0.021918594851113703	0.06456220438646212	0.007564593402049614
2	DALYs (Disability-Adjusted Life Years)	186	Seychelles	3	Both	1	<5 years	532	Inflammatory bowel disease	1	Number	2013	0.051870035180841184	0.12682822955894366	0.02215649443783213
2	DALYs (Disability-Adjusted Life Years)	186	Seychelles	1	Male	1	<5 years	532	Inflammatory bowel disease	2	Percent	2013	2.402059160862503e-05	6.946282609914236e-05	7.054039519429159e-06
2	DALYs (Disability-Adjusted Life Years)	186	Seychelles	2	Female	1	<5 years	532	Inflammatory bowel disease	2	Percent	2013	2.064135592375088e-05	6.371119593100756e-05	7.259651403903762e-06
2	DALYs (Disability-Adjusted Life Years)	186	Seychelles	3	Both	1	<5 years	532	Inflammatory bowel disease	2	Percent	2013	2.246351389019907e-05	5.5858476266726855e-05	9.814360023187973e-06
2	DALYs (Disability-Adjusted Life Years)	186	Seychelles	1	Male	1	<5 years	532	Inflammatory bowel disease	3	Rate	2013	0.7400457425986163	2.186335961475139	0.22099678962215166
2	DALYs (Disability-Adjusted Life Years)	186	Seychelles	2	Female	1	<5 years	532	Inflammatory bowel disease	3	Rate	2013	0.5634585715318109	1.6596924987959432	0.19446205477543507
2	DALYs (Disability-Adjusted Life Years)	186	Seychelles	3	Both	1	<5 years	532	Inflammatory bowel disease	3	Rate	2013	0.6535011950215618	1.5978859333770485	0.27914566747701
2	DALYs (Disability-Adjusted Life Years)	186	Seychelles	1	Male	6	5-9 years	532	Inflammatory bowel disease	1	Number	2013	0.024589358861775046	0.05804184537017541	0.009526654898089036
2	DALYs (Disability-Adjusted Life Years)	186	Seychelles	2	Female	6	5-9 years	532	Inflammatory bowel disease	1	Number	2013	0.014558415426800945	0.03573378495098459	0.005825533535073889
2	DALYs (Disability-Adjusted Life Years)	186	Seychelles	3	Both	6	5-9 years	532	Inflammatory bowel disease	1	Number	2013	0.039147774288576055	0.08237628149897512	0.01769857924017515
2	DALYs (Disability-Adjusted Life Years)	186	Seychelles	1	Male	6	5-9 years	532	Inflammatory bowel disease	2	Percent	2013	0.0001175115097698449	0.0002783014277581388	4.5257422099823346e-05
2	DALYs (Disability-Adjusted Life Years)	186	Seychelles	2	Female	6	5-9 years	532	Inflammatory bowel disease	2	Percent	2013	8.35894932658053e-05	0.00021636776919233615	3.339141346770924e-05
2	DALYs (Disability-Adjusted Life Years)	186	Seychelles	3	Both	6	5-9 years	532	Inflammatory bowel disease	2	Percent	2013	0.000102065577630636	0.00021980298659143461	4.7347062389444284e-05
2	DALYs (Disability-Adjusted Life Years)	186	Seychelles	1	Male	6	5-9 years	532	Inflammatory bowel disease	3	Rate	2013	0.6631027668261088	1.5652180470832358	0.2569058940101339
2	DALYs (Disability-Adjusted Life Years)	186	Seychelles	2	Female	6	5-9 years	532	Inflammatory bowel disease	3	Rate	2013	0.39963927755584133	0.980918842022993	0.1599152067778183
2	DALYs (Disability-Adjusted Life Years)	186	Seychelles	3	Both	6	5-9 years	532	Inflammatory bowel disease	3	Rate	2013	0.5325418843375868	1.1205955120413926	0.24076042405842246
2	DALYs (Disability-Adjusted Life Years)	186	Seychelles	1	Male	7	10-14 years	532	Inflammatory bowel disease	1	Number	2013	0.0237572658937475	0.04585577514600142	0.012641934809418918
2	DALYs (Disability-Adjusted Life Years)	186	Seychelles	2	Female	7	10-14 years	532	Inflammatory bowel disease	1	Number	2013	0.018185624909840496	0.036579390649023644	0.010024106083214128
2	DALYs (Disability-Adjusted Life Years)	186	Seychelles	3	Both	7	10-14 years	532	Inflammatory bowel disease	1	Number	2013	0.041942890803587984	0.07423552238297204	0.0240338620618537
2	DALYs (Disability-Adjusted Life Years)	186	Seychelles	1	Male	7	10-14 years	532	Inflammatory bowel disease	2	Percent	2013	0.00010571165999235881	0.00020642284626106277	5.713011104736983e-05
2	DALYs (Disability-Adjusted Life Years)	186	Seychelles	2	Female	7	10-14 years	532	Inflammatory bowel disease	2	Percent	2013	8.406690304319046e-05	0.00018080996805826025	4.4224743621735344e-05
2	DALYs (Disability-Adjusted Life Years)	186	Seychelles	3	Both	7	10-14 years	532	Inflammatory bowel disease	2	Percent	2013	9.510706722112634e-05	0.00016703796896091403	5.682070595922647e-05
2	DALYs (Disability-Adjusted Life Years)	186	Seychelles	1	Male	7	10-14 years	532	Inflammatory bowel disease	3	Rate	2013	0.6773031663542941	1.3073163318086758	0.36041278965175416
2	DALYs (Disability-Adjusted Life Years)	186	Seychelles	2	Female	7	10-14 years	532	Inflammatory bowel disease	3	Rate	2013	0.5326373139094214	1.0713708479270643	0.2935952415700128
2	DALYs (Disability-Adjusted Life Years)	186	Seychelles	3	Both	7	10-14 years	532	Inflammatory bowel disease	3	Rate	2013	0.6059459059750808	1.0724752158007034	0.347215464698114
2	DALYs (Disability-Adjusted Life Years)	186	Seychelles	1	Male	8	15-19 years	532	Inflammatory bowel disease	1	Number	2013	0.07829613099211398	0.14035081854586487	0.042357840692270166
2	DALYs (Disability-Adjusted Life Years)	186	Seychelles	2	Female	8	15-19 years	532	Inflammatory bowel disease	1	Number	2013	0.04271465869951595	0.07785507037173023	0.02547942890809022
2	DALYs (Disability-Adjusted Life Years)	186	Seychelles	3	Both	8	15-19 years	532	Inflammatory bowel disease	1	Number	2013	0.12101078969162993	0.18520212756006255	0.07640668086537522
2	DALYs (Disability-Adjusted Life Years)	186	Seychelles	1	Male	8	15-19 years	532	Inflammatory bowel disease	2	Percent	2013	0.00016975093835237012	0.0003064099773432944	9.261884619196731e-05
2	DALYs (Disability-Adjusted Life Years)	186	Seychelles	2	Female	8	15-19 years	532	Inflammatory bowel disease	2	Percent	2013	0.00013105653321526253	0.00023269324766187068	7.884973862409809e-05
2	DALYs (Disability-Adjusted Life Years)	186	Seychelles	3	Both	8	15-19 years	532	Inflammatory bowel disease	2	Percent	2013	0.00015373413189184807	0.00024031088412020636	9.473268789535013e-05
2	DALYs (Disability-Adjusted Life Years)	186	Seychelles	1	Male	8	15-19 years	532	Inflammatory bowel disease	3	Rate	2013	2.0555242869466777	3.684658648623758	1.112029025985321
2	DALYs (Disability-Adjusted Life Years)	186	Seychelles	2	Female	8	15-19 years	532	Inflammatory bowel disease	3	Rate	2013	1.2281540269612496	2.2385293739330647	0.7325977584949894
2	DALYs (Disability-Adjusted Life Years)	186	Seychelles	3	Both	8	15-19 years	532	Inflammatory bowel disease	3	Rate	2013	1.660635918103941	2.541536221019972	1.0485319445603412
2	DALYs (Disability-Adjusted Life Years)	186	Seychelles	1	Male	158	<20 years	532	Inflammatory bowel disease	1	Number	2013	0.1565941960773641	0.26548264989973486	0.08715018727052867
2	DALYs (Disability-Adjusted Life Years)	186	Seychelles	2	Female	158	<20 years	532	Inflammatory bowel disease	1	Number	2013	0.09737729388727123	0.18002783344350554	0.05837842352848048
2	DALYs (Disability-Adjusted Life Years)	186	Seychelles	3	Both	158	<20 years	532	Inflammatory bowel disease	1	Number	2013	0.2539714899646353	0.4059888323413774	0.15114948985175752
2	DALYs (Disability-Adjusted Life Years)	186	Seychelles	1	Male	158	<20 years	532	Inflammatory bowel disease	2	Percent	2013	7.307150386094622e-05	0.00012074313967632815	4.006243535120958e-05
2	DALYs (Disability-Adjusted Life Years)	186	Seychelles	2	Female	158	<20 years	532	Inflammatory bowel disease	2	Percent	2013	5.462691548936328e-05	0.00010061214959219256	3.238580348939089e-05
2	DALYs (Disability-Adjusted Life Years)	186	Seychelles	3	Both	158	<20 years	532	Inflammatory bowel disease	2	Percent	2013	6.470094485896856e-05	0.0001012826048637175	3.89604464672849e-05
2	DALYs (Disability-Adjusted Life Years)	186	Seychelles	1	Male	158	<20 years	532	Inflammatory bowel disease	3	Rate	2013	1.0389635665221961	1.7614113913476217	0.5782198297115199
2	DALYs (Disability-Adjusted Life Years)	186	Seychelles	2	Female	158	<20 years	532	Inflammatory bowel disease	3	Rate	2013	0.6750538190319034	1.2480165718998657	0.4046998656338104
2	DALYs (Disability-Adjusted Life Years)	186	Seychelles	3	Both	158	<20 years	532	Inflammatory bowel disease	3	Rate	2013	0.8609999744757315	1.3763606865165572	0.5124185668340362
2	DALYs (Disability-Adjusted Life Years)	41	Uzbekistan	1	Male	1	<5 years	532	Inflammatory bowel disease	1	Number	2011	162.0331039898238	239.11949325917004	106.5915273421498
2	DALYs (Disability-Adjusted Life Years)	41	Uzbekistan	2	Female	1	<5 years	532	Inflammatory bowel disease	1	Number	2011	160.32577553243945	223.20195892834317	109.46108296853967
2	DALYs (Disability-Adjusted Life Years)	41	Uzbekistan	3	Both	1	<5 years	532	Inflammatory bowel disease	1	Number	2011	322.35887952226324	439.84364151022464	227.05173536035306
2	DALYs (Disability-Adjusted Life Years)	41	Uzbekistan	1	Male	1	<5 years	532	Inflammatory bowel disease	2	Percent	2011	0.00014690856782880363	0.00020586172892579185	0.00010359476752812009
2	DALYs (Disability-Adjusted Life Years)	41	Uzbekistan	2	Female	1	<5 years	532	Inflammatory bowel disease	2	Percent	2011	0.0001957567640849643	0.00025857038743204566	0.0001475616424746741
2	DALYs (Disability-Adjusted Life Years)	41	Uzbekistan	3	Both	1	<5 years	532	Inflammatory bowel disease	2	Percent	2011	0.00016771855496030893	0.0002135637231146551	0.0001293904921398586
2	DALYs (Disability-Adjusted Life Years)	41	Uzbekistan	1	Male	1	<5 years	532	Inflammatory bowel disease	3	Rate	2011	10.609278631323475	15.656586633844505	6.979186261729726
2	DALYs (Disability-Adjusted Life Years)	41	Uzbekistan	2	Female	1	<5 years	532	Inflammatory bowel disease	3	Rate	2011	11.207583138974265	15.602946582754399	7.651883696042657
2	DALYs (Disability-Adjusted Life Years)	41	Uzbekistan	3	Both	1	<5 years	532	Inflammatory bowel disease	3	Rate	2011	10.898643952648396	14.8706908609452	7.676400991933998
2	DALYs (Disability-Adjusted Life Years)	41	Uzbekistan	1	Male	6	5-9 years	532	Inflammatory bowel disease	1	Number	2011	72.19083514095735	96.21603440108026	52.58136693844432
2	DALYs (Disability-Adjusted Life Years)	41	Uzbekistan	2	Female	6	5-9 years	532	Inflammatory bowel disease	1	Number	2011	64.42157904019365	81.54153615875268	50.2499250891609
2	DALYs (Disability-Adjusted Life Years)	41	Uzbekistan	3	Both	6	5-9 years	532	Inflammatory bowel disease	1	Number	2011	136.6124141811508	174.338447596019	104.0183083948096
2	DALYs (Disability-Adjusted Life Years)	41	Uzbekistan	1	Male	6	5-9 years	532	Inflammatory bowel disease	2	Percent	2011	0.0005486651387788526	0.0007349745003791927	0.0003773064940223076
2	DALYs (Disability-Adjusted Life Years)	41	Uzbekistan	2	Female	6	5-9 years	532	Inflammatory bowel disease	2	Percent	2011	0.0006191724030912249	0.0007981653783907005	0.0004530130026306325
2	DALYs (Disability-Adjusted Life Years)	41	Uzbekistan	3	Both	6	5-9 years	532	Inflammatory bowel disease	2	Percent	2011	0.0005789478277185684	0.0007396847569782021	0.00041681478599007874
2	DALYs (Disability-Adjusted Life Years)	41	Uzbekistan	1	Male	6	5-9 years	532	Inflammatory bowel disease	3	Rate	2011	5.493177716919547	7.321314058084885	4.00104518291631
2	DALYs (Disability-Adjusted Life Years)	41	Uzbekistan	2	Female	6	5-9 years	532	Inflammatory bowel disease	3	Rate	2011	5.169719918830899	6.543566767107088	4.032469283174757
2	DALYs (Disability-Adjusted Life Years)	41	Uzbekistan	3	Both	6	5-9 years	532	Inflammatory bowel disease	3	Rate	2011	5.335747856989017	6.809234751665769	4.062701544599496
2	DALYs (Disability-Adjusted Life Years)	41	Uzbekistan	1	Male	7	10-14 years	532	Inflammatory bowel disease	1	Number	2011	37.49141653642382	47.538189601715445	29.52010748259783
2	DALYs (Disability-Adjusted Life Years)	41	Uzbekistan	2	Female	7	10-14 years	532	Inflammatory bowel disease	1	Number	2011	41.989208412513904	52.34346745669876	32.70150425809966
2	DALYs (Disability-Adjusted Life Years)	41	Uzbekistan	3	Both	7	10-14 years	532	Inflammatory bowel disease	1	Number	2011	79.48062494893773	97.1399788832826	64.74875290364997
2	DALYs (Disability-Adjusted Life Years)	41	Uzbekistan	1	Male	7	10-14 years	532	Inflammatory bowel disease	2	Percent	2011	0.00031026229147764915	0.00039909854830872575	0.00023304778843498563
2	DALYs (Disability-Adjusted Life Years)	41	Uzbekistan	2	Female	7	10-14 years	532	Inflammatory bowel disease	2	Percent	2011	0.00037838093142077617	0.000513875432015431	0.0002755372814742153
2	DALYs (Disability-Adjusted Life Years)	41	Uzbekistan	3	Both	7	10-14 years	532	Inflammatory bowel disease	2	Percent	2011	0.0003425415849364966	0.00043280381536553306	0.00026181604011162133
2	DALYs (Disability-Adjusted Life Years)	41	Uzbekistan	1	Male	7	10-14 years	532	Inflammatory bowel disease	3	Rate	2011	2.760109124637394	3.4997501564381546	2.1732632573068105
2	DALYs (Disability-Adjusted Life Years)	41	Uzbekistan	2	Female	7	10-14 years	532	Inflammatory bowel disease	3	Rate	2011	3.2296167254677743	4.02601869285898	2.5152492531495008
2	DALYs (Disability-Adjusted Life Years)	41	Uzbekistan	3	Both	7	10-14 years	532	Inflammatory bowel disease	3	Rate	2011	2.9897235039090364	3.653993387988059	2.435573053548668
2	DALYs (Disability-Adjusted Life Years)	41	Uzbekistan	1	Male	8	15-19 years	532	Inflammatory bowel disease	1	Number	2011	39.5090965661568	48.63864768139315	30.819881781706606
2	DALYs (Disability-Adjusted Life Years)	41	Uzbekistan	2	Female	8	15-19 years	532	Inflammatory bowel disease	1	Number	2011	50.84382453922828	66.27734522186401	39.642431132235934
2	DALYs (Disability-Adjusted Life Years)	41	Uzbekistan	3	Both	8	15-19 years	532	Inflammatory bowel disease	1	Number	2011	90.3529211053851	111.68451089025584	73.11070477407699
2	DALYs (Disability-Adjusted Life Years)	41	Uzbekistan	1	Male	8	15-19 years	532	Inflammatory bowel disease	2	Percent	2011	0.00023340645031629458	0.0002808870923587174	0.00019116969531522156
2	DALYs (Disability-Adjusted Life Years)	41	Uzbekistan	2	Female	8	15-19 years	532	Inflammatory bowel disease	2	Percent	2011	0.0002982364206605032	0.00040050256250115173	0.00022745962061404304
2	DALYs (Disability-Adjusted Life Years)	41	Uzbekistan	3	Both	8	15-19 years	532	Inflammatory bowel disease	2	Percent	2011	0.0002657945944197692	0.00032805261675246714	0.0002151055999969061
2	DALYs (Disability-Adjusted Life Years)	41	Uzbekistan	1	Male	8	15-19 years	532	Inflammatory bowel disease	3	Rate	2011	2.583193298561868	3.180103815618793	2.01507295788611
2	DALYs (Disability-Adjusted Life Years)	41	Uzbekistan	2	Female	8	15-19 years	532	Inflammatory bowel disease	3	Rate	2011	3.411619963512493	4.4472090000441336	2.660006611984075
2	DALYs (Disability-Adjusted Life Years)	41	Uzbekistan	3	Both	8	15-19 years	532	Inflammatory bowel disease	3	Rate	2011	2.9920360011690152	3.69843136523322	2.421060194608809
2	DALYs (Disability-Adjusted Life Years)	41	Uzbekistan	1	Male	158	<20 years	532	Inflammatory bowel disease	1	Number	2011	311.2244522333619	414.7532357163383	229.5866992362104
2	DALYs (Disability-Adjusted Life Years)	41	Uzbekistan	2	Female	158	<20 years	532	Inflammatory bowel disease	1	Number	2011	317.5803875243753	401.8030276414935	245.44121065495528
2	DALYs (Disability-Adjusted Life Years)	41	Uzbekistan	3	Both	158	<20 years	532	Inflammatory bowel disease	1	Number	2011	628.8048397577367	793.0666296315011	486.6157376595551
2	DALYs (Disability-Adjusted Life Years)	41	Uzbekistan	1	Male	158	<20 years	532	Inflammatory bowel disease	2	Percent	2011	0.0002041901621676775	0.00025799565735032794	0.00015796992683833985
2	DALYs (Disability-Adjusted Life Years)	41	Uzbekistan	2	Female	158	<20 years	532	Inflammatory bowel disease	2	Percent	2011	0.0002633947369871986	0.00031902778744815133	0.00021633215330417685
2	DALYs (Disability-Adjusted Life Years)	41	Uzbekistan	3	Both	158	<20 years	532	Inflammatory bowel disease	2	Percent	2011	0.00023032522802303213	0.0002769397923750277	0.0001889638930629636
2	DALYs (Disability-Adjusted Life Years)	41	Uzbekistan	1	Male	158	<20 years	532	Inflammatory bowel disease	3	Rate	2011	5.432186859129189	7.239203284548647	4.007261774170131
2	DALYs (Disability-Adjusted Life Years)	41	Uzbekistan	2	Female	158	<20 years	532	Inflammatory bowel disease	3	Rate	2011	5.8089501738031615	7.349489637717454	4.489432658001053
2	DALYs (Disability-Adjusted Life Years)	41	Uzbekistan	3	Both	158	<20 years	532	Inflammatory bowel disease	3	Rate	2011	5.616157287058978	7.083258030972333	4.346198292791791
2	DALYs (Disability-Adjusted Life Years)	74	Andorra	1	Male	1	<5 years	532	Inflammatory bowel disease	1	Number	2001	0.13515591563554566	0.292295063218547	0.04904054968480466
2	DALYs (Disability-Adjusted Life Years)	74	Andorra	2	Female	1	<5 years	532	Inflammatory bowel disease	1	Number	2001	0.1029246550239958	0.2493799899797925	0.03476974077716878
2	DALYs (Disability-Adjusted Life Years)	74	Andorra	3	Both	1	<5 years	532	Inflammatory bowel disease	1	Number	2001	0.2380805706595417	0.4486065788946448	0.11019309574823062
2	DALYs (Disability-Adjusted Life Years)	74	Andorra	1	Male	1	<5 years	532	Inflammatory bowel disease	2	Percent	2001	0.0009599110542710803	0.002038548617156944	0.00036630897540452427
2	DALYs (Disability-Adjusted Life Years)	74	Andorra	2	Female	1	<5 years	532	Inflammatory bowel disease	2	Percent	2001	0.0007354141466223087	0.0017949275840342018	0.00025105381085060985
2	DALYs (Disability-Adjusted Life Years)	74	Andorra	3	Both	1	<5 years	532	Inflammatory bowel disease	2	Percent	2001	0.0008480790643838277	0.0015787556312841283	0.00039869072082540457
2	DALYs (Disability-Adjusted Life Years)	74	Andorra	1	Male	1	<5 years	532	Inflammatory bowel disease	3	Rate	2001	7.748808909165586	16.757968597397614	2.8116109200332438
2	DALYs (Disability-Adjusted Life Years)	74	Andorra	2	Female	1	<5 years	532	Inflammatory bowel disease	3	Rate	2001	6.212397631884878	15.052250200194939	2.098656101543165
2	DALYs (Disability-Adjusted Life Years)	74	Andorra	3	Both	1	<5 years	532	Inflammatory bowel disease	3	Rate	2001	7.000357009517016	13.190518656692074	3.240041839972765
2	DALYs (Disability-Adjusted Life Years)	74	Andorra	1	Male	6	5-9 years	532	Inflammatory bowel disease	1	Number	2001	0.024371785664600708	0.046241655198297454	0.013496096046602332
2	DALYs (Disability-Adjusted Life Years)	74	Andorra	2	Female	6	5-9 years	532	Inflammatory bowel disease	1	Number	2001	0.02621741255793235	0.04866526933757524	0.014037651677516354
2	DALYs (Disability-Adjusted Life Years)	74	Andorra	3	Both	6	5-9 years	532	Inflammatory bowel disease	1	Number	2001	0.050589198222533056	0.08395705252537201	0.031584700623539005
2	DALYs (Disability-Adjusted Life Years)	74	Andorra	1	Male	6	5-9 years	532	Inflammatory bowel disease	2	Percent	2001	0.000343335980638686	0.0007020864211900804	0.000176328757082889
2	DALYs (Disability-Adjusted Life Years)	74	Andorra	2	Female	6	5-9 years	532	Inflammatory bowel disease	2	Percent	2001	0.0003981466602067997	0.0007899048671393364	0.00019552560320208165
2	DALYs (Disability-Adjusted Life Years)	74	Andorra	3	Both	6	5-9 years	532	Inflammatory bowel disease	2	Percent	2001	0.0003696276812423637	0.0006292821651927205	0.00021470901874952517
2	DALYs (Disability-Adjusted Life Years)	74	Andorra	1	Male	6	5-9 years	532	Inflammatory bowel disease	3	Rate	2001	1.3568643536959493	2.5744381005944144	0.7513758692819011
2	DALYs (Disability-Adjusted Life Years)	74	Andorra	2	Female	6	5-9 years	532	Inflammatory bowel disease	3	Rate	2001	1.6469923351326854	3.0571790945824437	0.8818530305019256
2	DALYs (Disability-Adjusted Life Years)	74	Andorra	3	Both	6	5-9 years	532	Inflammatory bowel disease	3	Rate	2001	1.4931788005330937	2.478056490136083	0.9322465476680833
2	DALYs (Disability-Adjusted Life Years)	74	Andorra	1	Male	7	10-14 years	532	Inflammatory bowel disease	1	Number	2001	0.03947050515255359	0.0577879483250794	0.02623876413787217
2	DALYs (Disability-Adjusted Life Years)	74	Andorra	2	Female	7	10-14 years	532	Inflammatory bowel disease	1	Number	2001	0.04124485026100223	0.05918508975725842	0.028045483784112184
2	DALYs (Disability-Adjusted Life Years)	74	Andorra	3	Both	7	10-14 years	532	Inflammatory bowel disease	1	Number	2001	0.08071535541355587	0.11320763004783244	0.05586476180862384
2	DALYs (Disability-Adjusted Life Years)	74	Andorra	1	Male	7	10-14 years	532	Inflammatory bowel disease	2	Percent	2001	0.00040166025417093725	0.0005594337570802113	0.00029221372016595653
2	DALYs (Disability-Adjusted Life Years)	74	Andorra	2	Female	7	10-14 years	532	Inflammatory bowel disease	2	Percent	2001	0.000374585083190692	0.0005410458385508739	0.000260767669911644
2	DALYs (Disability-Adjusted Life Years)	74	Andorra	3	Both	7	10-14 years	532	Inflammatory bowel disease	2	Percent	2001	0.00038714414607394284	0.0005261167441437478	0.0002816295000131286
2	DALYs (Disability-Adjusted Life Years)	74	Andorra	1	Male	7	10-14 years	532	Inflammatory bowel disease	3	Rate	2001	2.3408853010634023	3.4272416400537953	1.5561477374312398
2	DALYs (Disability-Adjusted Life Years)	74	Andorra	2	Female	7	10-14 years	532	Inflammatory bowel disease	3	Rate	2001	2.547382317837478	3.655415165122257	1.7321573247265594
2	DALYs (Disability-Adjusted Life Years)	74	Andorra	3	Both	7	10-14 years	532	Inflammatory bowel disease	3	Rate	2001	2.4420399832858233	3.4250925065419047	1.690186226578722
2	DALYs (Disability-Adjusted Life Years)	74	Andorra	1	Male	8	15-19 years	532	Inflammatory bowel disease	1	Number	2001	0.12564853711675153	0.23848852909877294	0.045638641818019784
2	DALYs (Disability-Adjusted Life Years)	74	Andorra	2	Female	8	15-19 years	532	Inflammatory bowel disease	1	Number	2001	0.12446030738769434	0.1764878605466918	0.08395216142815337
2	DALYs (Disability-Adjusted Life Years)	74	Andorra	3	Both	8	15-19 years	532	Inflammatory bowel disease	1	Number	2001	0.25010884450444587	0.3870054027783639	0.15367954432392522
2	DALYs (Disability-Adjusted Life Years)	74	Andorra	1	Male	8	15-19 years	532	Inflammatory bowel disease	2	Percent	2001	0.00069944945586277	0.0013092886583363425	0.0002545755132821951
2	DALYs (Disability-Adjusted Life Years)	74	Andorra	2	Female	8	15-19 years	532	Inflammatory bowel disease	2	Percent	2001	0.0007388782916994466	0.0010108666511015037	0.0005355586600540155
2	DALYs (Disability-Adjusted Life Years)	74	Andorra	3	Both	8	15-19 years	532	Inflammatory bowel disease	2	Percent	2001	0.0007183803332390462	0.0010653252465553276	0.0004548507901836528
2	DALYs (Disability-Adjusted Life Years)	74	Andorra	1	Male	8	15-19 years	532	Inflammatory bowel disease	3	Rate	2001	7.49186954597534	14.220021889784048	2.721231449263839
2	DALYs (Disability-Adjusted Life Years)	74	Andorra	2	Female	8	15-19 years	532	Inflammatory bowel disease	3	Rate	2001	7.791223102392469	11.048151215792046	5.255410607152994
2	DALYs (Disability-Adjusted Life Years)	74	Andorra	3	Both	8	15-19 years	532	Inflammatory bowel disease	3	Rate	2001	7.637903816629909	11.818494658971241	4.693115033398146
2	DALYs (Disability-Adjusted Life Years)	74	Andorra	1	Male	158	<20 years	532	Inflammatory bowel disease	1	Number	2001	0.3246467435694514	0.5344800296490271	0.19015373838122646
2	DALYs (Disability-Adjusted Life Years)	74	Andorra	2	Female	158	<20 years	532	Inflammatory bowel disease	1	Number	2001	0.2948472252306249	0.4709245450906757	0.19086093619621605
2	DALYs (Disability-Adjusted Life Years)	74	Andorra	3	Both	158	<20 years	532	Inflammatory bowel disease	1	Number	2001	0.6194939688000766	0.9187137887696977	0.41665901708780184
2	DALYs (Disability-Adjusted Life Years)	74	Andorra	1	Male	158	<20 years	532	Inflammatory bowel disease	2	Percent	2001	0.0006625201775430075	0.001070552420947505	0.00039147211151584313
2	DALYs (Disability-Adjusted Life Years)	74	Andorra	2	Female	158	<20 years	532	Inflammatory bowel disease	2	Percent	2001	0.0006081892144433131	0.0009715287794221448	0.00040955404862763254
2	DALYs (Disability-Adjusted Life Years)	74	Andorra	3	Both	158	<20 years	532	Inflammatory bowel disease	2	Percent	2001	0.0006355273159941239	0.0009070218688586049	0.0004369389933624986
2	DALYs (Disability-Adjusted Life Years)	74	Andorra	1	Male	158	<20 years	532	Inflammatory bowel disease	3	Rate	2001	4.702525777919262	7.741972365325484	2.7543872662136737
2	DALYs (Disability-Adjusted Life Years)	74	Andorra	2	Female	158	<20 years	532	Inflammatory bowel disease	3	Rate	2001	4.560564488031129	7.284049409665868	2.95215126100644
2	DALYs (Disability-Adjusted Life Years)	74	Andorra	3	Both	158	<20 years	532	Inflammatory bowel disease	3	Rate	2001	4.633873419008339	6.872065943922423	3.1166488155050933
2	DALYs (Disability-Adjusted Life Years)	204	Chad	1	Male	1	<5 years	532	Inflammatory bowel disease	1	Number	2001	11.426158773111613	38.47115408148068	1.175079850218487
2	DALYs (Disability-Adjusted Life Years)	204	Chad	2	Female	1	<5 years	532	Inflammatory bowel disease	1	Number	2001	58.26357962455475	213.67604107160133	4.431799418207947
2	DALYs (Disability-Adjusted Life Years)	204	Chad	3	Both	1	<5 years	532	Inflammatory bowel disease	1	Number	2001	69.68973839766635	237.54539259210986	7.396195614557737
2	DALYs (Disability-Adjusted Life Years)	204	Chad	1	Male	1	<5 years	532	Inflammatory bowel disease	2	Percent	2001	3.045086256171878e-06	1.0176939038826714e-05	3.155922773421541e-07
2	DALYs (Disability-Adjusted Life Years)	204	Chad	2	Female	1	<5 years	532	Inflammatory bowel disease	2	Percent	2001	1.7738546954837523e-05	6.562326500671496e-05	1.3438290951409862e-06
2	DALYs (Disability-Adjusted Life Years)	204	Chad	3	Both	1	<5 years	532	Inflammatory bowel disease	2	Percent	2001	9.90853103142262e-06	3.2255798160820865e-05	1.050212165687149e-06
2	DALYs (Disability-Adjusted Life Years)	204	Chad	1	Male	1	<5 years	532	Inflammatory bowel disease	3	Rate	2001	1.2398599945540665	4.174530201890741	0.12750868648184635
2	DALYs (Disability-Adjusted Life Years)	204	Chad	2	Female	1	<5 years	532	Inflammatory bowel disease	3	Rate	2001	6.5389411555514965	23.98093402296827	0.49738234065961884
2	DALYs (Disability-Adjusted Life Years)	204	Chad	3	Both	1	<5 years	532	Inflammatory bowel disease	3	Rate	2001	3.844753487883116	13.105279165887394	0.40804499399712096
2	DALYs (Disability-Adjusted Life Years)	204	Chad	1	Male	6	5-9 years	532	Inflammatory bowel disease	1	Number	2001	6.025311393817747	14.314477201953629	1.985277019378113
2	DALYs (Disability-Adjusted Life Years)	204	Chad	2	Female	6	5-9 years	532	Inflammatory bowel disease	1	Number	2001	10.151859645499423	24.82278966651662	2.9278075392870475
2	DALYs (Disability-Adjusted Life Years)	204	Chad	3	Both	6	5-9 years	532	Inflammatory bowel disease	1	Number	2001	16.177171039317177	31.538158640694185	6.930810499233368
2	DALYs (Disability-Adjusted Life Years)	204	Chad	1	Male	6	5-9 years	532	Inflammatory bowel disease	2	Percent	2001	2.975156130384181e-05	7.183565201449856e-05	9.52691802391989e-06
2	DALYs (Disability-Adjusted Life Years)	204	Chad	2	Female	6	5-9 years	532	Inflammatory bowel disease	2	Percent	2001	6.03524432495966e-05	0.00014649540709287695	1.734955556760631e-05
2	DALYs (Disability-Adjusted Life Years)	204	Chad	3	Both	6	5-9 years	532	Inflammatory bowel disease	2	Percent	2001	4.358454589899844e-05	8.686360118012007e-05	1.948834275922658e-05
2	DALYs (Disability-Adjusted Life Years)	204	Chad	1	Male	6	5-9 years	532	Inflammatory bowel disease	3	Rate	2001	0.8610266270676784	2.045561667747412	0.28369925868794293
2	DALYs (Disability-Adjusted Life Years)	204	Chad	2	Female	6	5-9 years	532	Inflammatory bowel disease	3	Rate	2001	1.4649570627449013	3.5820354406806536	0.4224952356327938
2	DALYs (Disability-Adjusted Life Years)	204	Chad	3	Both	6	5-9 years	532	Inflammatory bowel disease	3	Rate	2001	1.161517052579593	2.2644323274505553	0.49763055379038806
2	DALYs (Disability-Adjusted Life Years)	204	Chad	1	Male	7	10-14 years	532	Inflammatory bowel disease	1	Number	2001	4.180869944553522	7.281017008197775	1.9733375195984357
2	DALYs (Disability-Adjusted Life Years)	204	Chad	2	Female	7	10-14 years	532	Inflammatory bowel disease	1	Number	2001	12.282494758466932	25.908148478525863	4.305936276609897
2	DALYs (Disability-Adjusted Life Years)	204	Chad	3	Both	7	10-14 years	532	Inflammatory bowel disease	1	Number	2001	16.463364703020464	29.417958166215122	8.317459338306112
2	DALYs (Disability-Adjusted Life Years)	204	Chad	1	Male	7	10-14 years	532	Inflammatory bowel disease	2	Percent	2001	4.0650763812321035e-05	7.137227892046331e-05	1.981841813627288e-05
2	DALYs (Disability-Adjusted Life Years)	204	Chad	2	Female	7	10-14 years	532	Inflammatory bowel disease	2	Percent	2001	0.00012340203903938915	0.00026847093891703227	4.314761303261791e-05
2	DALYs (Disability-Adjusted Life Years)	204	Chad	3	Both	7	10-14 years	532	Inflammatory bowel disease	2	Percent	2001	8.12812159840532e-05	0.00014753373945965175	4.175748248330055e-05
2	DALYs (Disability-Adjusted Life Years)	204	Chad	1	Male	7	10-14 years	532	Inflammatory bowel disease	3	Rate	2001	0.788829759953955	1.373753064545676	0.3723214026116278
2	DALYs (Disability-Adjusted Life Years)	204	Chad	2	Female	7	10-14 years	532	Inflammatory bowel disease	3	Rate	2001	2.24360255251459	4.732555494662627	0.7865510884511027
2	DALYs (Disability-Adjusted Life Years)	204	Chad	3	Both	7	10-14 years	532	Inflammatory bowel disease	3	Rate	2001	1.5279871893068306	2.7303205647442264	0.7719546730432666
2	DALYs (Disability-Adjusted Life Years)	204	Chad	1	Male	8	15-19 years	532	Inflammatory bowel disease	1	Number	2001	136.89730485977495	273.35016665688477	58.27872709129343
2	DALYs (Disability-Adjusted Life Years)	204	Chad	2	Female	8	15-19 years	532	Inflammatory bowel disease	1	Number	2001	6.164715463932924	12.79485385470603	3.104375474948444
2	DALYs (Disability-Adjusted Life Years)	204	Chad	3	Both	8	15-19 years	532	Inflammatory bowel disease	1	Number	2001	143.0620203237079	281.43959072607913	64.27970543141134
2	DALYs (Disability-Adjusted Life Years)	204	Chad	1	Male	8	15-19 years	532	Inflammatory bowel disease	2	Percent	2001	0.001302353709368679	0.0027203154308384873	0.0005559953894820767
2	DALYs (Disability-Adjusted Life Years)	204	Chad	2	Female	8	15-19 years	532	Inflammatory bowel disease	2	Percent	2001	5.4745944004368495e-05	0.00011462714918124655	2.765060366216028e-05
2	DALYs (Disability-Adjusted Life Years)	204	Chad	3	Both	8	15-19 years	532	Inflammatory bowel disease	2	Percent	2001	0.0006565777835249351	0.0013295439436483425	0.00029334285500361894
2	DALYs (Disability-Adjusted Life Years)	204	Chad	1	Male	8	15-19 years	532	Inflammatory bowel disease	3	Rate	2001	33.354974293152885	66.60166020951738	14.19958885208808
2	DALYs (Disability-Adjusted Life Years)	204	Chad	2	Female	8	15-19 years	532	Inflammatory bowel disease	3	Rate	2001	1.375095671566701	2.8540081463403353	0.6924590929612903
2	DALYs (Disability-Adjusted Life Years)	204	Chad	3	Both	8	15-19 years	532	Inflammatory bowel disease	3	Rate	2001	16.659581025556584	32.77365757097172	7.485375632962765
2	DALYs (Disability-Adjusted Life Years)	204	Chad	1	Male	158	<20 years	532	Inflammatory bowel disease	1	Number	2001	158.52964497125774	306.23699794700644	68.21478221454302
2	DALYs (Disability-Adjusted Life Years)	204	Chad	2	Female	158	<20 years	532	Inflammatory bowel disease	1	Number	2001	86.86264949245391	259.85953730370073	19.297915914819455
2	DALYs (Disability-Adjusted Life Years)	204	Chad	3	Both	158	<20 years	532	Inflammatory bowel disease	1	Number	2001	245.39229446371166	452.1098164086479	119.48081824023886
2	DALYs (Disability-Adjusted Life Years)	204	Chad	1	Male	158	<20 years	532	Inflammatory bowel disease	2	Percent	2001	3.816867990748629e-05	7.383961218519308e-05	1.6486173820775665e-05
2	DALYs (Disability-Adjusted Life Years)	204	Chad	2	Female	158	<20 years	532	Inflammatory bowel disease	2	Percent	2001	2.3687410633567434e-05	7.141559761239004e-05	5.094431848700563e-06
2	DALYs (Disability-Adjusted Life Years)	204	Chad	3	Both	158	<20 years	532	Inflammatory bowel disease	2	Percent	2001	3.1355051463902706e-05	5.793391451037901e-05	1.5883300033746264e-05
2	DALYs (Disability-Adjusted Life Years)	204	Chad	1	Male	158	<20 years	532	Inflammatory bowel disease	3	Rate	2001	6.1882486398319925	11.954046111409513	2.6627829345868768
2	DALYs (Disability-Adjusted Life Years)	204	Chad	2	Female	158	<20 years	532	Inflammatory bowel disease	3	Rate	2001	3.367080414591644	10.07300564411345	0.748050342683477
2	DALYs (Disability-Adjusted Life Years)	204	Chad	3	Both	158	<20 years	532	Inflammatory bowel disease	3	Rate	2001	4.772732715630976	8.793264338422649	2.3238301404361072
2	DALYs (Disability-Adjusted Life Years)	209	Guinea-Bissau	1	Male	1	<5 years	532	Inflammatory bowel disease	1	Number	1998	1.9349956622076998	6.851038093774436	0.16247279831867328
2	DALYs (Disability-Adjusted Life Years)	209	Guinea-Bissau	2	Female	1	<5 years	532	Inflammatory bowel disease	1	Number	1998	8.571091481435966	28.772300581809816	0.5630114037271079
2	DALYs (Disability-Adjusted Life Years)	209	Guinea-Bissau	3	Both	1	<5 years	532	Inflammatory bowel disease	1	Number	1998	10.506087143643663	30.70139745807711	1.1110216429725452
2	DALYs (Disability-Adjusted Life Years)	209	Guinea-Bissau	1	Male	1	<5 years	532	Inflammatory bowel disease	2	Percent	1998	4.465557288638498e-06	1.5576598906541288e-05	3.697740283215405e-07
2	DALYs (Disability-Adjusted Life Years)	209	Guinea-Bissau	2	Female	1	<5 years	532	Inflammatory bowel disease	2	Percent	1998	2.502370820293505e-05	8.375894019931644e-05	1.6328201485895405e-06
2	DALYs (Disability-Adjusted Life Years)	209	Guinea-Bissau	3	Both	1	<5 years	532	Inflammatory bowel disease	2	Percent	1998	1.3536752655366905e-05	3.810356166433487e-05	1.4289627811490225e-06
2	DALYs (Disability-Adjusted Life Years)	209	Guinea-Bissau	1	Male	1	<5 years	532	Inflammatory bowel disease	3	Rate	1998	1.8027649875730427	6.382862682955196	0.1513699890715728
2	DALYs (Disability-Adjusted Life Years)	209	Guinea-Bissau	2	Female	1	<5 years	532	Inflammatory bowel disease	3	Rate	1998	8.153248480514542	27.369643237111603	0.5355644472926981
2	DALYs (Disability-Adjusted Life Years)	209	Guinea-Bissau	3	Both	1	<5 years	532	Inflammatory bowel disease	3	Rate	1998	4.944977721757858	14.450453758978822	0.5229327719991343
2	DALYs (Disability-Adjusted Life Years)	209	Guinea-Bissau	1	Male	6	5-9 years	532	Inflammatory bowel disease	1	Number	1998	1.0610990048467248	2.5207377377813347	0.272360416839404
2	DALYs (Disability-Adjusted Life Years)	209	Guinea-Bissau	2	Female	6	5-9 years	532	Inflammatory bowel disease	1	Number	1998	1.2498809728044362	3.092319644132779	0.3257894862962125
2	DALYs (Disability-Adjusted Life Years)	209	Guinea-Bissau	3	Both	6	5-9 years	532	Inflammatory bowel disease	1	Number	1998	2.310979977651161	4.6112557723842995	0.7862923996996465
2	DALYs (Disability-Adjusted Life Years)	209	Guinea-Bissau	1	Male	6	5-9 years	532	Inflammatory bowel disease	2	Percent	1998	3.403975229892567e-05	8.137699619012918e-05	8.801758820294458e-06
2	DALYs (Disability-Adjusted Life Years)	209	Guinea-Bissau	2	Female	6	5-9 years	532	Inflammatory bowel disease	2	Percent	1998	5.4037378489535955e-05	0.00013224503927193338	1.3917175185125964e-05
2	DALYs (Disability-Adjusted Life Years)	209	Guinea-Bissau	3	Both	6	5-9 years	532	Inflammatory bowel disease	2	Percent	1998	4.255741488299696e-05	8.316792620176452e-05	1.4830967965013517e-05
2	DALYs (Disability-Adjusted Life Years)	209	Guinea-Bissau	1	Male	6	5-9 years	532	Inflammatory bowel disease	3	Rate	1998	1.1408903030690252	2.710289264695232	0.29284106110041863
2	DALYs (Disability-Adjusted Life Years)	209	Guinea-Bissau	2	Female	6	5-9 years	532	Inflammatory bowel disease	3	Rate	1998	1.347638520687297	3.3341807431157786	0.35127061769936874
2	DALYs (Disability-Adjusted Life Years)	209	Guinea-Bissau	3	Both	6	5-9 years	532	Inflammatory bowel disease	3	Rate	1998	1.2441195985636988	2.4824765839140803	0.4233017136142733
2	DALYs (Disability-Adjusted Life Years)	209	Guinea-Bissau	1	Male	7	10-14 years	532	Inflammatory bowel disease	1	Number	1998	0.9069387912589169	1.9551810940382546	0.37238167236673714
2	DALYs (Disability-Adjusted Life Years)	209	Guinea-Bissau	2	Female	7	10-14 years	532	Inflammatory bowel disease	1	Number	1998	2.0307961737098412	4.284942608506832	0.6529501074479387
2	DALYs (Disability-Adjusted Life Years)	209	Guinea-Bissau	3	Both	7	10-14 years	532	Inflammatory bowel disease	1	Number	1998	2.9377349649687563	5.410178907189666	1.2275951600537427
2	DALYs (Disability-Adjusted Life Years)	209	Guinea-Bissau	1	Male	7	10-14 years	532	Inflammatory bowel disease	2	Percent	1998	4.6727554147877963e-05	9.538466069767727e-05	1.9058380913267094e-05
2	DALYs (Disability-Adjusted Life Years)	209	Guinea-Bissau	2	Female	7	10-14 years	532	Inflammatory bowel disease	2	Percent	1998	0.00012051287443732794	0.0002505906089961378	4.043565401135907e-05
2	DALYs (Disability-Adjusted Life Years)	209	Guinea-Bissau	3	Both	7	10-14 years	532	Inflammatory bowel disease	2	Percent	1998	8.095025466584337e-05	0.00014102342502464465	3.4097053063326996e-05
2	DALYs (Disability-Adjusted Life Years)	209	Guinea-Bissau	1	Male	7	10-14 years	532	Inflammatory bowel disease	3	Rate	1998	1.1211898835898992	2.4170641771525063	0.4603514238401136
2	DALYs (Disability-Adjusted Life Years)	209	Guinea-Bissau	2	Female	7	10-14 years	532	Inflammatory bowel disease	3	Rate	1998	2.4657134502108438	5.2026100698604205	0.7927865351990918
2	DALYs (Disability-Adjusted Life Years)	209	Guinea-Bissau	3	Both	7	10-14 years	532	Inflammatory bowel disease	3	Rate	1998	1.799507760099926	3.3140017881498274	0.7519626661764949
2	DALYs (Disability-Adjusted Life Years)	209	Guinea-Bissau	1	Male	8	15-19 years	532	Inflammatory bowel disease	1	Number	1998	35.22381323655308	80.20435761885943	11.313824859623221
2	DALYs (Disability-Adjusted Life Years)	209	Guinea-Bissau	2	Female	8	15-19 years	532	Inflammatory bowel disease	1	Number	1998	1.368819251843584	2.8095527855996485	0.5859910848054397
2	DALYs (Disability-Adjusted Life Years)	209	Guinea-Bissau	3	Both	8	15-19 years	532	Inflammatory bowel disease	1	Number	1998	36.59263248839666	81.16962627021931	12.898135464167982
2	DALYs (Disability-Adjusted Life Years)	209	Guinea-Bissau	1	Male	8	15-19 years	532	Inflammatory bowel disease	2	Percent	1998	0.000922372096655652	0.00211546410305936	0.0003035250392865108
2	DALYs (Disability-Adjusted Life Years)	209	Guinea-Bissau	2	Female	8	15-19 years	532	Inflammatory bowel disease	2	Percent	1998	6.653627242869764e-05	0.0001357143195096392	2.9604800429428525e-05
2	DALYs (Disability-Adjusted Life Years)	209	Guinea-Bissau	3	Both	8	15-19 years	532	Inflammatory bowel disease	2	Percent	1998	0.0006227238363813046	0.0014119119068173903	0.00021983754438711377
2	DALYs (Disability-Adjusted Life Years)	209	Guinea-Bissau	1	Male	8	15-19 years	532	Inflammatory bowel disease	3	Rate	1998	53.23981987775217	121.22666913892454	17.100533483118102
2	DALYs (Disability-Adjusted Life Years)	209	Guinea-Bissau	2	Female	8	15-19 years	532	Inflammatory bowel disease	3	Rate	1998	1.9828636223282574	4.069901855977961	0.848863283815178
2	DALYs (Disability-Adjusted Life Years)	209	Guinea-Bissau	3	Both	8	15-19 years	532	Inflammatory bowel disease	3	Rate	1998	27.066937943107416	60.039769967845594	9.540527927339744
2	DALYs (Disability-Adjusted Life Years)	209	Guinea-Bissau	1	Male	158	<20 years	532	Inflammatory bowel disease	1	Number	1998	39.126846694866444	86.53482831909494	13.397782494982511
2	DALYs (Disability-Adjusted Life Years)	209	Guinea-Bissau	2	Female	158	<20 years	532	Inflammatory bowel disease	1	Number	1998	13.220587879793825	37.38825879952982	2.931652791383444
2	DALYs (Disability-Adjusted Life Years)	209	Guinea-Bissau	3	Both	158	<20 years	532	Inflammatory bowel disease	1	Number	1998	52.3474345746602	106.4925842575834	19.13720777807616
2	DALYs (Disability-Adjusted Life Years)	209	Guinea-Bissau	1	Male	158	<20 years	532	Inflammatory bowel disease	2	Percent	1998	7.493813818340689e-05	0.00017184021046473403	2.5380713479882913e-05
2	DALYs (Disability-Adjusted Life Years)	209	Guinea-Bissau	2	Female	158	<20 years	532	Inflammatory bowel disease	2	Percent	1998	3.280224985738852e-05	9.102873280757448e-05	7.299405000500644e-06
2	DALYs (Disability-Adjusted Life Years)	209	Guinea-Bissau	3	Both	158	<20 years	532	Inflammatory bowel disease	2	Percent	1998	5.6579883564692936e-05	0.00011407344618532761	2.0888243594613394e-05
2	DALYs (Disability-Adjusted Life Years)	209	Guinea-Bissau	1	Male	158	<20 years	532	Inflammatory bowel disease	3	Rate	1998	11.263008440591689	24.909814720412818	3.8566700379153773
2	DALYs (Disability-Adjusted Life Years)	209	Guinea-Bissau	2	Female	158	<20 years	532	Inflammatory bowel disease	3	Rate	1998	3.785262856030457	10.704848269403978	0.8393784390603679
2	DALYs (Disability-Adjusted Life Years)	209	Guinea-Bissau	3	Both	158	<20 years	532	Inflammatory bowel disease	3	Rate	1998	7.514087657482196	15.286224042976102	2.7470048519535806
2	DALYs (Disability-Adjusted Life Years)	67	Japan	1	Male	1	<5 years	532	Inflammatory bowel disease	1	Number	1999	8.391202757410877	9.369876932897473	7.536092731426219
2	DALYs (Disability-Adjusted Life Years)	67	Japan	2	Female	1	<5 years	532	Inflammatory bowel disease	1	Number	1999	2.9412220609929127	3.24805849268341	2.670604918954906
2	DALYs (Disability-Adjusted Life Years)	67	Japan	3	Both	1	<5 years	532	Inflammatory bowel disease	1	Number	1999	11.33242481840379	12.448681496041674	10.371144710539207
2	DALYs (Disability-Adjusted Life Years)	67	Japan	1	Male	1	<5 years	532	Inflammatory bowel disease	2	Percent	1999	2.2741386379415612e-05	2.5741977428964768e-05	2.002911186308071e-05
2	DALYs (Disability-Adjusted Life Years)	67	Japan	2	Female	1	<5 years	532	Inflammatory bowel disease	2	Percent	1999	9.8014511719912e-06	1.1022600507076404e-05	8.720941314470193e-06
2	DALYs (Disability-Adjusted Life Years)	67	Japan	3	Both	1	<5 years	532	Inflammatory bowel disease	2	Percent	1999	1.6938957690000876e-05	1.892243601031912e-05	1.5125443314945054e-05
2	DALYs (Disability-Adjusted Life Years)	67	Japan	1	Male	1	<5 years	532	Inflammatory bowel disease	3	Rate	1999	0.26997459873820123	0.3014619999440753	0.2424626921836452
2	DALYs (Disability-Adjusted Life Years)	67	Japan	2	Female	1	<5 years	532	Inflammatory bowel disease	3	Rate	1999	0.09951099547771575	0.10989225814104703	0.09035514779294586
2	DALYs (Disability-Adjusted Life Years)	67	Japan	3	Both	1	<5 years	532	Inflammatory bowel disease	3	Rate	1999	0.1868858813756475	0.20529435232380872	0.171033168202082
2	DALYs (Disability-Adjusted Life Years)	67	Japan	1	Male	6	5-9 years	532	Inflammatory bowel disease	1	Number	1999	9.028212302090687	10.228164458800942	8.080601160793542
2	DALYs (Disability-Adjusted Life Years)	67	Japan	2	Female	6	5-9 years	532	Inflammatory bowel disease	1	Number	1999	5.732966294133094	6.825866450821431	4.931357284796896
2	DALYs (Disability-Adjusted Life Years)	67	Japan	3	Both	6	5-9 years	532	Inflammatory bowel disease	1	Number	1999	14.761178596223782	16.9371754532187	13.04556408046454
2	DALYs (Disability-Adjusted Life Years)	67	Japan	1	Male	6	5-9 years	532	Inflammatory bowel disease	2	Percent	1999	5.972157093458423e-05	7.12508652228643e-05	4.9068322404150366e-05
2	DALYs (Disability-Adjusted Life Years)	67	Japan	2	Female	6	5-9 years	532	Inflammatory bowel disease	2	Percent	1999	4.5476926760737586e-05	5.464142494763448e-05	3.681785327402382e-05
2	DALYs (Disability-Adjusted Life Years)	67	Japan	3	Both	6	5-9 years	532	Inflammatory bowel disease	2	Percent	1999	5.324546921536019e-05	6.319713904132996e-05	4.359315167921838e-05
2	DALYs (Disability-Adjusted Life Years)	67	Japan	1	Male	6	5-9 years	532	Inflammatory bowel disease	3	Rate	1999	0.283356968206332	0.3210183339054226	0.25361550765446594
2	DALYs (Disability-Adjusted Life Years)	67	Japan	2	Female	6	5-9 years	532	Inflammatory bowel disease	3	Rate	1999	0.18915690528861726	0.2252167041470495	0.1627081400808605
2	DALYs (Disability-Adjusted Life Years)	67	Japan	3	Both	6	5-9 years	532	Inflammatory bowel disease	3	Rate	1999	0.2374339730000038	0.27243494366260357	0.2098382652482256
2	DALYs (Disability-Adjusted Life Years)	67	Japan	1	Male	7	10-14 years	532	Inflammatory bowel disease	1	Number	1999	18.62781059268855	23.542663864790235	14.75816576541483
2	DALYs (Disability-Adjusted Life Years)	67	Japan	2	Female	7	10-14 years	532	Inflammatory bowel disease	1	Number	1999	17.73831368630852	22.25230837044844	14.198223305959724
2	DALYs (Disability-Adjusted Life Years)	67	Japan	3	Both	7	10-14 years	532	Inflammatory bowel disease	1	Number	1999	36.36612427899704	45.896928611706905	29.01845351488975
2	DALYs (Disability-Adjusted Life Years)	67	Japan	1	Male	7	10-14 years	532	Inflammatory bowel disease	2	Percent	1999	9.030419107438885e-05	0.00010840943301816764	7.493130215375057e-05
2	DALYs (Disability-Adjusted Life Years)	67	Japan	2	Female	7	10-14 years	532	Inflammatory bowel disease	2	Percent	1999	9.012921982697202e-05	0.00010931610525571377	7.344396267209638e-05
2	DALYs (Disability-Adjusted Life Years)	67	Japan	3	Both	7	10-14 years	532	Inflammatory bowel disease	2	Percent	1999	9.019942409885644e-05	0.00010804595156973609	7.42005640567593e-05
2	DALYs (Disability-Adjusted Life Years)	67	Japan	1	Male	7	10-14 years	532	Inflammatory bowel disease	3	Rate	1999	0.5248791670480837	0.6633658710430678	0.41584348925841585
2	DALYs (Disability-Adjusted Life Years)	67	Japan	2	Female	7	10-14 years	532	Inflammatory bowel disease	3	Rate	1999	0.525810839949793	0.6596176593786619	0.4208731367775838
2	DALYs (Disability-Adjusted Life Years)	67	Japan	3	Both	7	10-14 years	532	Inflammatory bowel disease	3	Rate	1999	0.5253331965635829	0.6630120943067827	0.4191911358866755
2	DALYs (Disability-Adjusted Life Years)	67	Japan	1	Male	8	15-19 years	532	Inflammatory bowel disease	1	Number	1999	80.04347494508684	94.26069865613587	67.44538951115338
2	DALYs (Disability-Adjusted Life Years)	67	Japan	2	Female	8	15-19 years	532	Inflammatory bowel disease	1	Number	1999	55.117653869265986	71.33808305367859	41.49008416392877
2	DALYs (Disability-Adjusted Life Years)	67	Japan	3	Both	8	15-19 years	532	Inflammatory bowel disease	1	Number	1999	135.1611288143527	165.23236406276084	109.28969140721699
2	DALYs (Disability-Adjusted Life Years)	67	Japan	1	Male	8	15-19 years	532	Inflammatory bowel disease	2	Percent	1999	0.00021393726973474103	0.00024380345286545419	0.00018769381702418508
2	DALYs (Disability-Adjusted Life Years)	67	Japan	2	Female	8	15-19 years	532	Inflammatory bowel disease	2	Percent	1999	0.0001644096138510944	0.0002036672629499604	0.00013133330738764488
2	DALYs (Disability-Adjusted Life Years)	67	Japan	3	Both	8	15-19 years	532	Inflammatory bowel disease	2	Percent	1999	0.0001905328894156892	0.00022305469894759195	0.0001615810282087241
2	DALYs (Disability-Adjusted Life Years)	67	Japan	1	Male	8	15-19 years	532	Inflammatory bowel disease	3	Rate	1999	1.9913764575859187	2.3450822981911448	1.677952649324192
2	DALYs (Disability-Adjusted Life Years)	67	Japan	2	Female	8	15-19 years	532	Inflammatory bowel disease	3	Rate	1999	1.444309960453665	1.8693521345898831	1.0872114034490412
2	DALYs (Disability-Adjusted Life Years)	67	Japan	3	Both	8	15-19 years	532	Inflammatory bowel disease	3	Rate	1999	1.7249405483707823	2.1087128168816682	1.3947665418374335
2	DALYs (Disability-Adjusted Life Years)	67	Japan	1	Male	158	<20 years	532	Inflammatory bowel disease	1	Number	1999	116.09070059727682	136.61162672263265	98.83812869037561
2	DALYs (Disability-Adjusted Life Years)	67	Japan	2	Female	158	<20 years	532	Inflammatory bowel disease	1	Number	1999	81.5301559107006	102.99702459643942	64.12786689454151
2	DALYs (Disability-Adjusted Life Years)	67	Japan	3	Both	158	<20 years	532	Inflammatory bowel disease	1	Number	1999	197.6208565079776	238.15078782549085	163.39850291174756
2	DALYs (Disability-Adjusted Life Years)	67	Japan	1	Male	158	<20 years	532	Inflammatory bowel disease	2	Percent	1999	0.00010530561576148558	0.00011861135004602566	9.246898446001973e-05
2	DALYs (Disability-Adjusted Life Years)	67	Japan	2	Female	158	<20 years	532	Inflammatory bowel disease	2	Percent	1999	8.480390849108363e-05	0.00010087408854011187	7.11395737219979e-05
2	DALYs (Disability-Adjusted Life Years)	67	Japan	3	Both	158	<20 years	532	Inflammatory bowel disease	2	Percent	1999	9.576183902852615e-05	0.00011081967369454046	8.324597155976061e-05
2	DALYs (Disability-Adjusted Life Years)	67	Japan	1	Male	158	<20 years	532	Inflammatory bowel disease	3	Rate	1999	0.8374270603589924	0.9854559614904906	0.7129746235893291
2	DALYs (Disability-Adjusted Life Years)	67	Japan	2	Female	158	<20 years	532	Inflammatory bowel disease	3	Rate	1999	0.6187691122014704	0.7816908572913371	0.4866952947958444
2	DALYs (Disability-Adjusted Life Years)	67	Japan	3	Both	158	<20 years	532	Inflammatory bowel disease	3	Rate	1999	0.7308742735542451	0.8807687969984103	0.604307481637971
2	DALYs (Disability-Adjusted Life Years)	112	Grenada	1	Male	158	<20 years	532	Inflammatory bowel disease	1	Number	1999	1.265025765270786	1.5059196324642126	1.0713420364262989
2	DALYs (Disability-Adjusted Life Years)	112	Grenada	2	Female	158	<20 years	532	Inflammatory bowel disease	1	Number	1999	1.314253750524604	1.559365501914856	1.1027344593490485
2	DALYs (Disability-Adjusted Life Years)	112	Grenada	3	Both	158	<20 years	532	Inflammatory bowel disease	1	Number	1999	2.5792795157953896	2.98274791195921	2.241955336641321
2	DALYs (Disability-Adjusted Life Years)	112	Grenada	1	Male	158	<20 years	532	Inflammatory bowel disease	2	Percent	1999	0.0003428541149117526	0.0004069406334280106	0.0002941463624093412
2	DALYs (Disability-Adjusted Life Years)	112	Grenada	2	Female	158	<20 years	532	Inflammatory bowel disease	2	Percent	1999	0.0003959601689632572	0.0004584205378741775	0.00032905665250221056
2	DALYs (Disability-Adjusted Life Years)	112	Grenada	3	Both	158	<20 years	532	Inflammatory bowel disease	2	Percent	1999	0.00036793849100166364	0.0004191120891756658	0.00032351902857475387
2	DALYs (Disability-Adjusted Life Years)	112	Grenada	1	Male	158	<20 years	532	Inflammatory bowel disease	3	Rate	1999	6.041763502883624	7.1922726979008385	5.116729945338214
2	DALYs (Disability-Adjusted Life Years)	112	Grenada	2	Female	158	<20 years	532	Inflammatory bowel disease	3	Rate	1999	6.083953528026983	7.218626724916359	5.104786805253998
2	DALYs (Disability-Adjusted Life Years)	112	Grenada	3	Both	158	<20 years	532	Inflammatory bowel disease	3	Rate	1999	6.063187757906992	7.011632711368528	5.270229948965428
2	DALYs (Disability-Adjusted Life Years)	374	Niue	1	Male	1	<5 years	532	Inflammatory bowel disease	1	Number	2001	0.00024279417854896544	0.0007635960718680381	2.4667220404796444e-05
2	DALYs (Disability-Adjusted Life Years)	374	Niue	2	Female	1	<5 years	532	Inflammatory bowel disease	1	Number	2001	0.0014071764771061276	0.003969347848281273	0.00034272130162165684
2	DALYs (Disability-Adjusted Life Years)	374	Niue	3	Both	1	<5 years	532	Inflammatory bowel disease	1	Number	2001	0.0016499706556550929	0.004197116816259797	0.0005344711337121511
2	DALYs (Disability-Adjusted Life Years)	374	Niue	1	Male	1	<5 years	532	Inflammatory bowel disease	2	Percent	2001	5.382231751754654e-06	1.7678885823329523e-05	5.489079237704872e-07
2	DALYs (Disability-Adjusted Life Years)	374	Niue	2	Female	1	<5 years	532	Inflammatory bowel disease	2	Percent	2001	3.742633446369812e-05	0.00010212695388749898	1.0033377495249937e-05
2	DALYs (Disability-Adjusted Life Years)	374	Niue	3	Both	1	<5 years	532	Inflammatory bowel disease	2	Percent	2001	1.9908494251918408e-05	5.002543398583861e-05	6.366571766091859e-06
2	DALYs (Disability-Adjusted Life Years)	374	Niue	1	Male	1	<5 years	532	Inflammatory bowel disease	3	Rate	2001	0.3138054005813419	0.9869288161971457	0.03188176515028879
2	DALYs (Disability-Adjusted Life Years)	374	Niue	2	Female	1	<5 years	532	Inflammatory bowel disease	3	Rate	2001	1.7986117741870742	5.073504206412614	0.4380563336512776
2	DALYs (Disability-Adjusted Life Years)	374	Niue	3	Both	1	<5 years	532	Inflammatory bowel disease	3	Rate	2001	1.0603396603679291	2.6972415565236156	0.34347334508915667
2	DALYs (Disability-Adjusted Life Years)	374	Niue	1	Male	6	5-9 years	532	Inflammatory bowel disease	1	Number	2001	0.00018781726181707356	0.00033380082399894957	8.831284155968987e-05
2	DALYs (Disability-Adjusted Life Years)	374	Niue	2	Female	6	5-9 years	532	Inflammatory bowel disease	1	Number	2001	5.103876103098244e-05	7.788051724910446e-05	3.132605288526355e-05
2	DALYs (Disability-Adjusted Life Years)	374	Niue	3	Both	6	5-9 years	532	Inflammatory bowel disease	1	Number	2001	0.00023885602284805588	0.000387071137678907	0.00013225353755823174
2	DALYs (Disability-Adjusted Life Years)	374	Niue	1	Male	6	5-9 years	532	Inflammatory bowel disease	2	Percent	2001	2.3411045126768177e-05	4.036564989907379e-05	1.1018898235372912e-05
2	DALYs (Disability-Adjusted Life Years)	374	Niue	2	Female	6	5-9 years	532	Inflammatory bowel disease	2	Percent	2001	8.254311912929696e-06	1.2174965200675521e-05	5.363823494438301e-06
2	DALYs (Disability-Adjusted Life Years)	374	Niue	3	Both	6	5-9 years	532	Inflammatory bowel disease	2	Percent	2001	1.681452672912754e-05	2.636134356432975e-05	9.602742509526734e-06
2	DALYs (Disability-Adjusted Life Years)	374	Niue	1	Male	6	5-9 years	532	Inflammatory bowel disease	3	Rate	2001	0.2072152730626176	0.36827620754495166	0.09743390677556606
2	DALYs (Disability-Adjusted Life Years)	374	Niue	2	Female	6	5-9 years	532	Inflammatory bowel disease	3	Rate	2001	0.059525265454646016	0.09083015279669393	0.03653481346284358
2	DALYs (Disability-Adjusted Life Years)	374	Niue	3	Both	6	5-9 years	532	Inflammatory bowel disease	3	Rate	2001	0.13541992907035705	0.21945080297600097	0.0749814237961774
2	DALYs (Disability-Adjusted Life Years)	374	Niue	1	Male	7	10-14 years	532	Inflammatory bowel disease	1	Number	2001	0.0021942992462140325	0.003999373141825146	0.0010741625717446926
2	DALYs (Disability-Adjusted Life Years)	374	Niue	2	Female	7	10-14 years	532	Inflammatory bowel disease	1	Number	2001	0.00017327543561372415	0.0002578411153285861	0.0001128442084902212
2	DALYs (Disability-Adjusted Life Years)	374	Niue	3	Both	7	10-14 years	532	Inflammatory bowel disease	1	Number	2001	0.002367574681827757	0.004202332063486452	0.0012206173734285774
2	DALYs (Disability-Adjusted Life Years)	374	Niue	1	Male	7	10-14 years	532	Inflammatory bowel disease	2	Percent	2001	0.00024318447453823666	0.0004413423125813357	0.00011843688793591173
2	DALYs (Disability-Adjusted Life Years)	374	Niue	2	Female	7	10-14 years	532	Inflammatory bowel disease	2	Percent	2001	2.2625836552519684e-05	3.171962969676684e-05	1.6189374793825607e-05
2	DALYs (Disability-Adjusted Life Years)	374	Niue	3	Both	7	10-14 years	532	Inflammatory bowel disease	2	Percent	2001	0.00014239398183413541	0.0002517907175472304	7.407778473057642e-05
2	DALYs (Disability-Adjusted Life Years)	374	Niue	1	Male	7	10-14 years	532	Inflammatory bowel disease	3	Rate	2001	2.1819298406600685	3.9768284189765115	1.0681074484502184
2	DALYs (Disability-Adjusted Life Years)	374	Niue	2	Female	7	10-14 years	532	Inflammatory bowel disease	3	Rate	2001	0.1834246202462951	0.272943527716523	0.11945378187047064
2	DALYs (Disability-Adjusted Life Years)	374	Niue	3	Both	7	10-14 years	532	Inflammatory bowel disease	3	Rate	2001	1.21393083186327	2.1546692895261033	0.6258493448531951
2	DALYs (Disability-Adjusted Life Years)	374	Niue	1	Male	8	15-19 years	532	Inflammatory bowel disease	1	Number	2001	0.0013631356976876161	0.0024593750271332754	0.0007486315235683304
2	DALYs (Disability-Adjusted Life Years)	374	Niue	2	Female	8	15-19 years	532	Inflammatory bowel disease	1	Number	2001	0.0004445253359342472	0.0006623925770070508	0.000282562671820783
2	DALYs (Disability-Adjusted Life Years)	374	Niue	3	Both	8	15-19 years	532	Inflammatory bowel disease	1	Number	2001	0.0018076610336218654	0.002981617738957042	0.0011460451466351255
2	DALYs (Disability-Adjusted Life Years)	374	Niue	1	Male	8	15-19 years	532	Inflammatory bowel disease	2	Percent	2001	0.00010787132530736522	0.00019128295236895884	5.8630248135846464e-05
2	DALYs (Disability-Adjusted Life Years)	374	Niue	2	Female	8	15-19 years	532	Inflammatory bowel disease	2	Percent	2001	4.406185327872318e-05	6.435940043293372e-05	3.0331193733530782e-05
2	DALYs (Disability-Adjusted Life Years)	374	Niue	3	Both	8	15-19 years	532	Inflammatory bowel disease	2	Percent	2001	7.959296220439065e-05	0.00012747590553774754	5.211307732099186e-05
2	DALYs (Disability-Adjusted Life Years)	374	Niue	1	Male	8	15-19 years	532	Inflammatory bowel disease	3	Rate	2001	1.6443599324725655	2.966760947132321	0.9030793365839661
2	DALYs (Disability-Adjusted Life Years)	374	Niue	2	Female	8	15-19 years	532	Inflammatory bowel disease	3	Rate	2001	0.5338423817145291	0.795484986691003	0.3393370805094895
2	DALYs (Disability-Adjusted Life Years)	374	Niue	3	Both	8	15-19 years	532	Inflammatory bowel disease	3	Rate	2001	1.087860176386908	1.7943536642604052	0.6896961610484363
2	DALYs (Disability-Adjusted Life Years)	374	Niue	1	Male	158	<20 years	532	Inflammatory bowel disease	1	Number	2001	0.003988046384267684	0.006227910993830541	0.0023372385054378562
2	DALYs (Disability-Adjusted Life Years)	374	Niue	2	Female	158	<20 years	532	Inflammatory bowel disease	1	Number	2001	0.002076016009685083	0.00463849823170612	0.0009455096843293615
2	DALYs (Disability-Adjusted Life Years)	374	Niue	3	Both	158	<20 years	532	Inflammatory bowel disease	1	Number	2001	0.0060640623939527665	0.009823757266695984	0.003758205887078929
2	DALYs (Disability-Adjusted Life Years)	374	Niue	1	Male	158	<20 years	532	Inflammatory bowel disease	2	Percent	2001	5.325025367866151e-05	8.225138595772697e-05	3.1201114741765156e-05
2	DALYs (Disability-Adjusted Life Years)	374	Niue	2	Female	158	<20 years	532	Inflammatory bowel disease	2	Percent	2001	3.377514478247945e-05	7.419050519855453e-05	1.5610405128909533e-05
2	DALYs (Disability-Adjusted Life Years)	374	Niue	3	Both	158	<20 years	532	Inflammatory bowel disease	2	Percent	2001	4.449464636452894e-05	6.974405998259615e-05	2.8568475250806582e-05
2	DALYs (Disability-Adjusted Life Years)	374	Niue	1	Male	158	<20 years	532	Inflammatory bowel disease	3	Rate	2001	1.134662619196517	1.7719397217292299	0.6649815244699182
2	DALYs (Disability-Adjusted Life Years)	374	Niue	2	Female	158	<20 years	532	Inflammatory bowel disease	3	Rate	2001	0.6075272709696872	1.3574144702928446	0.2766948402691576
2	DALYs (Disability-Adjusted Life Years)	374	Niue	3	Both	158	<20 years	532	Inflammatory bowel disease	3	Rate	2001	0.8748053686346726	1.417181262125459	0.542161091503552
2	DALYs (Disability-Adjusted Life Years)	190	Uganda	1	Male	1	<5 years	532	Inflammatory bowel disease	1	Number	1996	43.710091431672716	165.23453468075434	1.4547446916714035
2	DALYs (Disability-Adjusted Life Years)	190	Uganda	2	Female	1	<5 years	532	Inflammatory bowel disease	1	Number	1996	45.30075145439662	175.3207657054409	1.6452580988196361
2	DALYs (Disability-Adjusted Life Years)	190	Uganda	3	Both	1	<5 years	532	Inflammatory bowel disease	1	Number	1996	89.01084288606933	249.0388202218275	4.545086813035316
2	DALYs (Disability-Adjusted Life Years)	190	Uganda	1	Male	1	<5 years	532	Inflammatory bowel disease	2	Percent	1996	5.340487577149081e-06	2.0704765180771217e-05	1.792314626791137e-07
2	DALYs (Disability-Adjusted Life Years)	190	Uganda	2	Female	1	<5 years	532	Inflammatory bowel disease	2	Percent	1996	7.056176937209594e-06	2.7285240333498735e-05	2.559739928937872e-07
2	DALYs (Disability-Adjusted Life Years)	190	Uganda	3	Both	1	<5 years	532	Inflammatory bowel disease	2	Percent	1996	6.098304989564382e-06	1.7072316445037104e-05	3.1242043444643885e-07
2	DALYs (Disability-Adjusted Life Years)	190	Uganda	1	Male	1	<5 years	532	Inflammatory bowel disease	3	Rate	1996	1.9649930522198165	7.428140779389605	0.06539824370663806
2	DALYs (Disability-Adjusted Life Years)	190	Uganda	2	Female	1	<5 years	532	Inflammatory bowel disease	3	Rate	1996	2.0649214209580617	7.99155848459548	0.07499497430362553
2	DALYs (Disability-Adjusted Life Years)	190	Uganda	3	Both	1	<5 years	532	Inflammatory bowel disease	3	Rate	1996	2.0146110192309816	5.636575670644487	0.10287041083997452
2	DALYs (Disability-Adjusted Life Years)	190	Uganda	1	Male	6	5-9 years	532	Inflammatory bowel disease	1	Number	1996	21.65850550718673	55.98966265703646	5.233001906514595
2	DALYs (Disability-Adjusted Life Years)	190	Uganda	2	Female	6	5-9 years	532	Inflammatory bowel disease	1	Number	1996	13.918688473292057	37.205882780586634	3.0136288825633413
2	DALYs (Disability-Adjusted Life Years)	190	Uganda	3	Both	6	5-9 years	532	Inflammatory bowel disease	1	Number	1996	35.577193980478825	74.25921568326612	10.132141437564204
2	DALYs (Disability-Adjusted Life Years)	190	Uganda	1	Male	6	5-9 years	532	Inflammatory bowel disease	2	Percent	1996	4.297456804082582e-05	0.00011024673465627528	1.0282733585543628e-05
2	DALYs (Disability-Adjusted Life Years)	190	Uganda	2	Female	6	5-9 years	532	Inflammatory bowel disease	2	Percent	1996	3.461808643120757e-05	9.158310903008864e-05	7.3198576422023116e-06
2	DALYs (Disability-Adjusted Life Years)	190	Uganda	3	Both	6	5-9 years	532	Inflammatory bowel disease	2	Percent	1996	3.926096640348689e-05	8.12287189940303e-05	1.1513575585326868e-05
2	DALYs (Disability-Adjusted Life Years)	190	Uganda	1	Male	6	5-9 years	532	Inflammatory bowel disease	3	Rate	1996	1.2852109342954652	3.322414218767787	0.31052517761255033
2	DALYs (Disability-Adjusted Life Years)	190	Uganda	2	Female	6	5-9 years	532	Inflammatory bowel disease	3	Rate	1996	0.8252481761408242	2.205961212890502	0.178680034665111
2	DALYs (Disability-Adjusted Life Years)	190	Uganda	3	Both	6	5-9 years	532	Inflammatory bowel disease	3	Rate	1996	1.0551343240026188	2.2023503985142865	0.30049503657565685
2	DALYs (Disability-Adjusted Life Years)	190	Uganda	1	Male	7	10-14 years	532	Inflammatory bowel disease	1	Number	1996	16.776493382133527	35.32195678167181	7.021389789496361
2	DALYs (Disability-Adjusted Life Years)	190	Uganda	2	Female	7	10-14 years	532	Inflammatory bowel disease	1	Number	1996	11.957742483704973	24.255184773776374	4.78419872155307
2	DALYs (Disability-Adjusted Life Years)	190	Uganda	3	Both	7	10-14 years	532	Inflammatory bowel disease	1	Number	1996	28.7342358658385	51.4953924348125	14.213952704021487
2	DALYs (Disability-Adjusted Life Years)	190	Uganda	1	Male	7	10-14 years	532	Inflammatory bowel disease	2	Percent	1996	5.431430229372761e-05	0.00011361185740216066	2.2393159167637563e-05
2	DALYs (Disability-Adjusted Life Years)	190	Uganda	2	Female	7	10-14 years	532	Inflammatory bowel disease	2	Percent	1996	4.770643288349806e-05	0.00010021961035940044	1.9298138146901288e-05
2	DALYs (Disability-Adjusted Life Years)	190	Uganda	3	Both	7	10-14 years	532	Inflammatory bowel disease	2	Percent	1996	5.1343115731569625e-05	8.859864648692512e-05	2.5116287423996206e-05
2	DALYs (Disability-Adjusted Life Years)	190	Uganda	1	Male	7	10-14 years	532	Inflammatory bowel disease	3	Rate	1996	1.2147683603640067	2.5576259917472104	0.5084114998159623
2	DALYs (Disability-Adjusted Life Years)	190	Uganda	2	Female	7	10-14 years	532	Inflammatory bowel disease	3	Rate	1996	0.8599836495111084	1.7443980207588092	0.3440726945035205
2	DALYs (Disability-Adjusted Life Years)	190	Uganda	3	Both	7	10-14 years	532	Inflammatory bowel disease	3	Rate	1996	1.0367732650356898	1.8580290910887867	0.5128602069954922
2	DALYs (Disability-Adjusted Life Years)	190	Uganda	1	Male	8	15-19 years	532	Inflammatory bowel disease	1	Number	1996	23.76257774160822	42.82309897084798	11.594951413326555
2	DALYs (Disability-Adjusted Life Years)	190	Uganda	2	Female	8	15-19 years	532	Inflammatory bowel disease	1	Number	1996	22.05810261385431	44.457636522115294	9.498060863227535
2	DALYs (Disability-Adjusted Life Years)	190	Uganda	3	Both	8	15-19 years	532	Inflammatory bowel disease	1	Number	1996	45.82068035546246	74.26659230103567	25.97624149097725
2	DALYs (Disability-Adjusted Life Years)	190	Uganda	1	Male	8	15-19 years	532	Inflammatory bowel disease	2	Percent	1996	6.267290247951432e-05	0.00011363337384389628	3.081852218721291e-05
2	DALYs (Disability-Adjusted Life Years)	190	Uganda	2	Female	8	15-19 years	532	Inflammatory bowel disease	2	Percent	1996	6.847699153774172e-05	0.00014508166990584204	3.005940845944167e-05
2	DALYs (Disability-Adjusted Life Years)	190	Uganda	3	Both	8	15-19 years	532	Inflammatory bowel disease	2	Percent	1996	6.52662531931285e-05	0.00010410803823994021	3.7062312010072406e-05
2	DALYs (Disability-Adjusted Life Years)	190	Uganda	1	Male	8	15-19 years	532	Inflammatory bowel disease	3	Rate	1996	2.136404793235231	3.850065211667331	1.042458863096557
2	DALYs (Disability-Adjusted Life Years)	190	Uganda	2	Female	8	15-19 years	532	Inflammatory bowel disease	3	Rate	1996	1.8609425060181668	3.750690028486264	0.8013085030271904
2	DALYs (Disability-Adjusted Life Years)	190	Uganda	3	Both	8	15-19 years	532	Inflammatory bowel disease	3	Rate	1996	1.9942946317468313	3.2323716102663465	1.1305872928235419
2	DALYs (Disability-Adjusted Life Years)	190	Uganda	1	Male	158	<20 years	532	Inflammatory bowel disease	1	Number	1996	105.90766806260125	270.62151267237664	33.27920450929867
2	DALYs (Disability-Adjusted Life Years)	190	Uganda	2	Female	158	<20 years	532	Inflammatory bowel disease	1	Number	1996	93.23528502524788	250.58534086769367	23.178977177312326
2	DALYs (Disability-Adjusted Life Years)	190	Uganda	3	Both	158	<20 years	532	Inflammatory bowel disease	1	Number	1996	199.14295308784926	403.27362417473944	66.38610805159732
2	DALYs (Disability-Adjusted Life Years)	190	Uganda	1	Male	158	<20 years	532	Inflammatory bowel disease	2	Percent	1996	1.1297061860214002e-05	2.906665503120962e-05	3.535117725389289e-06
2	DALYs (Disability-Adjusted Life Years)	190	Uganda	2	Female	158	<20 years	532	Inflammatory bowel disease	2	Percent	1996	1.2599964906040018e-05	3.4407833637861966e-05	3.0905746310458834e-06
2	DALYs (Disability-Adjusted Life Years)	190	Uganda	3	Both	158	<20 years	532	Inflammatory bowel disease	2	Percent	1996	1.1874968765766034e-05	2.379192533623483e-05	3.850158047907413e-06
2	DALYs (Disability-Adjusted Life Years)	190	Uganda	1	Male	158	<20 years	532	Inflammatory bowel disease	3	Rate	1996	1.6540412160582567	4.226503558246211	0.5197468408375774
2	DALYs (Disability-Adjusted Life Years)	190	Uganda	2	Female	158	<20 years	532	Inflammatory bowel disease	3	Rate	1996	1.444117612762134	3.8813063546600906	0.3590182534273779
2	DALYs (Disability-Adjusted Life Years)	190	Uganda	3	Both	158	<20 years	532	Inflammatory bowel disease	3	Rate	1996	1.5486447902735037	3.136076810397725	0.5162547747059252
2	DALYs (Disability-Adjusted Life Years)	112	Grenada	1	Male	1	<5 years	532	Inflammatory bowel disease	1	Number	2012	0.08504211588502114	0.1413321195361751	0.04991864835392196
2	DALYs (Disability-Adjusted Life Years)	112	Grenada	2	Female	1	<5 years	532	Inflammatory bowel disease	1	Number	2012	0.13367436758547735	0.21595490613859894	0.08165398776669304
2	DALYs (Disability-Adjusted Life Years)	112	Grenada	3	Both	1	<5 years	532	Inflammatory bowel disease	1	Number	2012	0.2187164834704984	0.33034354742211935	0.14022970635540347
2	DALYs (Disability-Adjusted Life Years)	112	Grenada	1	Male	1	<5 years	532	Inflammatory bowel disease	2	Percent	2012	5.7453530300325544e-05	8.199668516305672e-05	3.919168303884168e-05
2	DALYs (Disability-Adjusted Life Years)	112	Grenada	2	Female	1	<5 years	532	Inflammatory bowel disease	2	Percent	2012	0.00010851096845258271	0.000157350483714597	7.128927204895713e-05
2	DALYs (Disability-Adjusted Life Years)	112	Grenada	3	Both	1	<5 years	532	Inflammatory bowel disease	2	Percent	2012	8.068781923008336e-05	0.00010836800182529435	5.763068808560358e-05
2	DALYs (Disability-Adjusted Life Years)	112	Grenada	1	Male	1	<5 years	532	Inflammatory bowel disease	3	Rate	2012	1.909047348307327	3.1726598665063594	1.1205866914222185
2	DALYs (Disability-Adjusted Life Years)	112	Grenada	2	Female	1	<5 years	532	Inflammatory bowel disease	3	Rate	2012	3.1423261010564425	5.076521029931834	1.9194663991999235
2	DALYs (Disability-Adjusted Life Years)	112	Grenada	3	Both	1	<5 years	532	Inflammatory bowel disease	3	Rate	2012	2.51147606120822	3.793266507218524	1.6102286622094422
2	DALYs (Disability-Adjusted Life Years)	112	Grenada	1	Male	6	5-9 years	532	Inflammatory bowel disease	1	Number	2012	0.16820227148026146	0.2301916600695622	0.11691210823567175
2	DALYs (Disability-Adjusted Life Years)	112	Grenada	2	Female	6	5-9 years	532	Inflammatory bowel disease	1	Number	2012	0.14914448796207097	0.19591842497326345	0.11048140726247713
2	DALYs (Disability-Adjusted Life Years)	112	Grenada	3	Both	6	5-9 years	532	Inflammatory bowel disease	1	Number	2012	0.31734675944233237	0.40125265680723565	0.2454968149679655
2	DALYs (Disability-Adjusted Life Years)	112	Grenada	1	Male	6	5-9 years	532	Inflammatory bowel disease	2	Percent	2012	0.0005311685570135072	0.0007439286167381932	0.00035872260068107076
2	DALYs (Disability-Adjusted Life Years)	112	Grenada	2	Female	6	5-9 years	532	Inflammatory bowel disease	2	Percent	2012	0.0005468698910534548	0.00075656497478268	0.0003725510506120014
2	DALYs (Disability-Adjusted Life Years)	112	Grenada	3	Both	6	5-9 years	532	Inflammatory bowel disease	2	Percent	2012	0.000538047836015235	0.0007000685450428427	0.00040836609637418377
2	DALYs (Disability-Adjusted Life Years)	112	Grenada	1	Male	6	5-9 years	532	Inflammatory bowel disease	3	Rate	2012	3.8701421976723895	5.296447243829382	2.690014109320827
2	DALYs (Disability-Adjusted Life Years)	112	Grenada	2	Female	6	5-9 years	532	Inflammatory bowel disease	3	Rate	2012	3.5981163729390633	4.72653935984551	2.6653680991386204
2	DALYs (Disability-Adjusted Life Years)	112	Grenada	3	Both	6	5-9 years	532	Inflammatory bowel disease	3	Rate	2012	3.7373502118841992	4.725498708645642	2.8911830549325335
2	DALYs (Disability-Adjusted Life Years)	112	Grenada	1	Male	7	10-14 years	532	Inflammatory bowel disease	1	Number	2012	0.13591860517233056	0.1681304706114103	0.10501971344831268
2	DALYs (Disability-Adjusted Life Years)	112	Grenada	2	Female	7	10-14 years	532	Inflammatory bowel disease	1	Number	2012	0.16231069666578726	0.20810636388774856	0.1247326643905588
2	DALYs (Disability-Adjusted Life Years)	112	Grenada	3	Both	7	10-14 years	532	Inflammatory bowel disease	1	Number	2012	0.2982293018381181	0.36292484301917394	0.2479671970816823
2	DALYs (Disability-Adjusted Life Years)	112	Grenada	1	Male	7	10-14 years	532	Inflammatory bowel disease	2	Percent	2012	0.00033261184827263954	0.00043556930395923193	0.00024578685734574047
2	DALYs (Disability-Adjusted Life Years)	112	Grenada	2	Female	7	10-14 years	532	Inflammatory bowel disease	2	Percent	2012	0.0004222181307751222	0.000597857883854513	0.00030388509787106937
2	DALYs (Disability-Adjusted Life Years)	112	Grenada	3	Both	7	10-14 years	532	Inflammatory bowel disease	2	Percent	2012	0.0003758515111038422	0.00048826829729527464	0.00028659841931377294
2	DALYs (Disability-Adjusted Life Years)	112	Grenada	1	Male	7	10-14 years	532	Inflammatory bowel disease	3	Rate	2012	2.891964084564155	3.577341614950964	2.2345229270022497
2	DALYs (Disability-Adjusted Life Years)	112	Grenada	2	Female	7	10-14 years	532	Inflammatory bowel disease	3	Rate	2012	3.598346732267449	4.613613704101516	2.7652606053497806
2	DALYs (Disability-Adjusted Life Years)	112	Grenada	3	Both	7	10-14 years	532	Inflammatory bowel disease	3	Rate	2012	3.2379014462385576	3.9403065588959136	2.6922014071116327
2	DALYs (Disability-Adjusted Life Years)	112	Grenada	1	Male	8	15-19 years	532	Inflammatory bowel disease	1	Number	2012	0.27208101393038725	0.34655845146953346	0.2185908100558041
2	DALYs (Disability-Adjusted Life Years)	112	Grenada	2	Female	8	15-19 years	532	Inflammatory bowel disease	1	Number	2012	0.3064580203593625	0.38481440657939736	0.24803889059126785
2	DALYs (Disability-Adjusted Life Years)	112	Grenada	3	Both	8	15-19 years	532	Inflammatory bowel disease	1	Number	2012	0.5785390342897492	0.7031075357005734	0.48878948242533937
2	DALYs (Disability-Adjusted Life Years)	112	Grenada	1	Male	8	15-19 years	532	Inflammatory bowel disease	2	Percent	2012	0.0005434156928696639	0.0006946451186784712	0.0004255544755557812
2	DALYs (Disability-Adjusted Life Years)	112	Grenada	2	Female	8	15-19 years	532	Inflammatory bowel disease	2	Percent	2012	0.0005393528478494906	0.0006982367035688656	0.00040611391171643753
2	DALYs (Disability-Adjusted Life Years)	112	Grenada	3	Both	8	15-19 years	532	Inflammatory bowel disease	2	Percent	2012	0.0005410751271538319	0.0006667561267022087	0.0004297341297615241
2	DALYs (Disability-Adjusted Life Years)	112	Grenada	1	Male	8	15-19 years	532	Inflammatory bowel disease	3	Rate	2012	5.503084878174474	7.009458492291191	4.4211970690236235
2	DALYs (Disability-Adjusted Life Years)	112	Grenada	2	Female	8	15-19 years	532	Inflammatory bowel disease	3	Rate	2012	6.45196396067243	8.101627361184411	5.222046337907638
2	DALYs (Disability-Adjusted Life Years)	112	Grenada	3	Both	8	15-19 years	532	Inflammatory bowel disease	3	Rate	2012	5.9680144050424175	7.253021235648099	5.042188165797437
2	DALYs (Disability-Adjusted Life Years)	28	Solomon Islands	1	Male	1	<5 years	532	Inflammatory bowel disease	1	Number	2020	0.03125035816205681	0.08221079464085737	0.008952984579168445
2	DALYs (Disability-Adjusted Life Years)	28	Solomon Islands	2	Female	1	<5 years	532	Inflammatory bowel disease	1	Number	2020	0.35053608759815097	1.0723346838032217	0.08971527548424134
2	DALYs (Disability-Adjusted Life Years)	28	Solomon Islands	3	Both	1	<5 years	532	Inflammatory bowel disease	1	Number	2020	0.3817864457602074	1.1089924868873844	0.1105638406525431
2	DALYs (Disability-Adjusted Life Years)	28	Solomon Islands	1	Male	1	<5 years	532	Inflammatory bowel disease	2	Percent	2020	1.4141165355529394e-06	3.578456377592563e-06	4.2036889949152864e-07
2	DALYs (Disability-Adjusted Life Years)	28	Solomon Islands	2	Female	1	<5 years	532	Inflammatory bowel disease	2	Percent	2020	1.86487643367807e-05	5.502102062429254e-05	5.070996146915014e-06
2	DALYs (Disability-Adjusted Life Years)	28	Solomon Islands	3	Both	1	<5 years	532	Inflammatory bowel disease	2	Percent	2020	9.342867489795248e-06	2.5784946336146465e-05	2.9047696179926827e-06
2	DALYs (Disability-Adjusted Life Years)	28	Solomon Islands	1	Male	1	<5 years	532	Inflammatory bowel disease	3	Rate	2020	0.06346249949944455	0.1669517669745953	0.018181512558274514
2	DALYs (Disability-Adjusted Life Years)	28	Solomon Islands	2	Female	1	<5 years	532	Inflammatory bowel disease	3	Rate	2020	0.7763816882137857	2.3750507910493757	0.19870506776143865
2	DALYs (Disability-Adjusted Life Years)	28	Solomon Islands	3	Both	1	<5 years	532	Inflammatory bowel disease	3	Rate	2020	0.40446816541575364	1.1748771115696477	0.11713237671654088
2	DALYs (Disability-Adjusted Life Years)	28	Solomon Islands	1	Male	6	5-9 years	532	Inflammatory bowel disease	1	Number	2020	0.04779191386293566	0.08151514547392864	0.025876338795083435
2	DALYs (Disability-Adjusted Life Years)	28	Solomon Islands	2	Female	6	5-9 years	532	Inflammatory bowel disease	1	Number	2020	0.019032130811126508	0.03130829526559672	0.010771831108450279
2	DALYs (Disability-Adjusted Life Years)	28	Solomon Islands	3	Both	6	5-9 years	532	Inflammatory bowel disease	1	Number	2020	0.06682404467406221	0.10242847020787656	0.04073664094268313
2	DALYs (Disability-Adjusted Life Years)	28	Solomon Islands	1	Male	6	5-9 years	532	Inflammatory bowel disease	2	Percent	2020	1.2572231246637398e-05	2.0441520418887746e-05	7.03952040057944e-06
2	DALYs (Disability-Adjusted Life Years)	28	Solomon Islands	2	Female	6	5-9 years	532	Inflammatory bowel disease	2	Percent	2020	6.597463007772459e-06	1.0751057555031896e-05	4.02000238512279e-06
2	DALYs (Disability-Adjusted Life Years)	28	Solomon Islands	3	Both	6	5-9 years	532	Inflammatory bowel disease	2	Percent	2020	9.992224866450886e-06	1.5067128527101447e-05	6.049414916628269e-06
2	DALYs (Disability-Adjusted Life Years)	28	Solomon Islands	1	Male	6	5-9 years	532	Inflammatory bowel disease	3	Rate	2020	0.10775910684841093	0.18379676729584035	0.05834483140939011
2	DALYs (Disability-Adjusted Life Years)	28	Solomon Islands	2	Female	6	5-9 years	532	Inflammatory bowel disease	3	Rate	2020	0.046785929776394494	0.07696393631649971	0.02647996374155367
2	DALYs (Disability-Adjusted Life Years)	28	Solomon Islands	3	Both	6	5-9 years	532	Inflammatory bowel disease	3	Rate	2020	0.07858890406906323	0.12046174783898138	0.04790862305260969
2	DALYs (Disability-Adjusted Life Years)	28	Solomon Islands	1	Male	7	10-14 years	532	Inflammatory bowel disease	1	Number	2020	0.42356523494614645	0.8535223795208603	0.21237000865365846
2	DALYs (Disability-Adjusted Life Years)	28	Solomon Islands	2	Female	7	10-14 years	532	Inflammatory bowel disease	1	Number	2020	0.05823499945350805	0.08843516253291148	0.036729339066221625
2	DALYs (Disability-Adjusted Life Years)	28	Solomon Islands	3	Both	7	10-14 years	532	Inflammatory bowel disease	1	Number	2020	0.4818002343996543	0.9147632959602503	0.2668338538661488
2	DALYs (Disability-Adjusted Life Years)	28	Solomon Islands	1	Male	7	10-14 years	532	Inflammatory bowel disease	2	Percent	2020	0.00011455103760033503	0.0002210416477622649	5.7653168276857616e-05
2	DALYs (Disability-Adjusted Life Years)	28	Solomon Islands	2	Female	7	10-14 years	532	Inflammatory bowel disease	2	Percent	2020	1.6597522245267912e-05	2.4019370100470956e-05	1.1386458307980741e-05
2	DALYs (Disability-Adjusted Life Years)	28	Solomon Islands	3	Both	7	10-14 years	532	Inflammatory bowel disease	2	Percent	2020	6.710961135751067e-05	0.00012372299061612246	3.719697492852108e-05
2	DALYs (Disability-Adjusted Life Years)	28	Solomon Islands	1	Male	7	10-14 years	532	Inflammatory bowel disease	3	Rate	2020	1.0455982484708448	2.1069753403419633	0.524249137453966
2	DALYs (Disability-Adjusted Life Years)	28	Solomon Islands	2	Female	7	10-14 years	532	Inflammatory bowel disease	3	Rate	2020	0.15715246839907504	0.23865036860549385	0.0991174783393184
2	DALYs (Disability-Adjusted Life Years)	28	Solomon Islands	3	Both	7	10-14 years	532	Inflammatory bowel disease	3	Rate	2020	0.6211508508077537	1.1793394004497024	0.34400995167591597
2	DALYs (Disability-Adjusted Life Years)	28	Solomon Islands	1	Male	8	15-19 years	532	Inflammatory bowel disease	1	Number	2020	0.3013701615922397	0.4877205494659428	0.17536800541299596
2	DALYs (Disability-Adjusted Life Years)	28	Solomon Islands	2	Female	8	15-19 years	532	Inflammatory bowel disease	1	Number	2020	0.13536271566776809	0.21086571221127212	0.08422244356013044
2	DALYs (Disability-Adjusted Life Years)	28	Solomon Islands	3	Both	8	15-19 years	532	Inflammatory bowel disease	1	Number	2020	0.4367328772600073	0.6381246514694279	0.28038868411508
2	DALYs (Disability-Adjusted Life Years)	28	Solomon Islands	1	Male	8	15-19 years	532	Inflammatory bowel disease	2	Percent	2020	5.0033348115287404e-05	7.910986172602644e-05	3.130379328637094e-05
2	DALYs (Disability-Adjusted Life Years)	28	Solomon Islands	2	Female	8	15-19 years	532	Inflammatory bowel disease	2	Percent	2020	2.6365638054339875e-05	4.0425961863359896e-05	1.7575463764858968e-05
2	DALYs (Disability-Adjusted Life Years)	28	Solomon Islands	3	Both	8	15-19 years	532	Inflammatory bowel disease	2	Percent	2020	3.914726384804709e-05	5.828985354793651e-05	2.711824033750031e-05
2	DALYs (Disability-Adjusted Life Years)	28	Solomon Islands	1	Male	8	15-19 years	532	Inflammatory bowel disease	3	Rate	2020	0.8392093349116428	1.3581292712509672	0.4883378845797829
2	DALYs (Disability-Adjusted Life Years)	28	Solomon Islands	2	Female	8	15-19 years	532	Inflammatory bowel disease	3	Rate	2020	0.4060839511556664	0.6325906004144739	0.2526647200313726
2	DALYs (Disability-Adjusted Life Years)	28	Solomon Islands	3	Both	8	15-19 years	532	Inflammatory bowel disease	3	Rate	2020	0.6307078259709388	0.9215477757291359	0.4049233446645034
2	DALYs (Disability-Adjusted Life Years)	28	Solomon Islands	1	Male	158	<20 years	532	Inflammatory bowel disease	1	Number	2020	0.8039776685633789	1.2743213130083926	0.5136185425358227
2	DALYs (Disability-Adjusted Life Years)	28	Solomon Islands	2	Female	158	<20 years	532	Inflammatory bowel disease	1	Number	2020	0.5631659335305532	1.3016471339064735	0.26897115842979247
2	DALYs (Disability-Adjusted Life Years)	28	Solomon Islands	3	Both	158	<20 years	532	Inflammatory bowel disease	1	Number	2020	1.3671436020939323	2.1560261231360363	0.8766071419044992
2	DALYs (Disability-Adjusted Life Years)	28	Solomon Islands	1	Male	158	<20 years	532	Inflammatory bowel disease	2	Percent	2020	2.2702944789710697e-05	3.674801746391276e-05	1.4586016660468024e-05
2	DALYs (Disability-Adjusted Life Years)	28	Solomon Islands	2	Female	158	<20 years	532	Inflammatory bowel disease	2	Percent	2020	1.8605199101103584e-05	4.327269439678706e-05	9.002379042732886e-06
2	DALYs (Disability-Adjusted Life Years)	28	Solomon Islands	3	Both	158	<20 years	532	Inflammatory bowel disease	2	Percent	2020	2.082064205191671e-05	3.215780080934738e-05	1.3477023476700283e-05
2	DALYs (Disability-Adjusted Life Years)	28	Solomon Islands	1	Male	158	<20 years	532	Inflammatory bowel disease	3	Rate	2020	0.47289046378775285	0.7495412127552794	0.3021045487790285
2	DALYs (Disability-Adjusted Life Years)	28	Solomon Islands	2	Female	158	<20 years	532	Inflammatory bowel disease	3	Rate	2020	0.3604972771513881	0.8332184524079251	0.17217548944823435
2	DALYs (Disability-Adjusted Life Years)	28	Solomon Islands	3	Both	158	<20 years	532	Inflammatory bowel disease	3	Rate	2020	0.41907006877928366	0.6608859627684325	0.26870609253313066
2	DALYs (Disability-Adjusted Life Years)	41	Uzbekistan	1	Male	1	<5 years	532	Inflammatory bowel disease	1	Number	2013	199.94498762075517	293.31035323911533	132.93163612910305
2	DALYs (Disability-Adjusted Life Years)	41	Uzbekistan	2	Female	1	<5 years	532	Inflammatory bowel disease	1	Number	2013	143.9437902673162	209.68852226580537	100.52973791730221
2	DALYs (Disability-Adjusted Life Years)	41	Uzbekistan	3	Both	1	<5 years	532	Inflammatory bowel disease	1	Number	2013	343.88877788807156	476.91045300553884	241.184537424474
2	DALYs (Disability-Adjusted Life Years)	41	Uzbekistan	1	Male	1	<5 years	532	Inflammatory bowel disease	2	Percent	2013	0.0001835454009057117	0.0002536060014199669	0.00013093742195969141
2	DALYs (Disability-Adjusted Life Years)	41	Uzbekistan	2	Female	1	<5 years	532	Inflammatory bowel disease	2	Percent	2013	0.0001789132272093567	0.0002400107022153782	0.0001353589664202055
2	DALYs (Disability-Adjusted Life Years)	41	Uzbekistan	3	Both	1	<5 years	532	Inflammatory bowel disease	2	Percent	2013	0.0001815699611245959	0.0002368359076438008	0.00013976046625491798
2	DALYs (Disability-Adjusted Life Years)	41	Uzbekistan	1	Male	1	<5 years	532	Inflammatory bowel disease	3	Rate	2013	12.297473597454683	18.03984369770573	8.175865296832319
2	DALYs (Disability-Adjusted Life Years)	41	Uzbekistan	2	Female	1	<5 years	532	Inflammatory bowel disease	3	Rate	2013	9.504017399089031	13.844872087239919	6.637565792296925
2	DALYs (Disability-Adjusted Life Years)	41	Uzbekistan	3	Both	1	<5 years	532	Inflammatory bowel disease	3	Rate	2013	10.950266775072299	15.186004964462612	7.679910472914593
2	DALYs (Disability-Adjusted Life Years)	41	Uzbekistan	1	Male	6	5-9 years	532	Inflammatory bowel disease	1	Number	2013	119.38109006901735	157.59499046564184	86.96024813244586
2	DALYs (Disability-Adjusted Life Years)	41	Uzbekistan	2	Female	6	5-9 years	532	Inflammatory bowel disease	1	Number	2013	63.26440460551359	78.55006037880815	48.54579940207985
2	DALYs (Disability-Adjusted Life Years)	41	Uzbekistan	3	Both	6	5-9 years	532	Inflammatory bowel disease	1	Number	2013	182.64549467453088	232.4921565797996	139.31460424512778
2	DALYs (Disability-Adjusted Life Years)	41	Uzbekistan	1	Male	6	5-9 years	532	Inflammatory bowel disease	2	Percent	2013	0.0008883150274733495	0.0012055809057113563	0.0006168750857588844
2	DALYs (Disability-Adjusted Life Years)	41	Uzbekistan	2	Female	6	5-9 years	532	Inflammatory bowel disease	2	Percent	2013	0.0005843539604451222	0.0007436633872752498	0.0004215359214976484
2	DALYs (Disability-Adjusted Life Years)	41	Uzbekistan	3	Both	6	5-9 years	532	Inflammatory bowel disease	2	Percent	2013	0.0007516774841194108	0.0009677998675652112	0.0005399551282589217
2	DALYs (Disability-Adjusted Life Years)	41	Uzbekistan	1	Male	6	5-9 years	532	Inflammatory bowel disease	3	Rate	2013	8.743218893753685	11.54192424783136	6.368784905863668
2	DALYs (Disability-Adjusted Life Years)	41	Uzbekistan	2	Female	6	5-9 years	532	Inflammatory bowel disease	3	Rate	2013	4.902288220463646	6.086756654281057	3.761759903468152
2	DALYs (Disability-Adjusted Life Years)	41	Uzbekistan	3	Both	6	5-9 years	532	Inflammatory bowel disease	3	Rate	2013	6.876917086164256	8.7537296599178	5.245434517795018
2	DALYs (Disability-Adjusted Life Years)	41	Uzbekistan	1	Male	7	10-14 years	532	Inflammatory bowel disease	1	Number	2013	48.075932954171286	61.81655674514761	37.759811407043344
2	DALYs (Disability-Adjusted Life Years)	41	Uzbekistan	2	Female	7	10-14 years	532	Inflammatory bowel disease	1	Number	2013	35.13953868794998	43.502339648040575	28.247787233194437
2	DALYs (Disability-Adjusted Life Years)	41	Uzbekistan	3	Both	7	10-14 years	532	Inflammatory bowel disease	1	Number	2013	83.21547164212129	103.27551617606666	68.05479509573952
2	DALYs (Disability-Adjusted Life Years)	41	Uzbekistan	1	Male	7	10-14 years	532	Inflammatory bowel disease	2	Percent	2013	0.0004182417739565321	0.000540055921020092	0.00031617047811702595
2	DALYs (Disability-Adjusted Life Years)	41	Uzbekistan	2	Female	7	10-14 years	532	Inflammatory bowel disease	2	Percent	2013	0.0003300526258970591	0.0004372904977855399	0.00024060185438448147
2	DALYs (Disability-Adjusted Life Years)	41	Uzbekistan	3	Both	7	10-14 years	532	Inflammatory bowel disease	2	Percent	2013	0.0003755275137590567	0.0004776434020360849	0.00028876965547477783
2	DALYs (Disability-Adjusted Life Years)	41	Uzbekistan	1	Male	7	10-14 years	532	Inflammatory bowel disease	3	Rate	2013	3.6804057470626077	4.732305682457343	2.89066521169663
2	DALYs (Disability-Adjusted Life Years)	41	Uzbekistan	2	Female	7	10-14 years	532	Inflammatory bowel disease	3	Rate	2013	2.8217053408583137	3.4932383493925068	2.2682976236869923
2	DALYs (Disability-Adjusted Life Years)	41	Uzbekistan	3	Both	7	10-14 years	532	Inflammatory bowel disease	3	Rate	2013	3.2613093044661623	4.047485343555597	2.667145088281038
2	DALYs (Disability-Adjusted Life Years)	41	Uzbekistan	1	Male	8	15-19 years	532	Inflammatory bowel disease	1	Number	2013	48.812187883940844	59.20905609144877	38.97010683668482
2	DALYs (Disability-Adjusted Life Years)	41	Uzbekistan	2	Female	8	15-19 years	532	Inflammatory bowel disease	1	Number	2013	47.52158471223914	60.71557042520779	37.48528716072708
2	DALYs (Disability-Adjusted Life Years)	41	Uzbekistan	3	Both	8	15-19 years	532	Inflammatory bowel disease	1	Number	2013	96.33377259618015	115.53374919286104	79.03868282411838
2	DALYs (Disability-Adjusted Life Years)	41	Uzbekistan	1	Male	8	15-19 years	532	Inflammatory bowel disease	2	Percent	2013	0.000292430627666154	0.0003448235651088295	0.00024078789011443112
2	DALYs (Disability-Adjusted Life Years)	41	Uzbekistan	2	Female	8	15-19 years	532	Inflammatory bowel disease	2	Percent	2013	0.0002868708986191218	0.0003756831235900333	0.0002217584398682113
2	DALYs (Disability-Adjusted Life Years)	41	Uzbekistan	3	Both	8	15-19 years	532	Inflammatory bowel disease	2	Percent	2013	0.0002895137115302537	0.0003514819767575178	0.00024001005742926263
2	DALYs (Disability-Adjusted Life Years)	41	Uzbekistan	1	Male	8	15-19 years	532	Inflammatory bowel disease	3	Rate	2013	3.346554948041828	4.059362389222341	2.6717836162171453
2	DALYs (Disability-Adjusted Life Years)	41	Uzbekistan	2	Female	8	15-19 years	532	Inflammatory bowel disease	3	Rate	2013	3.360965802524557	4.294110920659984	2.6511482941470326
2	DALYs (Disability-Adjusted Life Years)	41	Uzbekistan	3	Both	8	15-19 years	532	Inflammatory bowel disease	3	Rate	2013	3.353648365343206	4.022053311944875	2.7515578629222666
2	DALYs (Disability-Adjusted Life Years)	41	Uzbekistan	1	Male	158	<20 years	532	Inflammatory bowel disease	1	Number	2013	416.21419852788443	536.5069199195425	306.37715889536753
2	DALYs (Disability-Adjusted Life Years)	41	Uzbekistan	2	Female	158	<20 years	532	Inflammatory bowel disease	1	Number	2013	289.8693182730188	375.7459820571082	225.85415619009763
2	DALYs (Disability-Adjusted Life Years)	41	Uzbekistan	3	Both	158	<20 years	532	Inflammatory bowel disease	1	Number	2013	706.0835168009029	894.3752937485963	544.7936625956588
2	DALYs (Disability-Adjusted Life Years)	41	Uzbekistan	1	Male	158	<20 years	532	Inflammatory bowel disease	2	Percent	2013	0.00027651747715974894	0.00035012205909052313	0.00021169371652574406
2	DALYs (Disability-Adjusted Life Years)	41	Uzbekistan	2	Female	158	<20 years	532	Inflammatory bowel disease	2	Percent	2013	0.0002444522181455748	0.00030442845133890595	0.00020006589866451723
2	DALYs (Disability-Adjusted Life Years)	41	Uzbekistan	3	Both	158	<20 years	532	Inflammatory bowel disease	2	Percent	2013	0.0002623755591488619	0.0003181446330577072	0.00021067949315474015
2	DALYs (Disability-Adjusted Life Years)	41	Uzbekistan	1	Male	158	<20 years	532	Inflammatory bowel disease	3	Rate	2013	7.2307566202716655	9.320563730768283	5.322592736668218
2	DALYs (Disability-Adjusted Life Years)	41	Uzbekistan	2	Female	158	<20 years	532	Inflammatory bowel disease	3	Rate	2013	5.304763471059253	6.876352322795538	4.133251786295246
2	DALYs (Disability-Adjusted Life Years)	41	Uzbekistan	3	Both	158	<20 years	532	Inflammatory bowel disease	3	Rate	2013	6.292807395010247	7.97091467014462	4.855348563112488
2	DALYs (Disability-Adjusted Life Years)	48	Hungary	1	Male	1	<5 years	532	Inflammatory bowel disease	1	Number	2016	11.422966024218317	16.016287300870317	7.567772483427145
2	DALYs (Disability-Adjusted Life Years)	48	Hungary	2	Female	1	<5 years	532	Inflammatory bowel disease	1	Number	2016	8.907485476068432	11.353307958732437	7.0246610165931225
2	DALYs (Disability-Adjusted Life Years)	48	Hungary	3	Both	1	<5 years	532	Inflammatory bowel disease	1	Number	2016	20.33045150028675	25.133706498485118	16.139051897798886
2	DALYs (Disability-Adjusted Life Years)	48	Hungary	1	Male	1	<5 years	532	Inflammatory bowel disease	2	Percent	2016	0.0004000493332494872	0.0005585115315818977	0.0002686629296794654
2	DALYs (Disability-Adjusted Life Years)	48	Hungary	2	Female	1	<5 years	532	Inflammatory bowel disease	2	Percent	2016	0.0003840290722566554	0.0004945490331719626	0.00029846459244122154
2	DALYs (Disability-Adjusted Life Years)	48	Hungary	3	Both	1	<5 years	532	Inflammatory bowel disease	2	Percent	2016	0.0003928563266907958	0.00048536133494737454	0.0003124912313744156
2	DALYs (Disability-Adjusted Life Years)	48	Hungary	1	Male	1	<5 years	532	Inflammatory bowel disease	3	Rate	2016	4.856187427952902	6.808922732333042	3.217248612462862
2	DALYs (Disability-Adjusted Life Years)	48	Hungary	2	Female	1	<5 years	532	Inflammatory bowel disease	3	Rate	2016	3.9930204564716987	5.0894263088769005	3.148993642975446
2	DALYs (Disability-Adjusted Life Years)	48	Hungary	3	Both	1	<5 years	532	Inflammatory bowel disease	3	Rate	2016	4.43604431035137	5.484100326501532	3.5214933295842648
2	DALYs (Disability-Adjusted Life Years)	48	Hungary	1	Male	6	5-9 years	532	Inflammatory bowel disease	1	Number	2016	5.095441499401686	6.68079122298091	3.898559084617123
2	DALYs (Disability-Adjusted Life Years)	48	Hungary	2	Female	6	5-9 years	532	Inflammatory bowel disease	1	Number	2016	5.476053563279668	6.687249649879178	4.471594329417483
2	DALYs (Disability-Adjusted Life Years)	48	Hungary	3	Both	6	5-9 years	532	Inflammatory bowel disease	1	Number	2016	10.571495062681366	12.067784679354912	9.208173098107014
2	DALYs (Disability-Adjusted Life Years)	48	Hungary	1	Male	6	5-9 years	532	Inflammatory bowel disease	2	Percent	2016	0.0005133128718699711	0.0007050152113957657	0.00035379535513898426
2	DALYs (Disability-Adjusted Life Years)	48	Hungary	2	Female	6	5-9 years	532	Inflammatory bowel disease	2	Percent	2016	0.0006190073692843245	0.0008207116878959691	0.0004483439924325957
2	DALYs (Disability-Adjusted Life Years)	48	Hungary	3	Both	6	5-9 years	532	Inflammatory bowel disease	2	Percent	2016	0.000562948615438856	0.0007173752826554105	0.000423327872612849
2	DALYs (Disability-Adjusted Life Years)	48	Hungary	1	Male	6	5-9 years	532	Inflammatory bowel disease	3	Rate	2016	2.0859126446787135	2.7349046967001347	1.5959468265085186
2	DALYs (Disability-Adjusted Life Years)	48	Hungary	2	Female	6	5-9 years	532	Inflammatory bowel disease	3	Rate	2016	2.3652996642468507	2.888457749511293	1.9314384791526427
2	DALYs (Disability-Adjusted Life Years)	48	Hungary	3	Both	6	5-9 years	532	Inflammatory bowel disease	3	Rate	2016	2.2218590856909697	2.536341063870883	1.9353235222960945
2	DALYs (Disability-Adjusted Life Years)	48	Hungary	1	Male	7	10-14 years	532	Inflammatory bowel disease	1	Number	2016	9.02696470181772	11.13790553288741	7.0696773267431965
2	DALYs (Disability-Adjusted Life Years)	48	Hungary	2	Female	7	10-14 years	532	Inflammatory bowel disease	1	Number	2016	7.515537980904869	9.51134360853381	5.952871340028248
2	DALYs (Disability-Adjusted Life Years)	48	Hungary	3	Both	7	10-14 years	532	Inflammatory bowel disease	1	Number	2016	16.54250268272258	20.32108052542884	13.161922227550242
2	DALYs (Disability-Adjusted Life Years)	48	Hungary	1	Male	7	10-14 years	532	Inflammatory bowel disease	2	Percent	2016	0.0006363641671852674	0.0007817577257550446	0.0005123432499699762
2	DALYs (Disability-Adjusted Life Years)	48	Hungary	2	Female	7	10-14 years	532	Inflammatory bowel disease	2	Percent	2016	0.0005578939746321472	0.000682538926350313	0.0004522701519711793
2	DALYs (Disability-Adjusted Life Years)	48	Hungary	3	Both	7	10-14 years	532	Inflammatory bowel disease	2	Percent	2016	0.0005979848111374573	0.000733748120001876	0.0004938057805302711
2	DALYs (Disability-Adjusted Life Years)	48	Hungary	1	Male	7	10-14 years	532	Inflammatory bowel disease	3	Rate	2016	3.628678396013163	4.477238863677586	2.8418838701309417
2	DALYs (Disability-Adjusted Life Years)	48	Hungary	2	Female	7	10-14 years	532	Inflammatory bowel disease	3	Rate	2016	3.194106116865633	4.042324165857107	2.529972279883156
2	DALYs (Disability-Adjusted Life Years)	48	Hungary	3	Both	7	10-14 years	532	Inflammatory bowel disease	3	Rate	2016	3.4174401939050063	4.19803935977064	2.7190614934256763
2	DALYs (Disability-Adjusted Life Years)	48	Hungary	1	Male	8	15-19 years	532	Inflammatory bowel disease	1	Number	2016	24.746437404519437	31.469165315736696	18.5520807875281
2	DALYs (Disability-Adjusted Life Years)	48	Hungary	2	Female	8	15-19 years	532	Inflammatory bowel disease	1	Number	2016	22.681531073197874	29.774232799128196	16.840522121564
2	DALYs (Disability-Adjusted Life Years)	48	Hungary	3	Both	8	15-19 years	532	Inflammatory bowel disease	1	Number	2016	47.42796847771731	61.65950073278582	35.974027413660494
2	DALYs (Disability-Adjusted Life Years)	48	Hungary	1	Male	8	15-19 years	532	Inflammatory bowel disease	2	Percent	2016	0.0010864690385479047	0.0013106560029854106	0.0008759982961850483
2	DALYs (Disability-Adjusted Life Years)	48	Hungary	2	Female	8	15-19 years	532	Inflammatory bowel disease	2	Percent	2016	0.0010978366928310324	0.0013604823547704857	0.0008674754451203823
2	DALYs (Disability-Adjusted Life Years)	48	Hungary	3	Both	8	15-19 years	532	Inflammatory bowel disease	2	Percent	2016	0.0010913710338398626	0.0013151813102145558	0.0008794059675866586
2	DALYs (Disability-Adjusted Life Years)	48	Hungary	1	Male	8	15-19 years	532	Inflammatory bowel disease	3	Rate	2016	9.699055881271972	12.33394479960876	7.271255467231229
2	DALYs (Disability-Adjusted Life Years)	48	Hungary	2	Female	8	15-19 years	532	Inflammatory bowel disease	3	Rate	2016	9.408237546214503	12.350270977143271	6.985402881782431
2	DALYs (Disability-Adjusted Life Years)	48	Hungary	3	Both	8	15-19 years	532	Inflammatory bowel disease	3	Rate	2016	9.557767061861096	12.425730303660364	7.249548849184038
2	DALYs (Disability-Adjusted Life Years)	48	Hungary	1	Male	158	<20 years	532	Inflammatory bowel disease	1	Number	2016	50.291809629957164	61.697356035647694	39.565041604470835
2	DALYs (Disability-Adjusted Life Years)	48	Hungary	2	Female	158	<20 years	532	Inflammatory bowel disease	1	Number	2016	44.58060809345084	54.36271300044025	37.165331765394996
2	DALYs (Disability-Adjusted Life Years)	48	Hungary	3	Both	158	<20 years	532	Inflammatory bowel disease	1	Number	2016	94.87241772340799	113.9068612104287	78.28035451052084
2	DALYs (Disability-Adjusted Life Years)	48	Hungary	1	Male	158	<20 years	532	Inflammatory bowel disease	2	Percent	2016	0.0006654898213558574	0.0007930186116833816	0.0005521115977163049
2	DALYs (Disability-Adjusted Life Years)	48	Hungary	2	Female	158	<20 years	532	Inflammatory bowel disease	2	Percent	2016	0.0006717842667453657	0.0007896791852556567	0.0005752914726546382
2	DALYs (Disability-Adjusted Life Years)	48	Hungary	3	Both	158	<20 years	532	Inflammatory bowel disease	2	Percent	2016	0.0006683570267261084	0.000774587090039761	0.0005713518733529206
2	DALYs (Disability-Adjusted Life Years)	48	Hungary	1	Male	158	<20 years	532	Inflammatory bowel disease	3	Rate	2016	5.114002995277204	6.273794200060783	4.023234454323677
2	DALYs (Disability-Adjusted Life Years)	48	Hungary	2	Female	158	<20 years	532	Inflammatory bowel disease	3	Rate	2016	4.788628446249407	5.8393737775740036	3.992116135630099
2	DALYs (Disability-Adjusted Life Years)	48	Hungary	3	Both	158	<20 years	532	Inflammatory bowel disease	3	Rate	2016	4.955772629966673	5.950059234263363	4.0890666397722715
2	DALYs (Disability-Adjusted Life Years)	48	Hungary	1	Male	1	<5 years	532	Inflammatory bowel disease	1	Number	2007	14.463429334914261	19.43190934035127	10.484868496046925
2	DALYs (Disability-Adjusted Life Years)	48	Hungary	2	Female	1	<5 years	532	Inflammatory bowel disease	1	Number	2007	14.672605467662299	18.565362907554494	11.327458473440446
2	DALYs (Disability-Adjusted Life Years)	48	Hungary	3	Both	1	<5 years	532	Inflammatory bowel disease	1	Number	2007	29.136034802576557	35.48605702037664	23.684583901225864
2	DALYs (Disability-Adjusted Life Years)	48	Hungary	1	Male	1	<5 years	532	Inflammatory bowel disease	2	Percent	2007	0.00035282623935798134	0.00047460384564344436	0.00025292581364315625
2	DALYs (Disability-Adjusted Life Years)	48	Hungary	2	Female	1	<5 years	532	Inflammatory bowel disease	2	Percent	2007	0.00044206984926888234	0.0005634219957121744	0.0003417882350250065
2	DALYs (Disability-Adjusted Life Years)	48	Hungary	3	Both	1	<5 years	532	Inflammatory bowel disease	2	Percent	2007	0.0003927245163070915	0.0004731358476354183	0.0003224196562766626
2	DALYs (Disability-Adjusted Life Years)	48	Hungary	1	Male	1	<5 years	532	Inflammatory bowel disease	3	Rate	2007	5.790287427219842	7.779368069279458	4.19751089613035
2	DALYs (Disability-Adjusted Life Years)	48	Hungary	2	Female	1	<5 years	532	Inflammatory bowel disease	3	Rate	2007	6.196096239609218	7.839969223735036	4.783473733162148
2	DALYs (Disability-Adjusted Life Years)	48	Hungary	3	Both	1	<5 years	532	Inflammatory bowel disease	3	Rate	2007	5.9877777332034725	7.292777603595181	4.8674442169257865
2	DALYs (Disability-Adjusted Life Years)	48	Hungary	1	Male	6	5-9 years	532	Inflammatory bowel disease	1	Number	2007	6.940164573566556	9.021193233544366	5.401362182362511
2	DALYs (Disability-Adjusted Life Years)	48	Hungary	2	Female	6	5-9 years	532	Inflammatory bowel disease	1	Number	2007	7.382204985939539	9.076479956386837	5.9752110763512025
2	DALYs (Disability-Adjusted Life Years)	48	Hungary	3	Both	6	5-9 years	532	Inflammatory bowel disease	1	Number	2007	14.322369559506097	16.953744458592006	12.42454200004023
2	DALYs (Disability-Adjusted Life Years)	48	Hungary	1	Male	6	5-9 years	532	Inflammatory bowel disease	2	Percent	2007	0.0006335387803770605	0.0008615236314883077	0.0004635943184804732
2	DALYs (Disability-Adjusted Life Years)	48	Hungary	2	Female	6	5-9 years	532	Inflammatory bowel disease	2	Percent	2007	0.0007693226881891394	0.0010454639979845116	0.0005737915250817109
2	DALYs (Disability-Adjusted Life Years)	48	Hungary	3	Both	6	5-9 years	532	Inflammatory bowel disease	2	Percent	2007	0.0006967354547764643	0.000878976776520481	0.0005418885044411311
2	DALYs (Disability-Adjusted Life Years)	48	Hungary	1	Male	6	5-9 years	532	Inflammatory bowel disease	3	Rate	2007	2.786540037414349	3.622092223326686	2.168696695616557
2	DALYs (Disability-Adjusted Life Years)	48	Hungary	2	Female	6	5-9 years	532	Inflammatory bowel disease	3	Rate	2007	3.129875942968077	3.848207455148513	2.533344635870717
2	DALYs (Disability-Adjusted Life Years)	48	Hungary	3	Both	6	5-9 years	532	Inflammatory bowel disease	3	Rate	2007	2.953535845798046	3.4961737141963685	2.562168921300172
2	DALYs (Disability-Adjusted Life Years)	48	Hungary	1	Male	7	10-14 years	532	Inflammatory bowel disease	1	Number	2007	12.38207502423072	15.041684694482328	9.824508601758582
2	DALYs (Disability-Adjusted Life Years)	48	Hungary	2	Female	7	10-14 years	532	Inflammatory bowel disease	1	Number	2007	11.518169092814798	14.366382831092434	9.021018578065942
2	DALYs (Disability-Adjusted Life Years)	48	Hungary	3	Both	7	10-14 years	532	Inflammatory bowel disease	1	Number	2007	23.900244117045546	28.639325768539525	19.225838486560235
2	DALYs (Disability-Adjusted Life Years)	48	Hungary	1	Male	7	10-14 years	532	Inflammatory bowel disease	2	Percent	2007	0.0006813431775034894	0.0008403518416261219	0.0005573054951839064
2	DALYs (Disability-Adjusted Life Years)	48	Hungary	2	Female	7	10-14 years	532	Inflammatory bowel disease	2	Percent	2007	0.0006689284498980106	0.0008224108359814835	0.0005281821628608008
2	DALYs (Disability-Adjusted Life Years)	48	Hungary	3	Both	7	10-14 years	532	Inflammatory bowel disease	2	Percent	2007	0.0006750415657699146	0.0008092867306357598	0.0005605944015565461
2	DALYs (Disability-Adjusted Life Years)	48	Hungary	1	Male	7	10-14 years	532	Inflammatory bowel disease	3	Rate	2007	4.284594478857598	5.204904595439558	3.399594593814784
2	DALYs (Disability-Adjusted Life Years)	48	Hungary	2	Female	7	10-14 years	532	Inflammatory bowel disease	3	Rate	2007	4.1880031855703646	5.223612935086284	3.280039929748671
2	DALYs (Disability-Adjusted Life Years)	48	Hungary	3	Both	7	10-14 years	532	Inflammatory bowel disease	3	Rate	2007	4.237494443576369	5.077729885001772	3.4087260096976264
2	DALYs (Disability-Adjusted Life Years)	48	Hungary	1	Male	8	15-19 years	532	Inflammatory bowel disease	1	Number	2007	34.843488754540324	51.28411320133579	22.876420717670804
2	DALYs (Disability-Adjusted Life Years)	48	Hungary	2	Female	8	15-19 years	532	Inflammatory bowel disease	1	Number	2007	36.819589491894064	48.0333617899811	28.087510166967135
2	DALYs (Disability-Adjusted Life Years)	48	Hungary	3	Both	8	15-19 years	532	Inflammatory bowel disease	1	Number	2007	71.66307824643435	94.70509112771053	53.302719512969574
2	DALYs (Disability-Adjusted Life Years)	48	Hungary	1	Male	8	15-19 years	532	Inflammatory bowel disease	2	Percent	2007	0.0010525839707304198	0.0014396268922746592	0.0007397655761318593
2	DALYs (Disability-Adjusted Life Years)	48	Hungary	2	Female	8	15-19 years	532	Inflammatory bowel disease	2	Percent	2007	0.001282505248114963	0.0015554452688792686	0.0010598608083394953
2	DALYs (Disability-Adjusted Life Years)	48	Hungary	3	Both	8	15-19 years	532	Inflammatory bowel disease	2	Percent	2007	0.0011586215988813695	0.0014478803383891	0.0009190155307538887
2	DALYs (Disability-Adjusted Life Years)	48	Hungary	1	Male	8	15-19 years	532	Inflammatory bowel disease	3	Rate	2007	10.799372981073112	15.894971665046969	7.090306069591931
2	DALYs (Disability-Adjusted Life Years)	48	Hungary	2	Female	8	15-19 years	532	Inflammatory bowel disease	3	Rate	2007	11.956898820880259	15.598491316041953	9.12121840116678
2	DALYs (Disability-Adjusted Life Years)	48	Hungary	3	Both	8	15-19 years	532	Inflammatory bowel disease	3	Rate	2007	11.364636794471478	15.018737536679904	8.452972747547676
2	DALYs (Disability-Adjusted Life Years)	48	Hungary	1	Male	158	<20 years	532	Inflammatory bowel disease	1	Number	2007	68.62915768725185	86.90893171617213	52.93743797873972
2	DALYs (Disability-Adjusted Life Years)	48	Hungary	2	Female	158	<20 years	532	Inflammatory bowel disease	1	Number	2007	70.39256903831074	83.42993508716339	59.85689463604349
2	DALYs (Disability-Adjusted Life Years)	48	Hungary	3	Both	158	<20 years	532	Inflammatory bowel disease	1	Number	2007	139.02172672556253	166.27338306883686	115.69182021940411
2	DALYs (Disability-Adjusted Life Years)	48	Hungary	1	Male	158	<20 years	532	Inflammatory bowel disease	2	Percent	2007	0.0006636523962863392	0.0008067709443223824	0.0005314988210608591
2	DALYs (Disability-Adjusted Life Years)	48	Hungary	2	Female	158	<20 years	532	Inflammatory bowel disease	2	Percent	2007	0.0007913212771742463	0.0009008677684653838	0.0006914837048085505
2	DALYs (Disability-Adjusted Life Years)	48	Hungary	3	Both	158	<20 years	532	Inflammatory bowel disease	2	Percent	2007	0.0007225617246697719	0.0008389805066403778	0.0006258225172149135
2	DALYs (Disability-Adjusted Life Years)	48	Hungary	1	Male	158	<20 years	532	Inflammatory bowel disease	3	Rate	2007	6.180121884917185	7.826233178345694	4.767067380817162
2	DALYs (Disability-Adjusted Life Years)	48	Hungary	2	Female	158	<20 years	532	Inflammatory bowel disease	3	Rate	2007	6.668298000541686	7.903329526505446	5.670252077359638
2	DALYs (Disability-Adjusted Life Years)	48	Hungary	3	Both	158	<20 years	532	Inflammatory bowel disease	3	Rate	2007	6.418028948298593	7.676119488674962	5.3409885543664615
2	DALYs (Disability-Adjusted Life Years)	59	Latvia	1	Male	1	<5 years	532	Inflammatory bowel disease	1	Number	2020	0.2265114283869496	0.316005177806974	0.15678274155735306
2	DALYs (Disability-Adjusted Life Years)	59	Latvia	2	Female	1	<5 years	532	Inflammatory bowel disease	1	Number	2020	0.17863995626990714	0.25036014446779076	0.12727138593323561
2	DALYs (Disability-Adjusted Life Years)	59	Latvia	3	Both	1	<5 years	532	Inflammatory bowel disease	1	Number	2020	0.40515138465685724	0.5282003856568886	0.3017684925123521
2	DALYs (Disability-Adjusted Life Years)	59	Latvia	1	Male	1	<5 years	532	Inflammatory bowel disease	2	Percent	2020	4.814662869778028e-05	6.653822429403658e-05	3.38515756047271e-05
2	DALYs (Disability-Adjusted Life Years)	59	Latvia	2	Female	1	<5 years	532	Inflammatory bowel disease	2	Percent	2020	4.492557423476601e-05	6.220173049753453e-05	3.332164248434486e-05
2	DALYs (Disability-Adjusted Life Years)	59	Latvia	3	Both	1	<5 years	532	Inflammatory bowel disease	2	Percent	2020	4.6668583785767125e-05	6.045819053310955e-05	3.5696528787410904e-05
2	DALYs (Disability-Adjusted Life Years)	59	Latvia	1	Male	1	<5 years	532	Inflammatory bowel disease	3	Rate	2020	0.4457226493682755	0.621825865781933	0.3085125525003803
2	DALYs (Disability-Adjusted Life Years)	59	Latvia	2	Female	1	<5 years	532	Inflammatory bowel disease	3	Rate	2020	0.37605082174321114	0.5270273237002665	0.2679160377327802
2	DALYs (Disability-Adjusted Life Years)	59	Latvia	3	Both	1	<5 years	532	Inflammatory bowel disease	3	Rate	2020	0.41206113918887016	0.5372087098211882	0.3069150779313357
2	DALYs (Disability-Adjusted Life Years)	59	Latvia	1	Male	6	5-9 years	532	Inflammatory bowel disease	1	Number	2020	0.12901141200674265	0.1676775795585616	0.09537823078445194
2	DALYs (Disability-Adjusted Life Years)	59	Latvia	2	Female	6	5-9 years	532	Inflammatory bowel disease	1	Number	2020	0.12191770128699297	0.15311211808284192	0.08878951535555568
2	DALYs (Disability-Adjusted Life Years)	59	Latvia	3	Both	6	5-9 years	532	Inflammatory bowel disease	1	Number	2020	0.25092911329373546	0.31594600700935777	0.18712997074213433
2	DALYs (Disability-Adjusted Life Years)	59	Latvia	1	Male	6	5-9 years	532	Inflammatory bowel disease	2	Percent	2020	6.654020767922886e-05	8.79520286133374e-05	5.026975124983856e-05
2	DALYs (Disability-Adjusted Life Years)	59	Latvia	2	Female	6	5-9 years	532	Inflammatory bowel disease	2	Percent	2020	7.132274182528076e-05	9.220977036095208e-05	5.219886414103143e-05
2	DALYs (Disability-Adjusted Life Years)	59	Latvia	3	Both	6	5-9 years	532	Inflammatory bowel disease	2	Percent	2020	6.87492339963731e-05	8.87429395500688e-05	5.327707203235992e-05
2	DALYs (Disability-Adjusted Life Years)	59	Latvia	1	Male	6	5-9 years	532	Inflammatory bowel disease	3	Rate	2020	0.24649468870069302	0.32037191231744044	0.18223370274257286
2	DALYs (Disability-Adjusted Life Years)	59	Latvia	2	Female	6	5-9 years	532	Inflammatory bowel disease	3	Rate	2020	0.2488934887261266	0.3125765072143048	0.18126270431498
2	DALYs (Disability-Adjusted Life Years)	59	Latvia	3	Both	6	5-9 years	532	Inflammatory bowel disease	3	Rate	2020	0.24765437956446446	0.3118227746263106	0.18468784348594217
2	DALYs (Disability-Adjusted Life Years)	59	Latvia	1	Male	7	10-14 years	532	Inflammatory bowel disease	1	Number	2020	0.2961701198143308	0.4048008485642778	0.2129881365166807
2	DALYs (Disability-Adjusted Life Years)	59	Latvia	2	Female	7	10-14 years	532	Inflammatory bowel disease	1	Number	2020	0.39280277596386803	0.5176235292919501	0.29505050205473454
2	DALYs (Disability-Adjusted Life Years)	59	Latvia	3	Both	7	10-14 years	532	Inflammatory bowel disease	1	Number	2020	0.6889728957781993	0.9120822217547842	0.5116470062356236
2	DALYs (Disability-Adjusted Life Years)	59	Latvia	1	Male	7	10-14 years	532	Inflammatory bowel disease	2	Percent	2020	0.00011387177655394847	0.0001440924763317608	8.915650798773078e-05
2	DALYs (Disability-Adjusted Life Years)	59	Latvia	2	Female	7	10-14 years	532	Inflammatory bowel disease	2	Percent	2020	0.00013916289032646085	0.00018057480571660923	0.0001056887416196483
2	DALYs (Disability-Adjusted Life Years)	59	Latvia	3	Both	7	10-14 years	532	Inflammatory bowel disease	2	Percent	2020	0.0001270067662130887	0.0001575833618106074	9.892124047268038e-05
2	DALYs (Disability-Adjusted Life Years)	59	Latvia	1	Male	7	10-14 years	532	Inflammatory bowel disease	3	Rate	2020	0.574487544384956	0.785200902786635	0.413137664283293
2	DALYs (Disability-Adjusted Life Years)	59	Latvia	2	Female	7	10-14 years	532	Inflammatory bowel disease	3	Rate	2020	0.7990255982423734	1.0529315867026185	0.6001813590484464
2	DALYs (Disability-Adjusted Life Years)	59	Latvia	3	Both	7	10-14 years	532	Inflammatory bowel disease	3	Rate	2020	0.684088386207871	0.9056159668870145	0.5080196578828778
2	DALYs (Disability-Adjusted Life Years)	59	Latvia	1	Male	8	15-19 years	532	Inflammatory bowel disease	1	Number	2020	0.8187989109394933	1.081216793155736	0.5987200832203908
2	DALYs (Disability-Adjusted Life Years)	59	Latvia	2	Female	8	15-19 years	532	Inflammatory bowel disease	1	Number	2020	0.9857835194292078	1.2888372752471469	0.7311948405743643
2	DALYs (Disability-Adjusted Life Years)	59	Latvia	3	Both	8	15-19 years	532	Inflammatory bowel disease	1	Number	2020	1.8045824303687006	2.359820773090119	1.342910907835115
2	DALYs (Disability-Adjusted Life Years)	59	Latvia	1	Male	8	15-19 years	532	Inflammatory bowel disease	2	Percent	2020	0.00017883534564609694	0.00021894700590807057	0.00014081233169516524
2	DALYs (Disability-Adjusted Life Years)	59	Latvia	2	Female	8	15-19 years	532	Inflammatory bowel disease	2	Percent	2020	0.0002704300227136952	0.00033715633698796143	0.00021337201438987208
2	DALYs (Disability-Adjusted Life Years)	59	Latvia	3	Both	8	15-19 years	532	Inflammatory bowel disease	2	Percent	2020	0.0002192583106755607	0.0002643912137415853	0.00017728626597842873
2	DALYs (Disability-Adjusted Life Years)	59	Latvia	1	Male	8	15-19 years	532	Inflammatory bowel disease	3	Rate	2020	1.7938432832668219	2.368754350115443	1.311689580301869
2	DALYs (Disability-Adjusted Life Years)	59	Latvia	2	Female	8	15-19 years	532	Inflammatory bowel disease	3	Rate	2020	2.272079663846097	2.9705720428268387	1.6852918463682076
2	DALYs (Disability-Adjusted Life Years)	59	Latvia	3	Both	8	15-19 years	532	Inflammatory bowel disease	3	Rate	2020	2.02689671577898	2.650537262421488	1.5083498890757965
2	DALYs (Disability-Adjusted Life Years)	59	Latvia	1	Male	158	<20 years	532	Inflammatory bowel disease	1	Number	2020	1.4704918711475163	1.8892366103746703	1.1325909991491767
2	DALYs (Disability-Adjusted Life Years)	59	Latvia	2	Female	158	<20 years	532	Inflammatory bowel disease	1	Number	2020	1.6791439529499776	2.1387232138146297	1.3321057462970733
2	DALYs (Disability-Adjusted Life Years)	59	Latvia	3	Both	158	<20 years	532	Inflammatory bowel disease	1	Number	2020	3.149635824097494	3.981005989108031	2.4718713204334355
2	DALYs (Disability-Adjusted Life Years)	59	Latvia	1	Male	158	<20 years	532	Inflammatory bowel disease	2	Percent	2020	0.00010625958269361332	0.00012651384587865588	8.749656328731458e-05
2	DALYs (Disability-Adjusted Life Years)	59	Latvia	2	Female	158	<20 years	532	Inflammatory bowel disease	2	Percent	2020	0.00013775042011770166	0.000163140580492844	0.00011460320013114213
2	DALYs (Disability-Adjusted Life Years)	59	Latvia	3	Both	158	<20 years	532	Inflammatory bowel disease	2	Percent	2020	0.00012097976971337726	0.00014246456155985642	0.00010185544551973412
2	DALYs (Disability-Adjusted Life Years)	59	Latvia	1	Male	158	<20 years	532	Inflammatory bowel disease	3	Rate	2020	0.7339392372572168	0.9429395048166814	0.565289064393982
2	DALYs (Disability-Adjusted Life Years)	59	Latvia	2	Female	158	<20 years	532	Inflammatory bowel disease	3	Rate	2020	0.8882707388753448	1.1313891498387623	0.7046867860522523
2	DALYs (Disability-Adjusted Life Years)	59	Latvia	3	Both	158	<20 years	532	Inflammatory bowel disease	3	Rate	2020	0.8088615177747487	1.0223666247328704	0.6348040534376942
2	DALYs (Disability-Adjusted Life Years)	85	Israel	1	Male	1	<5 years	532	Inflammatory bowel disease	1	Number	2014	10.48515928544607	13.852684771128128	7.786785585298684
2	DALYs (Disability-Adjusted Life Years)	85	Israel	2	Female	1	<5 years	532	Inflammatory bowel disease	1	Number	2014	6.183998434270685	8.312989849524628	4.616153371260289
2	DALYs (Disability-Adjusted Life Years)	85	Israel	3	Both	1	<5 years	532	Inflammatory bowel disease	1	Number	2014	16.669157719716754	20.220145621225512	13.423152560538302
2	DALYs (Disability-Adjusted Life Years)	85	Israel	1	Male	1	<5 years	532	Inflammatory bowel disease	2	Percent	2014	0.00023832687725741883	0.0003125638902942569	0.000176752591603255
2	DALYs (Disability-Adjusted Life Years)	85	Israel	2	Female	1	<5 years	532	Inflammatory bowel disease	2	Percent	2014	0.00016308620760726255	0.0002175789361090141	0.00011997350418170008
2	DALYs (Disability-Adjusted Life Years)	85	Israel	3	Both	1	<5 years	532	Inflammatory bowel disease	2	Percent	2014	0.00020347802496445362	0.00024917689537939795	0.00016130577260717332
2	DALYs (Disability-Adjusted Life Years)	85	Israel	1	Male	1	<5 years	532	Inflammatory bowel disease	3	Rate	2014	2.377829987358091	3.141519204188786	1.7658913675781331
2	DALYs (Disability-Adjusted Life Years)	85	Israel	2	Female	1	<5 years	532	Inflammatory bowel disease	3	Rate	2014	1.477723296862706	1.9864653747562784	1.1030723004067418
2	DALYs (Disability-Adjusted Life Years)	85	Israel	3	Both	1	<5 years	532	Inflammatory bowel disease	3	Rate	2014	1.9395451234050098	2.3527214448153604	1.5618551655263804
2	DALYs (Disability-Adjusted Life Years)	85	Israel	1	Male	6	5-9 years	532	Inflammatory bowel disease	1	Number	2014	4.500544752724679	5.686420752612505	3.4587624115491566
2	DALYs (Disability-Adjusted Life Years)	85	Israel	2	Female	6	5-9 years	532	Inflammatory bowel disease	1	Number	2014	4.0100191285133455	4.8853092965241345	3.176156743792632
2	DALYs (Disability-Adjusted Life Years)	85	Israel	3	Both	6	5-9 years	532	Inflammatory bowel disease	1	Number	2014	8.51056388123803	10.271727814505027	7.124254563449739
2	DALYs (Disability-Adjusted Life Years)	85	Israel	1	Male	6	5-9 years	532	Inflammatory bowel disease	2	Percent	2014	0.00022495683076587876	0.0002931363161454202	0.00017010562744471873
2	DALYs (Disability-Adjusted Life Years)	85	Israel	2	Female	6	5-9 years	532	Inflammatory bowel disease	2	Percent	2014	0.00023320167070899433	0.00029802927487897733	0.00018060230622258622
2	DALYs (Disability-Adjusted Life Years)	85	Israel	3	Both	6	5-9 years	532	Inflammatory bowel disease	2	Percent	2014	0.00022870147277599483	0.00028499361789304976	0.0001873874135867681
2	DALYs (Disability-Adjusted Life Years)	85	Israel	1	Male	6	5-9 years	532	Inflammatory bowel disease	3	Rate	2014	1.1240055073303248	1.4201765773053094	0.8638216510956211
2	DALYs (Disability-Adjusted Life Years)	85	Israel	2	Female	6	5-9 years	532	Inflammatory bowel disease	3	Rate	2014	1.0536692123968296	1.2836597117909145	0.8345642420717259
2	DALYs (Disability-Adjusted Life Years)	85	Israel	3	Both	6	5-9 years	532	Inflammatory bowel disease	3	Rate	2014	1.089730128485052	1.315237324725391	0.9122209702113118
2	DALYs (Disability-Adjusted Life Years)	85	Israel	1	Male	7	10-14 years	532	Inflammatory bowel disease	1	Number	2014	8.38518037980871	11.122274770837405	6.117451793129563
2	DALYs (Disability-Adjusted Life Years)	85	Israel	2	Female	7	10-14 years	532	Inflammatory bowel disease	1	Number	2014	7.582626025560689	10.050699721626179	5.518558400593916
2	DALYs (Disability-Adjusted Life Years)	85	Israel	3	Both	7	10-14 years	532	Inflammatory bowel disease	1	Number	2014	15.967806405369405	21.046761810520227	11.730503545090233
2	DALYs (Disability-Adjusted Life Years)	85	Israel	1	Male	7	10-14 years	532	Inflammatory bowel disease	2	Percent	2014	0.0003795441642929623	0.0004599867243200641	0.0003047876978691124
2	DALYs (Disability-Adjusted Life Years)	85	Israel	2	Female	7	10-14 years	532	Inflammatory bowel disease	2	Percent	2014	0.000310250484137989	0.0003917926671342811	0.00023943922987517324
2	DALYs (Disability-Adjusted Life Years)	85	Israel	3	Both	7	10-14 years	532	Inflammatory bowel disease	2	Percent	2014	0.0003430611663109532	0.0004223479187649449	0.0002729070794431381
2	DALYs (Disability-Adjusted Life Years)	85	Israel	1	Male	7	10-14 years	532	Inflammatory bowel disease	3	Rate	2014	2.2669351093403955	3.0069090981579305	1.6538542549348367
2	DALYs (Disability-Adjusted Life Years)	85	Israel	2	Female	7	10-14 years	532	Inflammatory bowel disease	3	Rate	2014	2.1561915760243515	2.858011723098029	1.569254384305358
2	DALYs (Disability-Adjusted Life Years)	85	Israel	3	Both	7	10-14 years	532	Inflammatory bowel disease	3	Rate	2014	2.212961766128205	2.91684893999133	1.6257183475112098
2	DALYs (Disability-Adjusted Life Years)	85	Israel	1	Male	8	15-19 years	532	Inflammatory bowel disease	1	Number	2014	23.365198402081226	44.749374966886606	9.3090375816506
2	DALYs (Disability-Adjusted Life Years)	85	Israel	2	Female	8	15-19 years	532	Inflammatory bowel disease	1	Number	2014	22.020979851067427	29.72415386773256	15.518888889975424
2	DALYs (Disability-Adjusted Life Years)	85	Israel	3	Both	8	15-19 years	532	Inflammatory bowel disease	1	Number	2014	45.38617825314869	71.47287161961677	27.72361148418684
2	DALYs (Disability-Adjusted Life Years)	85	Israel	1	Male	8	15-19 years	532	Inflammatory bowel disease	2	Percent	2014	0.00034454336666260116	0.0006562429970685841	0.0001364515920457101
2	DALYs (Disability-Adjusted Life Years)	85	Israel	2	Female	8	15-19 years	532	Inflammatory bowel disease	2	Percent	2014	0.000648393715873441	0.0008452945072072612	0.0004985437403157276
2	DALYs (Disability-Adjusted Life Years)	85	Israel	3	Both	8	15-19 years	532	Inflammatory bowel disease	2	Percent	2014	0.000445284517510032	0.0006783603074831102	0.0002806824082026198
2	DALYs (Disability-Adjusted Life Years)	85	Israel	1	Male	8	15-19 years	532	Inflammatory bowel disease	3	Rate	2014	6.920199455029923	13.253668765388898	2.7571089143267633
2	DALYs (Disability-Adjusted Life Years)	85	Israel	2	Female	8	15-19 years	532	Inflammatory bowel disease	3	Rate	2014	6.849258163309215	9.245201844011396	4.826891316101016
2	DALYs (Disability-Adjusted Life Years)	85	Israel	3	Both	8	15-19 years	532	Inflammatory bowel disease	3	Rate	2014	6.885596740854481	10.843243269759151	4.205985527476953
2	DALYs (Disability-Adjusted Life Years)	85	Israel	1	Male	158	<20 years	532	Inflammatory bowel disease	1	Number	2014	46.73608282006074	71.4073331963187	30.751603903359673
2	DALYs (Disability-Adjusted Life Years)	85	Israel	2	Female	158	<20 years	532	Inflammatory bowel disease	1	Number	2014	39.797623439412085	50.5455794155187	30.87682503830654
2	DALYs (Disability-Adjusted Life Years)	85	Israel	3	Both	158	<20 years	532	Inflammatory bowel disease	1	Number	2014	86.53370625947281	117.8805686351308	64.7370214074416
2	DALYs (Disability-Adjusted Life Years)	85	Israel	1	Male	158	<20 years	532	Inflammatory bowel disease	2	Percent	2014	0.0003034271230431362	0.0004523645080770167	0.00019913692579168793
2	DALYs (Disability-Adjusted Life Years)	85	Israel	2	Female	158	<20 years	532	Inflammatory bowel disease	2	Percent	2014	0.00034960024041048583	0.0004225335940053071	0.0002868187194642077
2	DALYs (Disability-Adjusted Life Years)	85	Israel	3	Both	158	<20 years	532	Inflammatory bowel disease	2	Percent	2014	0.00032296704848796783	0.00042248961006496763	0.00025018341333612776
2	DALYs (Disability-Adjusted Life Years)	85	Israel	1	Male	158	<20 years	532	Inflammatory bowel disease	3	Rate	2014	3.017400558663916	4.61023932854698	1.9854018822043957
2	DALYs (Disability-Adjusted Life Years)	85	Israel	2	Female	158	<20 years	532	Inflammatory bowel disease	3	Rate	2014	2.703211935190843	3.4332556001787427	2.097276036882429
2	DALYs (Disability-Adjusted Life Years)	85	Israel	3	Both	158	<20 years	532	Inflammatory bowel disease	3	Rate	2014	2.864291995137972	3.901882673457725	2.142815097395784
2	DALYs (Disability-Adjusted Life Years)	147	Libya	1	Male	1	<5 years	532	Inflammatory bowel disease	1	Number	2017	4.068750661082885	14.830302904072699	0.25322738745897333
2	DALYs (Disability-Adjusted Life Years)	147	Libya	2	Female	1	<5 years	532	Inflammatory bowel disease	1	Number	2017	7.08222096739699	33.70030273665083	0.5184782879779732
2	DALYs (Disability-Adjusted Life Years)	147	Libya	3	Both	1	<5 years	532	Inflammatory bowel disease	1	Number	2017	11.15097162847987	42.64531379825964	1.151008767056576
2	DALYs (Disability-Adjusted Life Years)	147	Libya	1	Male	1	<5 years	532	Inflammatory bowel disease	2	Percent	2017	2.8441811770125042e-05	0.00010206207085031196	1.7704777342484692e-06
2	DALYs (Disability-Adjusted Life Years)	147	Libya	2	Female	1	<5 years	532	Inflammatory bowel disease	2	Percent	2017	6.173441044308383e-05	0.0002906725828432953	4.650391980597245e-06
2	DALYs (Disability-Adjusted Life Years)	147	Libya	3	Both	1	<5 years	532	Inflammatory bowel disease	2	Percent	2017	4.3324561057687553e-05	0.0001633282299843932	4.546619390806307e-06
2	DALYs (Disability-Adjusted Life Years)	147	Libya	1	Male	1	<5 years	532	Inflammatory bowel disease	3	Rate	2017	1.6307860834765011	5.94409773521637	0.10149545494962757
2	DALYs (Disability-Adjusted Life Years)	147	Libya	2	Female	1	<5 years	532	Inflammatory bowel disease	3	Rate	2017	2.978844525704953	14.174644194781298	0.2180765351646066
2	DALYs (Disability-Adjusted Life Years)	147	Libya	3	Both	1	<5 years	532	Inflammatory bowel disease	3	Rate	2017	2.2885670157421516	8.752300856492733	0.23622701114116393
2	DALYs (Disability-Adjusted Life Years)	147	Libya	1	Male	6	5-9 years	532	Inflammatory bowel disease	1	Number	2017	2.3567818437660972	7.462565922158136	0.8217361705100921
2	DALYs (Disability-Adjusted Life Years)	147	Libya	2	Female	6	5-9 years	532	Inflammatory bowel disease	1	Number	2017	4.495323282889429	11.422009280273024	1.561312288943171
2	DALYs (Disability-Adjusted Life Years)	147	Libya	3	Both	6	5-9 years	532	Inflammatory bowel disease	1	Number	2017	6.852105126655515	17.469138346689768	3.029379148355031
2	DALYs (Disability-Adjusted Life Years)	147	Libya	1	Male	6	5-9 years	532	Inflammatory bowel disease	2	Percent	2017	7.653024303025556e-05	0.00023013325984123041	2.6471912657824468e-05
2	DALYs (Disability-Adjusted Life Years)	147	Libya	2	Female	6	5-9 years	532	Inflammatory bowel disease	2	Percent	2017	0.00018293965930163078	0.00045336999268089204	6.434459676772693e-05
2	DALYs (Disability-Adjusted Life Years)	147	Libya	3	Both	6	5-9 years	532	Inflammatory bowel disease	2	Percent	2017	0.0001237006005790074	0.00030867571898308857	5.489569359444354e-05
2	DALYs (Disability-Adjusted Life Years)	147	Libya	1	Male	6	5-9 years	532	Inflammatory bowel disease	3	Rate	2017	0.8241007162841268	2.609450653243576	0.28733816348135105
2	DALYs (Disability-Adjusted Life Years)	147	Libya	2	Female	6	5-9 years	532	Inflammatory bowel disease	3	Rate	2017	1.651247601401381	4.195597121796386	0.5735100703366538
2	DALYs (Disability-Adjusted Life Years)	147	Libya	3	Both	6	5-9 years	532	Inflammatory bowel disease	3	Rate	2017	1.227491324150732	3.1294347305813806	0.5426852848044271
2	DALYs (Disability-Adjusted Life Years)	147	Libya	1	Male	7	10-14 years	532	Inflammatory bowel disease	1	Number	2017	3.5966060078024102	8.319581316885364	1.7002624385925347
2	DALYs (Disability-Adjusted Life Years)	147	Libya	2	Female	7	10-14 years	532	Inflammatory bowel disease	1	Number	2017	4.786776916749148	10.44169368591363	2.3237720766607666
2	DALYs (Disability-Adjusted Life Years)	147	Libya	3	Both	7	10-14 years	532	Inflammatory bowel disease	1	Number	2017	8.383382924551562	16.5841667355372	4.859065276570745
2	DALYs (Disability-Adjusted Life Years)	147	Libya	1	Male	7	10-14 years	532	Inflammatory bowel disease	2	Percent	2017	0.00012349402457936646	0.0002854309185174289	6.022058018351025e-05
2	DALYs (Disability-Adjusted Life Years)	147	Libya	2	Female	7	10-14 years	532	Inflammatory bowel disease	2	Percent	2017	0.0001714126098880447	0.00037633411394867556	8.251547514417629e-05
2	DALYs (Disability-Adjusted Life Years)	147	Libya	3	Both	7	10-14 years	532	Inflammatory bowel disease	2	Percent	2017	0.0001468866315685468	0.0002872222664094439	8.611552735741415e-05
2	DALYs (Disability-Adjusted Life Years)	147	Libya	1	Male	7	10-14 years	532	Inflammatory bowel disease	3	Rate	2017	1.1758292486055641	2.7198995462178583	0.5558624718040996
2	DALYs (Disability-Adjusted Life Years)	147	Libya	2	Female	7	10-14 years	532	Inflammatory bowel disease	3	Rate	2017	1.6424668463217733	3.5828149079919385	0.7973462437676461
2	DALYs (Disability-Adjusted Life Years)	147	Libya	3	Both	7	10-14 years	532	Inflammatory bowel disease	3	Rate	2017	1.4035076191959253	2.776445330103677	0.8134824806660251
2	DALYs (Disability-Adjusted Life Years)	147	Libya	1	Male	8	15-19 years	532	Inflammatory bowel disease	1	Number	2017	5.042447022369733	11.55274421180252	2.72148275420967
2	DALYs (Disability-Adjusted Life Years)	147	Libya	2	Female	8	15-19 years	532	Inflammatory bowel disease	1	Number	2017	9.657707808276555	18.700879008163746	5.012287193624264
2	DALYs (Disability-Adjusted Life Years)	147	Libya	3	Both	8	15-19 years	532	Inflammatory bowel disease	1	Number	2017	14.700154830646277	26.569638982084882	8.184058324782345
2	DALYs (Disability-Adjusted Life Years)	147	Libya	1	Male	8	15-19 years	532	Inflammatory bowel disease	2	Percent	2017	5.669406053300846e-05	0.0001287779984058794	3.181804202044267e-05
2	DALYs (Disability-Adjusted Life Years)	147	Libya	2	Female	8	15-19 years	532	Inflammatory bowel disease	2	Percent	2017	0.00023409276731826026	0.00046444950753967633	0.00012776532025753578
2	DALYs (Disability-Adjusted Life Years)	147	Libya	3	Both	8	15-19 years	532	Inflammatory bowel disease	2	Percent	2017	0.00011278786103077474	0.00020277104643162184	6.551453453281991e-05
2	DALYs (Disability-Adjusted Life Years)	147	Libya	1	Male	8	15-19 years	532	Inflammatory bowel disease	3	Rate	2017	1.6854162094467493	3.8614550181259877	0.9096438945865499
2	DALYs (Disability-Adjusted Life Years)	147	Libya	2	Female	8	15-19 years	532	Inflammatory bowel disease	3	Rate	2017	3.3444154794127496	6.476020032406524	1.735729762216811
2	DALYs (Disability-Adjusted Life Years)	147	Libya	3	Both	8	15-19 years	532	Inflammatory bowel disease	3	Rate	2017	2.5002292040169536	4.519012764729869	1.3919595995234368
2	DALYs (Disability-Adjusted Life Years)	147	Libya	1	Male	158	<20 years	532	Inflammatory bowel disease	1	Number	2017	15.06458553502113	36.613567162685186	7.727775370060062
2	DALYs (Disability-Adjusted Life Years)	147	Libya	2	Female	158	<20 years	532	Inflammatory bowel disease	1	Number	2017	26.022028975312093	63.71362032575692	12.201100167816113
2	DALYs (Disability-Adjusted Life Years)	147	Libya	3	Both	158	<20 years	532	Inflammatory bowel disease	1	Number	2017	41.08661451033321	96.3915593851467	21.90528958119102
2	DALYs (Disability-Adjusted Life Years)	147	Libya	1	Male	158	<20 years	532	Inflammatory bowel disease	2	Percent	2017	5.175353230150663e-05	0.00012773124309090048	2.7669755421639416e-05
2	DALYs (Disability-Adjusted Life Years)	147	Libya	2	Female	158	<20 years	532	Inflammatory bowel disease	2	Percent	2017	0.00012460996045691842	0.00031048273409505574	5.925696499721238e-05
2	DALYs (Disability-Adjusted Life Years)	147	Libya	3	Both	158	<20 years	532	Inflammatory bowel disease	2	Percent	2017	8.21783819518712e-05	0.00018983751632537654	4.4722103002438755e-05
2	DALYs (Disability-Adjusted Life Years)	147	Libya	1	Male	158	<20 years	532	Inflammatory bowel disease	3	Rate	2017	1.3208316308189776	3.210201668885265	0.6775553247655177
2	DALYs (Disability-Adjusted Life Years)	147	Libya	2	Female	158	<20 years	532	Inflammatory bowel disease	3	Rate	2017	2.3869084389091335	5.844224452031906	1.1191636510037604
2	DALYs (Disability-Adjusted Life Years)	147	Libya	3	Both	158	<20 years	532	Inflammatory bowel disease	3	Rate	2017	1.8418412300976412	4.321065398666949	0.9819759059904751
2	DALYs (Disability-Adjusted Life Years)	116	Saint Lucia	1	Male	1	<5 years	532	Inflammatory bowel disease	1	Number	2013	0.02673226299396187	0.04252531697012793	0.01679608606627076
2	DALYs (Disability-Adjusted Life Years)	116	Saint Lucia	2	Female	1	<5 years	532	Inflammatory bowel disease	1	Number	2013	0.1446193555472668	0.2095558124263589	0.09357677473728279
2	DALYs (Disability-Adjusted Life Years)	116	Saint Lucia	3	Both	1	<5 years	532	Inflammatory bowel disease	1	Number	2013	0.17135161854122874	0.24461473910118386	0.11181330816793245
2	DALYs (Disability-Adjusted Life Years)	116	Saint Lucia	1	Male	1	<5 years	532	Inflammatory bowel disease	2	Percent	2013	1.3281708381309981e-05	1.9706638291392252e-05	8.902165746811547e-06
2	DALYs (Disability-Adjusted Life Years)	116	Saint Lucia	2	Female	1	<5 years	532	Inflammatory bowel disease	2	Percent	2013	8.389019665242823e-05	0.00011340101610397241	5.9635342077570244e-05
2	DALYs (Disability-Adjusted Life Years)	116	Saint Lucia	3	Both	1	<5 years	532	Inflammatory bowel disease	2	Percent	2013	4.5868802177194437e-05	6.0272504247207e-05	3.325837600710866e-05
2	DALYs (Disability-Adjusted Life Years)	116	Saint Lucia	1	Male	1	<5 years	532	Inflammatory bowel disease	3	Rate	2013	0.5021212717244061	0.7987676255596913	0.3154866498767205
2	DALYs (Disability-Adjusted Life Years)	116	Saint Lucia	2	Female	1	<5 years	532	Inflammatory bowel disease	3	Rate	2013	2.840737565427718	4.116275211990685	1.838115363201744
2	DALYs (Disability-Adjusted Life Years)	116	Saint Lucia	3	Both	1	<5 years	532	Inflammatory bowel disease	3	Rate	2013	1.6452743900416407	2.348728124637237	1.0736027704942266
2	DALYs (Disability-Adjusted Life Years)	116	Saint Lucia	1	Male	6	5-9 years	532	Inflammatory bowel disease	1	Number	2013	0.07177775326117376	0.09903999275033948	0.049439644630857316
2	DALYs (Disability-Adjusted Life Years)	116	Saint Lucia	2	Female	6	5-9 years	532	Inflammatory bowel disease	1	Number	2013	0.159609636783335	0.20554651433469184	0.12032115797332066
2	DALYs (Disability-Adjusted Life Years)	116	Saint Lucia	3	Both	6	5-9 years	532	Inflammatory bowel disease	1	Number	2013	0.2313873900445086	0.28970171379538645	0.18196722862450534
2	DALYs (Disability-Adjusted Life Years)	116	Saint Lucia	1	Male	6	5-9 years	532	Inflammatory bowel disease	2	Percent	2013	0.0001874028208412727	0.00025910826071542806	0.00012503734057302024
2	DALYs (Disability-Adjusted Life Years)	116	Saint Lucia	2	Female	6	5-9 years	532	Inflammatory bowel disease	2	Percent	2013	0.0004072220712214117	0.0005477080151430368	0.0002862705288416976
2	DALYs (Disability-Adjusted Life Years)	116	Saint Lucia	3	Both	6	5-9 years	532	Inflammatory bowel disease	2	Percent	2013	0.0002983880164635854	0.0003839544425059504	0.0002278811863238598
2	DALYs (Disability-Adjusted Life Years)	116	Saint Lucia	1	Male	6	5-9 years	532	Inflammatory bowel disease	3	Rate	2013	1.1727551341260527	1.618184670104404	0.8077794920556335
2	DALYs (Disability-Adjusted Life Years)	116	Saint Lucia	2	Female	6	5-9 years	532	Inflammatory bowel disease	3	Rate	2013	2.738817226612416	3.52706982908671	2.064647641737453
2	DALYs (Disability-Adjusted Life Years)	116	Saint Lucia	3	Both	6	5-9 years	532	Inflammatory bowel disease	3	Rate	2013	1.9366003251733077	2.4246629560560358	1.5229775229208324
2	DALYs (Disability-Adjusted Life Years)	116	Saint Lucia	1	Male	7	10-14 years	532	Inflammatory bowel disease	1	Number	2013	0.07827629214249045	0.1004422891203824	0.06226323307287922
2	DALYs (Disability-Adjusted Life Years)	116	Saint Lucia	2	Female	7	10-14 years	532	Inflammatory bowel disease	1	Number	2013	0.18984032893076452	0.24699194407192487	0.14139691117248282
2	DALYs (Disability-Adjusted Life Years)	116	Saint Lucia	3	Both	7	10-14 years	532	Inflammatory bowel disease	1	Number	2013	0.26811662107325485	0.331188031124682	0.21357368795288917
2	DALYs (Disability-Adjusted Life Years)	116	Saint Lucia	1	Male	7	10-14 years	532	Inflammatory bowel disease	2	Percent	2013	0.00013800431926450047	0.00017297812714423347	0.00010837511493790649
2	DALYs (Disability-Adjusted Life Years)	116	Saint Lucia	2	Female	7	10-14 years	532	Inflammatory bowel disease	2	Percent	2013	0.0003264906417407914	0.0004533171994047132	0.0002274210497732033
2	DALYs (Disability-Adjusted Life Years)	116	Saint Lucia	3	Both	7	10-14 years	532	Inflammatory bowel disease	2	Percent	2013	0.0002334686113323917	0.00030443012556156826	0.00017595237165279139
2	DALYs (Disability-Adjusted Life Years)	116	Saint Lucia	1	Male	7	10-14 years	532	Inflammatory bowel disease	3	Rate	2013	1.121496104412456	1.4390773104291104	0.8920705289955135
2	DALYs (Disability-Adjusted Life Years)	116	Saint Lucia	2	Female	7	10-14 years	532	Inflammatory bowel disease	3	Rate	2013	2.8148810644149362	3.6623037388681303	2.096580268628488
2	DALYs (Disability-Adjusted Life Years)	116	Saint Lucia	3	Both	7	10-14 years	532	Inflammatory bowel disease	3	Rate	2013	1.9536616821474047	2.4132385504640235	1.5562285127950544
2	DALYs (Disability-Adjusted Life Years)	116	Saint Lucia	1	Male	8	15-19 years	532	Inflammatory bowel disease	1	Number	2013	0.3243343502234373	0.40522297372942395	0.25446721542898165
2	DALYs (Disability-Adjusted Life Years)	116	Saint Lucia	2	Female	8	15-19 years	532	Inflammatory bowel disease	1	Number	2013	0.30242961766354065	0.38918558382963064	0.23618906635401754
2	DALYs (Disability-Adjusted Life Years)	116	Saint Lucia	3	Both	8	15-19 years	532	Inflammatory bowel disease	1	Number	2013	0.6267639678869779	0.7536611277622798	0.5208795963876915
2	DALYs (Disability-Adjusted Life Years)	116	Saint Lucia	1	Male	8	15-19 years	532	Inflammatory bowel disease	2	Percent	2013	0.0002942661450657377	0.0003652201558780299	0.00023960709452797662
2	DALYs (Disability-Adjusted Life Years)	116	Saint Lucia	2	Female	8	15-19 years	532	Inflammatory bowel disease	2	Percent	2013	0.00035658923380438014	0.00045447103466977824	0.0002716608830159343
2	DALYs (Disability-Adjusted Life Years)	116	Saint Lucia	3	Both	8	15-19 years	532	Inflammatory bowel disease	2	Percent	2013	0.00032113922314617956	0.0003802059043811312	0.00026609076047430177
2	DALYs (Disability-Adjusted Life Years)	116	Saint Lucia	1	Male	8	15-19 years	532	Inflammatory bowel disease	3	Rate	2013	4.125119074680149	5.153919149415666	3.2364982726118314
2	DALYs (Disability-Adjusted Life Years)	116	Saint Lucia	2	Female	8	15-19 years	532	Inflammatory bowel disease	3	Rate	2013	4.0254231018716755	5.180169363590996	3.1437427704872025
2	DALYs (Disability-Adjusted Life Years)	116	Saint Lucia	3	Both	8	15-19 years	532	Inflammatory bowel disease	3	Rate	2013	4.0764039749144905	4.901729158595626	3.387743657831857
2	DALYs (Disability-Adjusted Life Years)	116	Saint Lucia	1	Male	158	<20 years	532	Inflammatory bowel disease	1	Number	2013	0.5011206586210633	0.5963060031271497	0.4161517563204054
2	DALYs (Disability-Adjusted Life Years)	116	Saint Lucia	2	Female	158	<20 years	532	Inflammatory bowel disease	1	Number	2013	0.796498938924907	0.9365025280309267	0.6657634413932167
2	DALYs (Disability-Adjusted Life Years)	116	Saint Lucia	3	Both	158	<20 years	532	Inflammatory bowel disease	1	Number	2013	1.2976195975459701	1.503448095140794	1.1070606822279965
2	DALYs (Disability-Adjusted Life Years)	116	Saint Lucia	1	Male	158	<20 years	532	Inflammatory bowel disease	2	Percent	2013	0.0001235129852416438	0.0001444759012368972	0.00010520224319782555
2	DALYs (Disability-Adjusted Life Years)	116	Saint Lucia	2	Female	158	<20 years	532	Inflammatory bowel disease	2	Percent	2013	0.00022442464143059736	0.00025743989773302706	0.00018890733746745257
2	DALYs (Disability-Adjusted Life Years)	116	Saint Lucia	3	Both	158	<20 years	532	Inflammatory bowel disease	2	Percent	2013	0.0001705394663573942	0.00019040389393097244	0.00015064626338825234
2	DALYs (Disability-Adjusted Life Years)	116	Saint Lucia	1	Male	158	<20 years	532	Inflammatory bowel disease	3	Rate	2013	1.9063905128281615	2.2684997865228627	1.583147185208963
2	DALYs (Disability-Adjusted Life Years)	116	Saint Lucia	2	Female	158	<20 years	532	Inflammatory bowel disease	3	Rate	2013	3.1637543277586717	3.7198592254422547	2.6444629942813744
2	DALYs (Disability-Adjusted Life Years)	116	Saint Lucia	3	Both	158	<20 years	532	Inflammatory bowel disease	3	Rate	2013	2.521504792579167	2.92146603246506	2.1512150565489314
2	DALYs (Disability-Adjusted Life Years)	132	Panama	1	Male	1	<5 years	532	Inflammatory bowel disease	1	Number	2015	6.5932635186357835	9.265029277712964	4.3750291042987985
2	DALYs (Disability-Adjusted Life Years)	132	Panama	2	Female	1	<5 years	532	Inflammatory bowel disease	1	Number	2015	5.60890187233865	7.8013757191596245	3.690666314596041
2	DALYs (Disability-Adjusted Life Years)	132	Panama	3	Both	1	<5 years	532	Inflammatory bowel disease	1	Number	2015	12.202165390974427	16.287326114095666	8.820951496135734
2	DALYs (Disability-Adjusted Life Years)	132	Panama	1	Male	1	<5 years	532	Inflammatory bowel disease	2	Percent	2015	9.649604093806585e-05	0.0001307539810450031	6.813447298053085e-05
2	DALYs (Disability-Adjusted Life Years)	132	Panama	2	Female	1	<5 years	532	Inflammatory bowel disease	2	Percent	2015	0.00010076883131313436	0.0001353834847655314	7.154688827054246e-05
2	DALYs (Disability-Adjusted Life Years)	132	Panama	3	Both	1	<5 years	532	Inflammatory bowel disease	2	Percent	2015	9.841078994252223e-05	0.00012444955182641182	7.721175326397118e-05
2	DALYs (Disability-Adjusted Life Years)	132	Panama	1	Male	1	<5 years	532	Inflammatory bowel disease	3	Rate	2015	3.4492018999776444	4.8469102588892605	2.2887540678985743
2	DALYs (Disability-Adjusted Life Years)	132	Panama	2	Female	1	<5 years	532	Inflammatory bowel disease	3	Rate	2015	3.0870145253154484	4.293703243634665	2.031260446441008
2	DALYs (Disability-Adjusted Life Years)	132	Panama	3	Both	1	<5 years	532	Inflammatory bowel disease	3	Rate	2015	3.272702937983418	4.368370556993266	2.365838599316617
2	DALYs (Disability-Adjusted Life Years)	132	Panama	1	Male	6	5-9 years	532	Inflammatory bowel disease	1	Number	2015	4.110335583944828	5.688879603064212	2.948996067093324
2	DALYs (Disability-Adjusted Life Years)	132	Panama	2	Female	6	5-9 years	532	Inflammatory bowel disease	1	Number	2015	5.26340007313933	6.9944640400346785	3.8376464035572013
2	DALYs (Disability-Adjusted Life Years)	132	Panama	3	Both	6	5-9 years	532	Inflammatory bowel disease	1	Number	2015	9.373735657084158	11.601840787372254	7.2542970478765145
2	DALYs (Disability-Adjusted Life Years)	132	Panama	1	Male	6	5-9 years	532	Inflammatory bowel disease	2	Percent	2015	0.0003756366348486111	0.0005268343990564026	0.0002592282171710165
2	DALYs (Disability-Adjusted Life Years)	132	Panama	2	Female	6	5-9 years	532	Inflammatory bowel disease	2	Percent	2015	0.0005500104103606514	0.0007732861481605084	0.0003738358738219075
2	DALYs (Disability-Adjusted Life Years)	132	Panama	3	Both	6	5-9 years	532	Inflammatory bowel disease	2	Percent	2015	0.0004569346486406686	0.0005887935184085443	0.00032979996770556377
2	DALYs (Disability-Adjusted Life Years)	132	Panama	1	Male	6	5-9 years	532	Inflammatory bowel disease	3	Rate	2015	2.222209297351449	3.0756323631632734	1.5943434165680057
2	DALYs (Disability-Adjusted Life Years)	132	Panama	2	Female	6	5-9 years	532	Inflammatory bowel disease	3	Rate	2015	2.979433588387118	3.959330623563166	2.172362434211005
2	DALYs (Disability-Adjusted Life Years)	132	Panama	3	Both	6	5-9 years	532	Inflammatory bowel disease	3	Rate	2015	2.592122696368822	3.208261457840161	2.0060335294169493
2	DALYs (Disability-Adjusted Life Years)	132	Panama	1	Male	7	10-14 years	532	Inflammatory bowel disease	1	Number	2015	4.224666527210132	5.299573550415843	3.2492770809972122
2	DALYs (Disability-Adjusted Life Years)	132	Panama	2	Female	7	10-14 years	532	Inflammatory bowel disease	1	Number	2015	6.2575650689137845	7.968107740359079	4.647144200411411
2	DALYs (Disability-Adjusted Life Years)	132	Panama	3	Both	7	10-14 years	532	Inflammatory bowel disease	1	Number	2015	10.482231596123915	12.744570249331165	8.361561974265381
2	DALYs (Disability-Adjusted Life Years)	132	Panama	1	Male	7	10-14 years	532	Inflammatory bowel disease	2	Percent	2015	0.00031905811808650324	0.0004205318427333578	0.00022700898993716166
2	DALYs (Disability-Adjusted Life Years)	132	Panama	2	Female	7	10-14 years	532	Inflammatory bowel disease	2	Percent	2015	0.0004839158751076834	0.0006868787933564688	0.00032756022635384936
2	DALYs (Disability-Adjusted Life Years)	132	Panama	3	Both	7	10-14 years	532	Inflammatory bowel disease	2	Percent	2015	0.00040033181229696605	0.0005332346102222673	0.0002963662966398834
2	DALYs (Disability-Adjusted Life Years)	132	Panama	1	Male	7	10-14 years	532	Inflammatory bowel disease	3	Rate	2015	2.3797980465726614	2.9853042131768883	1.8303511532392904
2	DALYs (Disability-Adjusted Life Years)	132	Panama	2	Female	7	10-14 years	532	Inflammatory bowel disease	3	Rate	2015	3.6935912581533925	4.703256421578593	2.743024004542604
2	DALYs (Disability-Adjusted Life Years)	132	Panama	3	Both	7	10-14 years	532	Inflammatory bowel disease	3	Rate	2015	3.021348142277165	3.673433781140273	2.410096505292233
2	DALYs (Disability-Adjusted Life Years)	132	Panama	1	Male	8	15-19 years	532	Inflammatory bowel disease	1	Number	2015	8.32183950199527	10.16522964661031	6.514233866050883
2	DALYs (Disability-Adjusted Life Years)	132	Panama	2	Female	8	15-19 years	532	Inflammatory bowel disease	1	Number	2015	9.780187538891651	12.24648745741584	7.519594431291928
2	DALYs (Disability-Adjusted Life Years)	132	Panama	3	Both	8	15-19 years	532	Inflammatory bowel disease	1	Number	2015	18.10202704088694	21.19480474503435	15.364155630678873
2	DALYs (Disability-Adjusted Life Years)	132	Panama	1	Male	8	15-19 years	532	Inflammatory bowel disease	2	Percent	2015	0.0003401861998202538	0.0004284258299979113	0.0002596360777919998
2	DALYs (Disability-Adjusted Life Years)	132	Panama	2	Female	8	15-19 years	532	Inflammatory bowel disease	2	Percent	2015	0.0005305511997069106	0.00071385190034151	0.000374908783236556
2	DALYs (Disability-Adjusted Life Years)	132	Panama	3	Both	8	15-19 years	532	Inflammatory bowel disease	2	Percent	2015	0.0004217700386978522	0.0005206023106883611	0.0003344274923289426
2	DALYs (Disability-Adjusted Life Years)	132	Panama	1	Male	8	15-19 years	532	Inflammatory bowel disease	3	Rate	2015	4.750170921206699	5.802392399317383	3.7183755198638018
2	DALYs (Disability-Adjusted Life Years)	132	Panama	2	Female	8	15-19 years	532	Inflammatory bowel disease	3	Rate	2015	5.77483478697249	7.231092604929927	4.440039143735104
2	DALYs (Disability-Adjusted Life Years)	132	Panama	3	Both	8	15-19 years	532	Inflammatory bowel disease	3	Rate	2015	5.253831513480829	6.151462089854364	4.459206963295399
2	DALYs (Disability-Adjusted Life Years)	132	Panama	1	Male	158	<20 years	532	Inflammatory bowel disease	1	Number	2015	23.25010513178603	27.31431834451135	19.10558428944555
2	DALYs (Disability-Adjusted Life Years)	132	Panama	2	Female	158	<20 years	532	Inflammatory bowel disease	1	Number	2015	26.910054553283437	31.40507253350642	22.771197499439722
2	DALYs (Disability-Adjusted Life Years)	132	Panama	3	Both	158	<20 years	532	Inflammatory bowel disease	1	Number	2015	50.16015968506946	57.19395332172563	43.606211054114404
2	DALYs (Disability-Adjusted Life Years)	132	Panama	1	Male	158	<20 years	532	Inflammatory bowel disease	2	Percent	2015	0.00019867366466685285	0.00023243730065140844	0.0001695834034013072
2	DALYs (Disability-Adjusted Life Years)	132	Panama	2	Female	158	<20 years	532	Inflammatory bowel disease	2	Percent	2015	0.0002780935869074328	0.0003273808587313106	0.0002348203021161522
2	DALYs (Disability-Adjusted Life Years)	132	Panama	3	Both	158	<20 years	532	Inflammatory bowel disease	2	Percent	2015	0.00023461580054501206	0.00026413397298764813	0.00020526077898596967
2	DALYs (Disability-Adjusted Life Years)	132	Panama	1	Male	158	<20 years	532	Inflammatory bowel disease	3	Rate	2015	3.1900505910551025	3.7476844463835	2.6213980586124337
2	DALYs (Disability-Adjusted Life Years)	132	Panama	2	Female	158	<20 years	532	Inflammatory bowel disease	3	Rate	2015	3.860138184045675	4.504930282444211	3.266435926021102
2	DALYs (Disability-Adjusted Life Years)	132	Panama	3	Both	158	<20 years	532	Inflammatory bowel disease	3	Rate	2015	3.517644933707087	4.010912672607238	3.058027892170477
2	DALYs (Disability-Adjusted Life Years)	13	Malaysia	1	Male	1	<5 years	532	Inflammatory bowel disease	1	Number	2013	1.7865875523981398	3.9936811310701	0.7076836290855206
2	DALYs (Disability-Adjusted Life Years)	13	Malaysia	2	Female	1	<5 years	532	Inflammatory bowel disease	1	Number	2013	1.184953307831622	2.7639687798015986	0.442035009249251
2	DALYs (Disability-Adjusted Life Years)	13	Malaysia	3	Both	1	<5 years	532	Inflammatory bowel disease	1	Number	2013	2.971540860229761	5.25079201473962	1.438068374975865
2	DALYs (Disability-Adjusted Life Years)	13	Malaysia	1	Male	1	<5 years	532	Inflammatory bowel disease	2	Percent	2013	8.201339891465742e-06	1.826375369879226e-05	3.266473113186506e-06
2	DALYs (Disability-Adjusted Life Years)	13	Malaysia	2	Female	1	<5 years	532	Inflammatory bowel disease	2	Percent	2013	6.7238289211148205e-06	1.5419645896200737e-05	2.4981146599977724e-06
2	DALYs (Disability-Adjusted Life Years)	13	Malaysia	3	Both	1	<5 years	532	Inflammatory bowel disease	2	Percent	2013	7.540698561793062e-06	1.3862157581307016e-05	3.716354422431708e-06
2	DALYs (Disability-Adjusted Life Years)	13	Malaysia	1	Male	1	<5 years	532	Inflammatory bowel disease	3	Rate	2013	0.1381145457785464	0.30873687363471464	0.054708431643812554
2	DALYs (Disability-Adjusted Life Years)	13	Malaysia	2	Female	1	<5 years	532	Inflammatory bowel disease	3	Rate	2013	0.0975017138612954	0.22742811156240353	0.03637204158479785
2	DALYs (Disability-Adjusted Life Years)	13	Malaysia	3	Both	1	<5 years	532	Inflammatory bowel disease	3	Rate	2013	0.11844138922493634	0.2092890961320574	0.057319358590081235
2	DALYs (Disability-Adjusted Life Years)	13	Malaysia	1	Male	6	5-9 years	532	Inflammatory bowel disease	1	Number	2013	3.4961132487735984	5.930720591522482	2.0670957574042563
2	DALYs (Disability-Adjusted Life Years)	13	Malaysia	2	Female	6	5-9 years	532	Inflammatory bowel disease	1	Number	2013	2.0612120487372385	3.4259615798372485	1.2402318791935363
2	DALYs (Disability-Adjusted Life Years)	13	Malaysia	3	Both	6	5-9 years	532	Inflammatory bowel disease	1	Number	2013	5.55732529751084	8.294283093578327	3.7287427292445354
2	DALYs (Disability-Adjusted Life Years)	13	Malaysia	1	Male	6	5-9 years	532	Inflammatory bowel disease	2	Percent	2013	4.9440225327950425e-05	8.365681297493546e-05	2.896320261050895e-05
2	DALYs (Disability-Adjusted Life Years)	13	Malaysia	2	Female	6	5-9 years	532	Inflammatory bowel disease	2	Percent	2013	3.331631199192149e-05	5.650594594491342e-05	2.0723564085831123e-05
2	DALYs (Disability-Adjusted Life Years)	13	Malaysia	3	Both	6	5-9 years	532	Inflammatory bowel disease	2	Percent	2013	4.1910286680639856e-05	6.193690783886223e-05	2.7710341568823665e-05
2	DALYs (Disability-Adjusted Life Years)	13	Malaysia	1	Male	6	5-9 years	532	Inflammatory bowel disease	3	Rate	2013	0.2591933866904683	0.43968929100647564	0.15324948359812238
2	DALYs (Disability-Adjusted Life Years)	13	Malaysia	2	Female	6	5-9 years	532	Inflammatory bowel disease	3	Rate	2013	0.1619273461723631	0.26914109446011786	0.09743173050012258
2	DALYs (Disability-Adjusted Life Years)	13	Malaysia	3	Both	6	5-9 years	532	Inflammatory bowel disease	3	Rate	2013	0.21196865168308	0.3163622624018502	0.14222247690720335
2	DALYs (Disability-Adjusted Life Years)	13	Malaysia	1	Male	7	10-14 years	532	Inflammatory bowel disease	1	Number	2013	7.386984959413268	10.725950608767171	5.136077825966539
2	DALYs (Disability-Adjusted Life Years)	13	Malaysia	2	Female	7	10-14 years	532	Inflammatory bowel disease	1	Number	2013	4.9616037609221495	7.061111097023218	3.3486430506988434
2	DALYs (Disability-Adjusted Life Years)	13	Malaysia	3	Both	7	10-14 years	532	Inflammatory bowel disease	1	Number	2013	12.348588720335412	16.439043621450345	8.941681901931561
2	DALYs (Disability-Adjusted Life Years)	13	Malaysia	1	Male	7	10-14 years	532	Inflammatory bowel disease	2	Percent	2013	7.219905229529328e-05	0.00010185631723146027	5.273302374000112e-05
2	DALYs (Disability-Adjusted Life Years)	13	Malaysia	2	Female	7	10-14 years	532	Inflammatory bowel disease	2	Percent	2013	5.270858974422771e-05	7.051882482099584e-05	3.901450791602687e-05
2	DALYs (Disability-Adjusted Life Years)	13	Malaysia	3	Both	7	10-14 years	532	Inflammatory bowel disease	2	Percent	2013	6.286942895923235e-05	8.263611371205136e-05	4.768384662707461e-05
2	DALYs (Disability-Adjusted Life Years)	13	Malaysia	1	Male	7	10-14 years	532	Inflammatory bowel disease	3	Rate	2013	0.5321225901437947	0.7726454908261966	0.36997815088965624
2	DALYs (Disability-Adjusted Life Years)	13	Malaysia	2	Female	7	10-14 years	532	Inflammatory bowel disease	3	Rate	2013	0.37778314156261483	0.5376424361344576	0.2549701573568838
2	DALYs (Disability-Adjusted Life Years)	13	Malaysia	3	Both	7	10-14 years	532	Inflammatory bowel disease	3	Rate	2013	0.45709134994973377	0.608502300221332	0.33098239353006653
2	DALYs (Disability-Adjusted Life Years)	13	Malaysia	1	Male	8	15-19 years	532	Inflammatory bowel disease	1	Number	2013	15.692915888193214	21.386255831790876	10.857905012628654
2	DALYs (Disability-Adjusted Life Years)	13	Malaysia	2	Female	8	15-19 years	532	Inflammatory bowel disease	1	Number	2013	15.084840554679491	20.780175721129527	10.059571549007456
2	DALYs (Disability-Adjusted Life Years)	13	Malaysia	3	Both	8	15-19 years	532	Inflammatory bowel disease	1	Number	2013	30.777756442872725	40.5442041124701	22.330425146228013
2	DALYs (Disability-Adjusted Life Years)	13	Malaysia	1	Male	8	15-19 years	532	Inflammatory bowel disease	2	Percent	2013	8.300912076350359e-05	0.00011382379893995416	6.033557069193517e-05
2	DALYs (Disability-Adjusted Life Years)	13	Malaysia	2	Female	8	15-19 years	532	Inflammatory bowel disease	2	Percent	2013	0.00010829647242149366	0.00013761397463864705	8.131547051082322e-05
2	DALYs (Disability-Adjusted Life Years)	13	Malaysia	3	Both	8	15-19 years	532	Inflammatory bowel disease	2	Percent	2013	9.368906253238214e-05	0.00011816499365633975	7.308380475197643e-05
2	DALYs (Disability-Adjusted Life Years)	13	Malaysia	1	Male	8	15-19 years	532	Inflammatory bowel disease	3	Rate	2013	1.0883059344180892	1.4831398640346116	0.7529972469604683
2	DALYs (Disability-Adjusted Life Years)	13	Malaysia	2	Female	8	15-19 years	532	Inflammatory bowel disease	3	Rate	2013	1.1052567832441589	1.5225504100975873	0.7370584827044377
2	DALYs (Disability-Adjusted Life Years)	13	Malaysia	3	Both	8	15-19 years	532	Inflammatory bowel disease	3	Rate	2013	1.0965484514488817	1.4445069872873035	0.7955873313813904
2	DALYs (Disability-Adjusted Life Years)	13	Malaysia	1	Male	158	<20 years	532	Inflammatory bowel disease	1	Number	2013	28.362601648778227	37.67978443773765	21.520399837195377
2	DALYs (Disability-Adjusted Life Years)	13	Malaysia	2	Female	158	<20 years	532	Inflammatory bowel disease	1	Number	2013	23.2926096721705	30.775834569425278	16.497061514512968
2	DALYs (Disability-Adjusted Life Years)	13	Malaysia	3	Both	158	<20 years	532	Inflammatory bowel disease	1	Number	2013	51.65521132094876	65.36652579440985	39.41512282796513
2	DALYs (Disability-Adjusted Life Years)	13	Malaysia	1	Male	158	<20 years	532	Inflammatory bowel disease	2	Percent	2013	4.8803700683900305e-05	6.320592595553205e-05	3.753631616428482e-05
2	DALYs (Disability-Adjusted Life Years)	13	Malaysia	2	Female	158	<20 years	532	Inflammatory bowel disease	2	Percent	2013	4.92322303432123e-05	6.285069288642377e-05	3.7858977320852084e-05
2	DALYs (Disability-Adjusted Life Years)	13	Malaysia	3	Both	158	<20 years	532	Inflammatory bowel disease	2	Percent	2013	4.899866877529414e-05	5.920459311052827e-05	4.0130151900978324e-05
2	DALYs (Disability-Adjusted Life Years)	13	Malaysia	1	Male	158	<20 years	532	Inflammatory bowel disease	3	Rate	2013	0.5182686260875805	0.688521115010749	0.39324136038694785
2	DALYs (Disability-Adjusted Life Years)	13	Malaysia	2	Female	158	<20 years	532	Inflammatory bowel disease	3	Rate	2013	0.4508468215032338	0.5956905383303832	0.3193136300587151
2	DALYs (Disability-Adjusted Life Years)	13	Malaysia	3	Both	158	<20 years	532	Inflammatory bowel disease	3	Rate	2013	0.4855278116365121	0.6144058926803848	0.37047836689974356
2	DALYs (Disability-Adjusted Life Years)	171	Democratic Republic of the Congo	1	Male	1	<5 years	532	Inflammatory bowel disease	1	Number	2013	102.08448808312376	347.87310172272623	7.091906913916086
2	DALYs (Disability-Adjusted Life Years)	171	Democratic Republic of the Congo	2	Female	1	<5 years	532	Inflammatory bowel disease	1	Number	2013	277.1500162341846	896.9038454075542	12.734042359646452
2	DALYs (Disability-Adjusted Life Years)	171	Democratic Republic of the Congo	3	Both	1	<5 years	532	Inflammatory bowel disease	1	Number	2013	379.23450431730834	928.1066568251781	86.21978329754889
2	DALYs (Disability-Adjusted Life Years)	171	Democratic Republic of the Congo	1	Male	1	<5 years	532	Inflammatory bowel disease	2	Percent	2013	7.623358735308314e-06	2.527732192304035e-05	5.355967765927968e-07
2	DALYs (Disability-Adjusted Life Years)	171	Democratic Republic of the Congo	2	Female	1	<5 years	532	Inflammatory bowel disease	2	Percent	2013	2.4784693828829424e-05	7.96913506967484e-05	1.173085957883399e-06
2	DALYs (Disability-Adjusted Life Years)	171	Democratic Republic of the Congo	3	Both	1	<5 years	532	Inflammatory bowel disease	2	Percent	2013	1.547886320689022e-05	3.780943999338033e-05	3.6020085952356005e-06
2	DALYs (Disability-Adjusted Life Years)	171	Democratic Republic of the Congo	1	Male	1	<5 years	532	Inflammatory bowel disease	3	Rate	2013	1.573771535953426	5.362938051560494	0.10933141211096066
2	DALYs (Disability-Adjusted Life Years)	171	Democratic Republic of the Congo	2	Female	1	<5 years	532	Inflammatory bowel disease	3	Rate	2013	4.4235591747616	14.315377960790382	0.20324656905024188
2	DALYs (Disability-Adjusted Life Years)	171	Democratic Republic of the Congo	3	Both	1	<5 years	532	Inflammatory bowel disease	3	Rate	2013	2.973937755063688	7.278165346339148	0.6761311691392098
2	DALYs (Disability-Adjusted Life Years)	171	Democratic Republic of the Congo	1	Male	6	5-9 years	532	Inflammatory bowel disease	1	Number	2013	71.76669334875817	161.58185542313095	22.933410175462097
2	DALYs (Disability-Adjusted Life Years)	171	Democratic Republic of the Congo	2	Female	6	5-9 years	532	Inflammatory bowel disease	1	Number	2013	62.69817728263733	142.41813920943406	16.242231944527695
2	DALYs (Disability-Adjusted Life Years)	171	Democratic Republic of the Congo	3	Both	6	5-9 years	532	Inflammatory bowel disease	1	Number	2013	134.46487063139546	236.3359084309913	66.9960785453481
2	DALYs (Disability-Adjusted Life Years)	171	Democratic Republic of the Congo	1	Male	6	5-9 years	532	Inflammatory bowel disease	2	Percent	2013	6.946730471834315e-05	0.0001580593498724852	2.3426136058969998e-05
2	DALYs (Disability-Adjusted Life Years)	171	Democratic Republic of the Congo	2	Female	6	5-9 years	532	Inflammatory bowel disease	2	Percent	2013	7.219667213784413e-05	0.00016420870710235686	1.8891159047078824e-05
2	DALYs (Disability-Adjusted Life Years)	171	Democratic Republic of the Congo	3	Both	6	5-9 years	532	Inflammatory bowel disease	2	Percent	2013	7.068302453143304e-05	0.0001237578247930504	3.525816485318512e-05
2	DALYs (Disability-Adjusted Life Years)	171	Democratic Republic of the Congo	1	Male	6	5-9 years	532	Inflammatory bowel disease	3	Rate	2013	1.3053999546478419	2.9390924522081114	0.41714716404008034
2	DALYs (Disability-Adjusted Life Years)	171	Democratic Republic of the Congo	2	Female	6	5-9 years	532	Inflammatory bowel disease	3	Rate	2013	1.170455468672812	2.6586752135464295	0.3032115131070838
2	DALYs (Disability-Adjusted Life Years)	171	Democratic Republic of the Congo	3	Both	6	5-9 years	532	Inflammatory bowel disease	3	Rate	2013	1.2388038434922035	2.1773257977699285	0.6172244037507347
2	DALYs (Disability-Adjusted Life Years)	171	Democratic Republic of the Congo	1	Male	7	10-14 years	532	Inflammatory bowel disease	1	Number	2013	72.61755926396023	154.64649551039025	30.759138036438845
2	DALYs (Disability-Adjusted Life Years)	171	Democratic Republic of the Congo	2	Female	7	10-14 years	532	Inflammatory bowel disease	1	Number	2013	56.301866016659254	110.73517227728206	25.813290572223316
2	DALYs (Disability-Adjusted Life Years)	171	Democratic Republic of the Congo	3	Both	7	10-14 years	532	Inflammatory bowel disease	1	Number	2013	128.91942528061935	211.21129249428066	72.71064819318997
2	DALYs (Disability-Adjusted Life Years)	171	Democratic Republic of the Congo	1	Male	7	10-14 years	532	Inflammatory bowel disease	2	Percent	2013	9.503646963162346e-05	0.00021016020370977803	4.06957843612395e-05
2	DALYs (Disability-Adjusted Life Years)	171	Democratic Republic of the Congo	2	Female	7	10-14 years	532	Inflammatory bowel disease	2	Percent	2013	8.007947723167374e-05	0.0001578398808931856	3.71248348793822e-05
2	DALYs (Disability-Adjusted Life Years)	171	Democratic Republic of the Congo	3	Both	7	10-14 years	532	Inflammatory bowel disease	2	Percent	2013	8.78316103742142e-05	0.00014332318037888815	5.131575440149005e-05
2	DALYs (Disability-Adjusted Life Years)	171	Democratic Republic of the Congo	1	Male	7	10-14 years	532	Inflammatory bowel disease	3	Rate	2013	1.5650472226723477	3.332927610728252	0.662918225889967
2	DALYs (Disability-Adjusted Life Years)	171	Democratic Republic of the Congo	2	Female	7	10-14 years	532	Inflammatory bowel disease	3	Rate	2013	1.2460825277990863	2.4508097715040957	0.5713041617045311
2	DALYs (Disability-Adjusted Life Years)	171	Democratic Republic of the Congo	3	Both	7	10-14 years	532	Inflammatory bowel disease	3	Rate	2013	1.4076832927282652	2.3062359069051634	0.7939343853123976
2	DALYs (Disability-Adjusted Life Years)	171	Democratic Republic of the Congo	1	Male	8	15-19 years	532	Inflammatory bowel disease	1	Number	2013	150.6885033284107	317.166154853584	67.8979579616248
2	DALYs (Disability-Adjusted Life Years)	171	Democratic Republic of the Congo	2	Female	8	15-19 years	532	Inflammatory bowel disease	1	Number	2013	106.03431693466385	205.00369522523584	45.90488587345876
2	DALYs (Disability-Adjusted Life Years)	171	Democratic Republic of the Congo	3	Both	8	15-19 years	532	Inflammatory bowel disease	1	Number	2013	256.72282026307454	425.57818522461696	149.76193580451468
2	DALYs (Disability-Adjusted Life Years)	171	Democratic Republic of the Congo	1	Male	8	15-19 years	532	Inflammatory bowel disease	2	Percent	2013	0.00015784233818319135	0.0003164362045381873	7.256921550714867e-05
2	DALYs (Disability-Adjusted Life Years)	171	Democratic Republic of the Congo	2	Female	8	15-19 years	532	Inflammatory bowel disease	2	Percent	2013	0.00012137506578106077	0.0002404845175630831	5.4871316831225234e-05
2	DALYs (Disability-Adjusted Life Years)	171	Democratic Republic of the Congo	3	Both	8	15-19 years	532	Inflammatory bowel disease	2	Percent	2013	0.00014037305365059713	0.00023463414989940046	8.293567317287505e-05
2	DALYs (Disability-Adjusted Life Years)	171	Democratic Republic of the Congo	1	Male	8	15-19 years	532	Inflammatory bowel disease	3	Rate	2013	3.8343647407254484	8.070494392472746	1.7277066944378319
2	DALYs (Disability-Adjusted Life Years)	171	Democratic Republic of the Congo	2	Female	8	15-19 years	532	Inflammatory bowel disease	3	Rate	2013	2.782388731253473	5.3793902573209955	1.2045650960574397
2	DALYs (Disability-Adjusted Life Years)	171	Democratic Republic of the Congo	3	Both	8	15-19 years	532	Inflammatory bowel disease	3	Rate	2013	3.316465286027381	5.497817748892112	1.9346946280621424
2	DALYs (Disability-Adjusted Life Years)	171	Democratic Republic of the Congo	1	Male	158	<20 years	532	Inflammatory bowel disease	1	Number	2013	397.1572440242526	760.2737575591616	170.64692997564566
2	DALYs (Disability-Adjusted Life Years)	171	Democratic Republic of the Congo	2	Female	158	<20 years	532	Inflammatory bowel disease	1	Number	2013	502.18437646814573	1208.0900921372672	133.47725316093172
2	DALYs (Disability-Adjusted Life Years)	171	Democratic Republic of the Congo	3	Both	158	<20 years	532	Inflammatory bowel disease	1	Number	2013	899.3416204923968	1549.330673953858	494.4103761029769
2	DALYs (Disability-Adjusted Life Years)	171	Democratic Republic of the Congo	1	Male	158	<20 years	532	Inflammatory bowel disease	2	Percent	2013	2.4724500228823888e-05	4.584696411691711e-05	1.090526864516554e-05
2	DALYs (Disability-Adjusted Life Years)	171	Democratic Republic of the Congo	2	Female	158	<20 years	532	Inflammatory bowel disease	2	Percent	2013	3.684734098673487e-05	8.908843942812705e-05	9.830948019512226e-06
2	DALYs (Disability-Adjusted Life Years)	171	Democratic Republic of the Congo	3	Both	158	<20 years	532	Inflammatory bowel disease	2	Percent	2013	3.0305409909907072e-05	5.092459302827425e-05	1.6596983788127875e-05
2	DALYs (Disability-Adjusted Life Years)	171	Democratic Republic of the Congo	1	Male	158	<20 years	532	Inflammatory bowel disease	3	Rate	2013	1.9322438002418607	3.698873120492714	0.83022902751237
2	DALYs (Disability-Adjusted Life Years)	171	Democratic Republic of the Congo	2	Female	158	<20 years	532	Inflammatory bowel disease	3	Rate	2013	2.517054738456521	6.05520409113996	0.6690163379987095
2	DALYs (Disability-Adjusted Life Years)	171	Democratic Republic of the Congo	3	Both	158	<20 years	532	Inflammatory bowel disease	3	Rate	2013	2.2202967711251866	3.8249913207636745	1.22060153412138
2	DALYs (Disability-Adjusted Life Years)	40	Turkmenistan	1	Male	1	<5 years	532	Inflammatory bowel disease	1	Number	2020	23.689631926028312	38.91993987570237	12.637108876266208
2	DALYs (Disability-Adjusted Life Years)	40	Turkmenistan	2	Female	1	<5 years	532	Inflammatory bowel disease	1	Number	2020	17.73839807743524	31.266393376471335	9.166694711717984
2	DALYs (Disability-Adjusted Life Years)	40	Turkmenistan	3	Both	1	<5 years	532	Inflammatory bowel disease	1	Number	2020	41.42803000346356	65.24939223101195	23.12798627285214
2	DALYs (Disability-Adjusted Life Years)	40	Turkmenistan	1	Male	1	<5 years	532	Inflammatory bowel disease	2	Percent	2020	0.0001357122017040256	0.0002147337310078023	7.625816992987689e-05
2	DALYs (Disability-Adjusted Life Years)	40	Turkmenistan	2	Female	1	<5 years	532	Inflammatory bowel disease	2	Percent	2020	0.00013741172738736572	0.00023572068619375527	7.499528454342698e-05
2	DALYs (Disability-Adjusted Life Years)	40	Turkmenistan	3	Both	1	<5 years	532	Inflammatory bowel disease	2	Percent	2020	0.00013643123455592775	0.00020621089009697016	8.275326372647618e-05
[truncated: 498,001 more rows]
