# Supplementary material for: Global burden of inflammatory bowel disease in children and adolescents, 1990–2021: trends, age-specific patterns and future projections
Source: Front Pediatr. 2025 Sep 3;13:1670440. doi: 10.3389/fped.2025.1670440 (PMC12440882; doi:10.3389/fped.2025.1670440)
Supplement: Supplementary file 4 [file Datasheet3.zip › Table S5(3).csv]

measure_id	measure_name	location_id	location_name	sex_id	sex_name	age_id	age_name	cause_id	cause_name	metric_id	metric_name	year	val	upper	lower
6	Incidence	95	United Kingdom	2	Female	7	10-14 years	532	Inflammatory bowel disease	1	Number	1997	43.4208548039157	55.18784133269547	33.95742805770642
6	Incidence	95	United Kingdom	3	Both	7	10-14 years	532	Inflammatory bowel disease	1	Number	1997	90.27900557314088	114.6597981292414	70.47679998123937
6	Incidence	95	United Kingdom	1	Male	7	10-14 years	532	Inflammatory bowel disease	2	Percent	1997	6.1947695728e-06	8.2214789278e-06	4.5782330997e-06
6	Incidence	95	United Kingdom	2	Female	7	10-14 years	532	Inflammatory bowel disease	2	Percent	1997	5.3565828087e-06	7.1120852521e-06	3.9811401173e-06
6	Incidence	95	United Kingdom	3	Both	7	10-14 years	532	Inflammatory bowel disease	2	Percent	1997	5.7610244446e-06	7.6328254403e-06	4.2928497428e-06
6	Incidence	95	United Kingdom	1	Male	7	10-14 years	532	Inflammatory bowel disease	3	Rate	1997	2.46979004055	3.13596923121	1.92571489136
6	Incidence	95	United Kingdom	2	Female	7	10-14 years	532	Inflammatory bowel disease	3	Rate	1997	2.40329174224	3.0545801999	1.87950252954
6	Incidence	95	United Kingdom	3	Both	7	10-14 years	532	Inflammatory bowel disease	3	Rate	1997	2.43735352712	3.0955864169700003	1.9027333755400002
6	Incidence	95	United Kingdom	1	Male	7	10-14 years	532	Inflammatory bowel disease	1	Number	1998	46.27538390665826	58.77775265981162	36.05038181769668
6	Incidence	95	United Kingdom	2	Female	7	10-14 years	532	Inflammatory bowel disease	1	Number	1998	43.09682437976296	54.75458117594039	33.73646344644688
6	Incidence	95	United Kingdom	3	Both	7	10-14 years	532	Inflammatory bowel disease	1	Number	1998	89.3722082864211	113.53532507921857	69.78026624387039
6	Incidence	95	United Kingdom	1	Male	7	10-14 years	532	Inflammatory bowel disease	2	Percent	1998	6.00580754e-06	7.945115316e-06	4.4509871638e-06
6	Incidence	95	United Kingdom	2	Female	7	10-14 years	532	Inflammatory bowel disease	2	Percent	1998	5.212137947e-06	6.9226468053e-06	3.8673360183e-06
6	Incidence	95	United Kingdom	3	Both	7	10-14 years	532	Inflammatory bowel disease	2	Percent	1998	5.5948174087e-06	7.403443772e-06	4.1718345187e-06
6	Incidence	95	United Kingdom	1	Male	7	10-14 years	532	Inflammatory bowel disease	3	Rate	1998	2.40056653488	3.0491352879	1.87013770293
6	Incidence	95	United Kingdom	2	Female	7	10-14 years	532	Inflammatory bowel disease	3	Rate	1998	2.34800762511	2.98314727271	1.83803504218
6	Incidence	95	United Kingdom	3	Both	7	10-14 years	532	Inflammatory bowel disease	3	Rate	1998	2.37493110283	3.01702934246	1.85430491026
6	Incidence	95	United Kingdom	1	Male	7	10-14 years	532	Inflammatory bowel disease	1	Number	1999	45.59979560298058	57.8990552975761	35.48306499278577
6	Incidence	95	United Kingdom	2	Female	7	10-14 years	532	Inflammatory bowel disease	1	Number	1999	42.65557402842039	54.17413335007264	33.326015621368995
6	Incidence	95	United Kingdom	3	Both	7	10-14 years	532	Inflammatory bowel disease	1	Number	1999	88.25536963140101	112.10576852083292	68.92826298245195
6	Incidence	95	United Kingdom	1	Male	7	10-14 years	532	Inflammatory bowel disease	2	Percent	1999	5.8194573178e-06	7.6809415926e-06	4.3273430113e-06
6	Incidence	95	United Kingdom	2	Female	7	10-14 years	532	Inflammatory bowel disease	2	Percent	1999	5.0676861588e-06	6.7324771014e-06	3.7558543936e-06
6	Incidence	95	United Kingdom	3	Both	7	10-14 years	532	Inflammatory bowel disease	2	Percent	1999	5.4299606776e-06	7.1745991381e-06	4.043211707e-06
6	Incidence	95	United Kingdom	1	Male	7	10-14 years	532	Inflammatory bowel disease	3	Rate	1999	2.33170196947	2.96061285983	1.8143926180499999
6	Incidence	95	United Kingdom	2	Female	7	10-14 years	532	Inflammatory bowel disease	3	Rate	1999	2.29122460591	2.9099387398400003	1.79009165268
6	Incidence	95	United Kingdom	3	Both	7	10-14 years	532	Inflammatory bowel disease	3	Rate	1999	2.31196139516	2.9367528579499997	1.80566331223
6	Incidence	95	United Kingdom	1	Male	7	10-14 years	532	Inflammatory bowel disease	1	Number	2000	45.129022710780006	57.28232515924593	35.13006168091644
6	Incidence	95	United Kingdom	2	Female	7	10-14 years	532	Inflammatory bowel disease	1	Number	2000	42.306500224556046	53.73952326994926	33.05948644078552
6	Incidence	95	United Kingdom	3	Both	7	10-14 years	532	Inflammatory bowel disease	1	Number	2000	87.43552293533612	111.0507043520263	68.32605761283561
6	Incidence	95	United Kingdom	1	Male	7	10-14 years	532	Inflammatory bowel disease	2	Percent	2000	5.6745946148e-06	7.5047886931e-06	4.2148263166e-06
6	Incidence	95	United Kingdom	2	Female	7	10-14 years	532	Inflammatory bowel disease	2	Percent	2000	4.9513804127e-06	6.5827667489e-06	3.664816981e-06
6	Incidence	95	United Kingdom	3	Both	7	10-14 years	532	Inflammatory bowel disease	2	Percent	2000	5.2998413481e-06	6.9919111781e-06	3.9390033319e-06
6	Incidence	95	United Kingdom	1	Male	7	10-14 years	532	Inflammatory bowel disease	3	Rate	2000	2.27846989117	2.89206469212	1.7736432789099998
6	Incidence	95	United Kingdom	2	Female	7	10-14 years	532	Inflammatory bowel disease	3	Rate	2000	2.2442795272500002	2.85077969671	1.75374299946
6	Incidence	95	United Kingdom	3	Both	7	10-14 years	532	Inflammatory bowel disease	3	Rate	2000	2.2617974317	2.8726790835	1.76747043351
6	Incidence	95	United Kingdom	1	Male	7	10-14 years	532	Inflammatory bowel disease	1	Number	2001	44.82809759653181	57.04313188740284	34.90558487728872
6	Incidence	95	United Kingdom	2	Female	7	10-14 years	532	Inflammatory bowel disease	1	Number	2001	41.95346877078805	53.232547388470415	32.79541507263348
6	Incidence	95	United Kingdom	3	Both	7	10-14 years	532	Inflammatory bowel disease	1	Number	2001	86.78156636731983	110.37538510378135	67.83814240472071
6	Incidence	95	United Kingdom	1	Male	7	10-14 years	532	Inflammatory bowel disease	2	Percent	2001	5.5711016657e-06	7.359538955e-06	4.1280248951e-06
6	Incidence	95	United Kingdom	2	Female	7	10-14 years	532	Inflammatory bowel disease	2	Percent	2001	4.8543279743e-06	6.4621529008e-06	3.5961249711e-06
6	Incidence	95	United Kingdom	3	Both	7	10-14 years	532	Inflammatory bowel disease	2	Percent	2001	5.1997520158e-06	6.8610225764e-06	3.8568487638e-06
6	Incidence	95	United Kingdom	1	Male	7	10-14 years	532	Inflammatory bowel disease	3	Rate	2001	2.23904482857	2.8491534619	1.7434415801199998
6	Incidence	95	United Kingdom	2	Female	7	10-14 years	532	Inflammatory bowel disease	3	Rate	2001	2.20236846177	2.7944693715	1.72161182288
6	Incidence	95	United Kingdom	3	Both	7	10-14 years	532	Inflammatory bowel disease	3	Rate	2001	2.22116278672	2.8250434766900003	1.73630833986
6	Incidence	95	United Kingdom	1	Male	7	10-14 years	532	Inflammatory bowel disease	1	Number	2002	44.32987757766479	56.56316294526312	34.53458182509033
6	Incidence	95	United Kingdom	2	Female	7	10-14 years	532	Inflammatory bowel disease	1	Number	2002	41.29044884874554	52.26348435429415	32.31614177928256
6	Incidence	95	United Kingdom	3	Both	7	10-14 years	532	Inflammatory bowel disease	1	Number	2002	85.6203264264104	109.02927726903629	66.88217935629328
6	Incidence	95	United Kingdom	1	Male	7	10-14 years	532	Inflammatory bowel disease	2	Percent	2002	5.4814096774e-06	7.2219442825e-06	4.0562811752e-06
6	Incidence	95	United Kingdom	2	Female	7	10-14 years	532	Inflammatory bowel disease	2	Percent	2002	4.7561589322e-06	6.3313975488e-06	3.52357159e-06
6	Incidence	95	United Kingdom	3	Both	7	10-14 years	532	Inflammatory bowel disease	2	Percent	2002	5.1057806973e-06	6.7438395928e-06	3.785588746e-06
6	Incidence	95	United Kingdom	1	Male	7	10-14 years	532	Inflammatory bowel disease	3	Rate	2002	2.20208083981	2.80976768191	1.7155008112699999
6	Incidence	95	United Kingdom	2	Female	7	10-14 years	532	Inflammatory bowel disease	3	Rate	2002	2.1572277075699997	2.7305161287099997	1.6883632508600002
6	Incidence	95	United Kingdom	3	Both	7	10-14 years	532	Inflammatory bowel disease	3	Rate	2002	2.18021985104	2.77630096226	1.7030752065499999
6	Incidence	95	United Kingdom	1	Male	7	10-14 years	532	Inflammatory bowel disease	1	Number	2003	43.656006946997294	55.70432447972124	34.03220914796189
6	Incidence	95	United Kingdom	2	Female	7	10-14 years	532	Inflammatory bowel disease	1	Number	2003	40.435048549022405	51.07598988420331	31.69441462378478
6	Incidence	95	United Kingdom	3	Both	7	10-14 years	532	Inflammatory bowel disease	1	Number	2003	84.09105549601973	106.82766772641872	65.79047369552468
6	Incidence	95	United Kingdom	1	Male	7	10-14 years	532	Inflammatory bowel disease	2	Percent	2003	5.4092154857e-06	7.1193320141e-06	3.9872500091e-06
6	Incidence	95	United Kingdom	2	Female	7	10-14 years	532	Inflammatory bowel disease	2	Percent	2003	4.6676724821e-06	6.195090358e-06	3.4649671953e-06
6	Incidence	95	United Kingdom	3	Both	7	10-14 years	532	Inflammatory bowel disease	2	Percent	2003	5.0251751506e-06	6.6365040147e-06	3.7276699184e-06
6	Incidence	95	United Kingdom	1	Male	7	10-14 years	532	Inflammatory bowel disease	3	Rate	2003	2.17108304154	2.7702651404900003	1.6924761863100002
6	Incidence	95	United Kingdom	2	Female	7	10-14 years	532	Inflammatory bowel disease	3	Rate	2003	2.11555165647	2.67228305351	1.6582438692199999
6	Incidence	95	United Kingdom	3	Both	7	10-14 years	532	Inflammatory bowel disease	3	Rate	2003	2.14402152211	2.72372391345	1.67742206018
6	Incidence	95	United Kingdom	1	Male	7	10-14 years	532	Inflammatory bowel disease	1	Number	2004	42.98572067319446	54.62510855791776	33.604302192085605
6	Incidence	95	United Kingdom	2	Female	7	10-14 years	532	Inflammatory bowel disease	1	Number	2004	39.62675345513927	50.09430803889156	31.138258924266808
6	Incidence	95	United Kingdom	3	Both	7	10-14 years	532	Inflammatory bowel disease	1	Number	2004	82.61247412833374	105.01468407257312	64.49087016949915
6	Incidence	95	United Kingdom	1	Male	7	10-14 years	532	Inflammatory bowel disease	2	Percent	2004	5.3550568114e-06	7.0671992237e-06	3.9329939605e-06
6	Incidence	95	United Kingdom	2	Female	7	10-14 years	532	Inflammatory bowel disease	2	Percent	2004	4.5986780475e-06	6.0973779764e-06	3.41350762e-06
6	Incidence	95	United Kingdom	3	Both	7	10-14 years	532	Inflammatory bowel disease	2	Percent	2004	4.9633168653e-06	6.5651077735e-06	3.6744842088e-06
6	Incidence	95	United Kingdom	1	Male	7	10-14 years	532	Inflammatory bowel disease	3	Rate	2004	2.14813927584	2.72979815861	1.67931862594
6	Incidence	95	United Kingdom	2	Female	7	10-14 years	532	Inflammatory bowel disease	3	Rate	2004	2.08336144345	2.63368913183	1.63708208225
6	Incidence	95	United Kingdom	3	Both	7	10-14 years	532	Inflammatory bowel disease	3	Rate	2004	2.1165719574299997	2.6905275235	1.65228760852
6	Incidence	95	United Kingdom	1	Male	7	10-14 years	532	Inflammatory bowel disease	1	Number	2005	42.37222158715462	53.95707366649691	33.15821717387642
6	Incidence	95	United Kingdom	2	Female	7	10-14 years	532	Inflammatory bowel disease	1	Number	2005	38.97296995503039	49.32320903843063	30.421407750936236
6	Incidence	95	United Kingdom	3	Both	7	10-14 years	532	Inflammatory bowel disease	1	Number	2005	81.34519154218495	103.47198621629992	63.49794464635275
6	Incidence	95	United Kingdom	1	Male	7	10-14 years	532	Inflammatory bowel disease	2	Percent	2005	5.3207461192e-06	7.0300694948e-06	3.9018700523e-06
6	Incidence	95	United Kingdom	2	Female	7	10-14 years	532	Inflammatory bowel disease	2	Percent	2005	4.5584811153e-06	6.0480566282e-06	3.3704264916e-06
6	Incidence	95	United Kingdom	3	Both	7	10-14 years	532	Inflammatory bowel disease	2	Percent	2005	4.9259380194e-06	6.514817096e-06	3.6315477057e-06
6	Incidence	95	United Kingdom	1	Male	7	10-14 years	532	Inflammatory bowel disease	3	Rate	2005	2.13592633618	2.71990304852	1.6714608455600002
6	Incidence	95	United Kingdom	2	Female	7	10-14 years	532	Inflammatory bowel disease	3	Rate	2005	2.06660475878	2.61544292454	1.6131443433600001
6	Incidence	95	United Kingdom	3	Both	7	10-14 years	532	Inflammatory bowel disease	3	Rate	2005	2.10214282017	2.67394899181	1.64092979441
6	Incidence	95	United Kingdom	1	Male	7	10-14 years	532	Inflammatory bowel disease	1	Number	2006	41.77431695958843	53.04159762127408	32.614962211275326
6	Incidence	95	United Kingdom	2	Female	7	10-14 years	532	Inflammatory bowel disease	1	Number	2006	38.4160405723581	48.56471147978094	30.07956780274842
6	Incidence	95	United Kingdom	3	Both	7	10-14 years	532	Inflammatory bowel disease	1	Number	2006	80.19035753194649	101.77368146884416	62.53036623606047
6	Incidence	95	United Kingdom	1	Male	7	10-14 years	532	Inflammatory bowel disease	2	Percent	2006	5.2928619146e-06	7.0151084156e-06	3.8779053098e-06
6	Incidence	95	United Kingdom	2	Female	7	10-14 years	532	Inflammatory bowel disease	2	Percent	2006	4.5316445387e-06	6.0193459944e-06	3.3544566292e-06
6	Incidence	95	United Kingdom	3	Both	7	10-14 years	532	Inflammatory bowel disease	2	Percent	2006	4.8985104931e-06	6.4940264779e-06	3.6227843669e-06
6	Incidence	95	United Kingdom	1	Male	7	10-14 years	532	Inflammatory bowel disease	3	Rate	2006	2.12911607485	2.70337677191	1.66229026298
6	Incidence	95	United Kingdom	2	Female	7	10-14 years	532	Inflammatory bowel disease	3	Rate	2006	2.05862411181	2.60246721281	1.61189239258
6	Incidence	95	United Kingdom	3	Both	7	10-14 years	532	Inflammatory bowel disease	3	Rate	2006	2.09475348232	2.65855871238	1.63343457312
6	Incidence	95	United Kingdom	1	Male	7	10-14 years	532	Inflammatory bowel disease	1	Number	2007	41.28835282109545	52.31528006370681	32.21910800433891
6	Incidence	95	United Kingdom	2	Female	7	10-14 years	532	Inflammatory bowel disease	1	Number	2007	37.94250866106992	47.95593226380563	29.67555511516893
6	Incidence	95	United Kingdom	3	Both	7	10-14 years	532	Inflammatory bowel disease	1	Number	2007	79.23086148216537	100.29122354626844	61.75712785576022
6	Incidence	95	United Kingdom	1	Male	7	10-14 years	532	Inflammatory bowel disease	2	Percent	2007	5.2604969138e-06	6.9885371882e-06	3.8670641035e-06
6	Incidence	95	United Kingdom	2	Female	7	10-14 years	532	Inflammatory bowel disease	2	Percent	2007	4.4984064338e-06	5.9754963302e-06	3.3159612416e-06
6	Incidence	95	United Kingdom	3	Both	7	10-14 years	532	Inflammatory bowel disease	2	Percent	2007	4.8655909795e-06	6.4678854293e-06	3.604297299e-06
6	Incidence	95	United Kingdom	1	Male	7	10-14 years	532	Inflammatory bowel disease	3	Rate	2007	2.12147736037	2.6880627265	1.65548159547
6	Incidence	95	United Kingdom	2	Female	7	10-14 years	532	Inflammatory bowel disease	3	Rate	2007	2.04899739123	2.58974916446	1.6025596925399999
6	Incidence	95	United Kingdom	3	Both	7	10-14 years	532	Inflammatory bowel disease	3	Rate	2007	2.0861385915099997	2.64065526887	1.62605738864
6	Incidence	95	United Kingdom	1	Male	7	10-14 years	532	Inflammatory bowel disease	1	Number	2008	40.85663509251256	51.59997321586433	31.896716939685422
6	Incidence	95	United Kingdom	2	Female	7	10-14 years	532	Inflammatory bowel disease	1	Number	2008	37.51193063638698	47.46847419374976	29.271648028927626
6	Incidence	95	United Kingdom	3	Both	7	10-14 years	532	Inflammatory bowel disease	1	Number	2008	78.36856572889954	98.9325942535837	61.101186543453096
6	Incidence	95	United Kingdom	1	Male	7	10-14 years	532	Inflammatory bowel disease	2	Percent	2008	5.2272221784e-06	6.9489664428e-06	3.8523107652e-06
6	Incidence	95	United Kingdom	2	Female	7	10-14 years	532	Inflammatory bowel disease	2	Percent	2008	4.4637095314e-06	5.9313269389e-06	3.2884880762e-06
6	Incidence	95	United Kingdom	3	Both	7	10-14 years	532	Inflammatory bowel disease	2	Percent	2008	4.8314795352e-06	6.4350415533e-06	3.5657663357e-06
6	Incidence	95	United Kingdom	1	Male	7	10-14 years	532	Inflammatory bowel disease	3	Rate	2008	2.11308907012	2.66873028516	1.64968563332
6	Incidence	95	United Kingdom	2	Female	7	10-14 years	532	Inflammatory bowel disease	3	Rate	2008	2.03854608956	2.5796238904099997	1.59073666996
6	Incidence	95	United Kingdom	3	Both	7	10-14 years	532	Inflammatory bowel disease	3	Rate	2008	2.0767397894500004	2.62167940741	1.61916023468
6	Incidence	95	United Kingdom	1	Male	7	10-14 years	532	Inflammatory bowel disease	1	Number	2009	40.395196061688594	50.807603484831766	31.591527883664448
6	Incidence	95	United Kingdom	2	Female	7	10-14 years	532	Inflammatory bowel disease	1	Number	2009	37.06593761139355	47.09617580390972	28.88807333331298
6	Incidence	95	United Kingdom	3	Both	7	10-14 years	532	Inflammatory bowel disease	1	Number	2009	77.46113367308209	97.73880886637976	60.4608887775422
6	Incidence	95	United Kingdom	1	Male	7	10-14 years	532	Inflammatory bowel disease	2	Percent	2009	5.1964275517e-06	6.9177923887e-06	3.8218216917e-06
6	Incidence	95	United Kingdom	2	Female	7	10-14 years	532	Inflammatory bowel disease	2	Percent	2009	4.4319609842e-06	5.8979315216e-06	3.2609215559e-06
6	Incidence	95	United Kingdom	3	Both	7	10-14 years	532	Inflammatory bowel disease	2	Percent	2009	4.8000635301e-06	6.4016611156e-06	3.5314383131e-06
6	Incidence	95	United Kingdom	1	Male	7	10-14 years	532	Inflammatory bowel disease	3	Rate	2009	2.10419822463	2.64658373949	1.64561243333
6	Incidence	95	United Kingdom	2	Female	7	10-14 years	532	Inflammatory bowel disease	3	Rate	2009	2.02820182555	2.5770439356800003	1.58071930313
6	Incidence	95	United Kingdom	3	Both	7	10-14 years	532	Inflammatory bowel disease	3	Rate	2009	2.0671351152199997	2.60826706694	1.61346497738
6	Incidence	95	United Kingdom	1	Male	7	10-14 years	532	Inflammatory bowel disease	1	Number	2010	39.84663541682785	50.04919063630079	31.181770451773
6	Incidence	95	United Kingdom	2	Female	7	10-14 years	532	Inflammatory bowel disease	1	Number	2010	36.557199720788894	46.48050422323945	28.420035552617883
6	Incidence	95	United Kingdom	3	Both	7	10-14 years	532	Inflammatory bowel disease	1	Number	2010	76.40383513761665	96.5857979110859	59.73621321784879
6	Incidence	95	United Kingdom	1	Male	7	10-14 years	532	Inflammatory bowel disease	2	Percent	2010	5.1718587608e-06	6.9110398406e-06	3.8000219822e-06
6	Incidence	95	United Kingdom	2	Female	7	10-14 years	532	Inflammatory bowel disease	2	Percent	2010	4.4074004537e-06	5.8736610379e-06	3.2306905649e-06
6	Incidence	95	United Kingdom	3	Both	7	10-14 years	532	Inflammatory bowel disease	2	Percent	2010	4.7753613718e-06	6.364208993e-06	3.5107189678e-06
6	Incidence	95	United Kingdom	1	Male	7	10-14 years	532	Inflammatory bowel disease	3	Rate	2010	2.0950876808800003	2.63152563933	1.6394996078900002
6	Incidence	95	United Kingdom	2	Female	7	10-14 years	532	Inflammatory bowel disease	3	Rate	2010	2.01861909499	2.56656511129	1.56930035355
6	Incidence	95	United Kingdom	3	Both	7	10-14 years	532	Inflammatory bowel disease	3	Rate	2010	2.0577895218799998	2.60135165396	1.60887936339
6	Incidence	95	United Kingdom	1	Male	7	10-14 years	532	Inflammatory bowel disease	1	Number	2011	39.03159790335596	49.185688210544654	30.552802094170676
6	Incidence	95	United Kingdom	2	Female	7	10-14 years	532	Inflammatory bowel disease	1	Number	2011	35.85514396311049	45.51120794659896	27.948663653209515
6	Incidence	95	United Kingdom	3	Both	7	10-14 years	532	Inflammatory bowel disease	1	Number	2011	74.88674186646645	94.7084167585223	58.46297843189095
6	Incidence	95	United Kingdom	1	Male	7	10-14 years	532	Inflammatory bowel disease	2	Percent	2011	5.1465372857e-06	6.8435297618e-06	3.7760685592e-06
6	Incidence	95	United Kingdom	2	Female	7	10-14 years	532	Inflammatory bowel disease	2	Percent	2011	4.3909598327e-06	5.8473151126e-06	3.2282334992e-06
6	Incidence	95	United Kingdom	3	Both	7	10-14 years	532	Inflammatory bowel disease	2	Percent	2011	4.7546461744e-06	6.3193857763e-06	3.4977366188e-06
6	Incidence	95	United Kingdom	1	Male	7	10-14 years	532	Inflammatory bowel disease	3	Rate	2011	2.0769282648600003	2.61724222319	1.62575917074
6	Incidence	95	United Kingdom	2	Female	7	10-14 years	532	Inflammatory bowel disease	3	Rate	2011	2.00257925534	2.54188913627	1.56098701218
6	Incidence	95	United Kingdom	3	Both	7	10-14 years	532	Inflammatory bowel disease	3	Rate	2011	2.04065377317	2.58079178226	1.5931084001600002
6	Incidence	95	United Kingdom	1	Male	7	10-14 years	532	Inflammatory bowel disease	1	Number	2012	37.99029756101902	48.04011435355321	29.705253155328577
6	Incidence	95	United Kingdom	2	Female	7	10-14 years	532	Inflammatory bowel disease	1	Number	2012	34.97092471691581	44.34967053018344	27.168268596708675
6	Incidence	95	United Kingdom	3	Both	7	10-14 years	532	Inflammatory bowel disease	1	Number	2012	72.96122227793487	92.33698433089248	56.87880831167971
6	Incidence	95	United Kingdom	1	Male	7	10-14 years	532	Inflammatory bowel disease	2	Percent	2012	5.1184832344e-06	6.7742699348e-06	3.7529337311e-06
6	Incidence	95	United Kingdom	2	Female	7	10-14 years	532	Inflammatory bowel disease	2	Percent	2012	4.3827104742e-06	5.8117579399e-06	3.2265616886e-06
6	Incidence	95	United Kingdom	3	Both	7	10-14 years	532	Inflammatory bowel disease	2	Percent	2012	4.7371514358e-06	6.265296399e-06	3.4869291977e-06
6	Incidence	95	United Kingdom	1	Male	7	10-14 years	532	Inflammatory bowel disease	3	Rate	2012	2.04660096202	2.58800142572	1.60027174273
6	Incidence	95	United Kingdom	2	Female	7	10-14 years	532	Inflammatory bowel disease	3	Rate	2012	1.97716683838	2.5074171922799997	1.53602457357
6	Incidence	95	United Kingdom	3	Both	7	10-14 years	532	Inflammatory bowel disease	3	Rate	2012	2.01272212629	2.5472255759399998	1.56906960207
6	Incidence	95	United Kingdom	1	Male	7	10-14 years	532	Inflammatory bowel disease	1	Number	2013	37.09481808833541	47.1236188500436	28.98723061199165
6	Incidence	95	United Kingdom	2	Female	7	10-14 years	532	Inflammatory bowel disease	1	Number	2013	34.22555248781223	43.315314080738375	26.54683205709216
6	Incidence	95	United Kingdom	3	Both	7	10-14 years	532	Inflammatory bowel disease	1	Number	2013	71.32037057614772	90.31175707948476	55.53789928931173
6	Incidence	95	United Kingdom	1	Male	7	10-14 years	532	Inflammatory bowel disease	2	Percent	2013	5.0998603573e-06	6.7239159448e-06	3.7380919667e-06
6	Incidence	95	United Kingdom	2	Female	7	10-14 years	532	Inflammatory bowel disease	2	Percent	2013	4.3879713812e-06	5.8217773722e-06	3.239465901e-06
6	Incidence	95	United Kingdom	3	Both	7	10-14 years	532	Inflammatory bowel disease	2	Percent	2013	4.7313560531e-06	6.249139587e-06	3.4722858974e-06
6	Incidence	95	United Kingdom	1	Male	7	10-14 years	532	Inflammatory bowel disease	3	Rate	2013	2.01398143923	2.5584730861200002	1.5737978358100002
6	Incidence	95	United Kingdom	2	Female	7	10-14 years	532	Inflammatory bowel disease	3	Rate	2013	1.9507715925200002	2.46886545542	1.51310357567
6	Incidence	95	United Kingdom	3	Both	7	10-14 years	532	Inflammatory bowel disease	3	Rate	2013	1.98314461986	2.51122188114	1.54429492281
6	Incidence	95	United Kingdom	1	Male	7	10-14 years	532	Inflammatory bowel disease	1	Number	2014	36.611173651594726	46.6835927879654	28.58665522902484
6	Incidence	95	United Kingdom	2	Female	7	10-14 years	532	Inflammatory bowel disease	1	Number	2014	33.837320884605305	42.80297764190768	26.257328217531267
6	Incidence	95	United Kingdom	3	Both	7	10-14 years	532	Inflammatory bowel disease	1	Number	2014	70.44849453620003	89.23036426289708	54.86059834952621
6	Incidence	95	United Kingdom	1	Male	7	10-14 years	532	Inflammatory bowel disease	2	Percent	2014	5.1009959503e-06	6.7287029657e-06	3.7331106226e-06
6	Incidence	95	United Kingdom	2	Female	7	10-14 years	532	Inflammatory bowel disease	2	Percent	2014	4.4082276954e-06	5.8560933698e-06	3.2512993054e-06
6	Incidence	95	United Kingdom	3	Both	7	10-14 years	532	Inflammatory bowel disease	2	Percent	2014	4.7428411624e-06	6.2863099633e-06	3.4796890909e-06
6	Incidence	95	United Kingdom	1	Male	7	10-14 years	532	Inflammatory bowel disease	3	Rate	2014	1.98801757803	2.5349584242	1.5522794661800001
6	Incidence	95	United Kingdom	2	Female	7	10-14 years	532	Inflammatory bowel disease	3	Rate	2014	1.92999782218	2.44137690195	1.4976536247899999
6	Incidence	95	United Kingdom	3	Both	7	10-14 years	532	Inflammatory bowel disease	3	Rate	2014	1.95972076498	2.4821906964	1.52610008876
6	Incidence	95	United Kingdom	1	Male	7	10-14 years	532	Inflammatory bowel disease	1	Number	2015	36.68761798832261	46.87821927247724	28.552991460150672
6	Incidence	95	United Kingdom	2	Female	7	10-14 years	532	Inflammatory bowel disease	1	Number	2015	33.95447719488718	42.9316167505296	26.37055133001104
6	Incidence	95	United Kingdom	3	Both	7	10-14 years	532	Inflammatory bowel disease	1	Number	2015	70.6420951832098	89.57372926404753	55.0118721322795
6	Incidence	95	United Kingdom	1	Male	7	10-14 years	532	Inflammatory bowel disease	2	Percent	2015	5.1294471516e-06	6.7905876977e-06	3.7449964792e-06
6	Incidence	95	United Kingdom	2	Female	7	10-14 years	532	Inflammatory bowel disease	2	Percent	2015	4.4440272256e-06	5.9178175572e-06	3.2736147851e-06
6	Incidence	95	United Kingdom	3	Both	7	10-14 years	532	Inflammatory bowel disease	2	Percent	2015	4.7752766871e-06	6.3479785761e-06	3.4951257807e-06
6	Incidence	95	United Kingdom	1	Male	7	10-14 years	532	Inflammatory bowel disease	3	Rate	2015	1.9763960524800002	2.52537320757	1.53817616685
6	Incidence	95	United Kingdom	2	Female	7	10-14 years	532	Inflammatory bowel disease	3	Rate	2015	1.92110323838	2.42901893305	1.49201388869
6	Incidence	95	United Kingdom	3	Both	7	10-14 years	532	Inflammatory bowel disease	3	Rate	2015	1.94942744379	2.47186165158	1.51809842263
6	Incidence	95	United Kingdom	1	Male	7	10-14 years	532	Inflammatory bowel disease	1	Number	2016	37.26262687900106	47.63511465226269	29.10407194287361
6	Incidence	95	United Kingdom	2	Female	7	10-14 years	532	Inflammatory bowel disease	1	Number	2016	34.51796100991074	43.90860801244021	26.82330838576651
6	Incidence	95	United Kingdom	3	Both	7	10-14 years	532	Inflammatory bowel disease	1	Number	2016	71.7805878889118	91.36591507100005	56.03559729197583
6	Incidence	95	United Kingdom	1	Male	7	10-14 years	532	Inflammatory bowel disease	2	Percent	2016	5.1930636319e-06	6.9095325023e-06	3.7959357437e-06
6	Incidence	95	United Kingdom	2	Female	7	10-14 years	532	Inflammatory bowel disease	2	Percent	2016	4.5007576522e-06	6.004865889e-06	3.3234897507e-06
6	Incidence	95	United Kingdom	3	Both	7	10-14 years	532	Inflammatory bowel disease	2	Percent	2016	4.8352458087e-06	6.4420390193e-06	3.5449428482e-06
6	Incidence	95	United Kingdom	1	Male	7	10-14 years	532	Inflammatory bowel disease	3	Rate	2016	1.97623138437	2.5263384913699998	1.54354067879
6	Incidence	95	United Kingdom	2	Female	7	10-14 years	532	Inflammatory bowel disease	3	Rate	2016	1.9221028285000001	2.44501289147	1.49363274683
6	Incidence	95	United Kingdom	3	Both	7	10-14 years	532	Inflammatory bowel disease	3	Rate	2016	1.9498265213500001	2.4818365186499998	1.52213428384
6	Incidence	95	United Kingdom	1	Male	7	10-14 years	532	Inflammatory bowel disease	1	Number	2017	38.124427512038	48.67577129624016	29.803752643393004
6	Incidence	95	United Kingdom	2	Female	7	10-14 years	532	Inflammatory bowel disease	1	Number	2017	35.35902761026598	45.04891768495925	27.505370306135795
6	Incidence	95	United Kingdom	3	Both	7	10-14 years	532	Inflammatory bowel disease	1	Number	2017	73.48345512230406	93.6781656072599	57.45188472378211
6	Incidence	95	United Kingdom	1	Male	7	10-14 years	532	Inflammatory bowel disease	2	Percent	2017	5.2785189989e-06	7.0502776084e-06	3.8757400337e-06
6	Incidence	95	United Kingdom	2	Female	7	10-14 years	532	Inflammatory bowel disease	2	Percent	2017	4.5721725569e-06	6.0818928164e-06	3.3813818194e-06
6	Incidence	95	United Kingdom	3	Both	7	10-14 years	532	Inflammatory bowel disease	2	Percent	2017	4.9131348698e-06	6.5369293016e-06	3.6097446529e-06
6	Incidence	95	United Kingdom	1	Male	7	10-14 years	532	Inflammatory bowel disease	3	Rate	2017	1.97862177834	2.52622655472	1.54678661176
6	Incidence	95	United Kingdom	2	Female	7	10-14 years	532	Inflammatory bowel disease	3	Rate	2017	1.92606904402	2.45389456905	1.4982663798
6	Incidence	95	United Kingdom	3	Both	7	10-14 years	532	Inflammatory bowel disease	3	Rate	2017	1.95298094028	2.48969882604	1.52690746049
6	Incidence	95	United Kingdom	1	Male	7	10-14 years	532	Inflammatory bowel disease	1	Number	2018	39.13777627260453	49.92676501999885	30.693416385776096
6	Incidence	95	United Kingdom	2	Female	7	10-14 years	532	Inflammatory bowel disease	1	Number	2018	36.35069672922651	46.439562626356114	28.278250672859365
6	Incidence	95	United Kingdom	3	Both	7	10-14 years	532	Inflammatory bowel disease	1	Number	2018	75.48847300183103	96.46311595162416	59.18474542138256
6	Incidence	95	United Kingdom	1	Male	7	10-14 years	532	Inflammatory bowel disease	2	Percent	2018	5.3583959171e-06	7.2180116027e-06	3.9481093178e-06
6	Incidence	95	United Kingdom	2	Female	7	10-14 years	532	Inflammatory bowel disease	2	Percent	2018	4.6365331124e-06	6.1803260844e-06	3.428233734e-06
6	Incidence	95	United Kingdom	3	Both	7	10-14 years	532	Inflammatory bowel disease	2	Percent	2018	4.9845418785e-06	6.6766774525e-06	3.6689992081e-06
6	Incidence	95	United Kingdom	1	Male	7	10-14 years	532	Inflammatory bowel disease	3	Rate	2018	1.9818018707099998	2.52811901284	1.55420863945
6	Incidence	95	United Kingdom	2	Female	7	10-14 years	532	Inflammatory bowel disease	3	Rate	2018	1.9305030159699998	2.46629979002	1.5017937239799999
6	Incidence	95	United Kingdom	3	Both	7	10-14 years	532	Inflammatory bowel disease	3	Rate	2018	1.95676341134	2.5004545506299998	1.53414872158
6	Incidence	95	United Kingdom	1	Male	7	10-14 years	532	Inflammatory bowel disease	1	Number	2019	40.04763794851766	51.02378264218683	31.461956695139136
6	Incidence	95	United Kingdom	2	Female	7	10-14 years	532	Inflammatory bowel disease	1	Number	2019	37.286169165619526	47.66851947123939	29.064867419905365
6	Incidence	95	United Kingdom	3	Both	7	10-14 years	532	Inflammatory bowel disease	1	Number	2019	77.33380711413723	98.763030010888	60.78711722447315
6	Incidence	95	United Kingdom	1	Male	7	10-14 years	532	Inflammatory bowel disease	2	Percent	2019	5.400199678e-06	7.3026437469e-06	3.9675325738e-06
6	Incidence	95	United Kingdom	2	Female	7	10-14 years	532	Inflammatory bowel disease	2	Percent	2019	4.6708304671e-06	6.2319541344e-06	3.4497282349e-06
6	Incidence	95	United Kingdom	3	Both	7	10-14 years	532	Inflammatory bowel disease	2	Percent	2019	5.0219356203e-06	6.7514726346e-06	3.6989523356e-06
6	Incidence	95	United Kingdom	1	Male	7	10-14 years	532	Inflammatory bowel disease	3	Rate	2019	1.9832218939800002	2.52677780846	1.55804548137
6	Incidence	95	United Kingdom	2	Female	7	10-14 years	532	Inflammatory bowel disease	3	Rate	2019	1.9333114711800001	2.47164290595	1.50703177207
6	Incidence	95	United Kingdom	3	Both	7	10-14 years	532	Inflammatory bowel disease	3	Rate	2019	1.95884003764	2.50163524393	1.5397177953
6	Incidence	95	United Kingdom	1	Male	7	10-14 years	532	Inflammatory bowel disease	1	Number	2020	40.84876493424625	52.50659976252493	31.83504712495159
6	Incidence	95	United Kingdom	2	Female	7	10-14 years	532	Inflammatory bowel disease	1	Number	2020	38.17319765934264	48.54684317350339	29.7844819415173
6	Incidence	95	United Kingdom	3	Both	7	10-14 years	532	Inflammatory bowel disease	1	Number	2020	79.02196259358874	100.89135585108492	61.51935476789056
6	Incidence	95	United Kingdom	1	Male	7	10-14 years	532	Inflammatory bowel disease	2	Percent	2020	5.171683488e-06	6.8951840383e-06	3.7951402116e-06
6	Incidence	95	United Kingdom	2	Female	7	10-14 years	532	Inflammatory bowel disease	2	Percent	2020	4.4693211728e-06	5.9242713167e-06	3.3057064333e-06
6	Incidence	95	United Kingdom	3	Both	7	10-14 years	532	Inflammatory bowel disease	2	Percent	2020	4.8066198921e-06	6.3867965503e-06	3.5493247539e-06
6	Incidence	95	United Kingdom	1	Male	7	10-14 years	532	Inflammatory bowel disease	3	Rate	2020	1.98117067869	2.5465772601700003	1.54400413379
6	Incidence	95	United Kingdom	2	Female	7	10-14 years	532	Inflammatory bowel disease	3	Rate	2020	1.9365362949999998	2.4627940434099997	1.51097455399
6	Incidence	95	United Kingdom	3	Both	7	10-14 years	532	Inflammatory bowel disease	3	Rate	2020	1.9593550481	2.50160817206	1.52537667206
6	Incidence	95	United Kingdom	1	Male	7	10-14 years	532	Inflammatory bowel disease	1	Number	2021	41.67844678141751	53.17270760876682	32.2444276264129
6	Incidence	95	United Kingdom	2	Female	7	10-14 years	532	Inflammatory bowel disease	1	Number	2021	38.88953235587154	49.42486243073596	30.22666414919182
6	Incidence	95	United Kingdom	3	Both	7	10-14 years	532	Inflammatory bowel disease	1	Number	2021	80.5679791372892	102.35129765081956	62.41903323815199
6	Incidence	95	United Kingdom	1	Male	7	10-14 years	532	Inflammatory bowel disease	2	Percent	2021	5.1119640441e-06	6.8416319805e-06	3.7320319732e-06
6	Incidence	95	United Kingdom	2	Female	7	10-14 years	532	Inflammatory bowel disease	2	Percent	2021	4.4153659972e-06	5.8617987619e-06	3.2670427129e-06
6	Incidence	95	United Kingdom	3	Both	7	10-14 years	532	Inflammatory bowel disease	2	Percent	2021	4.7500301826e-06	6.2787809892e-06	3.4901919798e-06
6	Incidence	95	United Kingdom	1	Male	7	10-14 years	532	Inflammatory bowel disease	3	Rate	2021	1.98252865623	2.52927891282	1.5337784085000001
6	Incidence	95	United Kingdom	2	Female	7	10-14 years	532	Inflammatory bowel disease	3	Rate	2021	1.93432134129	2.45833673995	1.5034400775199999
6	Incidence	95	United Kingdom	3	Both	7	10-14 years	532	Inflammatory bowel disease	3	Rate	2021	1.95896293217	2.48861148442	1.51768200822
6	Incidence	95	United Kingdom	1	Male	8	15-19 years	532	Inflammatory bowel disease	1	Number	1990	108.77248244240302	142.2025357401823	85.36380182139678
6	Incidence	95	United Kingdom	2	Female	8	15-19 years	532	Inflammatory bowel disease	1	Number	1990	104.25681440378956	135.0368767458669	81.67418706685635
6	Incidence	95	United Kingdom	3	Both	8	15-19 years	532	Inflammatory bowel disease	1	Number	1990	213.02929684619272	277.15655997781937	167.58260122851794
6	Incidence	95	United Kingdom	1	Male	8	15-19 years	532	Inflammatory bowel disease	2	Percent	1990	1.51554475065e-05	2.03900208436e-05	1.12781112327e-05
6	Incidence	95	United Kingdom	2	Female	8	15-19 years	532	Inflammatory bowel disease	2	Percent	1990	1.25177359586e-05	1.68230680527e-05	9.3176374498e-06
6	Incidence	95	United Kingdom	3	Both	8	15-19 years	532	Inflammatory bowel disease	2	Percent	1990	1.37377885179e-05	1.84243704239e-05	1.02461804041e-05
6	Incidence	95	United Kingdom	1	Male	8	15-19 years	532	Inflammatory bowel disease	3	Rate	1990	5.42613533426	7.09379970444	4.25838898708
6	Incidence	95	United Kingdom	2	Female	8	15-19 years	532	Inflammatory bowel disease	3	Rate	1990	5.46169178105	7.07416396788	4.27865783908
6	Incidence	95	United Kingdom	3	Both	8	15-19 years	532	Inflammatory bowel disease	3	Rate	1990	5.44347867712	7.082104887910001	4.282191839099999
6	Incidence	95	United Kingdom	1	Male	8	15-19 years	532	Inflammatory bowel disease	1	Number	1991	111.99534857874674	146.23251808731203	87.9199145412111
6	Incidence	95	United Kingdom	2	Female	8	15-19 years	532	Inflammatory bowel disease	1	Number	1991	106.54030470056072	138.11617143152904	83.33698300500345
6	Incidence	95	United Kingdom	3	Both	8	15-19 years	532	Inflammatory bowel disease	1	Number	1991	218.5356532793072	284.4920010299467	171.5800995609659
6	Incidence	95	United Kingdom	1	Male	8	15-19 years	532	Inflammatory bowel disease	2	Percent	1991	1.63650806962e-05	2.20190232914e-05	1.21814536765e-05
6	Incidence	95	United Kingdom	2	Female	8	15-19 years	532	Inflammatory bowel disease	2	Percent	1991	1.34784201469e-05	1.81061236074e-05	1.0041594296e-05
6	Incidence	95	United Kingdom	3	Both	8	15-19 years	532	Inflammatory bowel disease	2	Percent	1991	1.48170615498e-05	1.99103082163e-05	1.10339292524e-05
6	Incidence	95	United Kingdom	1	Male	8	15-19 years	532	Inflammatory bowel disease	3	Rate	1991	5.86785268107	7.661665276350001	4.60645118576
6	Incidence	95	United Kingdom	2	Female	8	15-19 years	532	Inflammatory bowel disease	3	Rate	1991	5.8594207579	7.59600570096	4.58330253036
6	Incidence	95	United Kingdom	3	Both	8	15-19 years	532	Inflammatory bowel disease	3	Rate	1991	5.86373892804	7.63347671706	4.60382959931
6	Incidence	95	United Kingdom	1	Male	8	15-19 years	532	Inflammatory bowel disease	1	Number	1992	113.9175169028721	148.6882601557852	89.4181489817617
6	Incidence	95	United Kingdom	2	Female	8	15-19 years	532	Inflammatory bowel disease	1	Number	1992	107.937230003078	140.21949145655714	84.2772058057966
6	Incidence	95	United Kingdom	3	Both	8	15-19 years	532	Inflammatory bowel disease	1	Number	1992	221.8547469059501	289.3132598408714	173.92171619538522
6	Incidence	95	United Kingdom	1	Male	8	15-19 years	532	Inflammatory bowel disease	2	Percent	1992	1.74122277664e-05	2.34651540162e-05	1.29179373852e-05
6	Incidence	95	United Kingdom	2	Female	8	15-19 years	532	Inflammatory bowel disease	2	Percent	1992	1.43077744321e-05	1.91824004486e-05	1.06563636327e-05
6	Incidence	95	United Kingdom	3	Both	8	15-19 years	532	Inflammatory bowel disease	2	Percent	1992	1.57487598336e-05	2.12128366823e-05	1.17178606395e-05
6	Incidence	95	United Kingdom	1	Male	8	15-19 years	532	Inflammatory bowel disease	3	Rate	1992	6.246521179819999	8.153130365760001	4.90312970876
6	Incidence	95	United Kingdom	2	Female	8	15-19 years	532	Inflammatory bowel disease	3	Rate	1992	6.20191363713	8.05680464684	4.84244363109
6	Incidence	95	United Kingdom	3	Both	8	15-19 years	532	Inflammatory bowel disease	3	Rate	1992	6.2247387533	8.11747093758	4.8798471159200005
6	Incidence	95	United Kingdom	1	Male	8	15-19 years	532	Inflammatory bowel disease	1	Number	1993	115.65743152464222	151.26376164203054	90.87405710585529
6	Incidence	95	United Kingdom	2	Female	8	15-19 years	532	Inflammatory bowel disease	1	Number	1993	109.44516481876582	142.67095889869228	85.41639232675685
6	Incidence	95	United Kingdom	3	Both	8	15-19 years	532	Inflammatory bowel disease	1	Number	1993	225.102596343408	293.972115467358	176.62756138966682
6	Incidence	95	United Kingdom	1	Male	8	15-19 years	532	Inflammatory bowel disease	2	Percent	1993	1.82291290311e-05	2.45028971961e-05	1.34439203938e-05
6	Incidence	95	United Kingdom	2	Female	8	15-19 years	532	Inflammatory bowel disease	2	Percent	1993	1.49559215738e-05	2.00169749902e-05	1.11075912892e-05
6	Incidence	95	United Kingdom	3	Both	8	15-19 years	532	Inflammatory bowel disease	2	Percent	1993	1.6475047468e-05	2.21987905208e-05	1.22269716686e-05
6	Incidence	95	United Kingdom	1	Male	8	15-19 years	532	Inflammatory bowel disease	3	Rate	1993	6.542763514550001	8.557020571	5.14076317806
6	Incidence	95	United Kingdom	2	Female	8	15-19 years	532	Inflammatory bowel disease	3	Rate	1993	6.471368321819999	8.435971798199999	5.0505742888
6	Incidence	95	United Kingdom	3	Both	8	15-19 years	532	Inflammatory bowel disease	3	Rate	1993	6.50785536568	8.49891578365	5.1064121062500005
6	Incidence	95	United Kingdom	1	Male	8	15-19 years	532	Inflammatory bowel disease	1	Number	1994	117.83586474137653	154.76389221818167	92.42703250561124
6	Incidence	95	United Kingdom	2	Female	8	15-19 years	532	Inflammatory bowel disease	1	Number	1994	111.58700375848387	145.8823912455514	87.08841114665053
6	Incidence	95	United Kingdom	3	Both	8	15-19 years	532	Inflammatory bowel disease	1	Number	1994	229.42286849986036	300.1143779102879	180.1636362533669
6	Incidence	95	United Kingdom	1	Male	8	15-19 years	532	Inflammatory bowel disease	2	Percent	1994	1.87435416733e-05	2.51290961893e-05	1.37973992574e-05
6	Incidence	95	United Kingdom	2	Female	8	15-19 years	532	Inflammatory bowel disease	2	Percent	1994	1.53681859093e-05	2.05447525066e-05	1.14258993081e-05
6	Incidence	95	United Kingdom	3	Both	8	15-19 years	532	Inflammatory bowel disease	2	Percent	1994	1.69335782283e-05	2.27733305013e-05	1.25685318328e-05
6	Incidence	95	United Kingdom	1	Male	8	15-19 years	532	Inflammatory bowel disease	3	Rate	1994	6.73535104938	8.84611103882	5.2830138917700005
6	Incidence	95	United Kingdom	2	Female	8	15-19 years	532	Inflammatory bowel disease	3	Rate	1994	6.647938600080001	8.6911302138	5.18840358268
6	Incidence	95	United Kingdom	3	Both	8	15-19 years	532	Inflammatory bowel disease	3	Rate	1994	6.69254996004	8.75470907074	5.25559698774
6	Incidence	95	United Kingdom	1	Male	8	15-19 years	532	Inflammatory bowel disease	1	Number	1995	119.70526622059306	157.89597863132116	93.66948128335528
6	Incidence	95	United Kingdom	2	Female	8	15-19 years	532	Inflammatory bowel disease	1	Number	1995	113.58264496740632	148.8387460454137	88.65202263327478
6	Incidence	95	United Kingdom	3	Both	8	15-19 years	532	Inflammatory bowel disease	1	Number	1995	233.28791118799944	306.0027640814209	183.11804259752665
6	Incidence	95	United Kingdom	1	Male	8	15-19 years	532	Inflammatory bowel disease	2	Percent	1995	1.89290421563e-05	2.53626878903e-05	1.392400376e-05
6	Incidence	95	United Kingdom	2	Female	8	15-19 years	532	Inflammatory bowel disease	2	Percent	1995	1.54998650383e-05	2.07173830772e-05	1.15413348321e-05
6	Incidence	95	United Kingdom	3	Both	8	15-19 years	532	Inflammatory bowel disease	2	Percent	1995	1.70873829418e-05	2.29462477993e-05	1.26795017544e-05
6	Incidence	95	United Kingdom	1	Male	8	15-19 years	532	Inflammatory bowel disease	3	Rate	1995	6.805714780680001	8.977006856160001	5.32547809629
6	Incidence	95	United Kingdom	2	Female	8	15-19 years	532	Inflammatory bowel disease	3	Rate	1995	6.714252772259999	8.79835967495	5.24051970178
6	Incidence	95	United Kingdom	3	Both	8	15-19 years	532	Inflammatory bowel disease	3	Rate	1995	6.760874772639999	8.86821077655	5.30691088239
6	Incidence	95	United Kingdom	1	Male	8	15-19 years	532	Inflammatory bowel disease	1	Number	1996	120.51307229105724	158.75365205576924	94.39947505927437
6	Incidence	95	United Kingdom	2	Female	8	15-19 years	532	Inflammatory bowel disease	1	Number	1996	114.7639739568109	150.43250198459083	89.64229605241061
6	Incidence	95	United Kingdom	3	Both	8	15-19 years	532	Inflammatory bowel disease	1	Number	1996	235.277046247868	308.25935939629346	184.54908124588957
6	Incidence	95	United Kingdom	1	Male	8	15-19 years	532	Inflammatory bowel disease	2	Percent	1996	1.87943364309e-05	2.52114692833e-05	1.38429280431e-05
6	Incidence	95	United Kingdom	2	Female	8	15-19 years	532	Inflammatory bowel disease	2	Percent	1996	1.53837220365e-05	2.0542619944e-05	1.14573626577e-05
6	Incidence	95	United Kingdom	3	Both	8	15-19 years	532	Inflammatory bowel disease	2	Percent	1996	1.69592688838e-05	2.27721281535e-05	1.2588147478e-05
6	Incidence	95	United Kingdom	1	Male	8	15-19 years	532	Inflammatory bowel disease	3	Rate	1996	6.7646614898	8.91118860395	5.2988483444300005
6	Incidence	95	United Kingdom	2	Female	8	15-19 years	532	Inflammatory bowel disease	3	Rate	1996	6.68532601513	8.76311863701	5.22191723755
6	Incidence	95	United Kingdom	3	Both	8	15-19 years	532	Inflammatory bowel disease	3	Rate	1996	6.72572917483	8.812032452679999	5.2755981075
6	Incidence	95	United Kingdom	1	Male	8	15-19 years	532	Inflammatory bowel disease	1	Number	1997	120.36001162561216	158.45401162323105	94.18180517560296
6	Incidence	95	United Kingdom	2	Female	8	15-19 years	532	Inflammatory bowel disease	1	Number	1997	115.14012015756994	150.86833342586309	89.98760215405854
6	Incidence	95	United Kingdom	3	Both	8	15-19 years	532	Inflammatory bowel disease	1	Number	1997	235.50013178318227	308.9452049626739	184.1873761238606
6	Incidence	95	United Kingdom	1	Male	8	15-19 years	532	Inflammatory bowel disease	2	Percent	1997	1.84655007157e-05	2.48601833024e-05	1.36183863907e-05
6	Incidence	95	United Kingdom	2	Female	8	15-19 years	532	Inflammatory bowel disease	2	Percent	1997	1.51266522251e-05	2.01833968527e-05	1.12388971019e-05
6	Incidence	95	United Kingdom	3	Both	8	15-19 years	532	Inflammatory bowel disease	2	Percent	1997	1.66659361562e-05	2.2393711034e-05	1.23545756142e-05
6	Incidence	95	United Kingdom	1	Male	8	15-19 years	532	Inflammatory bowel disease	3	Rate	1997	6.65455751112	8.76072807715	5.20719656452
6	Incidence	95	United Kingdom	2	Female	8	15-19 years	532	Inflammatory bowel disease	3	Rate	1997	6.601914450680001	8.65050192089	5.159717136219999
6	Incidence	95	United Kingdom	3	Both	8	15-19 years	532	Inflammatory bowel disease	3	Rate	1997	6.628714917250001	8.696002304719999	5.1843945837200005
6	Incidence	95	United Kingdom	1	Male	8	15-19 years	532	Inflammatory bowel disease	1	Number	1998	119.3261041215705	157.27675246600117	92.88419943642435
6	Incidence	95	United Kingdom	2	Female	8	15-19 years	532	Inflammatory bowel disease	1	Number	1998	114.6458956786826	150.32622693594087	89.8508524393774
6	Incidence	95	United Kingdom	3	Both	8	15-19 years	532	Inflammatory bowel disease	1	Number	1998	233.9719998002533	307.60297940194204	182.54450053625249
6	Incidence	95	United Kingdom	1	Male	8	15-19 years	532	Inflammatory bowel disease	2	Percent	1998	1.80211904434e-05	2.43633057511e-05	1.32959501846e-05
6	Incidence	95	United Kingdom	2	Female	8	15-19 years	532	Inflammatory bowel disease	2	Percent	1998	1.47915554387e-05	1.97715614309e-05	1.09758831068e-05
6	Incidence	95	United Kingdom	3	Both	8	15-19 years	532	Inflammatory bowel disease	2	Percent	1998	1.62785629746e-05	2.19023083741e-05	1.20552865776e-05
6	Incidence	95	United Kingdom	1	Male	8	15-19 years	532	Inflammatory bowel disease	3	Rate	1998	6.50640617855	8.57571309749	5.064628008700001
6	Incidence	95	United Kingdom	2	Female	8	15-19 years	532	Inflammatory bowel disease	3	Rate	1998	6.48614132935	8.50477156328	5.08335099163
6	Incidence	95	United Kingdom	3	Both	8	15-19 years	532	Inflammatory bowel disease	3	Rate	1998	6.496460637719999	8.54089655786	5.0685259919100005
6	Incidence	95	United Kingdom	1	Male	8	15-19 years	532	Inflammatory bowel disease	1	Number	1999	117.55202401119703	155.51697444215722	91.41760252626008
6	Incidence	95	United Kingdom	2	Female	8	15-19 years	532	Inflammatory bowel disease	1	Number	1999	113.28739398840644	148.75174714732674	88.89392522669112
6	Incidence	95	United Kingdom	3	Both	8	15-19 years	532	Inflammatory bowel disease	1	Number	1999	230.83941799960348	304.268721589484	180.10891091544758
6	Incidence	95	United Kingdom	1	Male	8	15-19 years	532	Inflammatory bowel disease	2	Percent	1999	1.75816557801e-05	2.38190714733e-05	1.29498153799e-05
6	Incidence	95	United Kingdom	2	Female	8	15-19 years	532	Inflammatory bowel disease	2	Percent	1999	1.4448618805e-05	1.935230925e-05	1.07088171698e-05
6	Incidence	95	United Kingdom	3	Both	8	15-19 years	532	Inflammatory bowel disease	2	Percent	1999	1.58896919248e-05	2.13962749605e-05	1.17531110403e-05
6	Incidence	95	United Kingdom	1	Male	8	15-19 years	532	Inflammatory bowel disease	3	Rate	1999	6.353104518119999	8.404922001840001	4.94066851278
6	Incidence	95	United Kingdom	2	Female	8	15-19 years	532	Inflammatory bowel disease	3	Rate	1999	6.36279568584	8.35465396183	4.99273453133
6	Incidence	95	United Kingdom	3	Both	8	15-19 years	532	Inflammatory bowel disease	3	Rate	1999	6.357856890860001	8.380271467470001	4.96062020209
6	Incidence	95	United Kingdom	1	Male	8	15-19 years	532	Inflammatory bowel disease	1	Number	2000	116.09760973507706	154.15225938486287	90.28250381007597
6	Incidence	95	United Kingdom	2	Female	8	15-19 years	532	Inflammatory bowel disease	1	Number	2000	111.95899203119264	147.1586152324714	87.95796651468282
6	Incidence	95	United Kingdom	3	Both	8	15-19 years	532	Inflammatory bowel disease	1	Number	2000	228.05660176626955	301.3108746173342	178.2745601020602
6	Incidence	95	United Kingdom	1	Male	8	15-19 years	532	Inflammatory bowel disease	2	Percent	2000	1.72133287895e-05	2.33201527159e-05	1.26722478587e-05
6	Incidence	95	United Kingdom	2	Female	8	15-19 years	532	Inflammatory bowel disease	2	Percent	2000	1.41580355381e-05	1.89748914559e-05	1.04965435601e-05
6	Incidence	95	United Kingdom	3	Both	8	15-19 years	532	Inflammatory bowel disease	2	Percent	2000	1.55634468398e-05	2.0969992345e-05	1.15063833287e-05
6	Incidence	95	United Kingdom	1	Male	8	15-19 years	532	Inflammatory bowel disease	3	Rate	2000	6.22603712071	8.26681695999	4.84163473611
6	Incidence	95	United Kingdom	2	Female	8	15-19 years	532	Inflammatory bowel disease	3	Rate	2000	6.25476358186	8.22124539186	4.91390888494
6	Incidence	95	United Kingdom	3	Both	8	15-19 years	532	Inflammatory bowel disease	3	Rate	2000	6.24010665016	8.244497102479999	4.87796564287
6	Incidence	95	United Kingdom	1	Male	8	15-19 years	532	Inflammatory bowel disease	1	Number	2001	115.08203266788512	152.4679698699515	89.62213937499169
6	Incidence	95	United Kingdom	2	Female	8	15-19 years	532	Inflammatory bowel disease	1	Number	2001	110.5980718238338	145.3762028486753	86.79884822342578
6	Incidence	95	United Kingdom	3	Both	8	15-19 years	532	Inflammatory bowel disease	1	Number	2001	225.6801044917189	297.84417271862685	176.39702983755248
6	Incidence	95	United Kingdom	1	Male	8	15-19 years	532	Inflammatory bowel disease	2	Percent	2001	1.6840206091e-05	2.28072199477e-05	1.23891651639e-05
6	Incidence	95	United Kingdom	2	Female	8	15-19 years	532	Inflammatory bowel disease	2	Percent	2001	1.38289485703e-05	1.85481666697e-05	1.02608933945e-05
6	Incidence	95	United Kingdom	3	Both	8	15-19 years	532	Inflammatory bowel disease	2	Percent	2001	1.52155260334e-05	2.0509435484e-05	1.12560189637e-05
6	Incidence	95	United Kingdom	1	Male	8	15-19 years	532	Inflammatory bowel disease	3	Rate	2001	6.09672302515	8.07732502594	4.74792935112
6	Incidence	95	United Kingdom	2	Female	8	15-19 years	532	Inflammatory bowel disease	3	Rate	2001	6.12111563312	8.04593184371	4.80393354093
6	Incidence	95	United Kingdom	3	Both	8	15-19 years	532	Inflammatory bowel disease	3	Rate	2001	6.1086526659	8.06197162926	4.774670718099999
6	Incidence	95	United Kingdom	1	Male	8	15-19 years	532	Inflammatory bowel disease	1	Number	2002	114.098586466942	150.5592415617782	88.882206165756
6	Incidence	95	United Kingdom	2	Female	8	15-19 years	532	Inflammatory bowel disease	1	Number	2002	109.00929373864926	143.24324066736528	85.5921858807916
6	Incidence	95	United Kingdom	3	Both	8	15-19 years	532	Inflammatory bowel disease	1	Number	2002	223.10788020559136	293.8024822291435	174.3685967939327
6	Incidence	95	United Kingdom	1	Male	8	15-19 years	532	Inflammatory bowel disease	2	Percent	2002	1.63931321257e-05	2.22654330473e-05	1.20700255319e-05
6	Incidence	95	United Kingdom	2	Female	8	15-19 years	532	Inflammatory bowel disease	2	Percent	2002	1.33937779188e-05	1.79266082041e-05	9.9522904891e-06
6	Incidence	95	United Kingdom	3	Both	8	15-19 years	532	Inflammatory bowel disease	2	Percent	2002	1.47755326535e-05	1.98783718498e-05	1.09369414029e-05
6	Incidence	95	United Kingdom	1	Male	8	15-19 years	532	Inflammatory bowel disease	3	Rate	2002	5.9381264602299995	7.83567828344	4.62576966657
6	Incidence	95	United Kingdom	2	Female	8	15-19 years	532	Inflammatory bowel disease	3	Rate	2002	5.93527995696	7.79923166314	4.66027774245
6	Incidence	95	United Kingdom	3	Both	8	15-19 years	532	Inflammatory bowel disease	3	Rate	2002	5.93673533323	7.81786629693	4.63981912534
6	Incidence	95	United Kingdom	1	Male	8	15-19 years	532	Inflammatory bowel disease	1	Number	2003	113.3623222814035	148.88140880346543	88.28484047441785
6	Incidence	95	United Kingdom	2	Female	8	15-19 years	532	Inflammatory bowel disease	1	Number	2003	107.50922754328228	141.01222294216237	84.40865976611497
6	Incidence	95	United Kingdom	3	Both	8	15-19 years	532	Inflammatory bowel disease	1	Number	2003	220.87154982468573	290.05767834214964	172.66411571771528
6	Incidence	95	United Kingdom	1	Male	8	15-19 years	532	Inflammatory bowel disease	2	Percent	2003	1.59413832453e-05	2.1640347935e-05	1.17330279349e-05
6	Incidence	95	United Kingdom	2	Female	8	15-19 years	532	Inflammatory bowel disease	2	Percent	2003	1.29429620329e-05	1.73010474371e-05	9.6370543533e-06
6	Incidence	95	United Kingdom	3	Both	8	15-19 years	532	Inflammatory bowel disease	2	Percent	2003	1.43251386662e-05	1.92218894596e-05	1.06085372829e-05
6	Incidence	95	United Kingdom	1	Male	8	15-19 years	532	Inflammatory bowel disease	3	Rate	2003	5.77883999224	7.58948671816	4.50047208433
6	Incidence	95	United Kingdom	2	Female	8	15-19 years	532	Inflammatory bowel disease	3	Rate	2003	5.74027878505	7.5291162469	4.50686187597
6	Incidence	95	United Kingdom	3	Both	8	15-19 years	532	Inflammatory bowel disease	3	Rate	2003	5.7600058207	7.56427849995	4.50282669882
6	Incidence	95	United Kingdom	1	Male	8	15-19 years	532	Inflammatory bowel disease	1	Number	2004	113.01801952261307	147.72216398626887	88.17470747282604
6	Incidence	95	United Kingdom	2	Female	8	15-19 years	532	Inflammatory bowel disease	1	Number	2004	106.43717568465856	139.24627056939704	83.42107661611225
6	Incidence	95	United Kingdom	3	Both	8	15-19 years	532	Inflammatory bowel disease	1	Number	2004	219.4551952072717	287.1548219386365	171.68508679968454
6	Incidence	95	United Kingdom	1	Male	8	15-19 years	532	Inflammatory bowel disease	2	Percent	2004	1.55892771461e-05	2.10927528507e-05	1.14858700029e-05
6	Incidence	95	United Kingdom	2	Female	8	15-19 years	532	Inflammatory bowel disease	2	Percent	2004	1.25745629089e-05	1.67876305448e-05	9.3736032569e-06
6	Incidence	95	United Kingdom	3	Both	8	15-19 years	532	Inflammatory bowel disease	2	Percent	2004	1.39646093342e-05	1.86838683395e-05	1.03417146512e-05
6	Incidence	95	United Kingdom	1	Male	8	15-19 years	532	Inflammatory bowel disease	3	Rate	2004	5.65314945422	7.389047111620001	4.41048959742
6	Incidence	95	United Kingdom	2	Female	8	15-19 years	532	Inflammatory bowel disease	3	Rate	2004	5.5819225251199995	7.30254151551	4.374881084909999
6	Incidence	95	United Kingdom	3	Both	8	15-19 years	532	Inflammatory bowel disease	3	Rate	2004	5.6183783189000005	7.351589121529999	4.395392729
6	Incidence	95	United Kingdom	1	Male	8	15-19 years	532	Inflammatory bowel disease	1	Number	2005	113.72666845533	148.10035332720753	88.81318037165838
6	Incidence	95	United Kingdom	2	Female	8	15-19 years	532	Inflammatory bowel disease	1	Number	2005	106.68640974726196	139.76489317184723	83.62478866174638
6	Incidence	95	United Kingdom	3	Both	8	15-19 years	532	Inflammatory bowel disease	1	Number	2005	220.41307820259183	287.42617311402705	172.3275097706765
6	Incidence	95	United Kingdom	1	Male	8	15-19 years	532	Inflammatory bowel disease	2	Percent	2005	1.54132540783e-05	2.0807835148e-05	1.1351668643e-05
6	Incidence	95	United Kingdom	2	Female	8	15-19 years	532	Inflammatory bowel disease	2	Percent	2005	1.23880778003e-05	1.65205953512e-05	9.2303017972e-06
6	Incidence	95	United Kingdom	3	Both	8	15-19 years	532	Inflammatory bowel disease	2	Percent	2005	1.37832046698e-05	1.8382005294e-05	1.02087805164e-05
6	Incidence	95	United Kingdom	1	Male	8	15-19 years	532	Inflammatory bowel disease	3	Rate	2005	5.59498209785	7.28605556467	4.36931953588
6	Incidence	95	United Kingdom	2	Female	8	15-19 years	532	Inflammatory bowel disease	3	Rate	2005	5.5071402135600005	7.214647727429999	4.31670198276
6	Incidence	95	United Kingdom	3	Both	8	15-19 years	532	Inflammatory bowel disease	3	Rate	2005	5.5521168002	7.24014971152	4.34086066915
6	Incidence	95	United Kingdom	1	Male	8	15-19 years	532	Inflammatory bowel disease	1	Number	2006	115.11115322248624	150.03352246638548	89.81203282367184
6	Incidence	95	United Kingdom	2	Female	8	15-19 years	532	Inflammatory bowel disease	1	Number	2006	107.81456476057654	140.94685290591462	84.50313889266576
6	Incidence	95	United Kingdom	3	Both	8	15-19 years	532	Inflammatory bowel disease	1	Number	2006	222.9257179830627	290.96898181147355	174.58425674150055
6	Incidence	95	United Kingdom	1	Male	8	15-19 years	532	Inflammatory bowel disease	2	Percent	2006	1.53642746368e-05	2.07817731988e-05	1.13326528111e-05
6	Incidence	95	United Kingdom	2	Female	8	15-19 years	532	Inflammatory bowel disease	2	Percent	2006	1.23143664339e-05	1.6385571789e-05	9.1774025459e-06
6	Incidence	95	United Kingdom	3	Both	8	15-19 years	532	Inflammatory bowel disease	2	Percent	2006	1.37199961533e-05	1.82807893979e-05	1.0160284259e-05
6	Incidence	95	United Kingdom	1	Male	8	15-19 years	532	Inflammatory bowel disease	3	Rate	2006	5.582861449349999	7.27658741347	4.35586058955
6	Incidence	95	United Kingdom	2	Female	8	15-19 years	532	Inflammatory bowel disease	3	Rate	2006	5.48919082232	7.176063578460001	4.30233016751
6	Incidence	95	United Kingdom	3	Both	8	15-19 years	532	Inflammatory bowel disease	3	Rate	2006	5.53716318751	7.22726273743	4.33642887099
6	Incidence	95	United Kingdom	1	Male	8	15-19 years	532	Inflammatory bowel disease	1	Number	2007	115.80842632078912	151.32614251301098	90.38260443895776
6	Incidence	95	United Kingdom	2	Female	8	15-19 years	532	Inflammatory bowel disease	1	Number	2007	108.2881884039818	141.34036840833895	84.6797119776017
6	Incidence	95	United Kingdom	3	Both	8	15-19 years	532	Inflammatory bowel disease	1	Number	2007	224.0966147247709	292.904124363502	175.6818138688261
6	Incidence	95	United Kingdom	1	Male	8	15-19 years	532	Inflammatory bowel disease	2	Percent	2007	1.53082879374e-05	2.07583787051e-05	1.12665507602e-05
6	Incidence	95	United Kingdom	2	Female	8	15-19 years	532	Inflammatory bowel disease	2	Percent	2007	1.22248663744e-05	1.62517085594e-05	9.1031329344e-06
6	Incidence	95	United Kingdom	3	Both	8	15-19 years	532	Inflammatory bowel disease	2	Percent	2007	1.36444239759e-05	1.82379751579e-05	1.01088558084e-05
6	Incidence	95	United Kingdom	1	Male	8	15-19 years	532	Inflammatory bowel disease	3	Rate	2007	5.569817555819999	7.2780455792500005	4.34696017326
6	Incidence	95	United Kingdom	2	Female	8	15-19 years	532	Inflammatory bowel disease	3	Rate	2007	5.470135673680001	7.13975367727	4.2775626793
6	Incidence	95	United Kingdom	3	Both	8	15-19 years	532	Inflammatory bowel disease	3	Rate	2007	5.52119952489	7.21645043259	4.32837572515
6	Incidence	95	United Kingdom	1	Male	8	15-19 years	532	Inflammatory bowel disease	1	Number	2008	115.67323037876356	151.6694727772844	90.3980109868336
6	Incidence	95	United Kingdom	2	Female	8	15-19 years	532	Inflammatory bowel disease	1	Number	2008	108.05140715742522	141.0462022485975	84.21649166349341
6	Incidence	95	United Kingdom	3	Both	8	15-19 years	532	Inflammatory bowel disease	1	Number	2008	223.72463753618877	292.86292835136	175.28670175236925
6	Incidence	95	United Kingdom	1	Male	8	15-19 years	532	Inflammatory bowel disease	2	Percent	2008	1.52642317644e-05	2.07379122923e-05	1.12350255092e-05
6	Incidence	95	United Kingdom	2	Female	8	15-19 years	532	Inflammatory bowel disease	2	Percent	2008	1.21357912039e-05	1.61259888586e-05	9.0289846402e-06
6	Incidence	95	United Kingdom	3	Both	8	15-19 years	532	Inflammatory bowel disease	2	Percent	2008	1.35734239978e-05	1.82147193998e-05	1.00300740293e-05
6	Incidence	95	United Kingdom	1	Male	8	15-19 years	532	Inflammatory bowel disease	3	Rate	2008	5.55825547787	7.287923706549999	4.34374693359
6	Incidence	95	United Kingdom	2	Female	8	15-19 years	532	Inflammatory bowel disease	3	Rate	2008	5.45151117518	7.116195596190001	4.248969611010001
6	Incidence	95	United Kingdom	3	Both	8	15-19 years	532	Inflammatory bowel disease	3	Rate	2008	5.50618456679	7.20777717658	4.31405741711
6	Incidence	95	United Kingdom	1	Male	8	15-19 years	532	Inflammatory bowel disease	1	Number	2009	115.0731298697699	151.40263219212898	90.09353039031696
6	Incidence	95	United Kingdom	2	Female	8	15-19 years	532	Inflammatory bowel disease	1	Number	2009	107.44955128462716	140.62727218334575	83.47218624389404
6	Incidence	95	United Kingdom	3	Both	8	15-19 years	532	Inflammatory bowel disease	1	Number	2009	222.5226811543969	291.79567891150634	174.23081979577614
6	Incidence	95	United Kingdom	1	Male	8	15-19 years	532	Inflammatory bowel disease	2	Percent	2009	1.52159825549e-05	2.06393787317e-05	1.12350877875e-05
6	Incidence	95	United Kingdom	2	Female	8	15-19 years	532	Inflammatory bowel disease	2	Percent	2009	1.20560657622e-05	1.59998672408e-05	8.96345971e-06
6	Incidence	95	United Kingdom	3	Both	8	15-19 years	532	Inflammatory bowel disease	2	Percent	2009	1.35057639826e-05	1.81860282754e-05	9.969528335e-06
6	Incidence	95	United Kingdom	1	Male	8	15-19 years	532	Inflammatory bowel disease	3	Rate	2009	5.54558708031	7.2963730278300005	4.34177395468
6	Incidence	95	United Kingdom	2	Female	8	15-19 years	532	Inflammatory bowel disease	3	Rate	2009	5.43260721035	7.11005977876	4.22032102908
6	Incidence	95	United Kingdom	3	Both	8	15-19 years	532	Inflammatory bowel disease	3	Rate	2009	5.49045160098	7.199670811660001	4.298914063620001
6	Incidence	95	United Kingdom	1	Male	8	15-19 years	532	Inflammatory bowel disease	1	Number	2010	114.00028722400042	150.49772406560595	89.34285276831798
6	Incidence	95	United Kingdom	2	Female	8	15-19 years	532	Inflammatory bowel disease	1	Number	2010	106.4530798465006	139.72371992764403	82.42877988662744
6	Incidence	95	United Kingdom	3	Both	8	15-19 years	532	Inflammatory bowel disease	1	Number	2010	220.45336707050092	289.5637865890144	172.17306919858748
6	Incidence	95	United Kingdom	1	Male	8	15-19 years	532	Inflammatory bowel disease	2	Percent	2010	1.51800844438e-05	2.05679322168e-05	1.11907074324e-05
6	Incidence	95	United Kingdom	2	Female	8	15-19 years	532	Inflammatory bowel disease	2	Percent	2010	1.19982946199e-05	1.5875369532e-05	8.9008130029e-06
6	Incidence	95	United Kingdom	3	Both	8	15-19 years	532	Inflammatory bowel disease	2	Percent	2010	1.34560337293e-05	1.80646892404e-05	9.9367207984e-06
6	Incidence	95	United Kingdom	1	Male	8	15-19 years	532	Inflammatory bowel disease	3	Rate	2010	5.53181254163	7.30283420985	4.33532165123
6	Incidence	95	United Kingdom	2	Female	8	15-19 years	532	Inflammatory bowel disease	3	Rate	2010	5.41384123819	7.1058727280400005	4.1920471291900006
6	Incidence	95	United Kingdom	3	Both	8	15-19 years	532	Inflammatory bowel disease	3	Rate	2010	5.47421102855	7.19033369767	4.27533372137
6	Incidence	95	United Kingdom	1	Male	8	15-19 years	532	Inflammatory bowel disease	1	Number	2011	112.321764186071	148.07874226402757	87.67558081651748
6	Incidence	95	United Kingdom	2	Female	8	15-19 years	532	Inflammatory bowel disease	1	Number	2011	105.03252205541264	138.1411329626417	81.3890489544242
6	Incidence	95	United Kingdom	3	Both	8	15-19 years	532	Inflammatory bowel disease	1	Number	2011	217.3542862414837	285.3282546018779	169.56595935364766
6	Incidence	95	United Kingdom	1	Male	8	15-19 years	532	Inflammatory bowel disease	2	Percent	2011	1.51399586029e-05	2.04874935987e-05	1.11829267358e-05
6	Incidence	95	United Kingdom	2	Female	8	15-19 years	532	Inflammatory bowel disease	2	Percent	2011	1.19734033957e-05	1.5906324837e-05	8.8828034e-06
6	Incidence	95	United Kingdom	3	Both	8	15-19 years	532	Inflammatory bowel disease	2	Percent	2011	1.34235465214e-05	1.80364015421e-05	9.913572834e-06
6	Incidence	95	United Kingdom	1	Male	8	15-19 years	532	Inflammatory bowel disease	3	Rate	2011	5.50350132202	7.25550884745	4.2958965115
6	Incidence	95	United Kingdom	2	Female	8	15-19 years	532	Inflammatory bowel disease	3	Rate	2011	5.385863086930001	7.08360814584	4.17347185296
6	Incidence	95	United Kingdom	3	Both	8	15-19 years	532	Inflammatory bowel disease	3	Rate	2011	5.44601983496	7.149172721209999	4.24863753065
6	Incidence	95	United Kingdom	1	Male	8	15-19 years	532	Inflammatory bowel disease	1	Number	2012	110.67655438639645	145.60862817820072	86.18617608971778
6	Incidence	95	United Kingdom	2	Female	8	15-19 years	532	Inflammatory bowel disease	1	Number	2012	103.7077612642352	136.76391896906028	80.52323030350519
6	Incidence	95	United Kingdom	3	Both	8	15-19 years	532	Inflammatory bowel disease	1	Number	2012	214.3843156506317	281.82488591684023	166.94278306631622
6	Incidence	95	United Kingdom	1	Male	8	15-19 years	532	Inflammatory bowel disease	2	Percent	2012	1.50871106322e-05	2.04153496359e-05	1.11431908676e-05
6	Incidence	95	United Kingdom	2	Female	8	15-19 years	532	Inflammatory bowel disease	2	Percent	2012	1.19799056007e-05	1.60053994703e-05	8.8949504738e-06
6	Incidence	95	United Kingdom	3	Both	8	15-19 years	532	Inflammatory bowel disease	2	Percent	2012	1.34044050346e-05	1.80272548717e-05	9.9206567483e-06
6	Incidence	95	United Kingdom	1	Male	8	15-19 years	532	Inflammatory bowel disease	3	Rate	2012	5.45728860575	7.17973478539	4.2497061763
6	Incidence	95	United Kingdom	2	Female	8	15-19 years	532	Inflammatory bowel disease	3	Rate	2012	5.3451973852100005	7.04894342673	4.15024444478
6	Incidence	95	United Kingdom	3	Both	8	15-19 years	532	Inflammatory bowel disease	3	Rate	2012	5.40248368364	7.101985717520001	4.20695729947
6	Incidence	95	United Kingdom	1	Male	8	15-19 years	532	Inflammatory bowel disease	1	Number	2013	109.15731699243716	143.34591630661842	84.94501419333139
6	Incidence	95	United Kingdom	2	Female	8	15-19 years	532	Inflammatory bowel disease	1	Number	2013	102.51145860051248	135.2309502647958	79.78424910705579
6	Incidence	95	United Kingdom	3	Both	8	15-19 years	532	Inflammatory bowel disease	1	Number	2013	211.6687755929495	278.7399826016195	164.79995305483192
6	Incidence	95	United Kingdom	1	Male	8	15-19 years	532	Inflammatory bowel disease	2	Percent	2013	1.50498504064e-05	2.0346066357e-05	1.10759794485e-05
6	Incidence	95	United Kingdom	2	Female	8	15-19 years	532	Inflammatory bowel disease	2	Percent	2013	1.2015479176e-05	1.60692267769e-05	8.9401912503e-06
6	Incidence	95	United Kingdom	3	Both	8	15-19 years	532	Inflammatory bowel disease	2	Percent	2013	1.34090057793e-05	1.80409042598e-05	9.915481249e-06
6	Incidence	95	United Kingdom	1	Male	8	15-19 years	532	Inflammatory bowel disease	3	Rate	2013	5.40670772622	7.1001147204	4.2074400250699995
6	Incidence	95	United Kingdom	2	Female	8	15-19 years	532	Inflammatory bowel disease	3	Rate	2013	5.3027180428200005	6.99523360321	4.127083772370001
6	Incidence	95	United Kingdom	3	Both	8	15-19 years	532	Inflammatory bowel disease	3	Rate	2013	5.3558408579600005	7.0529391186	4.169922179069999
6	Incidence	95	United Kingdom	1	Male	8	15-19 years	532	Inflammatory bowel disease	1	Number	2014	107.79528718863516	141.2862024497948	83.72831148418534
6	Incidence	95	United Kingdom	2	Female	8	15-19 years	532	Inflammatory bowel disease	1	Number	2014	101.43985241065712	133.85271621123945	79.09173873056162
6	Incidence	95	United Kingdom	3	Both	8	15-19 years	532	Inflammatory bowel disease	1	Number	2014	209.23513959929224	275.9882877465217	163.06780802002544
6	Incidence	95	United Kingdom	1	Male	8	15-19 years	532	Inflammatory bowel disease	2	Percent	2014	1.5046262939e-05	2.03344513416e-05	1.10726730206e-05
6	Incidence	95	United Kingdom	2	Female	8	15-19 years	532	Inflammatory bowel disease	2	Percent	2014	1.2077139581e-05	1.61577130671e-05	8.9766047787e-06
6	Incidence	95	United Kingdom	3	Both	8	15-19 years	532	Inflammatory bowel disease	2	Percent	2014	1.34431220989e-05	1.8113994515e-05	9.9179480537e-06
6	Incidence	95	United Kingdom	1	Male	8	15-19 years	532	Inflammatory bowel disease	3	Rate	2014	5.36520642218	7.03212228028	4.16734057869
6	Incidence	95	United Kingdom	2	Female	8	15-19 years	532	Inflammatory bowel disease	3	Rate	2014	5.26916738557	6.952813415730001	4.1083223238499995
6	Incidence	95	United Kingdom	3	Both	8	15-19 years	532	Inflammatory bowel disease	3	Rate	2014	5.31821209471	7.014903197920001	4.14475881313
6	Incidence	95	United Kingdom	1	Male	8	15-19 years	532	Inflammatory bowel disease	1	Number	2015	106.6668347343824	139.48258798640353	82.72494149669063
6	Incidence	95	United Kingdom	2	Female	8	15-19 years	532	Inflammatory bowel disease	1	Number	2015	100.4943875286354	132.64599627146768	78.35142494131499
6	Incidence	95	United Kingdom	3	Both	8	15-19 years	532	Inflammatory bowel disease	1	Number	2015	207.1612222630177	273.5387656395685	161.20018253512728
6	Incidence	95	United Kingdom	1	Male	8	15-19 years	532	Inflammatory bowel disease	2	Percent	2015	1.51005203981e-05	2.04718646731e-05	1.11209051182e-05
6	Incidence	95	United Kingdom	2	Female	8	15-19 years	532	Inflammatory bowel disease	2	Percent	2015	1.21587601175e-05	1.62919820397e-05	9.0244250294e-06
6	Incidence	95	United Kingdom	3	Both	8	15-19 years	532	Inflammatory bowel disease	2	Percent	2015	1.35135753879e-05	1.82347188032e-05	9.9653244838e-06
6	Incidence	95	United Kingdom	1	Male	8	15-19 years	532	Inflammatory bowel disease	3	Rate	2015	5.34585518177	6.99049257073	4.14595181589
6	Incidence	95	United Kingdom	2	Female	8	15-19 years	532	Inflammatory bowel disease	3	Rate	2015	5.253984550169999	6.93491479665	4.09632006572
6	Incidence	95	United Kingdom	3	Both	8	15-19 years	532	Inflammatory bowel disease	3	Rate	2015	5.30089064756	6.999375021460001	4.12482862695
6	Incidence	95	United Kingdom	1	Male	8	15-19 years	532	Inflammatory bowel disease	1	Number	2016	105.60336041936904	138.2047627874923	81.9672117163899
6	Incidence	95	United Kingdom	2	Female	8	15-19 years	532	Inflammatory bowel disease	1	Number	2016	99.58051841989574	131.26797241405075	77.62639307233509
6	Incidence	95	United Kingdom	3	Both	8	15-19 years	532	Inflammatory bowel disease	1	Number	2016	205.18387883926488	270.35120112022645	159.66747875510782
6	Incidence	95	United Kingdom	1	Male	8	15-19 years	532	Inflammatory bowel disease	2	Percent	2016	1.52275801367e-05	2.0670683886e-05	1.11864346383e-05
6	Incidence	95	United Kingdom	2	Female	8	15-19 years	532	Inflammatory bowel disease	2	Percent	2016	1.2272121101e-05	1.64962174782e-05	9.0849238555e-06
6	Incidence	95	United Kingdom	3	Both	8	15-19 years	532	Inflammatory bowel disease	2	Percent	2016	1.36332675701e-05	1.84301747261e-05	1.00578253543e-05
6	Incidence	95	United Kingdom	1	Male	8	15-19 years	532	Inflammatory bowel disease	3	Rate	2016	5.34384445218	6.99357247681	4.147784955440001
6	Incidence	95	United Kingdom	2	Female	8	15-19 years	532	Inflammatory bowel disease	3	Rate	2016	5.2538393249999995	6.9256602247600005	4.095546027
6	Incidence	95	United Kingdom	3	Both	8	15-19 years	532	Inflammatory bowel disease	3	Rate	2016	5.29978089787	6.9830151351	4.124118613529999
6	Incidence	95	United Kingdom	1	Male	8	15-19 years	532	Inflammatory bowel disease	1	Number	2017	104.49363020975014	136.8731437567531	81.5867665549201
6	Incidence	95	United Kingdom	2	Female	8	15-19 years	532	Inflammatory bowel disease	1	Number	2017	98.57416383113252	130.04811854713537	76.61770772783862
6	Incidence	95	United Kingdom	3	Both	8	15-19 years	532	Inflammatory bowel disease	1	Number	2017	203.06779404088263	267.07779846248576	158.39598239711555
6	Incidence	95	United Kingdom	1	Male	8	15-19 years	532	Inflammatory bowel disease	2	Percent	2017	1.53910887182e-05	2.08701465953e-05	1.13052912266e-05
6	Incidence	95	United Kingdom	2	Female	8	15-19 years	532	Inflammatory bowel disease	2	Percent	2017	1.24072892828e-05	1.67319021329e-05	9.136932012e-06
6	Incidence	95	United Kingdom	3	Both	8	15-19 years	532	Inflammatory bowel disease	2	Percent	2017	1.37813885752e-05	1.87048003179e-05	1.01525589592e-05
6	Incidence	95	United Kingdom	1	Male	8	15-19 years	532	Inflammatory bowel disease	3	Rate	2017	5.34337484575	6.99913010909	4.17201197127
6	Incidence	95	United Kingdom	2	Female	8	15-19 years	532	Inflammatory bowel disease	3	Rate	2017	5.25671818918	6.93514693573	4.08583428125
6	Incidence	95	United Kingdom	3	Both	8	15-19 years	532	Inflammatory bowel disease	3	Rate	2017	5.30095555069	6.971895986329999	4.134826332559999
6	Incidence	95	United Kingdom	1	Male	8	15-19 years	532	Inflammatory bowel disease	1	Number	2018	103.74039033450362	136.62656864459592	81.31637016263262
6	Incidence	95	United Kingdom	2	Female	8	15-19 years	532	Inflammatory bowel disease	1	Number	2018	97.86659466175192	129.37354859894197	76.07568633448855
6	Incidence	95	United Kingdom	3	Both	8	15-19 years	532	Inflammatory bowel disease	1	Number	2018	201.60698499625548	265.81359024088573	157.7428624905359
6	Incidence	95	United Kingdom	1	Male	8	15-19 years	532	Inflammatory bowel disease	2	Percent	2018	1.55443225272e-05	2.10901512095e-05	1.13612092639e-05
6	Incidence	95	United Kingdom	2	Female	8	15-19 years	532	Inflammatory bowel disease	2	Percent	2018	1.25292317663e-05	1.69575243814e-05	9.1901717891e-06
6	Incidence	95	United Kingdom	3	Both	8	15-19 years	532	Inflammatory bowel disease	2	Percent	2018	1.3917609376e-05	1.89180367553e-05	1.02429135785e-05
6	Incidence	95	United Kingdom	1	Male	8	15-19 years	532	Inflammatory bowel disease	3	Rate	2018	5.34317252756	7.03698266185	4.18821824068
6	Incidence	95	United Kingdom	2	Female	8	15-19 years	532	Inflammatory bowel disease	3	Rate	2018	5.2618474789	6.95583495966	4.09024815595
6	Incidence	95	United Kingdom	3	Both	8	15-19 years	532	Inflammatory bowel disease	3	Rate	2018	5.30338307383	6.992373281629999	4.14951310822
6	Incidence	95	United Kingdom	1	Male	8	15-19 years	532	Inflammatory bowel disease	1	Number	2019	103.65658193857358	136.43228227881883	81.38574669697252
6	Incidence	95	United Kingdom	2	Female	8	15-19 years	532	Inflammatory bowel disease	1	Number	2019	97.71742383956182	129.34368587806827	76.15206130023773
6	Incidence	95	United Kingdom	3	Both	8	15-19 years	532	Inflammatory bowel disease	1	Number	2019	201.3740057781354	265.5289067842916	158.1347496670274
6	Incidence	95	United Kingdom	1	Male	8	15-19 years	532	Inflammatory bowel disease	2	Percent	2019	1.56190093576e-05	2.12028407278e-05	1.1416114704e-05
6	Incidence	95	United Kingdom	2	Female	8	15-19 years	532	Inflammatory bowel disease	2	Percent	2019	1.25894940025e-05	1.70938992828e-05	9.2582973286e-06
6	Incidence	95	United Kingdom	3	Both	8	15-19 years	532	Inflammatory bowel disease	2	Percent	2019	1.39850322209e-05	1.90065755785e-05	1.02929816115e-05
6	Incidence	95	United Kingdom	1	Male	8	15-19 years	532	Inflammatory bowel disease	3	Rate	2019	5.34169925906	7.03071823835	4.19402390759
6	Incidence	95	United Kingdom	2	Female	8	15-19 years	532	Inflammatory bowel disease	3	Rate	2019	5.26453263129	6.96839957708	4.102697307220001
6	Incidence	95	United Kingdom	3	Both	8	15-19 years	532	Inflammatory bowel disease	3	Rate	2019	5.30397335696	6.9937440120200005	4.16509815059
6	Incidence	95	United Kingdom	1	Male	8	15-19 years	532	Inflammatory bowel disease	1	Number	2020	104.34811176048989	137.68613705881427	80.95465668667484
6	Incidence	95	United Kingdom	2	Female	8	15-19 years	532	Inflammatory bowel disease	1	Number	2020	98.5053818632593	130.1164902636723	76.66618938433584
6	Incidence	95	United Kingdom	3	Both	8	15-19 years	532	Inflammatory bowel disease	1	Number	2020	202.8534936237491	268.3327174176478	158.0598659579087
6	Incidence	95	United Kingdom	1	Male	8	15-19 years	532	Inflammatory bowel disease	2	Percent	2020	1.47971698945e-05	2.00919574416e-05	1.08772537995e-05
6	Incidence	95	United Kingdom	2	Female	8	15-19 years	532	Inflammatory bowel disease	2	Percent	2020	1.19453305984e-05	1.60667143988e-05	8.8466713319e-06
6	Incidence	95	United Kingdom	3	Both	8	15-19 years	532	Inflammatory bowel disease	2	Percent	2020	1.32592357572e-05	1.78753123e-05	9.7926381657e-06
6	Incidence	95	United Kingdom	1	Male	8	15-19 years	532	Inflammatory bowel disease	3	Rate	2020	5.34131819409	7.047808115920001	4.14386588661
6	Incidence	95	United Kingdom	2	Female	8	15-19 years	532	Inflammatory bowel disease	3	Rate	2020	5.27488189367	6.967630657100001	4.10541116222
6	Incidence	95	United Kingdom	3	Both	8	15-19 years	532	Inflammatory bowel disease	3	Rate	2020	5.308849072	7.02249624792	4.1365616027700005
6	Incidence	95	United Kingdom	1	Male	8	15-19 years	532	Inflammatory bowel disease	1	Number	2021	105.80726273574618	139.23873022757724	82.38969835156196
6	Incidence	95	United Kingdom	2	Female	8	15-19 years	532	Inflammatory bowel disease	1	Number	2021	99.79085341178614	132.0548717387158	77.74999959196221
6	Incidence	95	United Kingdom	3	Both	8	15-19 years	532	Inflammatory bowel disease	1	Number	2021	205.59811614753235	272.1778595384564	160.40442983900638
6	Incidence	95	United Kingdom	1	Male	8	15-19 years	532	Inflammatory bowel disease	2	Percent	2021	1.45919368197e-05	1.95593117468e-05	1.0726268741e-05
6	Incidence	95	United Kingdom	2	Female	8	15-19 years	532	Inflammatory bowel disease	2	Percent	2021	1.17685061285e-05	1.56752687157e-05	8.7056354781e-06
6	Incidence	95	United Kingdom	3	Both	8	15-19 years	532	Inflammatory bowel disease	2	Percent	2021	1.30692466485e-05	1.73383150069e-05	9.6295237533e-06
6	Incidence	95	United Kingdom	1	Male	8	15-19 years	532	Inflammatory bowel disease	3	Rate	2021	5.34438423557	7.0330264253	4.1615499131
6	Incidence	95	United Kingdom	2	Female	8	15-19 years	532	Inflammatory bowel disease	3	Rate	2021	5.27475301543	6.98016711043	4.10971577831
6	Incidence	95	United Kingdom	3	Both	8	15-19 years	532	Inflammatory bowel disease	3	Rate	2021	5.3103592939999995	7.03003633061	4.14305914255
6	Incidence	83	Iceland	1	Male	1	<5 years	532	Inflammatory bowel disease	1	Number	1990	0.0068663567190305	0.0086122859795771	0.0050055652331451
6	Incidence	83	Iceland	2	Female	1	<5 years	532	Inflammatory bowel disease	1	Number	1990	0.0063266671970273	0.0080801477764238	0.0045991928154526
6	Incidence	83	Iceland	3	Both	1	<5 years	532	Inflammatory bowel disease	1	Number	1990	0.0131930239160578	0.0167653087012234	0.009626372302654
6	Incidence	83	Iceland	1	Male	1	<5 years	532	Inflammatory bowel disease	2	Percent	1990	9.7146462e-08	1.269482278e-07	6.99980533e-08
6	Incidence	83	Iceland	2	Female	1	<5 years	532	Inflammatory bowel disease	2	Percent	1990	9.05835116e-08	1.222076223e-07	6.40083481e-08
6	Incidence	83	Iceland	3	Both	1	<5 years	532	Inflammatory bowel disease	2	Percent	1990	9.38599064e-08	1.226910695e-07	6.77956226e-08
6	Incidence	83	Iceland	1	Male	1	<5 years	532	Inflammatory bowel disease	3	Rate	1990	0.06357422819	0.07973943919	0.04634553073
6	Incidence	83	Iceland	2	Female	1	<5 years	532	Inflammatory bowel disease	3	Rate	1990	0.06126820688	0.07824912394	0.04453913698
6	Incidence	83	Iceland	3	Both	1	<5 years	532	Inflammatory bowel disease	3	Rate	1990	0.06244710574	0.07935595447	0.04556492074
6	Incidence	83	Iceland	1	Male	1	<5 years	532	Inflammatory bowel disease	1	Number	1991	0.0074034915803483	0.0092724745813099	0.0054563755301865
6	Incidence	83	Iceland	2	Female	1	<5 years	532	Inflammatory bowel disease	1	Number	1991	0.0066326265853205	0.008395724446783	0.0048822773863328
6	Incidence	83	Iceland	3	Both	1	<5 years	532	Inflammatory bowel disease	1	Number	1991	0.0140361181656688	0.0176205441334213	0.0103415848599073
6	Incidence	83	Iceland	1	Male	1	<5 years	532	Inflammatory bowel disease	2	Percent	1991	1.001984229e-07	1.298917832e-07	7.25773232e-08
6	Incidence	83	Iceland	2	Female	1	<5 years	532	Inflammatory bowel disease	2	Percent	1991	9.25665776e-08	1.243430638e-07	6.55562482e-08
6	Incidence	83	Iceland	3	Both	1	<5 years	532	Inflammatory bowel disease	2	Percent	1991	9.64239511e-08	1.258519615e-07	7.06170328e-08
6	Incidence	83	Iceland	1	Male	1	<5 years	532	Inflammatory bowel disease	3	Rate	1991	0.06586441729999999	0.08249163636	0.04854209544
6	Incidence	83	Iceland	2	Female	1	<5 years	532	Inflammatory bowel disease	3	Rate	1991	0.06267138655	0.07933081795	0.046132416679999996
6	Incidence	83	Iceland	3	Both	1	<5 years	532	Inflammatory bowel disease	3	Rate	1991	0.06431598837	0.08074046529	0.04738698006
6	Incidence	83	Iceland	1	Male	1	<5 years	532	Inflammatory bowel disease	1	Number	1992	0.0078197096488428	0.0098037420321141	0.0058153445140728
6	Incidence	83	Iceland	2	Female	1	<5 years	532	Inflammatory bowel disease	1	Number	1992	0.0070549831323704	0.0088856070803801	0.0052472130810618
6	Incidence	83	Iceland	3	Both	1	<5 years	532	Inflammatory bowel disease	1	Number	1992	0.0148746927812132	0.0186181420585232	0.0110338448428765
6	Incidence	83	Iceland	1	Male	1	<5 years	532	Inflammatory bowel disease	2	Percent	1992	1.019662581e-07	1.323559717e-07	7.44976439e-08
6	Incidence	83	Iceland	2	Female	1	<5 years	532	Inflammatory bowel disease	2	Percent	1992	9.55312499e-08	1.272056546e-07	6.88015992e-08
6	Incidence	83	Iceland	3	Both	1	<5 years	532	Inflammatory bowel disease	2	Percent	1992	9.87950487e-08	1.292885881e-07	7.26731591e-08
6	Incidence	83	Iceland	1	Male	1	<5 years	532	Inflammatory bowel disease	3	Rate	1992	0.06731288997	0.08439165114000001	0.05005910232
6	Incidence	83	Iceland	2	Female	1	<5 years	532	Inflammatory bowel disease	3	Rate	1992	0.06470462767	0.08149415624999999	0.04812470311000001
6	Incidence	83	Iceland	3	Both	1	<5 years	532	Inflammatory bowel disease	3	Rate	1992	0.06605008216	0.08267261924	0.04899505281
6	Incidence	83	Iceland	1	Male	1	<5 years	532	Inflammatory bowel disease	1	Number	1993	0.0080503115792557	0.0100849227203513	0.0060361240629415
6	Incidence	83	Iceland	2	Female	1	<5 years	532	Inflammatory bowel disease	1	Number	1993	0.0074635241150021	0.0093967253420898	0.0055342211546292
6	Incidence	83	Iceland	3	Both	1	<5 years	532	Inflammatory bowel disease	1	Number	1993	0.0155138356942579	0.0194624279580404	0.0115515610190365
6	Incidence	83	Iceland	1	Male	1	<5 years	532	Inflammatory bowel disease	2	Percent	1993	1.031076716e-07	1.351399499e-07	7.54157397e-08
6	Incidence	83	Iceland	2	Female	1	<5 years	532	Inflammatory bowel disease	2	Percent	1993	9.86919924e-08	1.304882817e-07	7.22976741e-08
6	Incidence	83	Iceland	3	Both	1	<5 years	532	Inflammatory bowel disease	2	Percent	1993	1.009190166e-07	1.324873073e-07	7.43942793e-08
6	Incidence	83	Iceland	1	Male	1	<5 years	532	Inflammatory bowel disease	3	Rate	1993	0.06836363438	0.08564165037	0.051259056799999994
6	Incidence	83	Iceland	2	Female	1	<5 years	532	Inflammatory bowel disease	3	Rate	1993	0.0668970106	0.08422466721	0.04960429491
6	Incidence	83	Iceland	3	Both	1	<5 years	532	Inflammatory bowel disease	3	Rate	1993	0.06765011576	0.08486847034	0.05037209724
6	Incidence	83	Iceland	1	Male	1	<5 years	532	Inflammatory bowel disease	1	Number	1994	0.0080088132387094	0.010129375393621	0.0060333979620112
6	Incidence	83	Iceland	2	Female	1	<5 years	532	Inflammatory bowel disease	1	Number	1994	0.0075196615632396	0.0095316176986008	0.005622093660221
6	Incidence	83	Iceland	3	Both	1	<5 years	532	Inflammatory bowel disease	1	Number	1994	0.0155284748019491	0.019526901763639	0.0115823078916384
6	Incidence	83	Iceland	1	Male	1	<5 years	532	Inflammatory bowel disease	2	Percent	1994	1.026445646e-07	1.35711745e-07	7.52803569e-08
6	Incidence	83	Iceland	2	Female	1	<5 years	532	Inflammatory bowel disease	2	Percent	1994	9.90532656e-08	1.314573096e-07	7.28787067e-08
6	Incidence	83	Iceland	3	Both	1	<5 years	532	Inflammatory bowel disease	2	Percent	1994	1.008514786e-07	1.327643887e-07	7.42471785e-08
6	Incidence	83	Iceland	1	Male	1	<5 years	532	Inflammatory bowel disease	3	Rate	1994	0.06838849546	0.08649630382	0.051520118760000004
6	Incidence	83	Iceland	2	Female	1	<5 years	532	Inflammatory bowel disease	3	Rate	1994	0.06729682299	0.08530272055999999	0.05031463699
6	Incidence	83	Iceland	3	Both	1	<5 years	532	Inflammatory bowel disease	3	Rate	1994	0.06785546489	0.08532756847	0.05061172436
6	Incidence	83	Iceland	1	Male	1	<5 years	532	Inflammatory bowel disease	1	Number	1995	0.0080291681905391	0.0101822882196279	0.0060730875198754
6	Incidence	83	Iceland	2	Female	1	<5 years	532	Inflammatory bowel disease	1	Number	1995	0.0074830458650088	0.009503794567278	0.0055389199715654
6	Incidence	83	Iceland	3	Both	1	<5 years	532	Inflammatory bowel disease	1	Number	1995	0.015512214055548	0.0195863874789913	0.0116122826968079
6	Incidence	83	Iceland	1	Male	1	<5 years	532	Inflammatory bowel disease	2	Percent	1995	1.01755014e-07	1.351652402e-07	7.43114321e-08
6	Incidence	83	Iceland	2	Female	1	<5 years	532	Inflammatory bowel disease	2	Percent	1995	9.77266893e-08	1.301681241e-07	7.21585106e-08
6	Incidence	83	Iceland	3	Both	1	<5 years	532	Inflammatory bowel disease	2	Percent	1995	9.97393096e-08	1.311076842e-07	7.32719725e-08
6	Incidence	83	Iceland	1	Male	1	<5 years	532	Inflammatory bowel disease	3	Rate	1995	0.06875605857	0.08719383984	0.05200558156000001
6	Incidence	83	Iceland	2	Female	1	<5 years	532	Inflammatory bowel disease	3	Rate	1995	0.06743722714	0.08564821925	0.04991675996
6	Incidence	83	Iceland	3	Both	1	<5 years	532	Inflammatory bowel disease	3	Rate	1995	0.06811347849	0.08600300237	0.050989044170000004
6	Incidence	83	Iceland	1	Male	1	<5 years	532	Inflammatory bowel disease	1	Number	1996	0.0077933741724028	0.0098697360278272	0.0059068039813393
6	Incidence	83	Iceland	2	Female	1	<5 years	532	Inflammatory bowel disease	1	Number	1996	0.0072963946495678	0.0092619668400468	0.0054177225235925
6	Incidence	83	Iceland	3	Both	1	<5 years	532	Inflammatory bowel disease	1	Number	1996	0.0150897688219707	0.0191109248899956	0.0112805711157665
6	Incidence	83	Iceland	1	Male	1	<5 years	532	Inflammatory bowel disease	2	Percent	1996	1.010647345e-07	1.338648448e-07	7.38648515e-08
6	Incidence	83	Iceland	2	Female	1	<5 years	532	Inflammatory bowel disease	2	Percent	1996	9.80619763e-08	1.308826762e-07	7.2898152e-08
6	Incidence	83	Iceland	3	Both	1	<5 years	532	Inflammatory bowel disease	2	Percent	1996	9.95677269e-08	1.305161667e-07	7.32471878e-08
6	Incidence	83	Iceland	1	Male	1	<5 years	532	Inflammatory bowel disease	3	Rate	1996	0.06789934599	0.08598953502000001	0.05146270644
6	Incidence	83	Iceland	2	Female	1	<5 years	532	Inflammatory bowel disease	3	Rate	1996	0.06706112013	0.08512668253	0.04979425572
6	Incidence	83	Iceland	3	Both	1	<5 years	532	Inflammatory bowel disease	3	Rate	1996	0.06749143571	0.08547670768	0.05045418185
6	Incidence	83	Iceland	1	Male	1	<5 years	532	Inflammatory bowel disease	1	Number	1997	0.0075341397973471	0.0096379110038482	0.0056535711255482
6	Incidence	83	Iceland	2	Female	1	<5 years	532	Inflammatory bowel disease	1	Number	1997	0.0070738960196396	0.0090014761482496	0.0052867333731828
6	Incidence	83	Iceland	3	Both	1	<5 years	532	Inflammatory bowel disease	1	Number	1997	0.0146080358169867	0.0185916159613272	0.0108966367698838
6	Incidence	83	Iceland	1	Male	1	<5 years	532	Inflammatory bowel disease	2	Percent	1997	9.8555428e-08	1.314499962e-07	7.20309761e-08
6	Incidence	83	Iceland	2	Female	1	<5 years	532	Inflammatory bowel disease	2	Percent	1997	9.56459357e-08	1.260146958e-07	7.02952944e-08
6	Incidence	83	Iceland	3	Both	1	<5 years	532	Inflammatory bowel disease	2	Percent	1997	9.71077486e-08	1.278125256e-07	7.16450718e-08
6	Incidence	83	Iceland	1	Male	1	<5 years	532	Inflammatory bowel disease	3	Rate	1997	0.06651040281	0.08508222045	0.049908988019999996
6	Incidence	83	Iceland	2	Female	1	<5 years	532	Inflammatory bowel disease	3	Rate	1997	0.06568513865	0.08358381396	0.04909031935
6	Incidence	83	Iceland	3	Both	1	<5 years	532	Inflammatory bowel disease	3	Rate	1997	0.06610819729	0.0841357614	0.04931238001
6	Incidence	83	Iceland	1	Male	1	<5 years	532	Inflammatory bowel disease	1	Number	1998	0.0072039558109199	0.0092506759645873	0.0053983077525941
6	Incidence	83	Iceland	2	Female	1	<5 years	532	Inflammatory bowel disease	1	Number	1998	0.0067581534089967	0.0085943674786848	0.0050035474207443
6	Incidence	83	Iceland	3	Both	1	<5 years	532	Inflammatory bowel disease	1	Number	1998	0.0139621092199166	0.0177833450280231	0.0104474656150539
6	Incidence	83	Iceland	1	Male	1	<5 years	532	Inflammatory bowel disease	2	Percent	1998	9.52496998e-08	1.271740638e-07	6.98642357e-08
6	Incidence	83	Iceland	2	Female	1	<5 years	532	Inflammatory bowel disease	2	Percent	1998	9.20312424e-08	1.218898654e-07	6.70223166e-08
6	Incidence	83	Iceland	3	Both	1	<5 years	532	Inflammatory bowel disease	2	Percent	1998	9.36478543e-08	1.237322344e-07	6.89296348e-08
6	Incidence	83	Iceland	1	Male	1	<5 years	532	Inflammatory bowel disease	3	Rate	1998	0.0645785158	0.08292595619	0.048392121169999996
6	Incidence	83	Iceland	2	Female	1	<5 years	532	Inflammatory bowel disease	3	Rate	1998	0.06349993207	0.08075308713	0.04701357044
6	Incidence	83	Iceland	3	Both	1	<5 years	532	Inflammatory bowel disease	3	Rate	1998	0.06405190511	0.08158202392	0.04792829405
6	Incidence	83	Iceland	1	Male	1	<5 years	532	Inflammatory bowel disease	1	Number	1999	0.0069713596946125	0.0089867180625214	0.0052085533310081
6	Incidence	83	Iceland	2	Female	1	<5 years	532	Inflammatory bowel disease	1	Number	1999	0.0064173133321341	0.0081745138379743	0.0047137266007047
6	Incidence	83	Iceland	3	Both	1	<5 years	532	Inflammatory bowel disease	1	Number	1999	0.0133886730267467	0.0171020453106527	0.0099460691372582
6	Incidence	83	Iceland	1	Male	1	<5 years	532	Inflammatory bowel disease	2	Percent	1999	9.27315455e-08	1.251746564e-07	6.74365372e-08
6	Incidence	83	Iceland	2	Female	1	<5 years	532	Inflammatory bowel disease	2	Percent	1999	8.84953853e-08	1.181027652e-07	6.38297178e-08
6	Incidence	83	Iceland	3	Both	1	<5 years	532	Inflammatory bowel disease	2	Percent	1999	9.0631346e-08	1.198061832e-07	6.65678079e-08
6	Incidence	83	Iceland	1	Male	1	<5 years	532	Inflammatory bowel disease	3	Rate	1999	0.06316837633	0.08142979467	0.0471953638
6	Incidence	83	Iceland	2	Female	1	<5 years	532	Inflammatory bowel disease	3	Rate	1999	0.061373418140000004	0.07817880006	0.04508078361
6	Incidence	83	Iceland	3	Both	1	<5 years	532	Inflammatory bowel disease	3	Rate	1999	0.062295116	0.07957277724999999	0.04627729196
6	Incidence	83	Iceland	1	Male	1	<5 years	532	Inflammatory bowel disease	1	Number	2000	0.0067943058784239	0.0088130852088027	0.0050532988257357
6	Incidence	83	Iceland	2	Female	1	<5 years	532	Inflammatory bowel disease	1	Number	2000	0.0062377876381488	0.0080825304695794	0.0045674146067476
6	Incidence	83	Iceland	3	Both	1	<5 years	532	Inflammatory bowel disease	1	Number	2000	0.0130320935165727	0.0166852315251778	0.0096066700777052
6	Incidence	83	Iceland	1	Male	1	<5 years	532	Inflammatory bowel disease	2	Percent	2000	9.10925187e-08	1.232616544e-07	6.58872369e-08
6	Incidence	83	Iceland	2	Female	1	<5 years	532	Inflammatory bowel disease	2	Percent	2000	8.62574083e-08	1.149042334e-07	6.10484946e-08
6	Incidence	83	Iceland	3	Both	1	<5 years	532	Inflammatory bowel disease	2	Percent	2000	8.86836217e-08	1.181533594e-07	6.4483549e-08
6	Incidence	83	Iceland	1	Male	1	<5 years	532	Inflammatory bowel disease	3	Rate	2000	0.062294965460000004	0.08080455142	0.04633219073
6	Incidence	83	Iceland	2	Female	1	<5 years	532	Inflammatory bowel disease	3	Rate	2000	0.060044464070000005	0.0778018167	0.04396558174
6	Incidence	83	Iceland	3	Both	1	<5 years	532	Inflammatory bowel disease	3	Rate	2000	0.061197088999999996	0.07835177037	0.04511172691
6	Incidence	83	Iceland	1	Male	1	<5 years	532	Inflammatory bowel disease	1	Number	2001	0.0067095642080264	0.0085941050215207	0.004982259771957
6	Incidence	83	Iceland	2	Female	1	<5 years	532	Inflammatory bowel disease	1	Number	2001	0.0062093110250269	0.0079919026902466	0.00455250561994
6	Incidence	83	Iceland	3	Both	1	<5 years	532	Inflammatory bowel disease	1	Number	2001	0.0129188752330533	0.0163903319148927	0.0095596258267332
6	Incidence	83	Iceland	1	Male	1	<5 years	532	Inflammatory bowel disease	2	Percent	2001	9.01577911e-08	1.215718398e-07	6.53736931e-08
6	Incidence	83	Iceland	2	Female	1	<5 years	532	Inflammatory bowel disease	2	Percent	2001	8.54308864e-08	1.126475917e-07	6.10892473e-08
6	Incidence	83	Iceland	3	Both	1	<5 years	532	Inflammatory bowel disease	2	Percent	2001	8.78038066e-08	1.165274476e-07	6.47545629e-08
6	Incidence	83	Iceland	1	Male	1	<5 years	532	Inflammatory bowel disease	3	Rate	2001	0.061925187359999995	0.07931835021	0.04598322041
6	Incidence	83	Iceland	2	Female	1	<5 years	532	Inflammatory bowel disease	3	Rate	2001	0.05969286378	0.07682970892	0.04376525781
6	Incidence	83	Iceland	3	Both	1	<5 years	532	Inflammatory bowel disease	3	Rate	2001	0.06083177512	0.07717800251	0.04501390392
6	Incidence	83	Iceland	1	Male	1	<5 years	532	Inflammatory bowel disease	1	Number	2002	0.0065354984758507	0.0082682039225784	0.0048087546919182
6	Incidence	83	Iceland	2	Female	1	<5 years	532	Inflammatory bowel disease	1	Number	2002	0.0061566128908568	0.0078957764812419	0.0045479186901513
6	Incidence	83	Iceland	3	Both	1	<5 years	532	Inflammatory bowel disease	1	Number	2002	0.0126921113667075	0.0160734315317158	0.0093834985631734
6	Incidence	83	Iceland	1	Male	1	<5 years	532	Inflammatory bowel disease	2	Percent	2002	8.83461975e-08	1.183482247e-07	6.46998305e-08
6	Incidence	83	Iceland	2	Female	1	<5 years	532	Inflammatory bowel disease	2	Percent	2002	8.48153645e-08	1.126771212e-07	6.12828327e-08
6	Incidence	83	Iceland	3	Both	1	<5 years	532	Inflammatory bowel disease	2	Percent	2002	8.65844607e-08	1.143625119e-07	6.40885247e-08
6	Incidence	83	Iceland	1	Male	1	<5 years	532	Inflammatory bowel disease	3	Rate	2002	0.06095501313	0.07711553763000001	0.04485009161
6	Incidence	83	Iceland	2	Female	1	<5 years	532	Inflammatory bowel disease	3	Rate	2002	0.05946183546	0.07625903566	0.04392473551
6	Incidence	83	Iceland	3	Both	1	<5 years	532	Inflammatory bowel disease	3	Rate	2002	0.06022145857	0.07626512746	0.04452277117
6	Incidence	83	Iceland	1	Male	1	<5 years	532	Inflammatory bowel disease	1	Number	2003	0.0064855696078437	0.0082068389924886	0.0047365729448507
6	Incidence	83	Iceland	2	Female	1	<5 years	532	Inflammatory bowel disease	1	Number	2003	0.0061869571627931	0.0078733078820045	0.0045143668473476
6	Incidence	83	Iceland	3	Both	1	<5 years	532	Inflammatory bowel disease	1	Number	2003	0.0126725267706369	0.016056064299267	0.0093620989729244
6	Incidence	83	Iceland	1	Male	1	<5 years	532	Inflammatory bowel disease	2	Percent	2003	8.78804481e-08	1.173836343e-07	6.43927577e-08
6	Incidence	83	Iceland	2	Female	1	<5 years	532	Inflammatory bowel disease	2	Percent	2003	8.49757291e-08	1.132062618e-07	6.13464058e-08
6	Incidence	83	Iceland	3	Both	1	<5 years	532	Inflammatory bowel disease	2	Percent	2003	8.64254845e-08	1.139380979e-07	6.30231739e-08
6	Incidence	83	Iceland	1	Male	1	<5 years	532	Inflammatory bowel disease	3	Rate	2003	0.06084387056	0.0769918264	0.0444357934
6	Incidence	83	Iceland	2	Female	1	<5 years	532	Inflammatory bowel disease	3	Rate	2003	0.05974024889000001	0.07602337629	0.04358998971
6	Incidence	83	Iceland	3	Both	1	<5 years	532	Inflammatory bowel disease	3	Rate	2003	0.06030001385	0.0763999885	0.044547919129999995
6	Incidence	83	Iceland	1	Male	1	<5 years	532	Inflammatory bowel disease	1	Number	2004	0.0064352381841343	0.0082703862232093	0.0046815018501586
6	Incidence	83	Iceland	2	Female	1	<5 years	532	Inflammatory bowel disease	1	Number	2004	0.0061394248195085	0.0078164754484599	0.0044567551729522
6	Incidence	83	Iceland	3	Both	1	<5 years	532	Inflammatory bowel disease	1	Number	2004	0.0125746630036428	0.0159648871524528	0.0092354286135058
6	Incidence	83	Iceland	1	Male	1	<5 years	532	Inflammatory bowel disease	2	Percent	2004	8.70854751e-08	1.17671167e-07	6.22899161e-08
6	Incidence	83	Iceland	2	Female	1	<5 years	532	Inflammatory bowel disease	2	Percent	2004	8.40907619e-08	1.113739952e-07	6.07190529e-08
6	Incidence	83	Iceland	3	Both	1	<5 years	532	Inflammatory bowel disease	2	Percent	2004	8.55810288e-08	1.13023254e-07	6.29222795e-08
6	Incidence	83	Iceland	1	Male	1	<5 years	532	Inflammatory bowel disease	3	Rate	2004	0.060509959030000005	0.07776568905	0.04401973588
6	Incidence	83	Iceland	2	Female	1	<5 years	532	Inflammatory bowel disease	3	Rate	2004	0.059328905220000006	0.07553524063	0.04306826992
6	Incidence	83	Iceland	3	Both	1	<5 years	532	Inflammatory bowel disease	3	Rate	2004	0.05992750603	0.07608441442	0.0440136013
6	Incidence	83	Iceland	1	Male	1	<5 years	532	Inflammatory bowel disease	1	Number	2005	0.0064555064924275	0.0083082367130185	0.0046530339045369
6	Incidence	83	Iceland	2	Female	1	<5 years	532	Inflammatory bowel disease	1	Number	2005	0.0060734355433012	0.0077754213419233	0.0043170632661154
6	Incidence	83	Iceland	3	Both	1	<5 years	532	Inflammatory bowel disease	1	Number	2005	0.0125289420357288	0.0161332370886223	0.0091659298712496
6	Incidence	83	Iceland	1	Male	1	<5 years	532	Inflammatory bowel disease	2	Percent	2005	8.62125401e-08	1.166531183e-07	6.11948042e-08
6	Incidence	83	Iceland	2	Female	1	<5 years	532	Inflammatory bowel disease	2	Percent	2005	8.27715181e-08	1.095239967e-07	5.95295886e-08
6	Incidence	83	Iceland	3	Both	1	<5 years	532	Inflammatory bowel disease	2	Percent	2005	8.44855559e-08	1.122385424e-07	6.17821751e-08
6	Incidence	83	Iceland	1	Male	1	<5 years	532	Inflammatory bowel disease	3	Rate	2005	0.06008723797	0.07733227394	0.043309995250000004
6	Incidence	83	Iceland	2	Female	1	<5 years	532	Inflammatory bowel disease	3	Rate	2005	0.05861983863	0.07504713619	0.041667611390000005
6	Incidence	83	Iceland	3	Both	1	<5 years	532	Inflammatory bowel disease	3	Rate	2005	0.059366847900000005	0.07644535586	0.04343162918
6	Incidence	83	Iceland	1	Male	1	<5 years	532	Inflammatory bowel disease	1	Number	2006	0.0064168208298339	0.0082427293056731	0.0046984845192094
6	Incidence	83	Iceland	2	Female	1	<5 years	532	Inflammatory bowel disease	1	Number	2006	0.0060280274958009	0.0076773599852046	0.0043746466969213
6	Incidence	83	Iceland	3	Both	1	<5 years	532	Inflammatory bowel disease	1	Number	2006	0.0124448483256349	0.015981588652006	0.0091427777779409
6	Incidence	83	Iceland	1	Male	1	<5 years	532	Inflammatory bowel disease	2	Percent	2006	8.4818152e-08	1.138141633e-07	6.03420864e-08
6	Incidence	83	Iceland	2	Female	1	<5 years	532	Inflammatory bowel disease	2	Percent	2006	8.13809299e-08	1.079616709e-07	5.96465127e-08
6	Incidence	83	Iceland	3	Both	1	<5 years	532	Inflammatory bowel disease	2	Percent	2006	8.31027172e-08	1.098593551e-07	6.0775367e-08
6	Incidence	83	Iceland	1	Male	1	<5 years	532	Inflammatory bowel disease	3	Rate	2006	0.059350566060000005	0.07623878914	0.04345730125
6	Incidence	83	Iceland	2	Female	1	<5 years	532	Inflammatory bowel disease	3	Rate	2006	0.05799305086	0.07386056688999999	0.042086587780000004
6	Incidence	83	Iceland	3	Both	1	<5 years	532	Inflammatory bowel disease	3	Rate	2006	0.05868516621	0.07536308694	0.0431138588
6	Incidence	83	Iceland	1	Male	1	<5 years	532	Inflammatory bowel disease	1	Number	2007	0.0065020699122971	0.0083117550320158	0.0047983062637582
6	Incidence	83	Iceland	2	Female	1	<5 years	532	Inflammatory bowel disease	1	Number	2007	0.0061363014596317	0.0078597007294209	0.0044929476037051
6	Incidence	83	Iceland	3	Both	1	<5 years	532	Inflammatory bowel disease	1	Number	2007	0.0126383713719288	0.0161062608314325	0.0093613206333673
6	Incidence	83	Iceland	1	Male	1	<5 years	532	Inflammatory bowel disease	2	Percent	2007	8.41769061e-08	1.130951885e-07	6.02980994e-08
6	Incidence	83	Iceland	2	Female	1	<5 years	532	Inflammatory bowel disease	2	Percent	2007	8.07692525e-08	1.073863523e-07	5.94054403e-08
6	Incidence	83	Iceland	3	Both	1	<5 years	532	Inflammatory bowel disease	2	Percent	2007	8.24770107e-08	1.08964179e-07	6.01114848e-08
6	Incidence	83	Iceland	1	Male	1	<5 years	532	Inflammatory bowel disease	3	Rate	2007	0.05905095715000001	0.07548628311	0.04357759627
6	Incidence	83	Iceland	2	Female	1	<5 years	532	Inflammatory bowel disease	3	Rate	2007	0.057945106399999995	0.07421916899	0.0424269128
6	Incidence	83	Iceland	3	Both	1	<5 years	532	Inflammatory bowel disease	3	Rate	2007	0.05850881072	0.07456325966999999	0.04333784164
6	Incidence	83	Iceland	1	Male	1	<5 years	532	Inflammatory bowel disease	1	Number	2008	0.0066843335695557	0.008494538199149	0.004951401262969
6	Incidence	83	Iceland	2	Female	1	<5 years	532	Inflammatory bowel disease	1	Number	2008	0.006267027169638	0.0080399263221503	0.004620902526194
6	Incidence	83	Iceland	3	Both	1	<5 years	532	Inflammatory bowel disease	1	Number	2008	0.0129513607391938	0.016484540343283	0.009619621711466
6	Incidence	83	Iceland	1	Male	1	<5 years	532	Inflammatory bowel disease	2	Percent	2008	8.39924563e-08	1.122973107e-07	5.98653084e-08
6	Incidence	83	Iceland	2	Female	1	<5 years	532	Inflammatory bowel disease	2	Percent	2008	8.00637886e-08	1.062899594e-07	5.83059789e-08
6	Incidence	83	Iceland	3	Both	1	<5 years	532	Inflammatory bowel disease	2	Percent	2008	8.20350313e-08	1.089155671e-07	5.90651523e-08
6	Incidence	83	Iceland	1	Male	1	<5 years	532	Inflammatory bowel disease	3	Rate	2008	0.05901718718	0.07499981048	0.04371681516
6	Incidence	83	Iceland	2	Female	1	<5 years	532	Inflammatory bowel disease	3	Rate	2008	0.057824062679999996	0.0741820948	0.04263574261
6	Incidence	83	Iceland	3	Both	1	<5 years	532	Inflammatory bowel disease	3	Rate	2008	0.05843375932	0.0743747072	0.043401668069999996
6	Incidence	83	Iceland	1	Male	1	<5 years	532	Inflammatory bowel disease	1	Number	2009	0.0068595744854836	0.0087307107488554	0.0050486572714947
6	Incidence	83	Iceland	2	Female	1	<5 years	532	Inflammatory bowel disease	1	Number	2009	0.0063789810073757	0.0082457898151684	0.0047349961838734
6	Incidence	83	Iceland	3	Both	1	<5 years	532	Inflammatory bowel disease	1	Number	2009	0.0132385554928594	0.0168994071987421	0.0098219155267892
6	Incidence	83	Iceland	1	Male	1	<5 years	532	Inflammatory bowel disease	2	Percent	2009	8.3895665e-08	1.11509738e-07	5.93269829e-08
6	Incidence	83	Iceland	2	Female	1	<5 years	532	Inflammatory bowel disease	2	Percent	2009	7.94659757e-08	1.065599864e-07	5.83287686e-08
6	Incidence	83	Iceland	3	Both	1	<5 years	532	Inflammatory bowel disease	2	Percent	2009	8.16888551e-08	1.086707642e-07	5.81134388e-08
6	Incidence	83	Iceland	1	Male	1	<5 years	532	Inflammatory bowel disease	3	Rate	2009	0.058996055670000005	0.07508884093	0.04342118685
6	Incidence	83	Iceland	2	Female	1	<5 years	532	Inflammatory bowel disease	3	Rate	2009	0.05766965976999999	0.07454668584	0.04280709076
6	Incidence	83	Iceland	3	Both	1	<5 years	532	Inflammatory bowel disease	3	Rate	2009	0.05834940029999999	0.07448473332	0.043290439130000004
6	Incidence	83	Iceland	1	Male	1	<5 years	532	Inflammatory bowel disease	1	Number	2010	0.0070130859455028	0.0089647414136465	0.0050585633853178
6	Incidence	83	Iceland	2	Female	1	<5 years	532	Inflammatory bowel disease	1	Number	2010	0.0064547026706286	0.0082854732277564	0.0047652009322824
6	Incidence	83	Iceland	3	Both	1	<5 years	532	Inflammatory bowel disease	1	Number	2010	0.0134677886161315	0.0172435985763629	0.0098977171035495
6	Incidence	83	Iceland	1	Male	1	<5 years	532	Inflammatory bowel disease	2	Percent	2010	8.41842876e-08	1.115904522e-07	5.87880976e-08
6	Incidence	83	Iceland	2	Female	1	<5 years	532	Inflammatory bowel disease	2	Percent	2010	7.91820416e-08	1.071659427e-07	5.70219127e-08
6	Incidence	83	Iceland	3	Both	1	<5 years	532	Inflammatory bowel disease	2	Percent	2010	8.1691195e-08	1.091941216e-07	5.7935397e-08
6	Incidence	83	Iceland	1	Male	1	<5 years	532	Inflammatory bowel disease	3	Rate	2010	0.05918003979	0.07564911619	0.04268676938
6	Incidence	83	Iceland	2	Female	1	<5 years	532	Inflammatory bowel disease	3	Rate	2010	0.057538669	0.07385856884	0.04247807113
6	Incidence	83	Iceland	3	Both	1	<5 years	532	Inflammatory bowel disease	3	Rate	2010	0.05838185268	0.07474970541999999	0.04290586066
6	Incidence	83	Iceland	1	Male	1	<5 years	532	Inflammatory bowel disease	1	Number	2011	0.0071033547018093	0.0089645345816211	0.0051768602179461
6	Incidence	83	Iceland	2	Female	1	<5 years	532	Inflammatory bowel disease	1	Number	2011	0.0065302917003416	0.0083223572836128	0.0048030298686183
6	Incidence	83	Iceland	3	Both	1	<5 years	532	Inflammatory bowel disease	1	Number	2011	0.013633646402151	0.0174107262112295	0.010096761369978
6	Incidence	83	Iceland	1	Male	1	<5 years	532	Inflammatory bowel disease	2	Percent	2011	8.42542786e-08	1.117253359e-07	5.9523653e-08
6	Incidence	83	Iceland	2	Female	1	<5 years	532	Inflammatory bowel disease	2	Percent	2011	7.93843091e-08	1.063092215e-07	5.80169834e-08
6	Incidence	83	Iceland	3	Both	1	<5 years	532	Inflammatory bowel disease	2	Percent	2011	8.18354588e-08	1.090067205e-07	5.8193554e-08
6	Incidence	83	Iceland	1	Male	1	<5 years	532	Inflammatory bowel disease	3	Rate	2011	0.05917293835	0.07467708912	0.04312469859
6	Incidence	83	Iceland	2	Female	1	<5 years	532	Inflammatory bowel disease	3	Rate	2011	0.05747696119	0.07324999074	0.0422743078
6	Incidence	83	Iceland	3	Both	1	<5 years	532	Inflammatory bowel disease	3	Rate	2011	0.05834827859	0.07451314736	0.043211377780000004
6	Incidence	83	Iceland	1	Male	1	<5 years	532	Inflammatory bowel disease	1	Number	2012	0.0070709770421278	0.0088698097914177	0.0051846243758846
6	Incidence	83	Iceland	2	Female	1	<5 years	532	Inflammatory bowel disease	1	Number	2012	0.0064965903077228	0.008276675476109	0.0047707877023123
6	Incidence	83	Iceland	3	Both	1	<5 years	532	Inflammatory bowel disease	1	Number	2012	0.0135675673498506	0.0172608712251936	0.0100188811513589
6	Incidence	83	Iceland	1	Male	1	<5 years	532	Inflammatory bowel disease	2	Percent	2012	8.3652992e-08	1.109932688e-07	5.98786083e-08
6	Incidence	83	Iceland	2	Female	1	<5 years	532	Inflammatory bowel disease	2	Percent	2012	7.93379001e-08	1.051163621e-07	5.70034577e-08
6	Incidence	83	Iceland	3	Both	1	<5 years	532	Inflammatory bowel disease	2	Percent	2012	8.15180547e-08	1.082652438e-07	5.80379367e-08
6	Incidence	83	Iceland	1	Male	1	<5 years	532	Inflammatory bowel disease	3	Rate	2012	0.05865644219	0.07357844357	0.04300842983
6	Incidence	83	Iceland	2	Female	1	<5 years	532	Inflammatory bowel disease	3	Rate	2012	0.05695687636	0.07256323078	0.04182642778
6	Incidence	83	Iceland	3	Both	1	<5 years	532	Inflammatory bowel disease	3	Rate	2012	0.057830157519999995	0.0735724302	0.042704300640000005
6	Incidence	83	Iceland	1	Male	1	<5 years	532	Inflammatory bowel disease	1	Number	2013	0.0069087966726406	0.0087325991857044	0.0050007740768891
6	Incidence	83	Iceland	2	Female	1	<5 years	532	Inflammatory bowel disease	1	Number	2013	0.0063732944851899	0.0081285043159431	0.004625460500276
6	Incidence	83	Iceland	3	Both	1	<5 years	532	Inflammatory bowel disease	1	Number	2013	0.0132820911578306	0.016785821677833	0.0097320580660544
6	Incidence	83	Iceland	1	Male	1	<5 years	532	Inflammatory bowel disease	2	Percent	2013	8.23429748e-08	1.092627589e-07	5.89213648e-08
6	Incidence	83	Iceland	2	Female	1	<5 years	532	Inflammatory bowel disease	2	Percent	2013	7.88802068e-08	1.041468807e-07	5.62339324e-08
6	Incidence	83	Iceland	3	Both	1	<5 years	532	Inflammatory bowel disease	2	Percent	2013	8.06314054e-08	1.06750594e-07	5.75182946e-08
6	Incidence	83	Iceland	1	Male	1	<5 years	532	Inflammatory bowel disease	3	Rate	2013	0.05763896835	0.07285465645	0.041720645779999996
6	Incidence	83	Iceland	2	Female	1	<5 years	532	Inflammatory bowel disease	3	Rate	2013	0.055994266630000004	0.07141512745999999	0.04063820825
6	Incidence	83	Iceland	3	Both	1	<5 years	532	Inflammatory bowel disease	3	Rate	2013	0.0568378826	0.07183135175000001	0.04164627145
6	Incidence	83	Iceland	1	Male	1	<5 years	532	Inflammatory bowel disease	1	Number	2014	0.0066219163821821	0.0084632456860745	0.0047989981975314
6	Incidence	83	Iceland	2	Female	1	<5 years	532	Inflammatory bowel disease	1	Number	2014	0.006114186232078	0.0078471381220539	0.0043614059495657
6	Incidence	83	Iceland	3	Both	1	<5 years	532	Inflammatory bowel disease	1	Number	2014	0.0127361026142602	0.0160458867486337	0.0092688300893432
6	Incidence	83	Iceland	1	Male	1	<5 years	532	Inflammatory bowel disease	2	Percent	2014	8.04216726e-08	1.072945816e-07	5.71360813e-08
6	Incidence	83	Iceland	2	Female	1	<5 years	532	Inflammatory bowel disease	2	Percent	2014	7.74803438e-08	1.022112344e-07	5.54029229e-08
6	Incidence	83	Iceland	3	Both	1	<5 years	532	Inflammatory bowel disease	2	Percent	2014	7.89650353e-08	1.045192497e-07	5.63940134e-08
6	Incidence	83	Iceland	1	Male	1	<5 years	532	Inflammatory bowel disease	3	Rate	2014	0.05621953873	0.07185227677	0.040743109619999995
6	Incidence	83	Iceland	2	Female	1	<5 years	532	Inflammatory bowel disease	3	Rate	2014	0.05438137802	0.06979476391	0.03879163255
6	Incidence	83	Iceland	3	Both	1	<5 years	532	Inflammatory bowel disease	3	Rate	2014	0.05532183717	0.06969855386	0.040261037820000005
6	Incidence	83	Iceland	1	Male	1	<5 years	532	Inflammatory bowel disease	1	Number	2015	0.0063448953479789	0.0081895309703979	0.0045991673426865
6	Incidence	83	Iceland	2	Female	1	<5 years	532	Inflammatory bowel disease	1	Number	2015	0.0058910632765217	0.0075986795985623	0.0041457574040678
6	Incidence	83	Iceland	3	Both	1	<5 years	532	Inflammatory bowel disease	1	Number	2015	0.0122359586245006	0.0154767342294505	0.0088467303641349
6	Incidence	83	Iceland	1	Male	1	<5 years	532	Inflammatory bowel disease	2	Percent	2015	7.93249192e-08	1.057719774e-07	5.62219262e-08
6	Incidence	83	Iceland	2	Female	1	<5 years	532	Inflammatory bowel disease	2	Percent	2015	7.70648081e-08	1.027344369e-07	5.44641925e-08
6	Incidence	83	Iceland	3	Both	1	<5 years	532	Inflammatory bowel disease	2	Percent	2015	7.81954998e-08	1.03447203e-07	5.65490842e-08
6	Incidence	83	Iceland	1	Male	1	<5 years	532	Inflammatory bowel disease	3	Rate	2015	0.0553815067	0.07148243421	0.04014389569
6	Incidence	83	Iceland	2	Female	1	<5 years	532	Inflammatory bowel disease	3	Rate	2015	0.05355181546	0.06907464213	0.03768637766
6	Incidence	83	Iceland	3	Both	1	<5 years	532	Inflammatory bowel disease	3	Rate	2015	0.054485238160000005	0.06891601846	0.039393416210000004
6	Incidence	83	Iceland	1	Male	1	<5 years	532	Inflammatory bowel disease	1	Number	2016	0.0061066873857832	0.0077744644186647	0.0044674732689008
6	Incidence	83	Iceland	2	Female	1	<5 years	532	Inflammatory bowel disease	1	Number	2016	0.0057322710365075	0.0073213037884847	0.0040542336640242
6	Incidence	83	Iceland	3	Both	1	<5 years	532	Inflammatory bowel disease	1	Number	2016	0.0118389584222908	0.0148752629200571	0.0085112822354672
6	Incidence	83	Iceland	1	Male	1	<5 years	532	Inflammatory bowel disease	2	Percent	2016	7.92584326e-08	1.063238831e-07	5.66950097e-08
6	Incidence	83	Iceland	2	Female	1	<5 years	532	Inflammatory bowel disease	2	Percent	2016	7.79201287e-08	1.026300038e-07	5.51202269e-08
6	Incidence	83	Iceland	3	Both	1	<5 years	532	Inflammatory bowel disease	2	Percent	2016	7.85870093e-08	1.035776132e-07	5.59546134e-08
6	Incidence	83	Iceland	1	Male	1	<5 years	532	Inflammatory bowel disease	3	Rate	2016	0.054875532410000004	0.06986240612	0.04014532899
6	Incidence	83	Iceland	2	Female	1	<5 years	532	Inflammatory bowel disease	3	Rate	2016	0.05343388120999999	0.06824619324999999	0.03779190457
6	Incidence	83	Iceland	3	Both	1	<5 years	532	Inflammatory bowel disease	3	Rate	2016	0.0541679145	0.06806020777999999	0.03894248058
6	Incidence	83	Iceland	1	Male	1	<5 years	532	Inflammatory bowel disease	1	Number	2017	0.0059781053342003	0.0076161835797222	0.0044220007924444
6	Incidence	83	Iceland	2	Female	1	<5 years	532	Inflammatory bowel disease	1	Number	2017	0.0056593562059609	0.0073266680173132	0.0040232117013512
6	Incidence	83	Iceland	3	Both	1	<5 years	532	Inflammatory bowel disease	1	Number	2017	0.0116374615401613	0.0147927697848058	0.0083256911677973
6	Incidence	83	Iceland	1	Male	1	<5 years	532	Inflammatory bowel disease	2	Percent	2017	8.0361299e-08	1.077672339e-07	5.70545733e-08
6	Incidence	83	Iceland	2	Female	1	<5 years	532	Inflammatory bowel disease	2	Percent	2017	7.94703911e-08	1.056318068e-07	5.67338434e-08
6	Incidence	83	Iceland	3	Both	1	<5 years	532	Inflammatory bowel disease	2	Percent	2017	7.99103245e-08	1.049964217e-07	5.67555558e-08
6	Incidence	83	Iceland	1	Male	1	<5 years	532	Inflammatory bowel disease	3	Rate	2017	0.054617660449999994	0.06958360642	0.040400649420000004
6	Incidence	83	Iceland	2	Female	1	<5 years	532	Inflammatory bowel disease	3	Rate	2017	0.05344460373	0.06919000228000001	0.03799353624
6	Incidence	83	Iceland	3	Both	1	<5 years	532	Inflammatory bowel disease	3	Rate	2017	0.054040832950000006	0.06869312505	0.03866197831
6	Incidence	83	Iceland	1	Male	1	<5 years	532	Inflammatory bowel disease	1	Number	2018	0.005864612629248	0.0074389877748232	0.0043734163312463
6	Incidence	83	Iceland	2	Female	1	<5 years	532	Inflammatory bowel disease	1	Number	2018	0.0055441271413481	0.007274427279138	0.00396003069072
6	Incidence	83	Iceland	3	Both	1	<5 years	532	Inflammatory bowel disease	1	Number	2018	0.0114087397705962	0.0146270740517693	0.0082303533045471
6	Incidence	83	Iceland	1	Male	1	<5 years	532	Inflammatory bowel disease	2	Percent	2018	8.11248226e-08	1.085582262e-07	5.76204745e-08
6	Incidence	83	Iceland	2	Female	1	<5 years	532	Inflammatory bowel disease	2	Percent	2018	8.01591205e-08	1.07445466e-07	5.67043127e-08
6	Incidence	83	Iceland	3	Both	1	<5 years	532	Inflammatory bowel disease	2	Percent	2018	8.06350534e-08	1.062181211e-07	5.74224308e-08
6	Incidence	83	Iceland	1	Male	1	<5 years	532	Inflammatory bowel disease	3	Rate	2018	0.05403975073	0.06854690505	0.04029905185
6	Incidence	83	Iceland	2	Female	1	<5 years	532	Inflammatory bowel disease	3	Rate	2018	0.05291973825	0.0694357791	0.03779923913
6	Incidence	83	Iceland	3	Both	1	<5 years	532	Inflammatory bowel disease	3	Rate	2018	0.05348961462	0.06857870105	0.03858782261
6	Incidence	83	Iceland	1	Male	1	<5 years	532	Inflammatory bowel disease	1	Number	2019	0.0058350329109868	0.0074453303932318	0.0042730461046121
6	Incidence	83	Iceland	2	Female	1	<5 years	532	Inflammatory bowel disease	1	Number	2019	0.0054509172830446	0.0071852681241207	0.0039143759353559
6	Incidence	83	Iceland	3	Both	1	<5 years	532	Inflammatory bowel disease	1	Number	2019	0.0112859501940314	0.0145290913631111	0.0081734393467292
6	Incidence	83	Iceland	1	Male	1	<5 years	532	Inflammatory bowel disease	2	Percent	2019	8.12629704e-08	1.095768403e-07	5.76756822e-08
6	Incidence	83	Iceland	2	Female	1	<5 years	532	Inflammatory bowel disease	2	Percent	2019	7.98092713e-08	1.096563976e-07	5.62102648e-08
6	Incidence	83	Iceland	3	Both	1	<5 years	532	Inflammatory bowel disease	2	Percent	2019	8.05291721e-08	1.07091293e-07	5.68186762e-08
6	Incidence	83	Iceland	1	Male	1	<5 years	532	Inflammatory bowel disease	3	Rate	2019	0.05346780734	0.06822334974	0.039154947259999996
6	Incidence	83	Iceland	2	Female	1	<5 years	532	Inflammatory bowel disease	3	Rate	2019	0.05218566222	0.06878988541	0.03747521559
6	Incidence	83	Iceland	3	Both	1	<5 years	532	Inflammatory bowel disease	3	Rate	2019	0.05284077973	0.06802515545	0.03826801472
6	Incidence	83	Iceland	1	Male	1	<5 years	532	Inflammatory bowel disease	1	Number	2020	0.0058566068519104	0.0074793105688287	0.0041735247984535
6	Incidence	83	Iceland	2	Female	1	<5 years	532	Inflammatory bowel disease	1	Number	2020	0.0054554026276736	0.0070681377826836	0.0039832207232184
6	Incidence	83	Iceland	3	Both	1	<5 years	532	Inflammatory bowel disease	1	Number	2020	0.011312009479584	0.0145130811339482	0.0083177135741419
6	Incidence	83	Iceland	1	Male	1	<5 years	532	Inflammatory bowel disease	2	Percent	2020	8.11336435e-08	1.072953689e-07	5.69942572e-08
6	Incidence	83	Iceland	2	Female	1	<5 years	532	Inflammatory bowel disease	2	Percent	2020	7.84021545e-08	1.051688756e-07	5.53371096e-08
6	Incidence	83	Iceland	3	Both	1	<5 years	532	Inflammatory bowel disease	2	Percent	2020	7.97668376e-08	1.061937817e-07	5.52675284e-08
6	Incidence	83	Iceland	1	Male	1	<5 years	532	Inflammatory bowel disease	3	Rate	2020	0.0529513457	0.06762269852	0.03773409415
6	Incidence	83	Iceland	2	Female	1	<5 years	532	Inflammatory bowel disease	3	Rate	2020	0.05184330417	0.06716930756	0.03785299411
6	Incidence	83	Iceland	3	Both	1	<5 years	532	Inflammatory bowel disease	3	Rate	2020	0.0524111217	0.06724241727000001	0.03853786537
6	Incidence	83	Iceland	1	Male	1	<5 years	532	Inflammatory bowel disease	1	Number	2021	0.005969591849855	0.0076915263117267	0.0043475731524092
6	Incidence	83	Iceland	2	Female	1	<5 years	532	Inflammatory bowel disease	1	Number	2021	0.0055247680150249	0.0071428114871932	0.0039713567028575
6	Incidence	83	Iceland	3	Both	1	<5 years	532	Inflammatory bowel disease	1	Number	2021	0.0114943598648799	0.0146687835076153	0.0083110146259319
6	Incidence	83	Iceland	1	Male	1	<5 years	532	Inflammatory bowel disease	2	Percent	2021	8.07983914e-08	1.074003589e-07	5.64930573e-08
6	Incidence	83	Iceland	2	Female	1	<5 years	532	Inflammatory bowel disease	2	Percent	2021	7.81301454e-08	1.034382457e-07	5.52097425e-08
6	Incidence	83	Iceland	3	Both	1	<5 years	532	Inflammatory bowel disease	2	Percent	2021	7.94698719e-08	1.032111525e-07	5.58231614e-08
6	Incidence	83	Iceland	1	Male	1	<5 years	532	Inflammatory bowel disease	3	Rate	2021	0.05289769018	0.06815607936	0.03852467362
6	Incidence	83	Iceland	2	Female	1	<5 years	532	Inflammatory bowel disease	3	Rate	2021	0.051695725600000006	0.0668358964	0.03716032344
6	Incidence	83	Iceland	3	Both	1	<5 years	532	Inflammatory bowel disease	3	Rate	2021	0.052313066410000005	0.06676048557	0.03782504334
6	Incidence	83	Iceland	1	Male	6	5-9 years	532	Inflammatory bowel disease	1	Number	1990	0.1618597487884706	0.2003014268644548	0.1279545495034418
6	Incidence	83	Iceland	2	Female	6	5-9 years	532	Inflammatory bowel disease	1	Number	1990	0.1410748516773935	0.1736926630250905	0.1111254222454565
6	Incidence	83	Iceland	3	Both	6	5-9 years	532	Inflammatory bowel disease	1	Number	1990	0.3029346004658643	0.3716449609828297	0.2385375652013828
6	Incidence	83	Iceland	1	Male	6	5-9 years	532	Inflammatory bowel disease	2	Percent	1990	2.7338988152e-06	3.6431576823e-06	2.0154507221e-06
6	Incidence	83	Iceland	2	Female	6	5-9 years	532	Inflammatory bowel disease	2	Percent	1990	2.4150096289e-06	3.2761047813e-06	1.7708416242e-06
6	Incidence	83	Iceland	3	Both	6	5-9 years	532	Inflammatory bowel disease	2	Percent	1990	2.5743294649e-06	3.4290203977e-06	1.9106668125e-06
6	Incidence	83	Iceland	1	Male	6	5-9 years	532	Inflammatory bowel disease	3	Rate	1990	1.46654604423	1.81485061864	1.1593446784599999
6	Incidence	83	Iceland	2	Female	6	5-9 years	532	Inflammatory bowel disease	3	Rate	1990	1.34337023634	1.6539698677999999	1.05817998722
6	Incidence	83	Iceland	3	Both	6	5-9 years	532	Inflammatory bowel disease	3	Rate	1990	1.40648862793	1.7255025026700002	1.10750099947
6	Incidence	83	Iceland	1	Male	6	5-9 years	532	Inflammatory bowel disease	1	Number	1991	0.1587961693625197	0.1964815033801665	0.1260719821745766
6	Incidence	83	Iceland	2	Female	6	5-9 years	532	Inflammatory bowel disease	1	Number	1991	0.1429435601876323	0.1759433388021815	0.1132195804958291
6	Incidence	83	Iceland	3	Both	6	5-9 years	532	Inflammatory bowel disease	1	Number	1991	0.3017397295501521	0.3710141848411813	0.2386483241800661
6	Incidence	83	Iceland	1	Male	6	5-9 years	532	Inflammatory bowel disease	2	Percent	1991	2.7762504584e-06	3.640010299e-06	2.0849250041e-06
6	Incidence	83	Iceland	2	Female	6	5-9 years	532	Inflammatory bowel disease	2	Percent	1991	2.5010838634e-06	3.3552247175e-06	1.842990488e-06
6	Incidence	83	Iceland	3	Both	6	5-9 years	532	Inflammatory bowel disease	2	Percent	1991	2.6379623061e-06	3.5146053571e-06	1.9629727417e-06
6	Incidence	83	Iceland	1	Male	6	5-9 years	532	Inflammatory bowel disease	3	Rate	1991	1.49382040117	1.84833223232	1.18597885418
6	Incidence	83	Iceland	2	Female	6	5-9 years	532	Inflammatory bowel disease	3	Rate	1991	1.39345252582	1.71514330225	1.10369512419
6	Incidence	83	Iceland	3	Both	6	5-9 years	532	Inflammatory bowel disease	3	Rate	1991	1.44453012464	1.77617036865	1.1424902315199998
6	Incidence	83	Iceland	1	Male	6	5-9 years	532	Inflammatory bowel disease	1	Number	1992	0.1564877281585639	0.1934973105417305	0.1242885612338149
6	Incidence	83	Iceland	2	Female	6	5-9 years	532	Inflammatory bowel disease	1	Number	1992	0.1441768216748617	0.1792755094198507	0.1135404301523424
6	Incidence	83	Iceland	3	Both	6	5-9 years	532	Inflammatory bowel disease	1	Number	1992	0.3006645498334254	0.371971153226301	0.2380051243949892
6	Incidence	83	Iceland	1	Male	6	5-9 years	532	Inflammatory bowel disease	2	Percent	1992	2.7945170333e-06	3.614103255e-06	2.0796606534e-06
6	Incidence	83	Iceland	2	Female	6	5-9 years	532	Inflammatory bowel disease	2	Percent	1992	2.5594546535e-06	3.4533363045e-06	1.8715880414e-06
6	Incidence	83	Iceland	3	Both	6	5-9 years	532	Inflammatory bowel disease	2	Percent	1992	2.6761333305e-06	3.5630615253e-06	1.9879028467e-06
6	Incidence	83	Iceland	1	Male	6	5-9 years	532	Inflammatory bowel disease	3	Rate	1992	1.50821449006	1.86490947872	1.19788184804
6	Incidence	83	Iceland	2	Female	6	5-9 years	532	Inflammatory bowel disease	3	Rate	1992	1.4283714006000001	1.7760969309	1.12485419887
6	Incidence	83	Iceland	3	Both	6	5-9 years	532	Inflammatory bowel disease	3	Rate	1992	1.46884274079	1.81719836443	1.16273135437
6	Incidence	83	Iceland	1	Male	6	5-9 years	532	Inflammatory bowel disease	1	Number	1993	0.1561904889094373	0.1921834512292954	0.1236261997819331
6	Incidence	83	Iceland	2	Female	6	5-9 years	532	Inflammatory bowel disease	1	Number	1993	0.1445364807275692	0.181388306566925	0.1139644038343276
6	Incidence	83	Iceland	3	Both	6	5-9 years	532	Inflammatory bowel disease	1	Number	1993	0.3007269696370067	0.3722211592922607	0.2378122909517414
6	Incidence	83	Iceland	1	Male	6	5-9 years	532	Inflammatory bowel disease	2	Percent	1993	2.7912380695e-06	3.6835387346e-06	2.076183815e-06
6	Incidence	83	Iceland	2	Female	6	5-9 years	532	Inflammatory bowel disease	2	Percent	1993	2.5920810776e-06	3.5193656651e-06	1.8884510924e-06
6	Incidence	83	Iceland	3	Both	6	5-9 years	532	Inflammatory bowel disease	2	Percent	1993	2.6913956056e-06	3.6123678355e-06	1.9892672724e-06
6	Incidence	83	Iceland	1	Male	6	5-9 years	532	Inflammatory bowel disease	3	Rate	1993	1.51105464676	1.85926620141	1.19601356617
6	Incidence	83	Iceland	2	Female	6	5-9 years	532	Inflammatory bowel disease	3	Rate	1993	1.44935019207	1.81888458636	1.14278644225
6	Incidence	83	Iceland	3	Both	6	5-9 years	532	Inflammatory bowel disease	3	Rate	1993	1.48075541523	1.8327870558200001	1.17096859673
6	Incidence	83	Iceland	1	Male	6	5-9 years	532	Inflammatory bowel disease	1	Number	1994	0.1589875554038969	0.1950307662211906	0.1249359916341232
6	Incidence	83	Iceland	2	Female	6	5-9 years	532	Inflammatory bowel disease	1	Number	1994	0.1461537868415943	0.1846195912382273	0.1135694642283329
6	Incidence	83	Iceland	3	Both	6	5-9 years	532	Inflammatory bowel disease	1	Number	1994	0.305141342245491	0.3770341683974632	0.2401245414012389
6	Incidence	83	Iceland	1	Male	6	5-9 years	532	Inflammatory bowel disease	2	Percent	1994	2.7691868452e-06	3.7277846413e-06	2.039861334e-06
6	Incidence	83	Iceland	2	Female	6	5-9 years	532	Inflammatory bowel disease	2	Percent	1994	2.6013150538e-06	3.5781878637e-06	1.8676864165e-06
6	Incidence	83	Iceland	3	Both	6	5-9 years	532	Inflammatory bowel disease	2	Percent	1994	2.6855953538e-06	3.643940171e-06	1.9711568187e-06
6	Incidence	83	Iceland	1	Male	6	5-9 years	532	Inflammatory bowel disease	3	Rate	1994	1.5036672071500001	1.84455548616	1.18161546126
6	Incidence	83	Iceland	2	Female	6	5-9 years	532	Inflammatory bowel disease	3	Rate	1994	1.45761223161	1.84123709826	1.1326442083600001
6	Incidence	83	Iceland	3	Both	6	5-9 years	532	Inflammatory bowel disease	3	Rate	1994	1.48125048659	1.83024050851	1.16563881896
6	Incidence	83	Iceland	1	Male	6	5-9 years	532	Inflammatory bowel disease	1	Number	1995	0.160003989183545	0.1977828183805843	0.1245577091352145
6	Incidence	83	Iceland	2	Female	6	5-9 years	532	Inflammatory bowel disease	1	Number	1995	0.148863143370192	0.1905509913135152	0.1136242352081961
6	Incidence	83	Iceland	3	Both	6	5-9 years	532	Inflammatory bowel disease	1	Number	1995	0.308867132553737	0.3818278925115601	0.2405129638246236
6	Incidence	83	Iceland	1	Male	6	5-9 years	532	Inflammatory bowel disease	2	Percent	1995	2.7272064847e-06	3.6757721817e-06	1.9677365754e-06
6	Incidence	83	Iceland	2	Female	6	5-9 years	532	Inflammatory bowel disease	2	Percent	1995	2.582304511e-06	3.5709620698e-06	1.8466516967e-06
6	Incidence	83	Iceland	3	Both	6	5-9 years	532	Inflammatory bowel disease	2	Percent	1995	2.6545329286e-06	3.5856713806e-06	1.9379425443e-06
6	Incidence	83	Iceland	1	Male	6	5-9 years	532	Inflammatory bowel disease	3	Rate	1995	1.48737850707	1.8385661171799998	1.1578740030399999
6	Incidence	83	Iceland	2	Female	6	5-9 years	532	Inflammatory bowel disease	3	Rate	1995	1.45438085061	1.86166774769	1.11009957274
6	Incidence	83	Iceland	3	Both	6	5-9 years	532	Inflammatory bowel disease	3	Rate	1995	1.47128989096	1.8188387792999998	1.14568451941
6	Incidence	83	Iceland	1	Male	6	5-9 years	532	Inflammatory bowel disease	1	Number	1996	0.1625033695315372	0.2001123472240207	0.1273610208402663
6	Incidence	83	Iceland	2	Female	6	5-9 years	532	Inflammatory bowel disease	1	Number	1996	0.1495716606416149	0.1910268729163484	0.1147061032333662
6	Incidence	83	Iceland	3	Both	6	5-9 years	532	Inflammatory bowel disease	1	Number	1996	0.3120750301731521	0.3865679383684768	0.2430718649533408
6	Incidence	83	Iceland	1	Male	6	5-9 years	532	Inflammatory bowel disease	2	Percent	1996	2.6492422694e-06	3.5544769575e-06	1.9335286159e-06
6	Incidence	83	Iceland	2	Female	6	5-9 years	532	Inflammatory bowel disease	2	Percent	1996	2.5172614726e-06	3.4665815709e-06	1.8097971879e-06
6	Incidence	83	Iceland	3	Both	6	5-9 years	532	Inflammatory bowel disease	2	Percent	1996	2.5837069781e-06	3.5063473876e-06	1.8905963609e-06
6	Incidence	83	Iceland	1	Male	6	5-9 years	532	Inflammatory bowel disease	3	Rate	1996	1.44800877372	1.78312877663	1.1348680100500002
6	Incidence	83	Iceland	2	Female	6	5-9 years	532	Inflammatory bowel disease	3	Rate	1996	1.41856384706	1.8117323467100002	1.08789278922
6	Incidence	83	Iceland	3	Both	6	5-9 years	532	Inflammatory bowel disease	3	Rate	1996	1.43374534602	1.77598310973	1.1167287396599999
6	Incidence	83	Iceland	1	Male	6	5-9 years	532	Inflammatory bowel disease	1	Number	1997	0.159714548680943	0.1975920423828612	0.1257699382285216
6	Incidence	83	Iceland	2	Female	6	5-9 years	532	Inflammatory bowel disease	1	Number	1997	0.145416740798729	0.1863685468893668	0.1123007988825647
6	Incidence	83	Iceland	3	Both	6	5-9 years	532	Inflammatory bowel disease	1	Number	1997	0.3051312894796723	0.3799485863476916	0.2384737993164237
6	Incidence	83	Iceland	1	Male	6	5-9 years	532	Inflammatory bowel disease	2	Percent	1997	2.5183744702e-06	3.3493089053e-06	1.8390442071e-06
6	Incidence	83	Iceland	2	Female	6	5-9 years	532	Inflammatory bowel disease	2	Percent	1997	2.3761111808e-06	3.2870685383e-06	1.7164540343e-06
6	Incidence	83	Iceland	3	Both	6	5-9 years	532	Inflammatory bowel disease	2	Percent	1997	2.4480740465e-06	3.2784294273e-06	1.7889678354e-06
6	Incidence	83	Iceland	1	Male	6	5-9 years	532	Inflammatory bowel disease	3	Rate	1997	1.3824313882	1.71028527899	1.08861911288
6	Incidence	83	Iceland	2	Female	6	5-9 years	532	Inflammatory bowel disease	3	Rate	1997	1.34479417706	1.7235108919800002	1.03854246483
6	Incidence	83	Iceland	3	Both	6	5-9 years	532	Inflammatory bowel disease	3	Rate	1997	1.3642352782	1.6987417654899999	1.06621110706
6	Incidence	83	Iceland	1	Male	6	5-9 years	532	Inflammatory bowel disease	1	Number	1998	0.1529301256940172	0.1900737473043454	0.1199791468541622
6	Incidence	83	Iceland	2	Female	6	5-9 years	532	Inflammatory bowel disease	1	Number	1998	0.1391192930022137	0.179649663060198	0.1075427158003901
6	Incidence	83	Iceland	3	Both	6	5-9 years	532	Inflammatory bowel disease	1	Number	1998	0.2920494186962304	0.3663609259079358	0.2284910709717372
6	Incidence	83	Iceland	1	Male	6	5-9 years	532	Inflammatory bowel disease	2	Percent	1998	2.3732951726e-06	3.1283533286e-06	1.7158819749e-06
6	Incidence	83	Iceland	2	Female	6	5-9 years	532	Inflammatory bowel disease	2	Percent	1998	2.2126451089e-06	3.0199404818e-06	1.6167116293e-06
6	Incidence	83	Iceland	3	Both	6	5-9 years	532	Inflammatory bowel disease	2	Percent	1998	2.2935625132e-06	3.0501973809e-06	1.6761420671e-06
6	Incidence	83	Iceland	1	Male	6	5-9 years	532	Inflammatory bowel disease	3	Rate	1998	1.30855241727	1.6263732235	1.0266061178299999
6	Incidence	83	Iceland	2	Female	6	5-9 years	532	Inflammatory bowel disease	3	Rate	1998	1.2578829092000001	1.6243486861599998	0.9723751558500001
6	Incidence	83	Iceland	3	Both	6	5-9 years	532	Inflammatory bowel disease	3	Rate	1998	1.28391619219	1.6106066126000003	1.00449912587
6	Incidence	83	Iceland	1	Male	6	5-9 years	532	Inflammatory bowel disease	1	Number	1999	0.1443820536776742	0.1806437968742421	0.1128263489818015
6	Incidence	83	Iceland	2	Female	6	5-9 years	532	Inflammatory bowel disease	1	Number	1999	0.1319881841820595	0.1704703322927911	0.1023933112271245
6	Incidence	83	Iceland	3	Both	6	5-9 years	532	Inflammatory bowel disease	1	Number	1999	0.2763702378597339	0.3464569515315969	0.2153120779228982
6	Incidence	83	Iceland	1	Male	6	5-9 years	532	Inflammatory bowel disease	2	Percent	1999	2.2476617309e-06	2.9668272303e-06	1.611052056e-06
6	Incidence	83	Iceland	2	Female	6	5-9 years	532	Inflammatory bowel disease	2	Percent	1999	2.0718300609e-06	2.7975753812e-06	1.5164535515e-06
6	Incidence	83	Iceland	3	Both	6	5-9 years	532	Inflammatory bowel disease	2	Percent	1999	2.1596505096e-06	2.8763173762e-06	1.574373661e-06
6	Incidence	83	Iceland	1	Male	6	5-9 years	532	Inflammatory bowel disease	3	Rate	1999	1.24427792767	1.5567799701899998	0.97233230946
6	Incidence	83	Iceland	2	Female	6	5-9 years	532	Inflammatory bowel disease	3	Rate	1999	1.18264111208	1.5274490259	0.91746500045
6	Incidence	83	Iceland	3	Both	6	5-9 years	532	Inflammatory bowel disease	3	Rate	1999	1.2140595603500002	1.52194164435	0.94583877296
6	Incidence	83	Iceland	1	Male	6	5-9 years	532	Inflammatory bowel disease	1	Number	2000	0.1406317582979244	0.1773380863208548	0.1090544391746051
6	Incidence	83	Iceland	2	Female	6	5-9 years	532	Inflammatory bowel disease	1	Number	2000	0.127711759266556	0.1636681328579714	0.0986216263225193
6	Incidence	83	Iceland	3	Both	6	5-9 years	532	Inflammatory bowel disease	1	Number	2000	0.2683435175644802	0.3360216431334632	0.2107657221748866
6	Incidence	83	Iceland	1	Male	6	5-9 years	532	Inflammatory bowel disease	2	Percent	2000	2.1747234655e-06	2.8770169174e-06	1.5425728263e-06
6	Incidence	83	Iceland	2	Female	6	5-9 years	532	Inflammatory bowel disease	2	Percent	2000	1.9982442518e-06	2.7091190577e-06	1.4403769057e-06
6	Incidence	83	Iceland	3	Both	6	5-9 years	532	Inflammatory bowel disease	2	Percent	2000	2.0863693579e-06	2.784259094e-06	1.5093064667e-06
6	Incidence	83	Iceland	1	Male	6	5-9 years	532	Inflammatory bowel disease	3	Rate	2000	1.20751398615	1.52268749322	0.93637996246
6	Incidence	83	Iceland	2	Female	6	5-9 years	532	Inflammatory bowel disease	3	Rate	2000	1.14387985428	1.46593141493	0.8833273630799999
6	Incidence	83	Iceland	3	Both	6	5-9 years	532	Inflammatory bowel disease	3	Rate	2000	1.17636865623	1.47305711867	0.92395818473
6	Incidence	83	Iceland	1	Male	6	5-9 years	532	Inflammatory bowel disease	1	Number	2001	0.1369749037700835	0.1729904091007377	0.1070834751887835
6	Incidence	83	Iceland	2	Female	6	5-9 years	532	Inflammatory bowel disease	1	Number	2001	0.1241903340606787	0.1588143274739415	0.0972755515586138
6	Incidence	83	Iceland	3	Both	6	5-9 years	532	Inflammatory bowel disease	1	Number	2001	0.2611652378307621	0.3270373662679611	0.2063468756016389
6	Incidence	83	Iceland	1	Male	6	5-9 years	532	Inflammatory bowel disease	2	Percent	2001	2.139326551e-06	2.8356278196e-06	1.5420516584e-06
6	Incidence	83	Iceland	2	Female	6	5-9 years	532	Inflammatory bowel disease	2	Percent	2001	1.9739590744e-06	2.654872326e-06	1.4440567439e-06
6	Incidence	83	Iceland	3	Both	6	5-9 years	532	Inflammatory bowel disease	2	Percent	2001	2.0569279697e-06	2.7577930826e-06	1.4979708831e-06
6	Incidence	83	Iceland	1	Male	6	5-9 years	532	Inflammatory bowel disease	3	Rate	2001	1.1913398046299999	1.5045848145	0.93135897817
6	Incidence	83	Iceland	2	Female	6	5-9 years	532	Inflammatory bowel disease	3	Rate	2001	1.1326378513700002	1.44841480617	0.88717026604
6	Incidence	83	Iceland	3	Both	6	5-9 years	532	Inflammatory bowel disease	3	Rate	2001	1.1626850950299998	1.45594212474	0.91863847831
6	Incidence	83	Iceland	1	Male	6	5-9 years	532	Inflammatory bowel disease	1	Number	2002	0.1350111832880949	0.1707795119014012	0.1072815244017622
6	Incidence	83	Iceland	2	Female	6	5-9 years	532	Inflammatory bowel disease	1	Number	2002	0.1229501462216933	0.1571561740419335	0.0971765603364491
6	Incidence	83	Iceland	3	Both	6	5-9 years	532	Inflammatory bowel disease	1	Number	2002	0.2579613295097883	0.3256668900681726	0.2028208161088338
6	Incidence	83	Iceland	1	Male	6	5-9 years	532	Inflammatory bowel disease	2	Percent	2002	2.108723584e-06	2.8246828864e-06	1.5454932199e-06
6	Incidence	83	Iceland	2	Female	6	5-9 years	532	Inflammatory bowel disease	2	Percent	2002	1.9548759186e-06	2.6047506467e-06	1.4340245452e-06
6	Incidence	83	Iceland	3	Both	6	5-9 years	532	Inflammatory bowel disease	2	Percent	2002	2.0321428112e-06	2.7290696617e-06	1.4892982648e-06
6	Incidence	83	Iceland	1	Male	6	5-9 years	532	Inflammatory bowel disease	3	Rate	2002	1.17740775811	1.48933678931	0.9355824907
6	Incidence	83	Iceland	2	Female	6	5-9 years	532	Inflammatory bowel disease	3	Rate	2002	1.12348786792	1.43605404573	0.88797524801
6	Incidence	83	Iceland	3	Both	6	5-9 years	532	Inflammatory bowel disease	3	Rate	2002	1.1510772330699999	1.4531935598	0.9050287663600001
6	Incidence	83	Iceland	1	Male	6	5-9 years	532	Inflammatory bowel disease	1	Number	2003	0.1319011872345993	0.1668432051831413	0.1048421285732469
6	Incidence	83	Iceland	2	Female	6	5-9 years	532	Inflammatory bowel disease	1	Number	2003	0.1205940495187689	0.1559769093901397	0.0958364981334974
6	Incidence	83	Iceland	3	Both	6	5-9 years	532	Inflammatory bowel disease	1	Number	2003	0.2524952367533681	0.320664687616606	0.1970698240207504
6	Incidence	83	Iceland	1	Male	6	5-9 years	532	Inflammatory bowel disease	2	Percent	2003	2.0841481172e-06	2.8053084535e-06	1.5152839074e-06
6	Incidence	83	Iceland	2	Female	6	5-9 years	532	Inflammatory bowel disease	2	Percent	2003	1.9403685932e-06	2.5824599024e-06	1.4316276923e-06
6	Incidence	83	Iceland	3	Both	6	5-9 years	532	Inflammatory bowel disease	2	Percent	2003	2.0125736418e-06	2.7186834838e-06	1.4705454186e-06
6	Incidence	83	Iceland	1	Male	6	5-9 years	532	Inflammatory bowel disease	3	Rate	2003	1.16648365801	1.47549750215	0.92718369118
6	Incidence	83	Iceland	2	Female	6	5-9 years	532	Inflammatory bowel disease	3	Rate	2003	1.11654204608	1.4441407204299999	0.88731973213
6	Incidence	83	Iceland	3	Both	6	5-9 years	532	Inflammatory bowel disease	3	Rate	2003	1.14208540424	1.45042918073	0.8913854080000001
6	Incidence	83	Iceland	1	Male	6	5-9 years	532	Inflammatory bowel disease	1	Number	2004	0.1295018338155639	0.1652501080976063	0.1017265472136574
6	Incidence	83	Iceland	2	Female	6	5-9 years	532	Inflammatory bowel disease	1	Number	2004	0.1175750630426459	0.1506352277368397	0.0923606271430639
6	Incidence	83	Iceland	3	Both	6	5-9 years	532	Inflammatory bowel disease	1	Number	2004	0.2470768968582098	0.3169036875202839	0.1946618968146435
6	Incidence	83	Iceland	1	Male	6	5-9 years	532	Inflammatory bowel disease	2	Percent	2004	2.0668097794e-06	2.7963337973e-06	1.5044844183e-06
6	Incidence	83	Iceland	2	Female	6	5-9 years	532	Inflammatory bowel disease	2	Percent	2004	1.9296406776e-06	2.6020178385e-06	1.4176403643e-06
6	Incidence	83	Iceland	3	Both	6	5-9 years	532	Inflammatory bowel disease	2	Percent	2004	1.998764218e-06	2.6893227918e-06	1.4641710349e-06
6	Incidence	83	Iceland	1	Male	6	5-9 years	532	Inflammatory bowel disease	3	Rate	2004	1.1593333156999999	1.4793609487700001	0.91068189385
6	Incidence	83	Iceland	2	Female	6	5-9 years	532	Inflammatory bowel disease	3	Rate	2004	1.11191252798	1.4245639555	0.87345850179
6	Incidence	83	Iceland	3	Both	6	5-9 years	532	Inflammatory bowel disease	3	Rate	2004	1.13627306968	1.45739699013	0.89522360794
6	Incidence	83	Iceland	1	Male	6	5-9 years	532	Inflammatory bowel disease	1	Number	2005	0.1268420683564069	0.1616339357524793	0.0979370916130618
6	Incidence	83	Iceland	2	Female	6	5-9 years	532	Inflammatory bowel disease	1	Number	2005	0.1165394492279511	0.1515295529396511	0.0907779859348236
6	Incidence	83	Iceland	3	Both	6	5-9 years	532	Inflammatory bowel disease	1	Number	2005	0.2433815175843581	0.3124461199168667	0.191693443984686
6	Incidence	83	Iceland	1	Male	6	5-9 years	532	Inflammatory bowel disease	2	Percent	2005	2.0579693067e-06	2.7869717248e-06	1.5058335466e-06
6	Incidence	83	Iceland	2	Female	6	5-9 years	532	Inflammatory bowel disease	2	Percent	2005	1.9222603836e-06	2.6001089953e-06	1.4093475351e-06
6	Incidence	83	Iceland	3	Both	6	5-9 years	532	Inflammatory bowel disease	2	Percent	2005	1.990086868e-06	2.670726119e-06	1.462737945e-06
6	Incidence	83	Iceland	1	Male	6	5-9 years	532	Inflammatory bowel disease	3	Rate	2005	1.1567225426	1.47400321957	0.89312672912
6	Incidence	83	Iceland	2	Female	6	5-9 years	532	Inflammatory bowel disease	3	Rate	2005	1.1097114557599999	1.4428940748999999	0.8644057577900001
6	Incidence	83	Iceland	3	Both	6	5-9 years	532	Inflammatory bowel disease	3	Rate	2005	1.13372490241	1.45544308511	0.89295043121
6	Incidence	83	Iceland	1	Male	6	5-9 years	532	Inflammatory bowel disease	1	Number	2006	0.1266909262941375	0.1612647293209068	0.0987823880906796
6	Incidence	83	Iceland	2	Female	6	5-9 years	532	Inflammatory bowel disease	1	Number	2006	0.1172961488541537	0.1507472181277546	0.0918087907034301
6	Incidence	83	Iceland	3	Both	6	5-9 years	532	Inflammatory bowel disease	1	Number	2006	0.2439870751482913	0.3116092292038928	0.1926057082988267
6	Incidence	83	Iceland	1	Male	6	5-9 years	532	Inflammatory bowel disease	2	Percent	2006	2.0568439644e-06	2.784458604e-06	1.5126283324e-06
6	Incidence	83	Iceland	2	Female	6	5-9 years	532	Inflammatory bowel disease	2	Percent	2006	1.9156721833e-06	2.5845762991e-06	1.403925361e-06
6	Incidence	83	Iceland	3	Both	6	5-9 years	532	Inflammatory bowel disease	2	Percent	2006	1.98606096e-06	2.6705864135e-06	1.4582179292e-06
6	Incidence	83	Iceland	1	Male	6	5-9 years	532	Inflammatory bowel disease	3	Rate	2006	1.15839119503	1.4745147737	0.90321108177
6	Incidence	83	Iceland	2	Female	6	5-9 years	532	Inflammatory bowel disease	3	Rate	2006	1.10978814773	1.42628276901	0.86864154344
6	Incidence	83	Iceland	3	Both	6	5-9 years	532	Inflammatory bowel disease	3	Rate	2006	1.13450501133	1.44893835828	0.89558900258
6	Incidence	83	Iceland	1	Male	6	5-9 years	532	Inflammatory bowel disease	1	Number	2007	0.1258672345793278	0.1605955779663293	0.0980671283994042
6	Incidence	83	Iceland	2	Female	6	5-9 years	532	Inflammatory bowel disease	1	Number	2007	0.1167339841787468	0.1504263854887462	0.0909273008982731
6	Incidence	83	Iceland	3	Both	6	5-9 years	532	Inflammatory bowel disease	1	Number	2007	0.242601218758075	0.3069854912690398	0.1907910679028484
6	Incidence	83	Iceland	1	Male	6	5-9 years	532	Inflammatory bowel disease	2	Percent	2007	2.0612882229e-06	2.7864372785e-06	1.5241142634e-06
6	Incidence	83	Iceland	2	Female	6	5-9 years	532	Inflammatory bowel disease	2	Percent	2007	1.9096459139e-06	2.5701533947e-06	1.4172719146e-06
6	Incidence	83	Iceland	3	Both	6	5-9 years	532	Inflammatory bowel disease	2	Percent	2007	1.9851178481e-06	2.6670816052e-06	1.4526381047e-06
6	Incidence	83	Iceland	1	Male	6	5-9 years	532	Inflammatory bowel disease	3	Rate	2007	1.16248833193	1.48323339406	0.9057312881399999
6	Incidence	83	Iceland	2	Female	6	5-9 years	532	Inflammatory bowel disease	3	Rate	2007	1.11125410752	1.43199034909	0.8655862928000001
6	Incidence	83	Iceland	3	Both	6	5-9 years	532	Inflammatory bowel disease	3	Rate	2007	1.1372587301100001	1.4390773952	0.89438465607
6	Incidence	83	Iceland	1	Male	6	5-9 years	532	Inflammatory bowel disease	1	Number	2008	0.1254705524192176	0.1591764346859296	0.0977576368622896
6	Incidence	83	Iceland	2	Female	6	5-9 years	532	Inflammatory bowel disease	1	Number	2008	0.1170736801924	0.1482830192460442	0.0911014788080582
6	Incidence	83	Iceland	3	Both	6	5-9 years	532	Inflammatory bowel disease	1	Number	2008	0.2425442326116177	0.3058932738521748	0.1910938479754867
6	Incidence	83	Iceland	1	Male	6	5-9 years	532	Inflammatory bowel disease	2	Percent	2008	2.0678740621e-06	2.7931786742e-06	1.5345767287e-06
6	Incidence	83	Iceland	2	Female	6	5-9 years	532	Inflammatory bowel disease	2	Percent	2008	1.9043771819e-06	2.5692838745e-06	1.4157127505e-06
6	Incidence	83	Iceland	3	Both	6	5-9 years	532	Inflammatory bowel disease	2	Percent	2008	1.98529497e-06	2.6855595599e-06	1.4635831213e-06
6	Incidence	83	Iceland	1	Male	6	5-9 years	532	Inflammatory bowel disease	3	Rate	2008	1.16739356862	1.4809972742300002	0.9095491679600001
6	Incidence	83	Iceland	2	Female	6	5-9 years	532	Inflammatory bowel disease	3	Rate	2008	1.1131147552	1.40984734055	0.86617589978
6	Incidence	83	Iceland	3	Both	6	5-9 years	532	Inflammatory bowel disease	3	Rate	2008	1.1405480191	1.43844264524	0.8986060291900001
6	Incidence	83	Iceland	1	Male	6	5-9 years	532	Inflammatory bowel disease	1	Number	2009	0.1256736082895847	0.1577911921709976	0.0982480800618094
6	Incidence	83	Iceland	2	Female	6	5-9 years	532	Inflammatory bowel disease	1	Number	2009	0.1172709485534329	0.1484593872459746	0.091066234075516
6	Incidence	83	Iceland	3	Both	6	5-9 years	532	Inflammatory bowel disease	1	Number	2009	0.2429445568430177	0.3044411959645567	0.1906053488734666
6	Incidence	83	Iceland	1	Male	6	5-9 years	532	Inflammatory bowel disease	2	Percent	2009	2.0733377478e-06	2.8310370428e-06	1.5477906375e-06
6	Incidence	83	Iceland	2	Female	6	5-9 years	532	Inflammatory bowel disease	2	Percent	2009	1.9002699385e-06	2.5629430845e-06	1.4020343171e-06
6	Incidence	83	Iceland	3	Both	6	5-9 years	532	Inflammatory bowel disease	2	Percent	2009	1.9856551167e-06	2.6909412587e-06	1.4718964616e-06
6	Incidence	83	Iceland	1	Male	6	5-9 years	532	Inflammatory bowel disease	3	Rate	2009	1.17148652042	1.47087568492	0.9158350986800001
6	Incidence	83	Iceland	2	Female	6	5-9 years	532	Inflammatory bowel disease	3	Rate	2009	1.11437551083	1.41074586281	0.86536335187
6	Incidence	83	Iceland	3	Both	6	5-9 years	532	Inflammatory bowel disease	3	Rate	2009	1.1432054509	1.43258543937	0.8969168794500001
6	Incidence	83	Iceland	1	Male	6	5-9 years	532	Inflammatory bowel disease	1	Number	2010	0.1271839561054198	0.1622804896548322	0.0982712806782001
6	Incidence	83	Iceland	2	Female	6	5-9 years	532	Inflammatory bowel disease	1	Number	2010	0.1170751104197385	0.1485479107809923	0.090995426992062
6	Incidence	83	Iceland	3	Both	6	5-9 years	532	Inflammatory bowel disease	1	Number	2010	0.2442590665251584	0.307015901474761	0.1902478043416469
6	Incidence	83	Iceland	1	Male	6	5-9 years	532	Inflammatory bowel disease	2	Percent	2010	2.0743867774e-06	2.8609563068e-06	1.5344894695e-06
6	Incidence	83	Iceland	2	Female	6	5-9 years	532	Inflammatory bowel disease	2	Percent	2010	1.8976707511e-06	2.5885723507e-06	1.3877465522e-06
6	Incidence	83	Iceland	3	Both	6	5-9 years	532	Inflammatory bowel disease	2	Percent	2010	1.9852164031e-06	2.6999130662e-06	1.4726335324e-06
6	Incidence	83	Iceland	1	Male	6	5-9 years	532	Inflammatory bowel disease	3	Rate	2010	1.17314680265	1.49687777767	0.90645583177
6	Incidence	83	Iceland	2	Female	6	5-9 years	532	Inflammatory bowel disease	3	Rate	2010	1.11404179448	1.41352487732	0.8658775414600001
6	Incidence	83	Iceland	3	Both	6	5-9 years	532	Inflammatory bowel disease	3	Rate	2010	1.14405415394	1.43799295726	0.8910776329900001
6	Incidence	83	Iceland	1	Male	6	5-9 years	532	Inflammatory bowel disease	1	Number	2011	0.123726946969392	0.1557633999721293	0.095515996277624
6	Incidence	83	Iceland	2	Female	6	5-9 years	532	Inflammatory bowel disease	1	Number	2011	0.1132770191904204	0.1438294153231742	0.088894946118202
6	Incidence	83	Iceland	3	Both	6	5-9 years	532	Inflammatory bowel disease	1	Number	2011	0.2370039661598128	0.2972348856410742	0.1854966195880928
6	Incidence	83	Iceland	1	Male	6	5-9 years	532	Inflammatory bowel disease	2	Percent	2011	2.0227652226e-06	2.747775817e-06	1.5066854454e-06
6	Incidence	83	Iceland	2	Female	6	5-9 years	532	Inflammatory bowel disease	2	Percent	2011	1.8548266701e-06	2.5376250894e-06	1.3664476733e-06
6	Incidence	83	Iceland	3	Both	6	5-9 years	532	Inflammatory bowel disease	2	Percent	2011	1.9384690198e-06	2.6303618001e-06	1.4278522095e-06
6	Incidence	83	Iceland	1	Male	6	5-9 years	532	Inflammatory bowel disease	3	Rate	2011	1.14462093334	1.4409961016900001	0.88363619637
6	Incidence	83	Iceland	2	Female	6	5-9 years	532	Inflammatory bowel disease	3	Rate	2011	1.08667270528	1.37976352985	0.85277413084
6	Incidence	83	Iceland	3	Both	6	5-9 years	532	Inflammatory bowel disease	3	Rate	2011	1.11617246398	1.39983056006	0.8735981186299999
6	Incidence	83	Iceland	1	Male	6	5-9 years	532	Inflammatory bowel disease	1	Number	2012	0.1175408054969963	0.147659864033931	0.0903365757889139
6	Incidence	83	Iceland	2	Female	6	5-9 years	532	Inflammatory bowel disease	1	Number	2012	0.1076261637628113	0.1366775411687159	0.0847117813032664
6	Incidence	83	Iceland	3	Both	6	5-9 years	532	Inflammatory bowel disease	1	Number	2012	0.2251669692598076	0.2822065308373904	0.1764146344859752
6	Incidence	83	Iceland	1	Male	6	5-9 years	532	Inflammatory bowel disease	2	Percent	2012	1.9047208565e-06	2.5445908255e-06	1.3904550725e-06
6	Incidence	83	Iceland	2	Female	6	5-9 years	532	Inflammatory bowel disease	2	Percent	2012	1.7561148146e-06	2.4143218585e-06	1.292407588e-06
6	Incidence	83	Iceland	3	Both	6	5-9 years	532	Inflammatory bowel disease	2	Percent	2012	1.8303514643e-06	2.4667873546e-06	1.3377903028e-06
6	Incidence	83	Iceland	1	Male	6	5-9 years	532	Inflammatory bowel disease	3	Rate	2012	1.07673053022	1.35263564871	0.8275266511599999
6	Incidence	83	Iceland	2	Female	6	5-9 years	532	Inflammatory bowel disease	3	Rate	2012	1.02348334761	1.29975075287	0.80557639963
6	Incidence	83	Iceland	3	Both	6	5-9 years	532	Inflammatory bowel disease	3	Rate	2012	1.05060480155	1.31674524599	0.82313166387
6	Incidence	83	Iceland	1	Male	6	5-9 years	532	Inflammatory bowel disease	1	Number	2013	0.1115749333020932	0.141402846010354	0.0858579921255145
6	Incidence	83	Iceland	2	Female	6	5-9 years	532	Inflammatory bowel disease	1	Number	2013	0.1013262502746344	0.1273762412341244	0.079570439428853
6	Incidence	83	Iceland	3	Both	6	5-9 years	532	Inflammatory bowel disease	1	Number	2013	0.2129011835767275	0.268009764639392	0.1659513447084364
6	Incidence	83	Iceland	1	Male	6	5-9 years	532	Inflammatory bowel disease	2	Percent	2013	1.7646325487e-06	2.3518106504e-06	1.2751619652e-06
6	Incidence	83	Iceland	2	Female	6	5-9 years	532	Inflammatory bowel disease	2	Percent	2013	1.6389173932e-06	2.2462085733e-06	1.1810483866e-06
6	Incidence	83	Iceland	3	Both	6	5-9 years	532	Inflammatory bowel disease	2	Percent	2013	1.7021530658e-06	2.2876706259e-06	1.2379595982e-06
6	Incidence	83	Iceland	1	Male	6	5-9 years	532	Inflammatory bowel disease	3	Rate	2013	0.99571785807	1.26190834077	0.7662145384
6	Incidence	83	Iceland	2	Female	6	5-9 years	532	Inflammatory bowel disease	3	Rate	2013	0.94846314943	1.19230377712	0.7448181431600001
6	Incidence	83	Iceland	3	Both	6	5-9 years	532	Inflammatory bowel disease	3	Rate	2013	0.97265426231	1.2244217506800001	0.75816057034
6	Incidence	83	Iceland	1	Male	6	5-9 years	532	Inflammatory bowel disease	1	Number	2014	0.1070256265739746	0.136471291545146	0.0823123244473868
6	Incidence	83	Iceland	2	Female	6	5-9 years	532	Inflammatory bowel disease	1	Number	2014	0.0965244721888343	0.1216379683972986	0.0753979417488821
6	Incidence	83	Iceland	3	Both	6	5-9 years	532	Inflammatory bowel disease	1	Number	2014	0.2035500987628086	0.2574424379961815	0.1583810124023593
6	Incidence	83	Iceland	1	Male	6	5-9 years	532	Inflammatory bowel disease	2	Percent	2014	1.6473763489e-06	2.2193904099e-06	1.1924180798e-06
6	Incidence	83	Iceland	2	Female	6	5-9 years	532	Inflammatory bowel disease	2	Percent	2014	1.5418722469e-06	2.1070179152e-06	1.1085702364e-06
6	Incidence	83	Iceland	3	Both	6	5-9 years	532	Inflammatory bowel disease	2	Percent	2014	1.5951989174e-06	2.1419517036e-06	1.1554108597e-06
6	Incidence	83	Iceland	1	Male	6	5-9 years	532	Inflammatory bowel disease	3	Rate	2014	0.9278251817100001	1.18309516076	0.7135809416200001
6	Incidence	83	Iceland	2	Female	6	5-9 years	532	Inflammatory bowel disease	3	Rate	2014	0.88560153871	1.1160151362200001	0.69176791869
6	Incidence	83	Iceland	3	Both	6	5-9 years	532	Inflammatory bowel disease	3	Rate	2014	0.90731167278	1.14753336148	0.7059733312500001
6	Incidence	83	Iceland	1	Male	6	5-9 years	532	Inflammatory bowel disease	1	Number	2015	0.1064644943138601	0.1363871733747434	0.0817380387380852
6	Incidence	83	Iceland	2	Female	6	5-9 years	532	Inflammatory bowel disease	1	Number	2015	0.0955619838775078	0.1209190220184865	0.0732609345620875
6	Incidence	83	Iceland	3	Both	6	5-9 years	532	Inflammatory bowel disease	1	Number	2015	0.2020264781913681	0.2549327550202767	0.1568424839289235
6	Incidence	83	Iceland	1	Male	6	5-9 years	532	Inflammatory bowel disease	2	Percent	2015	1.5985072623e-06	2.1568024909e-06	1.1449249399e-06
6	Incidence	83	Iceland	2	Female	6	5-9 years	532	Inflammatory bowel disease	2	Percent	2015	1.505287372e-06	2.0919351461e-06	1.0730377194e-06
6	Incidence	83	Iceland	3	Both	6	5-9 years	532	Inflammatory bowel disease	2	Percent	2015	1.5524559534e-06	2.0999922705e-06	1.1214701718e-06
6	Incidence	83	Iceland	1	Male	6	5-9 years	532	Inflammatory bowel disease	3	Rate	2015	0.89929476595	1.1520485956300002	0.69043290808
6	Incidence	83	Iceland	2	Female	6	5-9 years	532	Inflammatory bowel disease	3	Rate	2015	0.8588879434	1.08679085475	0.65845151874
6	Incidence	83	Iceland	3	Both	6	5-9 years	532	Inflammatory bowel disease	3	Rate	2015	0.8797181063799999	1.11009686704	0.68296578843
6	Incidence	83	Iceland	1	Male	6	5-9 years	532	Inflammatory bowel disease	1	Number	2016	0.1088685852995868	0.1384634140132518	0.0837926852133254
6	Incidence	83	Iceland	2	Female	6	5-9 years	532	Inflammatory bowel disease	1	Number	2016	0.0977703487092101	0.1218597014732056	0.0754098118737673
6	Incidence	83	Iceland	3	Both	6	5-9 years	532	Inflammatory bowel disease	1	Number	2016	0.2066389340087968	0.2588127303132185	0.1603481114094051
6	Incidence	83	Iceland	1	Male	6	5-9 years	532	Inflammatory bowel disease	2	Percent	2016	1.6095616369e-06	2.1623517105e-06	1.1571861851e-06
6	Incidence	83	Iceland	2	Female	6	5-9 years	532	Inflammatory bowel disease	2	Percent	2016	1.5195053053e-06	2.0859365472e-06	1.0939234086e-06
6	Incidence	83	Iceland	3	Both	6	5-9 years	532	Inflammatory bowel disease	2	Percent	2016	1.5652835864e-06	2.0954529256e-06	1.1339033479e-06
6	Incidence	83	Iceland	1	Male	6	5-9 years	532	Inflammatory bowel disease	3	Rate	2016	0.90132618459	1.1463426324	0.69372207834
6	Incidence	83	Iceland	2	Female	6	5-9 years	532	Inflammatory bowel disease	3	Rate	2016	0.8595032908699999	1.07127381485	0.6629308612
6	Incidence	83	Iceland	3	Both	6	5-9 years	532	Inflammatory bowel disease	3	Rate	2016	0.88104197243	1.10349426404	0.68367278911
6	Incidence	83	Iceland	1	Male	6	5-9 years	532	Inflammatory bowel disease	1	Number	2017	0.1099738191122967	0.137507532104718	0.0848683427850967
6	Incidence	83	Iceland	2	Female	6	5-9 years	532	Inflammatory bowel disease	1	Number	2017	0.0986295558698733	0.1225571751113606	0.0763895478813546
6	Incidence	83	Iceland	3	Both	6	5-9 years	532	Inflammatory bowel disease	1	Number	2017	0.2086033749821698	0.2593207970908512	0.161959381461007
6	Incidence	83	Iceland	1	Male	6	5-9 years	532	Inflammatory bowel disease	2	Percent	2017	1.6351090319e-06	2.2061552286e-06	1.1859573094e-06
6	Incidence	83	Iceland	2	Female	6	5-9 years	532	Inflammatory bowel disease	2	Percent	2017	1.5441627828e-06	2.0911944151e-06	1.1177014716e-06
6	Incidence	83	Iceland	3	Both	6	5-9 years	532	Inflammatory bowel disease	2	Percent	2017	1.5905078895e-06	2.1415662883e-06	1.156253221e-06
6	Incidence	83	Iceland	1	Male	6	5-9 years	532	Inflammatory bowel disease	3	Rate	2017	0.90611337847	1.1329734248299999	0.69926043696
6	Incidence	83	Iceland	2	Female	6	5-9 years	532	Inflammatory bowel disease	3	Rate	2017	0.8619000377999999	1.07099776461	0.66754994104
6	Incidence	83	Iceland	3	Both	6	5-9 years	532	Inflammatory bowel disease	3	Rate	2017	0.8846569674499999	1.09974227392	0.6868464868599999
6	Incidence	83	Iceland	1	Male	6	5-9 years	532	Inflammatory bowel disease	1	Number	2018	0.1102161169851349	0.1371126829746869	0.085004486688474
6	Incidence	83	Iceland	2	Female	6	5-9 years	532	Inflammatory bowel disease	1	Number	2018	0.0991842581449417	0.123619911885247	0.076376639706499
6	Incidence	83	Iceland	3	Both	6	5-9 years	532	Inflammatory bowel disease	1	Number	2018	0.2094003751300768	0.262348214716232	0.1623174394126064
6	Incidence	83	Iceland	1	Male	6	5-9 years	532	Inflammatory bowel disease	2	Percent	2018	1.6634441781e-06	2.2744038888e-06	1.2200379822e-06
6	Incidence	83	Iceland	2	Female	6	5-9 years	532	Inflammatory bowel disease	2	Percent	2018	1.5697971676e-06	2.1062321395e-06	1.1358141981e-06
6	Incidence	83	Iceland	3	Both	6	5-9 years	532	Inflammatory bowel disease	2	Percent	2018	1.6173878104e-06	2.1874663769e-06	1.1769307292e-06
6	Incidence	83	Iceland	1	Male	6	5-9 years	532	Inflammatory bowel disease	3	Rate	2018	0.91139016296	1.13380106193	0.70291219737
6	Incidence	83	Iceland	2	Female	6	5-9 years	532	Inflammatory bowel disease	3	Rate	2018	0.86497490614	1.07807553013	0.66607219732
6	Incidence	83	Iceland	3	Both	6	5-9 years	532	Inflammatory bowel disease	3	Rate	2018	0.88879963347	1.11353667316	0.6889561710000001
6	Incidence	83	Iceland	1	Male	6	5-9 years	532	Inflammatory bowel disease	1	Number	2019	0.1084527484745284	0.1365900367681076	0.0835111584406816
6	Incidence	83	Iceland	2	Female	6	5-9 years	532	Inflammatory bowel disease	1	Number	2019	0.0985707125263204	0.1244614331235861	0.0747006229280539
6	Incidence	83	Iceland	3	Both	6	5-9 years	532	Inflammatory bowel disease	1	Number	2019	0.2070234610008491	0.2601928140335222	0.1583827630667053
6	Incidence	83	Iceland	1	Male	6	5-9 years	532	Inflammatory bowel disease	2	Percent	2019	1.6824927184e-06	2.3208479551e-06	1.2355413468e-06
6	Incidence	83	Iceland	2	Female	6	5-9 years	532	Inflammatory bowel disease	2	Percent	2019	1.586002773e-06	2.1328381998e-06	1.1327602778e-06
6	Incidence	83	Iceland	3	Both	6	5-9 years	532	Inflammatory bowel disease	2	Percent	2019	1.634622402e-06	2.2123758432e-06	1.1874555028e-06
6	Incidence	83	Iceland	1	Male	6	5-9 years	532	Inflammatory bowel disease	3	Rate	2019	0.9148903533899999	1.15225209842	0.704487017
6	Incidence	83	Iceland	2	Female	6	5-9 years	532	Inflammatory bowel disease	3	Rate	2019	0.8676246178799999	1.09551610805	0.65751882848
6	Incidence	83	Iceland	3	Both	6	5-9 years	532	Inflammatory bowel disease	3	Rate	2019	0.8917595532599999	1.12078808113	0.68223833837
6	Incidence	83	Iceland	1	Male	6	5-9 years	532	Inflammatory bowel disease	1	Number	2020	0.1054711710289442	0.1361638157207948	0.0793354737208915
6	Incidence	83	Iceland	2	Female	6	5-9 years	532	Inflammatory bowel disease	1	Number	2020	0.0969539898624043	0.1219670516210287	0.0737746330036477
6	Incidence	83	Iceland	3	Both	6	5-9 years	532	Inflammatory bowel disease	1	Number	2020	0.2024251608913483	0.2578435805132197	0.1569397955351338
6	Incidence	83	Iceland	1	Male	6	5-9 years	532	Inflammatory bowel disease	2	Percent	2020	1.6844423957e-06	2.3615490423e-06	1.1962142706e-06
6	Incidence	83	Iceland	2	Female	6	5-9 years	532	Inflammatory bowel disease	2	Percent	2020	1.5735404863e-06	2.1107125389e-06	1.1069441045e-06
6	Incidence	83	Iceland	3	Both	6	5-9 years	532	Inflammatory bowel disease	2	Percent	2020	1.6288890945e-06	2.2087973392e-06	1.1786656591e-06
6	Incidence	83	Iceland	1	Male	6	5-9 years	532	Inflammatory bowel disease	3	Rate	2020	0.91648733372	1.1831897873300001	0.689382284
6	Incidence	83	Iceland	2	Female	6	5-9 years	532	Inflammatory bowel disease	3	Rate	2020	0.8723752542	1.0974384634699998	0.66381140489
6	Incidence	83	Iceland	3	Both	6	5-9 years	532	Inflammatory bowel disease	3	Rate	2020	0.8948158300800001	1.13979169641	0.69374880472
6	Incidence	83	Iceland	1	Male	6	5-9 years	532	Inflammatory bowel disease	1	Number	2021	0.1028930883767218	0.1322243777989677	0.0787487844864357
6	Incidence	83	Iceland	2	Female	6	5-9 years	532	Inflammatory bowel disease	1	Number	2021	0.0943918270900299	0.1206300426015478	0.0729588800149025
6	Incidence	83	Iceland	3	Both	6	5-9 years	532	Inflammatory bowel disease	1	Number	2021	0.1972849154667518	0.2521593182591238	0.1524716161367252
6	Incidence	83	Iceland	1	Male	6	5-9 years	532	Inflammatory bowel disease	2	Percent	2021	1.6930565491e-06	2.30764322e-06	1.2199955891e-06
6	Incidence	83	Iceland	2	Female	6	5-9 years	532	Inflammatory bowel disease	2	Percent	2021	1.5700968589e-06	2.1446033756e-06	1.1356822187e-06
6	Incidence	83	Iceland	3	Both	6	5-9 years	532	Inflammatory bowel disease	2	Percent	2021	1.6314019645e-06	2.2153293782e-06	1.1845619688e-06
6	Incidence	83	Iceland	1	Male	6	5-9 years	532	Inflammatory bowel disease	3	Rate	2021	0.92174204657	1.18449908076	0.70545132742
6	Incidence	83	Iceland	2	Female	6	5-9 years	532	Inflammatory bowel disease	3	Rate	2021	0.87317142521	1.11588799018	0.6749059871799999
6	Incidence	83	Iceland	3	Both	6	5-9 years	532	Inflammatory bowel disease	3	Rate	2021	0.8978465116600001	1.1475807146600001	0.6939005364499999
6	Incidence	83	Iceland	1	Male	7	10-14 years	532	Inflammatory bowel disease	1	Number	1990	0.6903459279791097	0.8360563588674116	0.5583457757144276
6	Incidence	83	Iceland	2	Female	7	10-14 years	532	Inflammatory bowel disease	1	Number	1990	0.6402682512761005	0.7836870232742976	0.5185152855638827
6	Incidence	83	Iceland	3	Both	7	10-14 years	532	Inflammatory bowel disease	1	Number	1990	1.3306141792552113	1.6120869049162057	1.0791434777345652
6	Incidence	83	Iceland	1	Male	7	10-14 years	532	Inflammatory bowel disease	2	Percent	1990	1.75585086798e-05	2.31923758317e-05	1.33637111688e-05
6	Incidence	83	Iceland	2	Female	7	10-14 years	532	Inflammatory bowel disease	2	Percent	1990	1.52678554576e-05	2.0050300672e-05	1.15730165403e-05
6	Incidence	83	Iceland	3	Both	7	10-14 years	532	Inflammatory bowel disease	2	Percent	1990	1.63692254421e-05	2.14181560628e-05	1.25351247026e-05
6	Incidence	83	Iceland	1	Male	7	10-14 years	532	Inflammatory bowel disease	3	Rate	1990	6.520447869080001	7.8967104500300005	5.27368146304
6	Incidence	83	Iceland	2	Female	7	10-14 years	532	Inflammatory bowel disease	3	Rate	1990	6.28727805246	7.695615410589999	5.091693627310001
6	Incidence	83	Iceland	3	Both	7	10-14 years	532	Inflammatory bowel disease	3	Rate	1990	6.406129712659999	7.76125640473	5.19544523478
6	Incidence	83	Iceland	1	Male	7	10-14 years	532	Inflammatory bowel disease	1	Number	1991	0.721227150489619	0.8758049434606188	0.5833969196478095
6	Incidence	83	Iceland	2	Female	7	10-14 years	532	Inflammatory bowel disease	1	Number	1991	0.6764377064191128	0.8217823546856124	0.5486515620154306
6	Incidence	83	Iceland	3	Both	7	10-14 years	532	Inflammatory bowel disease	1	Number	1991	1.3976648569087335	1.6945582254292346	1.1476904884171524
6	Incidence	83	Iceland	1	Male	7	10-14 years	532	Inflammatory bowel disease	2	Percent	1991	1.80255043237e-05	2.37516012199e-05	1.37038503983e-05
6	Incidence	83	Iceland	2	Female	7	10-14 years	532	Inflammatory bowel disease	2	Percent	1991	1.58978102587e-05	2.08546860315e-05	1.19868293966e-05
6	Incidence	83	Iceland	3	Both	7	10-14 years	532	Inflammatory bowel disease	2	Percent	1991	1.69238385165e-05	2.21593636171e-05	1.28812154531e-05
6	Incidence	83	Iceland	1	Male	7	10-14 years	532	Inflammatory bowel disease	3	Rate	1991	6.69618609342	8.13135345636	5.41651037075
6	Incidence	83	Iceland	2	Female	7	10-14 years	532	Inflammatory bowel disease	3	Rate	1991	6.54911540319	7.956309097009999	5.31191913414
6	Incidence	83	Iceland	3	Both	7	10-14 years	532	Inflammatory bowel disease	3	Rate	1991	6.62419129567	8.031308644140001	5.43944516164
6	Incidence	83	Iceland	1	Male	7	10-14 years	532	Inflammatory bowel disease	1	Number	1992	0.739782896678853	0.9038707490180512	0.5992892374891623
6	Incidence	83	Iceland	2	Female	7	10-14 years	532	Inflammatory bowel disease	1	Number	1992	0.6999543256020524	0.8532101016756907	0.5679247500611511
6	Incidence	83	Iceland	3	Both	7	10-14 years	532	Inflammatory bowel disease	1	Number	1992	1.4397372222809035	1.764139640845748	1.171567145568709
6	Incidence	83	Iceland	1	Male	7	10-14 years	532	Inflammatory bowel disease	2	Percent	1992	1.8306896037e-05	2.39888289804e-05	1.37204461259e-05
6	Incidence	83	Iceland	2	Female	7	10-14 years	532	Inflammatory bowel disease	2	Percent	1992	1.63189247669e-05	2.14149829816e-05	1.21275637165e-05
6	Incidence	83	Iceland	3	Both	7	10-14 years	532	Inflammatory bowel disease	2	Percent	1992	1.72793482047e-05	2.24928132366e-05	1.30470691064e-05
6	Incidence	83	Iceland	1	Male	7	10-14 years	532	Inflammatory bowel disease	3	Rate	1992	6.801492014469999	8.31009977273	5.5098069737
6	Incidence	83	Iceland	2	Female	7	10-14 years	532	Inflammatory bowel disease	3	Rate	1992	6.72532195353	8.19783865589	5.45675146197
6	Incidence	83	Iceland	3	Both	7	10-14 years	532	Inflammatory bowel disease	3	Rate	1992	6.7642462321600005	8.288370081650001	5.5043160151
6	Incidence	83	Iceland	1	Male	7	10-14 years	532	Inflammatory bowel disease	1	Number	1993	0.7652726288833471	0.9409329992352456	0.6130227345729193
6	Incidence	83	Iceland	2	Female	7	10-14 years	532	Inflammatory bowel disease	1	Number	1993	0.7214547563829566	0.8827707194511268	0.5793574942571571
6	Incidence	83	Iceland	3	Both	7	10-14 years	532	Inflammatory bowel disease	1	Number	1993	1.4867273852663034	1.8370958536474995	1.1958898331313252
6	Incidence	83	Iceland	1	Male	7	10-14 years	532	Inflammatory bowel disease	2	Percent	1993	1.84152260471e-05	2.40356228132e-05	1.36548698727e-05
6	Incidence	83	Iceland	2	Female	7	10-14 years	532	Inflammatory bowel disease	2	Percent	1993	1.65409387411e-05	2.14737470594e-05	1.21562562461e-05
6	Incidence	83	Iceland	3	Both	7	10-14 years	532	Inflammatory bowel disease	2	Percent	1993	1.74518258555e-05	2.26321404847e-05	1.29698256397e-05
6	Incidence	83	Iceland	1	Male	7	10-14 years	532	Inflammatory bowel disease	3	Rate	1993	6.843419356699999	8.41425507368	5.48193086952
6	Incidence	83	Iceland	2	Female	7	10-14 years	532	Inflammatory bowel disease	3	Rate	1993	6.822703746459999	8.348247816759999	5.47890843
6	Incidence	83	Iceland	3	Both	7	10-14 years	532	Inflammatory bowel disease	3	Rate	1993	6.83335113628	8.44372758811	5.4965928731
6	Incidence	83	Iceland	1	Male	7	10-14 years	532	Inflammatory bowel disease	1	Number	1994	0.7700468414256592	0.9538960536677378	0.6097505243087402
6	Incidence	83	Iceland	2	Female	7	10-14 years	532	Inflammatory bowel disease	1	Number	1994	0.7326811142849569	0.9013903809812002	0.5810753810091219
6	Incidence	83	Iceland	3	Both	7	10-14 years	532	Inflammatory bowel disease	1	Number	1994	1.502727955710616	1.866564475919148	1.203500264450868
6	Incidence	83	Iceland	1	Male	7	10-14 years	532	Inflammatory bowel disease	2	Percent	1994	1.83666359362e-05	2.40348705612e-05	1.3377170106e-05
6	Incidence	83	Iceland	2	Female	7	10-14 years	532	Inflammatory bowel disease	2	Percent	1994	1.65802856427e-05	2.16977854943e-05	1.21534361584e-05
6	Incidence	83	Iceland	3	Both	7	10-14 years	532	Inflammatory bowel disease	2	Percent	1994	1.74459047067e-05	2.25381239057e-05	1.27042503864e-05
6	Incidence	83	Iceland	1	Male	7	10-14 years	532	Inflammatory bowel disease	3	Rate	1994	6.82902184459	8.45945550001	5.4074628012799995
6	Incidence	83	Iceland	2	Female	7	10-14 years	532	Inflammatory bowel disease	3	Rate	1994	6.84806682495	8.4249224444	5.43107084637
6	Incidence	83	Iceland	3	Both	7	10-14 years	532	Inflammatory bowel disease	3	Rate	1994	6.838294304380001	8.49396404448	5.47663266158
6	Incidence	83	Iceland	1	Male	7	10-14 years	532	Inflammatory bowel disease	1	Number	1995	0.7487558251909224	0.9277622362969508	0.5921828601360146
6	Incidence	83	Iceland	2	Female	7	10-14 years	532	Inflammatory bowel disease	1	Number	1995	0.7139983703352477	0.8881773582823186	0.5522802289052973
6	Incidence	83	Iceland	3	Both	7	10-14 years	532	Inflammatory bowel disease	1	Number	1995	1.4627541955261691	1.8346585806832576	1.15625483855839
6	Incidence	83	Iceland	1	Male	7	10-14 years	532	Inflammatory bowel disease	2	Percent	1995	1.81212998588e-05	2.41799491147e-05	1.2977524924e-05
6	Incidence	83	Iceland	2	Female	7	10-14 years	532	Inflammatory bowel disease	2	Percent	1995	1.63126827906e-05	2.14083435597e-05	1.17056692997e-05
6	Incidence	83	Iceland	3	Both	7	10-14 years	532	Inflammatory bowel disease	2	Percent	1995	1.71856034428e-05	2.23343184939e-05	1.23885021917e-05
6	Incidence	83	Iceland	1	Male	7	10-14 years	532	Inflammatory bowel disease	3	Rate	1995	6.76535320261	8.38275844464	5.35064446187
6	Incidence	83	Iceland	2	Female	7	10-14 years	532	Inflammatory bowel disease	3	Rate	1995	6.80821723195	8.46907310566	5.26617976668
6	Incidence	83	Iceland	3	Both	7	10-14 years	532	Inflammatory bowel disease	3	Rate	1995	6.78620832028	8.51159775387	5.36425479399
6	Incidence	83	Iceland	1	Male	7	10-14 years	532	Inflammatory bowel disease	1	Number	1996	0.6993595752222218	0.8735451641776298	0.5570571650011724
6	Incidence	83	Iceland	2	Female	7	10-14 years	532	Inflammatory bowel disease	1	Number	1996	0.6749593618598988	0.8412603700498765	0.5261125413875612
6	Incidence	83	Iceland	3	Both	7	10-14 years	532	Inflammatory bowel disease	1	Number	1996	1.3743189370821205	1.7184771298602484	1.0883518491815607
6	Incidence	83	Iceland	1	Male	7	10-14 years	532	Inflammatory bowel disease	2	Percent	1996	1.76521969641e-05	2.32828182569e-05	1.28557833659e-05
6	Incidence	83	Iceland	2	Female	7	10-14 years	532	Inflammatory bowel disease	2	Percent	1996	1.59185632248e-05	2.07883648593e-05	1.15477636377e-05
6	Incidence	83	Iceland	3	Both	7	10-14 years	532	Inflammatory bowel disease	2	Percent	1996	1.67521131003e-05	2.17956495324e-05	1.21119148966e-05
6	Incidence	83	Iceland	1	Male	7	10-14 years	532	Inflammatory bowel disease	3	Rate	1996	6.577911017309999	8.21623462829	5.23946849769
6	Incidence	83	Iceland	2	Female	7	10-14 years	532	Inflammatory bowel disease	3	Rate	1996	6.60279183067	8.22963190484	5.1466973962900004
6	Incidence	83	Iceland	3	Both	7	10-14 years	532	Inflammatory bowel disease	3	Rate	1996	6.5901070768	8.24040765883	5.21884333382
6	Incidence	83	Iceland	1	Male	7	10-14 years	532	Inflammatory bowel disease	1	Number	1997	0.6454179929967409	0.8047458457912761	0.5135689968725146
6	Incidence	83	Iceland	2	Female	7	10-14 years	532	Inflammatory bowel disease	1	Number	1997	0.6220672125989776	0.7722949659488723	0.4853010754628949
6	Incidence	83	Iceland	3	Both	7	10-14 years	532	Inflammatory bowel disease	1	Number	1997	1.2674852055957184	1.5804261081893218	1.009510197062774
6	Incidence	83	Iceland	1	Male	7	10-14 years	532	Inflammatory bowel disease	2	Percent	1997	1.67556645961e-05	2.21613971264e-05	1.2260154897e-05
6	Incidence	83	Iceland	2	Female	7	10-14 years	532	Inflammatory bowel disease	2	Percent	1997	1.4916553223e-05	1.94433928859e-05	1.08197903729e-05
6	Incidence	83	Iceland	3	Both	7	10-14 years	532	Inflammatory bowel disease	2	Percent	1997	1.57966264201e-05	2.05660989255e-05	1.14567719539e-05
6	Incidence	83	Iceland	1	Male	7	10-14 years	532	Inflammatory bowel disease	3	Rate	1997	6.249114176349999	7.791770182830001	4.97251600314
6	Incidence	83	Iceland	2	Female	7	10-14 years	532	Inflammatory bowel disease	3	Rate	1997	6.20988091503	7.70955239673	4.84459207225
6	Incidence	83	Iceland	3	Both	7	10-14 years	532	Inflammatory bowel disease	3	Rate	1997	6.229797186130001	7.76792823949	4.9618281596300005
6	Incidence	83	Iceland	1	Male	7	10-14 years	532	Inflammatory bowel disease	1	Number	1998	0.601897869529671	0.7493734125180852	0.4773058945935841
6	Incidence	83	Iceland	2	Female	7	10-14 years	532	Inflammatory bowel disease	1	Number	1998	0.5681517338134493	0.7098416408462327	0.4440850029261619
6	Incidence	83	Iceland	3	Both	7	10-14 years	532	Inflammatory bowel disease	1	Number	1998	1.1700496033431198	1.4517888875882257	0.9381921812766796
6	Incidence	83	Iceland	1	Male	7	10-14 years	532	Inflammatory bowel disease	2	Percent	1998	1.57326930012e-05	2.09554461046e-05	1.1549024909e-05
6	Incidence	83	Iceland	2	Female	7	10-14 years	532	Inflammatory bowel disease	2	Percent	1998	1.37675867003e-05	1.79695782763e-05	9.9893673551e-06
6	Incidence	83	Iceland	3	Both	7	10-14 years	532	Inflammatory bowel disease	2	Percent	1998	1.47102475901e-05	1.91623177041e-05	1.07140154243e-05
6	Incidence	83	Iceland	1	Male	7	10-14 years	532	Inflammatory bowel disease	3	Rate	1998	5.87139835587	7.309994012150001	4.656027519999999
6	Incidence	83	Iceland	2	Female	7	10-14 years	532	Inflammatory bowel disease	3	Rate	1998	5.7539706741600005	7.18893869656	4.49748180213
6	Incidence	83	Iceland	3	Both	7	10-14 years	532	Inflammatory bowel disease	3	Rate	1998	5.8137851708	7.21370160861	4.66172355025
6	Incidence	83	Iceland	1	Male	7	10-14 years	532	Inflammatory bowel disease	1	Number	1999	0.5815076047915748	0.7282693395284117	0.4606874537077788
6	Incidence	83	Iceland	2	Female	7	10-14 years	532	Inflammatory bowel disease	1	Number	1999	0.53427571989356	0.6739290408269405	0.4164646083599438
6	Incidence	83	Iceland	3	Both	7	10-14 years	532	Inflammatory bowel disease	1	Number	1999	1.1157833246851356	1.3996005485614185	0.8878304030720173
6	Incidence	83	Iceland	1	Male	7	10-14 years	532	Inflammatory bowel disease	2	Percent	1999	1.48243055647e-05	1.98572432379e-05	1.08789926431e-05
6	Incidence	83	Iceland	2	Female	7	10-14 years	532	Inflammatory bowel disease	2	Percent	1999	1.27758442777e-05	1.69593410169e-05	9.2489146351e-06
6	Incidence	83	Iceland	3	Both	7	10-14 years	532	Inflammatory bowel disease	2	Percent	1999	1.37643632999e-05	1.82430905143e-05	1.00499387746e-05
6	Incidence	83	Iceland	1	Male	7	10-14 years	532	Inflammatory bowel disease	3	Rate	1999	5.53719923199	6.93468562456	4.38673233822
6	Incidence	83	Iceland	2	Female	7	10-14 years	532	Inflammatory bowel disease	3	Rate	1999	5.35954729717	6.76046923856	4.17773386099
6	Incidence	83	Iceland	3	Both	7	10-14 years	532	Inflammatory bowel disease	3	Rate	1999	5.45068677793	6.83715559792	4.33711934209
6	Incidence	83	Iceland	1	Male	7	10-14 years	532	Inflammatory bowel disease	1	Number	2000	0.5717216306159588	0.7290199585902656	0.4468078611007157
6	Incidence	83	Iceland	2	Female	7	10-14 years	532	Inflammatory bowel disease	1	Number	2000	0.5262624145463413	0.6766392518772543	0.4121367436675057
6	Incidence	83	Iceland	3	Both	7	10-14 years	532	Inflammatory bowel disease	1	Number	2000	1.0979840451623009	1.383947252595732	0.8710384813429808
6	Incidence	83	Iceland	1	Male	7	10-14 years	532	Inflammatory bowel disease	2	Percent	2000	1.42772700989e-05	1.93421541696e-05	1.03796258435e-05
6	Incidence	83	Iceland	2	Female	7	10-14 years	532	Inflammatory bowel disease	2	Percent	2000	1.22511759539e-05	1.64143574508e-05	8.9091668914e-06
6	Incidence	83	Iceland	3	Both	7	10-14 years	532	Inflammatory bowel disease	2	Percent	2000	1.3224982101e-05	1.77979847951e-05	9.6325823167e-06
6	Incidence	83	Iceland	1	Male	7	10-14 years	532	Inflammatory bowel disease	3	Rate	2000	5.33895248088	6.80786366668	4.17246053106
6	Incidence	83	Iceland	2	Female	7	10-14 years	532	Inflammatory bowel disease	3	Rate	2000	5.1510969731700005	6.62299701808	4.034026132509999
6	Incidence	83	Iceland	3	Both	7	10-14 years	532	Inflammatory bowel disease	3	Rate	2000	5.24723314685	6.613842823410001	4.162667036579999
6	Incidence	83	Iceland	1	Male	7	10-14 years	532	Inflammatory bowel disease	1	Number	2001	0.5896088166595669	0.745544111743313	0.4644074661148389
6	Incidence	83	Iceland	2	Female	7	10-14 years	532	Inflammatory bowel disease	1	Number	2001	0.5396432371444416	0.6881623617395116	0.4240573385826401
6	Incidence	83	Iceland	3	Both	7	10-14 years	532	Inflammatory bowel disease	1	Number	2001	1.1292520538040096	1.4207727955442098	0.898470689518321
6	Incidence	83	Iceland	1	Male	7	10-14 years	532	Inflammatory bowel disease	2	Percent	2001	1.3984743241e-05	1.87062587411e-05	1.0166168621e-05
6	Incidence	83	Iceland	2	Female	7	10-14 years	532	Inflammatory bowel disease	2	Percent	2001	1.20635984281e-05	1.60398151804e-05	8.7941306121e-06
6	Incidence	83	Iceland	3	Both	7	10-14 years	532	Inflammatory bowel disease	2	Percent	2001	1.29930069981e-05	1.73178631689e-05	9.4750276483e-06
6	Incidence	83	Iceland	1	Male	7	10-14 years	532	Inflammatory bowel disease	3	Rate	2001	5.24346624049	6.63021866408	4.13003469691
6	Incidence	83	Iceland	2	Female	7	10-14 years	532	Inflammatory bowel disease	3	Rate	2001	5.08279758103	6.48167112427	3.99411586472
6	Incidence	83	Iceland	3	Both	7	10-14 years	532	Inflammatory bowel disease	3	Rate	2001	5.1654380805999995	6.49891570023	4.10979523864
6	Incidence	83	Iceland	1	Male	7	10-14 years	532	Inflammatory bowel disease	1	Number	2002	0.5993200388635759	0.7532169209939046	0.4701121091418667
6	Incidence	83	Iceland	2	Female	7	10-14 years	532	Inflammatory bowel disease	1	Number	2002	0.5492395840568584	0.6954523132968324	0.4297001629467674
6	Incidence	83	Iceland	3	Both	7	10-14 years	532	Inflammatory bowel disease	1	Number	2002	1.1485596229204331	1.4379626894486826	0.9142654313374374
6	Incidence	83	Iceland	1	Male	7	10-14 years	532	Inflammatory bowel disease	2	Percent	2002	1.3711417877e-05	1.82391616094e-05	1.00916746386e-05
6	Incidence	83	Iceland	2	Female	7	10-14 years	532	Inflammatory bowel disease	2	Percent	2002	1.19063236195e-05	1.57473231835e-05	8.6565901512e-06
6	Incidence	83	Iceland	3	Both	7	10-14 years	532	Inflammatory bowel disease	2	Percent	2002	1.2782304142e-05	1.68918709285e-05	9.2972643177e-06
6	Incidence	83	Iceland	1	Male	7	10-14 years	532	Inflammatory bowel disease	3	Rate	2002	5.15959651089	6.4845076845300005	4.0472346004899995
6	Incidence	83	Iceland	2	Female	7	10-14 years	532	Inflammatory bowel disease	3	Rate	2002	5.02655005437	6.3646648287700005	3.9325449951600002
6	Incidence	83	Iceland	3	Both	7	10-14 years	532	Inflammatory bowel disease	3	Rate	2002	5.09510614786	6.37892225462	4.05575760024
6	Incidence	83	Iceland	1	Male	7	10-14 years	532	Inflammatory bowel disease	1	Number	2003	0.6015373681924532	0.7604578089661471	0.4688502615301246
6	Incidence	83	Iceland	2	Female	7	10-14 years	532	Inflammatory bowel disease	1	Number	2003	0.5584454879143373	0.7031272081624391	0.4385958945428801
6	Incidence	83	Iceland	3	Both	7	10-14 years	532	Inflammatory bowel disease	1	Number	2003	1.1599828561067904	1.4515618472971157	0.9221849645049224
6	Incidence	83	Iceland	1	Male	7	10-14 years	532	Inflammatory bowel disease	2	Percent	2003	1.34809510851e-05	1.78867705606e-05	9.8237377223e-06
6	Incidence	83	Iceland	2	Female	7	10-14 years	532	Inflammatory bowel disease	2	Percent	2003	1.17820809238e-05	1.56058133392e-05	8.5361211124e-06
6	Incidence	83	Iceland	3	Both	7	10-14 years	532	Inflammatory bowel disease	2	Percent	2003	1.26036329653e-05	1.64253925512e-05	9.1960952482e-06
6	Incidence	83	Iceland	1	Male	7	10-14 years	532	Inflammatory bowel disease	3	Rate	2003	5.09285076131	6.43833340391	3.96946979129
6	Incidence	83	Iceland	2	Female	7	10-14 years	532	Inflammatory bowel disease	3	Rate	2003	4.98342516439	6.27452795081	3.91391794753
6	Incidence	83	Iceland	3	Both	7	10-14 years	532	Inflammatory bowel disease	3	Rate	2003	5.03957688786	6.30634970028	4.00645751701
6	Incidence	83	Iceland	1	Male	7	10-14 years	532	Inflammatory bowel disease	1	Number	2004	0.5940600045719043	0.7493015287154758	0.4643508529099877
6	Incidence	83	Iceland	2	Female	7	10-14 years	532	Inflammatory bowel disease	1	Number	2004	0.5607601938684438	0.7085399055583215	0.4401419887891579
6	Incidence	83	Iceland	3	Both	7	10-14 years	532	Inflammatory bowel disease	1	Number	2004	1.1548201984403483	1.4497074833713235	0.9097509943889246
6	Incidence	83	Iceland	1	Male	7	10-14 years	532	Inflammatory bowel disease	2	Percent	2004	1.3315774725e-05	1.78663617142e-05	9.6957125511e-06
6	Incidence	83	Iceland	2	Female	7	10-14 years	532	Inflammatory bowel disease	2	Percent	2004	1.16919684001e-05	1.57052164103e-05	8.5152165383e-06
6	Incidence	83	Iceland	3	Both	7	10-14 years	532	Inflammatory bowel disease	2	Percent	2004	1.24718049811e-05	1.62316040458e-05	9.107500104e-06
6	Incidence	83	Iceland	1	Male	7	10-14 years	532	Inflammatory bowel disease	3	Rate	2004	5.04873646098	6.36808726253	3.94637757757
6	Incidence	83	Iceland	2	Female	7	10-14 years	532	Inflammatory bowel disease	3	Rate	2004	4.95449368227	6.260174178030001	3.88879368864
6	Incidence	83	Iceland	3	Both	7	10-14 years	532	Inflammatory bowel disease	3	Rate	2004	5.00253014708	6.27994331915	3.9409223894000003
6	Incidence	83	Iceland	1	Male	7	10-14 years	532	Inflammatory bowel disease	1	Number	2005	0.5956290165258169	0.7539732041891646	0.4671072914170546
6	Incidence	83	Iceland	2	Female	7	10-14 years	532	Inflammatory bowel disease	1	Number	2005	0.5590150697695467	0.7168516368118939	0.4340239595147638
6	Incidence	83	Iceland	3	Both	7	10-14 years	532	Inflammatory bowel disease	1	Number	2005	1.1546440862953635	1.45903865321471	0.903380404034257
6	Incidence	83	Iceland	1	Male	7	10-14 years	532	Inflammatory bowel disease	2	Percent	2005	1.32394088273e-05	1.79582960689e-05	9.6324988518e-06
6	Incidence	83	Iceland	2	Female	7	10-14 years	532	Inflammatory bowel disease	2	Percent	2005	1.16431871579e-05	1.57281017852e-05	8.4762581906e-06
6	Incidence	83	Iceland	3	Both	7	10-14 years	532	Inflammatory bowel disease	2	Percent	2005	1.24117614106e-05	1.62744553122e-05	9.0696960627e-06
6	Incidence	83	Iceland	1	Male	7	10-14 years	532	Inflammatory bowel disease	3	Rate	2005	5.03276107913	6.370688619039999	3.9468181213499998
6	Incidence	83	Iceland	2	Female	7	10-14 years	532	Inflammatory bowel disease	3	Rate	2005	4.94082637921	6.335856882350001	3.83609878221
6	Incidence	83	Iceland	3	Both	7	10-14 years	532	Inflammatory bowel disease	3	Rate	2005	4.98782794481	6.30275065143	3.9024198690499996
6	Incidence	83	Iceland	1	Male	7	10-14 years	532	Inflammatory bowel disease	1	Number	2006	0.5892870262304778	0.7421992341816244	0.4604496752648686
6	Incidence	83	Iceland	2	Female	7	10-14 years	532	Inflammatory bowel disease	1	Number	2006	0.5488150396790067	0.6953827428680022	0.4286746704396252
6	Incidence	83	Iceland	3	Both	7	10-14 years	532	Inflammatory bowel disease	1	Number	2006	1.138102065909485	1.434636046336346	0.8949856885968879
6	Incidence	83	Iceland	1	Male	7	10-14 years	532	Inflammatory bowel disease	2	Percent	2006	1.32438868516e-05	1.77523131682e-05	9.5700510051e-06
6	Incidence	83	Iceland	2	Female	7	10-14 years	532	Inflammatory bowel disease	2	Percent	2006	1.16165141665e-05	1.54856859721e-05	8.4532764646e-06
6	Incidence	83	Iceland	3	Both	7	10-14 years	532	Inflammatory bowel disease	2	Percent	2006	1.24032246675e-05	1.61714239018e-05	9.0323815138e-06
6	Incidence	83	Iceland	1	Male	7	10-14 years	532	Inflammatory bowel disease	3	Rate	2006	5.04285534123	6.3514097642500005	3.94032279843
6	Incidence	83	Iceland	2	Female	7	10-14 years	532	Inflammatory bowel disease	3	Rate	2006	4.94282302654	6.2628637796	3.86079622231
6	Incidence	83	Iceland	3	Both	7	10-14 years	532	Inflammatory bowel disease	3	Rate	2006	4.994117220280001	6.29534098782	3.92729577883
6	Incidence	83	Iceland	1	Male	7	10-14 years	532	Inflammatory bowel disease	1	Number	2007	0.5919071544708588	0.7465796255479196	0.464030561580846
6	Incidence	83	Iceland	2	Female	7	10-14 years	532	Inflammatory bowel disease	1	Number	2007	0.5513304392549583	0.6977004961381477	0.4332862348385488
6	Incidence	83	Iceland	3	Both	7	10-14 years	532	Inflammatory bowel disease	1	Number	2007	1.143237593725817	1.4430752048329498	0.9009448315826798
6	Incidence	83	Iceland	1	Male	7	10-14 years	532	Inflammatory bowel disease	2	Percent	2007	1.33010725784e-05	1.775927718e-05	9.6227820835e-06
6	Incidence	83	Iceland	2	Female	7	10-14 years	532	Inflammatory bowel disease	2	Percent	2007	1.16102206619e-05	1.5322702614e-05	8.4399097475e-06
6	Incidence	83	Iceland	3	Both	7	10-14 years	532	Inflammatory bowel disease	2	Percent	2007	1.24260303545e-05	1.61316963686e-05	9.0222471895e-06
6	Incidence	83	Iceland	1	Male	7	10-14 years	532	Inflammatory bowel disease	3	Rate	2007	5.0670218146999995	6.39109566507	3.9723341075699996
6	Incidence	83	Iceland	2	Female	7	10-14 years	532	Inflammatory bowel disease	3	Rate	2007	4.95526977358	6.27082042522	3.8943073516999998
6	Incidence	83	Iceland	3	Both	7	10-14 years	532	Inflammatory bowel disease	3	Rate	2007	5.01250649257	6.32713958427	3.95017784802
6	Incidence	83	Iceland	1	Male	7	10-14 years	532	Inflammatory bowel disease	1	Number	2008	0.5881412828195073	0.740535234805679	0.4600128950921368
6	Incidence	83	Iceland	2	Female	7	10-14 years	532	Inflammatory bowel disease	1	Number	2008	0.5474282293020053	0.6939567426781637	0.4300367835724371
6	Incidence	83	Iceland	3	Both	7	10-14 years	532	Inflammatory bowel disease	1	Number	2008	1.1355695121215124	1.4389404900866094	0.8895890266853452
6	Incidence	83	Iceland	1	Male	7	10-14 years	532	Inflammatory bowel disease	2	Percent	2008	1.33763850992e-05	1.77509850469e-05	9.6848097479e-06
6	Incidence	83	Iceland	2	Female	7	10-14 years	532	Inflammatory bowel disease	2	Percent	2008	1.16109672441e-05	1.53929360493e-05	8.422020659e-06
6	Incidence	83	Iceland	3	Both	7	10-14 years	532	Inflammatory bowel disease	2	Percent	2008	1.24605389575e-05	1.63869943642e-05	9.0276189767e-06
6	Incidence	83	Iceland	1	Male	7	10-14 years	532	Inflammatory bowel disease	3	Rate	2008	5.0958757318	6.416273847499999	3.9857235274800003
6	Incidence	83	Iceland	2	Female	7	10-14 years	532	Inflammatory bowel disease	3	Rate	2008	4.9708169585299995	6.301340998410001	3.90486646861
6	Incidence	83	Iceland	3	Both	7	10-14 years	532	Inflammatory bowel disease	3	Rate	2008	5.0348120313099995	6.37987795066	3.94420023316
6	Incidence	83	Iceland	1	Male	7	10-14 years	532	Inflammatory bowel disease	1	Number	2009	0.5833989769036746	0.7407183289632056	0.4538258150272575
6	Incidence	83	Iceland	2	Female	7	10-14 years	532	Inflammatory bowel disease	1	Number	2009	0.5384313806710427	0.6855933845675122	0.418293537075717
6	Incidence	83	Iceland	3	Both	7	10-14 years	532	Inflammatory bowel disease	1	Number	2009	1.121830357574717	1.4287395178332352	0.8771714481624454
6	Incidence	83	Iceland	1	Male	7	10-14 years	532	Inflammatory bowel disease	2	Percent	2009	1.34370602357e-05	1.77945391289e-05	9.7416429022e-06
6	Incidence	83	Iceland	2	Female	7	10-14 years	532	Inflammatory bowel disease	2	Percent	2009	1.16106463672e-05	1.56102802469e-05	8.3664525249e-06
6	Incidence	83	Iceland	3	Both	7	10-14 years	532	Inflammatory bowel disease	2	Percent	2009	1.24907212713e-05	1.66323592796e-05	9.0114945099e-06
6	Incidence	83	Iceland	1	Male	7	10-14 years	532	Inflammatory bowel disease	3	Rate	2009	5.1200323247599995	6.50070010057	3.98287095922
6	Incidence	83	Iceland	2	Female	7	10-14 years	532	Inflammatory bowel disease	3	Rate	2009	4.982114919560001	6.34380749827	3.87047736561
6	Incidence	83	Iceland	3	Both	7	10-14 years	532	Inflammatory bowel disease	3	Rate	2009	5.05289732596	6.435263621109999	3.95091578232
6	Incidence	83	Iceland	1	Male	7	10-14 years	532	Inflammatory bowel disease	1	Number	2010	0.5713025205461354	0.7321907300181324	0.4386615750810479
6	Incidence	83	Iceland	2	Female	7	10-14 years	532	Inflammatory bowel disease	1	Number	2010	0.5336005957792215	0.6824160008597397	0.4146289560350146
6	Incidence	83	Iceland	3	Both	7	10-14 years	532	Inflammatory bowel disease	1	Number	2010	1.1049031163253562	1.4080934535464606	0.8646986156429712
6	Incidence	83	Iceland	1	Male	7	10-14 years	532	Inflammatory bowel disease	2	Percent	2010	1.34501425386e-05	1.78702665746e-05	9.7416469392e-06
6	Incidence	83	Iceland	2	Female	7	10-14 years	532	Inflammatory bowel disease	2	Percent	2010	1.15997936282e-05	1.56283335701e-05	8.319230806e-06
6	Incidence	83	Iceland	3	Both	7	10-14 years	532	Inflammatory bowel disease	2	Percent	2010	1.24838420073e-05	1.6745981796e-05	8.9856255617e-06
6	Incidence	83	Iceland	1	Male	7	10-14 years	532	Inflammatory bowel disease	3	Rate	2010	5.13010682581	6.57482949361	3.93903520396
6	Incidence	83	Iceland	2	Female	7	10-14 years	532	Inflammatory bowel disease	3	Rate	2010	4.9818139948699995	6.3711877578400005	3.87106827127
6	Incidence	83	Iceland	3	Both	7	10-14 years	532	Inflammatory bowel disease	3	Rate	2010	5.05740381658	6.44517795347	3.95793080346
6	Incidence	83	Iceland	1	Male	7	10-14 years	532	Inflammatory bowel disease	1	Number	2011	0.5529494453756197	0.7039490456244212	0.4278755539105462
6	Incidence	83	Iceland	2	Female	7	10-14 years	532	Inflammatory bowel disease	1	Number	2011	0.518100149728839	0.6624319827982197	0.4066554013538197
6	Incidence	83	Iceland	3	Both	7	10-14 years	532	Inflammatory bowel disease	1	Number	2011	1.0710495951044594	1.355005921943035	0.8388038940754108
6	Incidence	83	Iceland	1	Male	7	10-14 years	532	Inflammatory bowel disease	2	Percent	2011	1.30390559311e-05	1.70280688094e-05	9.4103227168e-06
6	Incidence	83	Iceland	2	Female	7	10-14 years	532	Inflammatory bowel disease	2	Percent	2011	1.12545274135e-05	1.53098523067e-05	8.2323195639e-06
6	Incidence	83	Iceland	3	Both	7	10-14 years	532	Inflammatory bowel disease	2	Percent	2011	1.21072299089e-05	1.61471025091e-05	8.7302741107e-06
6	Incidence	83	Iceland	1	Male	7	10-14 years	532	Inflammatory bowel disease	3	Rate	2011	4.9875397723	6.3495386279599995	3.8593877986
6	Incidence	83	Iceland	2	Female	7	10-14 years	532	Inflammatory bowel disease	3	Rate	2011	4.83209887222	6.17822025081	3.79270129008
6	Incidence	83	Iceland	3	Both	7	10-14 years	532	Inflammatory bowel disease	3	Rate	2011	4.911118538759999	6.21315271842	3.84619477324
6	Incidence	83	Iceland	1	Male	7	10-14 years	532	Inflammatory bowel disease	1	Number	2012	0.5071412385558598	0.6420510251530027	0.3968486177202325
6	Incidence	83	Iceland	2	Female	7	10-14 years	532	Inflammatory bowel disease	1	Number	2012	0.4739965149435739	0.6026326777746578	0.3722439824855776
6	Incidence	83	Iceland	3	Both	7	10-14 years	532	Inflammatory bowel disease	1	Number	2012	0.9811377534994328	1.253713894666412	0.7723079910298072
6	Incidence	83	Iceland	1	Male	7	10-14 years	532	Inflammatory bowel disease	2	Percent	2012	1.21023401745e-05	1.5909572836e-05	8.751998129e-06
6	Incidence	83	Iceland	2	Female	7	10-14 years	532	Inflammatory bowel disease	2	Percent	2012	1.04651136747e-05	1.41752016658e-05	7.583815534e-06
6	Incidence	83	Iceland	3	Both	7	10-14 years	532	Inflammatory bowel disease	2	Percent	2012	1.12498665113e-05	1.48067787692e-05	8.1493937818e-06
6	Incidence	83	Iceland	1	Male	7	10-14 years	532	Inflammatory bowel disease	3	Rate	2012	4.6476264265900005	5.88398868965	3.63686480777
6	Incidence	83	Iceland	2	Female	7	10-14 years	532	Inflammatory bowel disease	3	Rate	2012	4.48741960853	5.70524383562	3.5241080757
6	Incidence	83	Iceland	3	Both	7	10-14 years	532	Inflammatory bowel disease	3	Rate	2012	4.56882501457	5.83811945126	3.5963757951299997
6	Incidence	83	Iceland	1	Male	7	10-14 years	532	Inflammatory bowel disease	1	Number	2013	0.454909665439914	0.5795987971084695	0.3550744227676086
6	Incidence	83	Iceland	2	Female	7	10-14 years	532	Inflammatory bowel disease	1	Number	2013	0.4278332701266392	0.5497703002106593	0.3346882253126435
6	Incidence	83	Iceland	3	Both	7	10-14 years	532	Inflammatory bowel disease	1	Number	2013	0.8827429355665536	1.1290873380159558	0.6973448213532453
6	Incidence	83	Iceland	1	Male	7	10-14 years	532	Inflammatory bowel disease	2	Percent	2013	1.10017134438e-05	1.4418202901e-05	7.9451947663e-06
6	Incidence	83	Iceland	2	Female	7	10-14 years	532	Inflammatory bowel disease	2	Percent	2013	9.5314117288e-06	1.28104082583e-05	6.9107376064e-06
6	Incidence	83	Iceland	3	Both	7	10-14 years	532	Inflammatory bowel disease	2	Percent	2013	1.0234804492e-05	1.36253313629e-05	7.4792996824e-06
6	Incidence	83	Iceland	1	Male	7	10-14 years	532	Inflammatory bowel disease	3	Rate	2013	4.24176410843	5.40441666036	3.31085940076
6	Incidence	83	Iceland	2	Female	7	10-14 years	532	Inflammatory bowel disease	3	Rate	2013	4.07882459571	5.24133296559	3.19080973973
6	Incidence	83	Iceland	3	Both	7	10-14 years	532	Inflammatory bowel disease	3	Rate	2013	4.16119842189	5.32245148596	3.28724258582
6	Incidence	83	Iceland	1	Male	7	10-14 years	532	Inflammatory bowel disease	1	Number	2014	0.4155767266609864	0.5299717191519745	0.323256618408333
6	Incidence	83	Iceland	2	Female	7	10-14 years	532	Inflammatory bowel disease	1	Number	2014	0.3921107161027001	0.500203868479332	0.3055307406279001
6	Incidence	83	Iceland	3	Both	7	10-14 years	532	Inflammatory bowel disease	1	Number	2014	0.8076874427636864	1.0254539142996797	0.6334678647859595
6	Incidence	83	Iceland	1	Male	7	10-14 years	532	Inflammatory bowel disease	2	Percent	2014	1.00900622112e-05	1.3319909044e-05	7.2147588328e-06
6	Incidence	83	Iceland	2	Female	7	10-14 years	532	Inflammatory bowel disease	2	Percent	2014	8.7550552987e-06	1.19589483594e-05	6.2848556824e-06
6	Incidence	83	Iceland	3	Both	7	10-14 years	532	Inflammatory bowel disease	2	Percent	2014	9.3930096989e-06	1.25908306459e-05	6.8182379083e-06
6	Incidence	83	Iceland	1	Male	7	10-14 years	532	Inflammatory bowel disease	3	Rate	2014	3.9013501375699997	4.97526715713	3.0346676601299998
6	Incidence	83	Iceland	2	Female	7	10-14 years	532	Inflammatory bowel disease	3	Rate	2014	3.73736222566	4.76764078718	2.91213425675
6	Incidence	83	Iceland	3	Both	7	10-14 years	532	Inflammatory bowel disease	3	Rate	2014	3.81997852069	4.84991064512	2.99600254865
6	Incidence	83	Iceland	1	Male	7	10-14 years	532	Inflammatory bowel disease	1	Number	2015	0.4059723645838769	0.5205363606717955	0.3119317457922662
6	Incidence	83	Iceland	2	Female	7	10-14 years	532	Inflammatory bowel disease	1	Number	2015	0.3779826709505258	0.4876662878938657	0.2911559615718062
6	Incidence	83	Iceland	3	Both	7	10-14 years	532	Inflammatory bowel disease	1	Number	2015	0.7839550355344017	0.992662689285566	0.6031420530982003
6	Incidence	83	Iceland	1	Male	7	10-14 years	532	Inflammatory bowel disease	2	Percent	2015	9.7123031922e-06	1.30178045648e-05	6.8943875144e-06
6	Incidence	83	Iceland	2	Female	7	10-14 years	532	Inflammatory bowel disease	2	Percent	2015	8.4418265111e-06	1.15542913368e-05	6.0147211322e-06
6	Incidence	83	Iceland	3	Both	7	10-14 years	532	Inflammatory bowel disease	2	Percent	2015	9.0531991787e-06	1.23158487413e-05	6.5149894716e-06
6	Incidence	83	Iceland	1	Male	7	10-14 years	532	Inflammatory bowel disease	3	Rate	2015	3.75778183377	4.8182148604	2.88731832502
6	Incidence	83	Iceland	2	Female	7	10-14 years	532	Inflammatory bowel disease	3	Rate	2015	3.5940808902900003	4.63701704036	2.76848162099
6	Incidence	83	Iceland	3	Both	7	10-14 years	532	Inflammatory bowel disease	3	Rate	2015	3.67703202855	4.65594624259	2.82895388955
6	Incidence	83	Iceland	1	Male	7	10-14 years	532	Inflammatory bowel disease	1	Number	2016	0.4082584267293314	0.5227577000341568	0.3156665432835634
6	Incidence	83	Iceland	2	Female	7	10-14 years	532	Inflammatory bowel disease	1	Number	2016	0.3780343030811169	0.4818030954869462	0.2925568737658595
6	Incidence	83	Iceland	3	Both	7	10-14 years	532	Inflammatory bowel disease	1	Number	2016	0.786292729810447	0.9921021385586156	0.607910412510434
6	Incidence	83	Iceland	1	Male	7	10-14 years	532	Inflammatory bowel disease	2	Percent	2016	9.7730804955e-06	1.30499526474e-05	7.0515038905e-06
6	Incidence	83	Iceland	2	Female	7	10-14 years	532	Inflammatory bowel disease	2	Percent	2016	8.508222409e-06	1.16481401577e-05	6.0948161287e-06
6	Incidence	83	Iceland	3	Both	7	10-14 years	532	Inflammatory bowel disease	2	Percent	2016	9.1197798056e-06	1.2381004999e-05	6.6127832732e-06
6	Incidence	83	Iceland	1	Male	7	10-14 years	532	Inflammatory bowel disease	3	Rate	2016	3.7652078337600003	4.8211898603	2.91126909774
6	Incidence	83	Iceland	2	Female	7	10-14 years	532	Inflammatory bowel disease	3	Rate	2016	3.60377641678	4.5929975637	2.78892564419
6	Incidence	83	Iceland	3	Both	7	10-14 years	532	Inflammatory bowel disease	3	Rate	2016	3.68582763331	4.6505802975499995	2.84964226688
6	Incidence	83	Iceland	1	Male	7	10-14 years	532	Inflammatory bowel disease	1	Number	2017	0.4172097858642432	0.5338350034445463	0.3250604289788955
6	Incidence	83	Iceland	2	Female	7	10-14 years	532	Inflammatory bowel disease	1	Number	2017	0.3855011333660749	0.490112699954032	0.300144536971351
6	Incidence	83	Iceland	3	Both	7	10-14 years	532	Inflammatory bowel disease	1	Number	2017	0.8027109192303179	1.0179676234246071	0.6251842186791837
6	Incidence	83	Iceland	1	Male	7	10-14 years	532	Inflammatory bowel disease	2	Percent	2017	9.9174575093e-06	1.32504657921e-05	7.2584944871e-06
6	Incidence	83	Iceland	2	Female	7	10-14 years	532	Inflammatory bowel disease	2	Percent	2017	8.6379874163e-06	1.17361420054e-05	6.2470394056e-06
6	Incidence	83	Iceland	3	Both	7	10-14 years	532	Inflammatory bowel disease	2	Percent	2017	9.2575768902e-06	1.25447727298e-05	6.8001941597e-06
6	Incidence	83	Iceland	1	Male	7	10-14 years	532	Inflammatory bowel disease	3	Rate	2017	3.78461238403	4.8425483618000005	2.94870294694
6	Incidence	83	Iceland	2	Female	7	10-14 years	532	Inflammatory bowel disease	3	Rate	2017	3.62623565267	4.6102695753	2.8233245682500003
6	Incidence	83	Iceland	3	Both	7	10-14 years	532	Inflammatory bowel disease	3	Rate	2017	3.70686099769	4.70090089692	2.8870555278
6	Incidence	83	Iceland	1	Male	7	10-14 years	532	Inflammatory bowel disease	1	Number	2018	0.4308831642628059	0.5515516848205677	0.3349880267166953
6	Incidence	83	Iceland	2	Female	7	10-14 years	532	Inflammatory bowel disease	1	Number	2018	0.3941394239313848	0.5004760904527501	0.3074293878126376
6	Incidence	83	Iceland	3	Both	7	10-14 years	532	Inflammatory bowel disease	1	Number	2018	0.8250225881941913	1.049602711765513	0.6387806454094018
6	Incidence	83	Iceland	1	Male	7	10-14 years	532	Inflammatory bowel disease	2	Percent	2018	1.00821760708e-05	1.34850521441e-05	7.3419979197e-06
6	Incidence	83	Iceland	2	Female	7	10-14 years	532	Inflammatory bowel disease	2	Percent	2018	8.7738511133e-06	1.20538504969e-05	6.413461491e-06
6	Incidence	83	Iceland	3	Both	7	10-14 years	532	Inflammatory bowel disease	2	Percent	2018	9.4100095659e-06	1.27517101585e-05	6.9136747855e-06
6	Incidence	83	Iceland	1	Male	7	10-14 years	532	Inflammatory bowel disease	3	Rate	2018	3.8076462189199995	4.87397480669	2.96023608973
6	Incidence	83	Iceland	2	Female	7	10-14 years	532	Inflammatory bowel disease	3	Rate	2018	3.6499935204200002	4.63474186129	2.84700084633
6	Incidence	83	Iceland	3	Both	7	10-14 years	532	Inflammatory bowel disease	3	Rate	2018	3.7306658991	4.74619374114	2.8884993028499997
6	Incidence	83	Iceland	1	Male	7	10-14 years	532	Inflammatory bowel disease	1	Number	2019	0.4450411702408282	0.5710415316574178	0.3432820240807641
6	Incidence	83	Iceland	2	Female	7	10-14 years	532	Inflammatory bowel disease	1	Number	2019	0.4025131176248421	0.512806456673623	0.3147559306010208
6	Incidence	83	Iceland	3	Both	7	10-14 years	532	Inflammatory bowel disease	1	Number	2019	0.8475542878656703	1.0806506613672735	0.6591148274653995
6	Incidence	83	Iceland	1	Male	7	10-14 years	532	Inflammatory bowel disease	2	Percent	2019	1.01987692146e-05	1.38191586292e-05	7.3391733949e-06
6	Incidence	83	Iceland	2	Female	7	10-14 years	532	Inflammatory bowel disease	2	Percent	2019	8.853147364e-06	1.21978504116e-05	6.4300239642e-06
6	Incidence	83	Iceland	3	Both	7	10-14 years	532	Inflammatory bowel disease	2	Percent	2019	9.5093675598e-06	1.28947211982e-05	7.0023178615e-06
6	Incidence	83	Iceland	1	Male	7	10-14 years	532	Inflammatory bowel disease	3	Rate	2019	3.8259600727799996	4.9091685132	2.95115015343
6	Incidence	83	Iceland	2	Female	7	10-14 years	532	Inflammatory bowel disease	3	Rate	2019	3.66358494248	4.667450403019999	2.86483852927
6	Incidence	83	Iceland	3	Both	7	10-14 years	532	Inflammatory bowel disease	3	Rate	2019	3.7470886406100004	4.77762177084	2.9139864174
6	Incidence	83	Iceland	1	Male	7	10-14 years	532	Inflammatory bowel disease	1	Number	2020	0.4590084027417366	0.604653313357066	0.3606634700247292
6	Incidence	83	Iceland	2	Female	7	10-14 years	532	Inflammatory bowel disease	1	Number	2020	0.4097479020112877	0.5298057933671955	0.3135452989784884
6	Incidence	83	Iceland	3	Both	7	10-14 years	532	Inflammatory bowel disease	1	Number	2020	0.8687563047530255	1.1262801335118269	0.6810712036841143
6	Incidence	83	Iceland	1	Male	7	10-14 years	532	Inflammatory bowel disease	2	Percent	2020	1.01808639586e-05	1.39732708846e-05	7.3581488648e-06
6	Incidence	83	Iceland	2	Female	7	10-14 years	532	Inflammatory bowel disease	2	Percent	2020	8.7293115962e-06	1.17056810473e-05	6.2380728616e-06
6	Incidence	83	Iceland	3	Both	7	10-14 years	532	Inflammatory bowel disease	2	Percent	2020	9.437720927e-06	1.26259100626e-05	6.8429025452e-06
6	Incidence	83	Iceland	1	Male	7	10-14 years	532	Inflammatory bowel disease	3	Rate	2020	3.8502259164600003	5.07191555461	3.02529502971
6	Incidence	83	Iceland	2	Female	7	10-14 years	532	Inflammatory bowel disease	3	Rate	2020	3.65987351576	4.73223214108	2.80059063168
6	Incidence	83	Iceland	3	Both	7	10-14 years	532	Inflammatory bowel disease	3	Rate	2020	3.75803836906	4.87202675006	2.9461561332
6	Incidence	83	Iceland	1	Male	7	10-14 years	532	Inflammatory bowel disease	1	Number	2021	0.4699725209814475	0.6007345672549732	0.3636140916867039
6	Incidence	83	Iceland	2	Female	7	10-14 years	532	Inflammatory bowel disease	1	Number	2021	0.4214750733004901	0.5392987918434512	0.3241319522583865
6	Incidence	83	Iceland	3	Both	7	10-14 years	532	Inflammatory bowel disease	1	Number	2021	0.8914475942819378	1.119744361051468	0.6948804429226167
6	Incidence	83	Iceland	1	Male	7	10-14 years	532	Inflammatory bowel disease	2	Percent	2021	1.01598010503e-05	1.38673971763e-05	7.5071948612e-06
6	Incidence	83	Iceland	2	Female	7	10-14 years	532	Inflammatory bowel disease	2	Percent	2021	8.6689822161e-06	1.15346594185e-05	6.1848712746e-06
6	Incidence	83	Iceland	3	Both	7	10-14 years	532	Inflammatory bowel disease	2	Percent	2021	9.3928451186e-06	1.24679481691e-05	6.8613739374e-06
6	Incidence	83	Iceland	1	Male	7	10-14 years	532	Inflammatory bowel disease	3	Rate	2021	3.86783319505	4.94399352497	2.99251252196
6	Incidence	83	Iceland	2	Female	7	10-14 years	532	Inflammatory bowel disease	3	Rate	2021	3.6839343801	4.71378139841	2.833099555
6	Incidence	83	Iceland	3	Both	7	10-14 years	532	Inflammatory bowel disease	3	Rate	2021	3.7786506495500003	4.7463505250999996	2.9454456480099998
6	Incidence	83	Iceland	1	Male	8	15-19 years	532	Inflammatory bowel disease	1	Number	1990	1.560398049364	1.8746703193867984	1.267898021169759
6	Incidence	83	Iceland	2	Female	8	15-19 years	532	Inflammatory bowel disease	1	Number	1990	1.5359488947232236	1.8795358434228555	1.264202568371818
6	Incidence	83	Iceland	3	Both	8	15-19 years	532	Inflammatory bowel disease	1	Number	1990	3.096346944087223	3.744521938011119	2.541701848881836
6	Incidence	83	Iceland	1	Male	8	15-19 years	532	Inflammatory bowel disease	2	Percent	1990	4.25236020068e-05	5.3698539942e-05	3.3153586803e-05
6	Incidence	83	Iceland	2	Female	8	15-19 years	532	Inflammatory bowel disease	2	Percent	1990	3.68139517125e-05	4.74860268366e-05	2.87174313437e-05
6	Incidence	83	Iceland	3	Both	8	15-19 years	532	Inflammatory bowel disease	2	Percent	1990	3.94674464988e-05	4.97197259308e-05	3.09451393629e-05
6	Incidence	83	Iceland	1	Male	8	15-19 years	532	Inflammatory bowel disease	3	Rate	1990	14.4477386953	17.35758829318	11.73947846808
6	Incidence	83	Iceland	2	Female	8	15-19 years	532	Inflammatory bowel disease	3	Rate	1990	14.94712428791	18.29074909441	12.30261825733
6	Incidence	83	Iceland	3	Both	8	15-19 years	532	Inflammatory bowel disease	3	Rate	1990	14.69121871932	17.76661071385	12.05959747261
6	Incidence	83	Iceland	1	Male	8	15-19 years	532	Inflammatory bowel disease	1	Number	1991	1.639493180547684	1.988685305439684	1.3307500896156317
6	Incidence	83	Iceland	2	Female	8	15-19 years	532	Inflammatory bowel disease	1	Number	1991	1.6458970226666207	1.9967160102639092	1.35383499690026
6	Incidence	83	Iceland	3	Both	8	15-19 years	532	Inflammatory bowel disease	1	Number	1991	3.285390203214301	4.007660775393823	2.689923803221486
6	Incidence	83	Iceland	1	Male	8	15-19 years	532	Inflammatory bowel disease	2	Percent	1991	4.43031739049e-05	5.5647719836e-05	3.43945939636e-05
6	Incidence	83	Iceland	2	Female	8	15-19 years	532	Inflammatory bowel disease	2	Percent	1991	3.88261499178e-05	5.02960570252e-05	3.04624888388e-05
6	Incidence	83	Iceland	3	Both	8	15-19 years	532	Inflammatory bowel disease	2	Percent	1991	4.13652816591e-05	5.23487097253e-05	3.25769407962e-05
6	Incidence	83	Iceland	1	Male	8	15-19 years	532	Inflammatory bowel disease	3	Rate	1991	15.01327045954	18.21091463125	12.18602873528
6	Incidence	83	Iceland	2	Female	8	15-19 years	532	Inflammatory bowel disease	3	Rate	1991	15.709637300029998	19.05810866685	12.921985077130001
6	Incidence	83	Iceland	3	Both	8	15-19 years	532	Inflammatory bowel disease	3	Rate	1991	15.354240294500002	18.72976503797	12.5713336602
6	Incidence	83	Iceland	1	Male	8	15-19 years	532	Inflammatory bowel disease	1	Number	1992	1.6878177846178213	2.053646013170296	1.389800422640679
6	Incidence	83	Iceland	2	Female	8	15-19 years	532	Inflammatory bowel disease	1	Number	1992	1.709125234475814	2.1059552482107864	1.3993072634544317
6	Incidence	83	Iceland	3	Both	8	15-19 years	532	Inflammatory bowel disease	1	Number	1992	3.3969430190936385	4.171071784134085	2.78358011666512
6	Incidence	83	Iceland	1	Male	8	15-19 years	532	Inflammatory bowel disease	2	Percent	1992	4.56129898146e-05	5.70119257633e-05	3.54636038565e-05
6	Incidence	83	Iceland	2	Female	8	15-19 years	532	Inflammatory bowel disease	2	Percent	1992	4.03146907429e-05	5.26694327577e-05	3.10005611725e-05
6	Incidence	83	Iceland	3	Both	8	15-19 years	532	Inflammatory bowel disease	2	Percent	1992	4.27734871939e-05	5.4721181285e-05	3.33960801609e-05
6	Incidence	83	Iceland	1	Male	8	15-19 years	532	Inflammatory bowel disease	3	Rate	1992	15.414118265599999	18.75507108124	12.69245310448
6	Incidence	83	Iceland	2	Female	8	15-19 years	532	Inflammatory bowel disease	3	Rate	1992	16.26191447305	20.03765636342	13.31407118729
6	Incidence	83	Iceland	3	Both	8	15-19 years	532	Inflammatory bowel disease	3	Rate	1992	15.82932836586	19.43667130638	12.97113417908
6	Incidence	83	Iceland	1	Male	8	15-19 years	532	Inflammatory bowel disease	1	Number	1993	1.667517341858599	2.048497850026576	1.3683782878406148
6	Incidence	83	Iceland	2	Female	8	15-19 years	532	Inflammatory bowel disease	1	Number	1993	1.6984240068487104	2.108797891646737	1.380075830948616
6	Incidence	83	Iceland	3	Both	8	15-19 years	532	Inflammatory bowel disease	1	Number	1993	3.3659413487073078	4.157493045276986	2.750029963271841
6	Incidence	83	Iceland	1	Male	8	15-19 years	532	Inflammatory bowel disease	2	Percent	1993	4.64687658438e-05	5.93055203068e-05	3.57589520184e-05
6	Incidence	83	Iceland	2	Female	8	15-19 years	532	Inflammatory bowel disease	2	Percent	1993	4.12805045379e-05	5.45539819153e-05	3.17992993052e-05
6	Incidence	83	Iceland	3	Both	8	15-19 years	532	Inflammatory bowel disease	2	Percent	1993	4.36884408449e-05	5.69068744491e-05	3.3658792774e-05
6	Incidence	83	Iceland	1	Male	8	15-19 years	532	Inflammatory bowel disease	3	Rate	1993	15.66329200004	19.24191082215	12.853424759629998
6	Incidence	83	Iceland	2	Female	8	15-19 years	532	Inflammatory bowel disease	3	Rate	1993	16.61455814924	20.62897430469	13.50036860713
6	Incidence	83	Iceland	3	Both	8	15-19 years	532	Inflammatory bowel disease	3	Rate	1993	16.12927234373	19.92231315029	13.1778832831
6	Incidence	83	Iceland	1	Male	8	15-19 years	532	Inflammatory bowel disease	1	Number	1994	1.641648293764728	2.023324858853313	1.3339129893789896
6	Incidence	83	Iceland	2	Female	8	15-19 years	532	Inflammatory bowel disease	1	Number	1994	1.690594021588036	2.106462354679106	1.3565147515452798
6	Incidence	83	Iceland	3	Both	8	15-19 years	532	Inflammatory bowel disease	1	Number	1994	3.3322423153527634	4.113726941397696	2.696539988438276
6	Incidence	83	Iceland	1	Male	8	15-19 years	532	Inflammatory bowel disease	2	Percent	1994	4.68903025235e-05	6.05755243166e-05	3.55503494856e-05
6	Incidence	83	Iceland	2	Female	8	15-19 years	532	Inflammatory bowel disease	2	Percent	1994	4.17357185365e-05	5.49885983994e-05	3.1303962279e-05
6	Incidence	83	Iceland	3	Both	8	15-19 years	532	Inflammatory bowel disease	2	Percent	1994	4.4115685605e-05	5.77129028836e-05	3.37381625947e-05
6	Incidence	83	Iceland	1	Male	8	15-19 years	532	Inflammatory bowel disease	3	Rate	1994	15.773801549409999	19.441146386089997	12.81692239353
6	Incidence	83	Iceland	2	Female	8	15-19 years	532	Inflammatory bowel disease	3	Rate	1994	16.77817067089	20.90542403871	13.462626584719999
6	Incidence	83	Iceland	3	Both	8	15-19 years	532	Inflammatory bowel disease	3	Rate	1994	16.26786421473	20.08303867663	13.164392691189999
6	Incidence	83	Iceland	1	Male	8	15-19 years	532	Inflammatory bowel disease	1	Number	1995	1.6699614849201532	2.069981862660104	1.3326710269792077
6	Incidence	83	Iceland	2	Female	8	15-19 years	532	Inflammatory bowel disease	1	Number	1995	1.7203652097109694	2.17259452938301	1.354925456467092
6	Incidence	83	Iceland	3	Both	8	15-19 years	532	Inflammatory bowel disease	1	Number	1995	3.390326694631125	4.228393715007169	2.708383688069203
6	Incidence	83	Iceland	1	Male	8	15-19 years	532	Inflammatory bowel disease	2	Percent	1995	4.68365325663e-05	6.15514331599e-05	3.48739163881e-05
6	Incidence	83	Iceland	2	Female	8	15-19 years	532	Inflammatory bowel disease	2	Percent	1995	4.14952853337e-05	5.50091142008e-05	3.0462989783e-05
6	Incidence	83	Iceland	3	Both	8	15-19 years	532	Inflammatory bowel disease	2	Percent	1995	4.39525363443e-05	5.79514590573e-05	3.30681912625e-05
6	Incidence	83	Iceland	1	Male	8	15-19 years	532	Inflammatory bowel disease	3	Rate	1995	15.75865680027	19.53346472419	12.575802215480001
6	Incidence	83	Iceland	2	Female	8	15-19 years	532	Inflammatory bowel disease	3	Rate	1995	16.76335438029	21.16990730523	13.20248483137
6	Incidence	83	Iceland	3	Both	8	15-19 years	532	Inflammatory bowel disease	3	Rate	1995	16.252951286389997	20.270576631610002	12.98377180487
6	Incidence	83	Iceland	1	Male	8	15-19 years	532	Inflammatory bowel disease	1	Number	1996	1.658523058598269	2.05927601534217	1.323313154618463
6	Incidence	83	Iceland	2	Female	8	15-19 years	532	Inflammatory bowel disease	1	Number	1996	1.687957242916991	2.123330984936389	1.319125383472468
6	Incidence	83	Iceland	3	Both	8	15-19 years	532	Inflammatory bowel disease	1	Number	1996	3.346480301515258	4.153184890295066	2.6600599625698003
6	Incidence	83	Iceland	1	Male	8	15-19 years	532	Inflammatory bowel disease	2	Percent	1996	4.57855731452e-05	5.96496501917e-05	3.42825268232e-05
6	Incidence	83	Iceland	2	Female	8	15-19 years	532	Inflammatory bowel disease	2	Percent	1996	4.03598677436e-05	5.33606475439e-05	2.99872154082e-05
6	Incidence	83	Iceland	3	Both	8	15-19 years	532	Inflammatory bowel disease	2	Percent	1996	4.28694348074e-05	5.6205916812e-05	3.22125497433e-05
6	Incidence	83	Iceland	1	Male	8	15-19 years	532	Inflammatory bowel disease	3	Rate	1996	15.37501937937	19.09012267223	12.26752036503
6	Incidence	83	Iceland	2	Female	8	15-19 years	532	Inflammatory bowel disease	3	Rate	1996	16.251812659320002	20.44363239988	12.700664484419999
6	Incidence	83	Iceland	3	Both	8	15-19 years	532	Inflammatory bowel disease	3	Rate	1996	15.80511623527	19.61510722414	12.56321660766
6	Incidence	83	Iceland	1	Male	8	15-19 years	532	Inflammatory bowel disease	1	Number	1997	1.5851975417223532	1.9644272428776943	1.2605665860783304
6	Incidence	83	Iceland	2	Female	8	15-19 years	532	Inflammatory bowel disease	1	Number	1997	1.5875140926638454	1.9975471757342285	1.2274653535293862
6	Incidence	83	Iceland	3	Both	8	15-19 years	532	Inflammatory bowel disease	1	Number	1997	3.172711634386203	3.965076232146133	2.514390952725694
6	Incidence	83	Iceland	1	Male	8	15-19 years	532	Inflammatory bowel disease	2	Percent	1997	4.34167401892e-05	5.64706405752e-05	3.25137618439e-05
6	Incidence	83	Iceland	2	Female	8	15-19 years	532	Inflammatory bowel disease	2	Percent	1997	3.75843317994e-05	4.97557321617e-05	2.76750794447e-05
6	Incidence	83	Iceland	3	Both	8	15-19 years	532	Inflammatory bowel disease	2	Percent	1997	4.02818957379e-05	5.27312216805e-05	3.03114171856e-05
6	Incidence	83	Iceland	1	Male	8	15-19 years	532	Inflammatory bowel disease	3	Rate	1997	14.558426446530001	18.041265376890003	11.57702143825
6	Incidence	83	Iceland	2	Female	8	15-19 years	532	Inflammatory bowel disease	3	Rate	1997	15.17355873257	19.09268051992	11.73219042278
6	Incidence	83	Iceland	3	Both	8	15-19 years	532	Inflammatory bowel disease	3	Rate	1997	14.85985375493	18.57100793475	11.77651364066
6	Incidence	83	Iceland	1	Male	8	15-19 years	532	Inflammatory bowel disease	1	Number	1998	1.5211000895532458	1.895480878455936	1.1990506458322563
6	Incidence	83	Iceland	2	Female	8	15-19 years	532	Inflammatory bowel disease	1	Number	1998	1.4785745014412526	1.8824228711476223	1.1346483565120642
6	Incidence	83	Iceland	3	Both	8	15-19 years	532	Inflammatory bowel disease	1	Number	1998	2.999674590994497	3.743944519581136	2.342363300500237
6	Incidence	83	Iceland	1	Male	8	15-19 years	532	Inflammatory bowel disease	2	Percent	1998	4.0596682159e-05	5.32477361846e-05	3.04927053419e-05
6	Incidence	83	Iceland	2	Female	8	15-19 years	532	Inflammatory bowel disease	2	Percent	1998	3.4361163936e-05	4.53527015814e-05	2.51477921382e-05
6	Incidence	83	Iceland	3	Both	8	15-19 years	532	Inflammatory bowel disease	2	Percent	1998	3.72575567416e-05	4.89529441444e-05	2.794933198e-05
6	Incidence	83	Iceland	1	Male	8	15-19 years	532	Inflammatory bowel disease	3	Rate	1998	13.589451187929999	16.93415512387	10.71227352842
6	Incidence	83	Iceland	2	Female	8	15-19 years	532	Inflammatory bowel disease	3	Rate	1998	13.91165970643	17.711401340610003	10.6757162435
6	Incidence	83	Iceland	3	Both	8	15-19 years	532	Inflammatory bowel disease	3	Rate	1998	13.746384678	17.157094884150002	10.73417332699
6	Incidence	83	Iceland	1	Male	8	15-19 years	532	Inflammatory bowel disease	1	Number	1999	1.4393321195448765	1.7937423294170998	1.1234656234496003
6	Incidence	83	Iceland	2	Female	8	15-19 years	532	Inflammatory bowel disease	1	Number	1999	1.384827667374949	1.7801333835917723	1.063180889109753
6	Incidence	83	Iceland	3	Both	8	15-19 years	532	Inflammatory bowel disease	1	Number	1999	2.8241597869198247	3.5377526694795582	2.194496740818963
6	Incidence	83	Iceland	1	Male	8	15-19 years	532	Inflammatory bowel disease	2	Percent	1999	3.81352922361e-05	5.01968398833e-05	2.82888370798e-05
6	Incidence	83	Iceland	2	Female	8	15-19 years	532	Inflammatory bowel disease	2	Percent	1999	3.16513288292e-05	4.22417657169e-05	2.28070957052e-05
6	Incidence	83	Iceland	3	Both	8	15-19 years	532	Inflammatory bowel disease	2	Percent	1999	3.4647566636e-05	4.54459582576e-05	2.60256080322e-05
6	Incidence	83	Iceland	1	Male	8	15-19 years	532	Inflammatory bowel disease	3	Rate	1999	12.748666789709999	15.88780167817	9.95092702273
6	Incidence	83	Iceland	2	Female	8	15-19 years	532	Inflammatory bowel disease	3	Rate	1999	12.84918268726	16.51704366712	9.86476931074
6	Incidence	83	Iceland	3	Both	8	15-19 years	532	Inflammatory bowel disease	3	Rate	1999	12.797757531630001	16.0314232504	9.94442216869
6	Incidence	83	Iceland	1	Male	8	15-19 years	532	Inflammatory bowel disease	1	Number	2000	1.367848309845276	1.7080440316509145	1.050972681032124
6	Incidence	83	Iceland	2	Female	8	15-19 years	532	Inflammatory bowel disease	1	Number	2000	1.314338469496963	1.6962561802860927	1.010082962340779
6	Incidence	83	Iceland	3	Both	8	15-19 years	532	Inflammatory bowel disease	1	Number	2000	2.6821867793422367	3.388998135268828	2.075894528713285
6	Incidence	83	Iceland	1	Male	8	15-19 years	532	Inflammatory bowel disease	2	Percent	2000	3.68594748404e-05	4.84837985323e-05	2.71903064608e-05
6	Incidence	83	Iceland	2	Female	8	15-19 years	532	Inflammatory bowel disease	2	Percent	2000	3.04213239318e-05	4.12899334682e-05	2.17974766948e-05
6	Incidence	83	Iceland	3	Both	8	15-19 years	532	Inflammatory bowel disease	2	Percent	2000	3.33873489695e-05	4.46176908508e-05	2.48846157188e-05
6	Incidence	83	Iceland	1	Male	8	15-19 years	532	Inflammatory bowel disease	3	Rate	2000	12.31664643805	15.379903083579999	9.46337312051
6	Incidence	83	Iceland	2	Female	8	15-19 years	532	Inflammatory bowel disease	3	Rate	2000	12.369194781440001	15.963409410970002	9.505856517609999
6	Incidence	83	Iceland	3	Both	8	15-19 years	532	Inflammatory bowel disease	3	Rate	2000	12.34234053316	15.59480099368	9.55242840716
6	Incidence	83	Iceland	1	Male	8	15-19 years	532	Inflammatory bowel disease	1	Number	2001	1.305276243867437	1.639070768543657	1.016106201870893
6	Incidence	83	Iceland	2	Female	8	15-19 years	532	Inflammatory bowel disease	1	Number	2001	1.2832129375461636	1.6335164888629037	0.990507058840432
6	Incidence	83	Iceland	3	Both	8	15-19 years	532	Inflammatory bowel disease	1	Number	2001	2.588489181413598	3.269416940081468	2.0209952810987115
6	Incidence	83	Iceland	1	Male	8	15-19 years	532	Inflammatory bowel disease	2	Percent	2001	3.64313951655e-05	4.81880015594e-05	2.70947563204e-05
6	Incidence	83	Iceland	2	Female	8	15-19 years	532	Inflammatory bowel disease	2	Percent	2001	3.02370976996e-05	4.0498611124e-05	2.20162591249e-05
6	Incidence	83	Iceland	3	Both	8	15-19 years	532	Inflammatory bowel disease	2	Percent	2001	3.30660171709e-05	4.36616252673e-05	2.49376112727e-05
6	Incidence	83	Iceland	1	Male	8	15-19 years	532	Inflammatory bowel disease	3	Rate	2001	12.190975902329999	15.30853896669	9.49019510577
6	Incidence	83	Iceland	2	Female	8	15-19 years	532	Inflammatory bowel disease	3	Rate	2001	12.31458031443	15.67633041132	9.505576487899999
6	Incidence	83	Iceland	3	Both	8	15-19 years	532	Inflammatory bowel disease	3	Rate	2001	12.25193963946	15.47493390883	9.565855006640001
6	Incidence	83	Iceland	1	Male	8	15-19 years	532	Inflammatory bowel disease	1	Number	2002	1.261791617363716	1.583983603345993	0.9893561290359876
6	Incidence	83	Iceland	2	Female	8	15-19 years	532	Inflammatory bowel disease	1	Number	2002	1.255432970583	1.5725466631779328	0.9761109129351004
6	Incidence	83	Iceland	3	Both	8	15-19 years	532	Inflammatory bowel disease	1	Number	2002	2.5172245879467163	3.174414700831776	1.9793400294967631
6	Incidence	83	Iceland	1	Male	8	15-19 years	532	Inflammatory bowel disease	2	Percent	2002	3.60194889794e-05	4.7938371157e-05	2.7031057622e-05
6	Incidence	83	Iceland	2	Female	8	15-19 years	532	Inflammatory bowel disease	2	Percent	2002	3.0065712256e-05	3.99056430767e-05	2.20302938284e-05
6	Incidence	83	Iceland	3	Both	8	15-19 years	532	Inflammatory bowel disease	2	Percent	2002	3.2775957901e-05	4.31937480855e-05	2.45905362997e-05
6	Incidence	83	Iceland	1	Male	8	15-19 years	532	Inflammatory bowel disease	3	Rate	2002	12.08523301606	15.17113497715	9.47589062309
6	Incidence	83	Iceland	2	Female	8	15-19 years	532	Inflammatory bowel disease	3	Rate	2002	12.27254002367	15.37249882324	9.54201500776
6	Incidence	83	Iceland	3	Both	8	15-19 years	532	Inflammatory bowel disease	3	Rate	2002	12.17792978555	15.35731039735	9.57573035651
6	Incidence	83	Iceland	1	Male	8	15-19 years	532	Inflammatory bowel disease	1	Number	2003	1.2474088367372596	1.5792693449412702	0.9837730027649004
6	Incidence	83	Iceland	2	Female	8	15-19 years	532	Inflammatory bowel disease	1	Number	2003	1.236089446368835	1.5491864566772562	0.9680749466808936
6	Incidence	83	Iceland	3	Both	8	15-19 years	532	Inflammatory bowel disease	1	Number	2003	2.483498283106092	3.1296842958206934	1.965317358572136
6	Incidence	83	Iceland	1	Male	8	15-19 years	532	Inflammatory bowel disease	2	Percent	2003	3.56600561091e-05	4.71505005295e-05	2.65469417354e-05
6	Incidence	83	Iceland	2	Female	8	15-19 years	532	Inflammatory bowel disease	2	Percent	2003	2.99161317055e-05	4.00539186187e-05	2.20871776924e-05
6	Incidence	83	Iceland	3	Both	8	15-19 years	532	Inflammatory bowel disease	2	Percent	2003	3.25430946688e-05	4.29660044875e-05	2.42785071438e-05
6	Incidence	83	Iceland	1	Male	8	15-19 years	532	Inflammatory bowel disease	3	Rate	2003	12.0039790615	15.19751631608	9.46697680718
6	Incidence	83	Iceland	2	Female	8	15-19 years	532	Inflammatory bowel disease	3	Rate	2003	12.24261563342	15.343626134269998	9.58811638703
6	Incidence	83	Iceland	3	Both	8	15-19 years	532	Inflammatory bowel disease	3	Rate	2003	12.12157925237	15.27551538278	9.59241658432
6	Incidence	83	Iceland	1	Male	8	15-19 years	532	Inflammatory bowel disease	1	Number	2004	1.2782340456909038	1.6443567325968569	1.004413195793591
6	Incidence	83	Iceland	2	Female	8	15-19 years	532	Inflammatory bowel disease	1	Number	2004	1.249041664858615	1.5721054396797756	0.9794482171871048
6	Incidence	83	Iceland	3	Both	8	15-19 years	532	Inflammatory bowel disease	1	Number	2004	2.5272757105495187	3.18180318455675	2.00406495574515
6	Incidence	83	Iceland	1	Male	8	15-19 years	532	Inflammatory bowel disease	2	Percent	2004	3.53889667058e-05	4.71209496086e-05	2.63319763437e-05
6	Incidence	83	Iceland	2	Female	8	15-19 years	532	Inflammatory bowel disease	2	Percent	2004	2.97949258951e-05	4.00767009882e-05	2.19304782434e-05
6	Incidence	83	Iceland	3	Both	8	15-19 years	532	Inflammatory bowel disease	2	Percent	2004	3.23758528493e-05	4.28854297276e-05	2.41364820069e-05
6	Incidence	83	Iceland	1	Male	8	15-19 years	532	Inflammatory bowel disease	3	Rate	2004	11.95177532092	15.37510464668	9.39148889514
6	Incidence	83	Iceland	2	Female	8	15-19 years	532	Inflammatory bowel disease	3	Rate	2004	12.22434886793	15.38616836613	9.58584252378
6	Incidence	83	Iceland	3	Both	8	15-19 years	532	Inflammatory bowel disease	3	Rate	2004	12.08495169644	15.214777569550002	9.58305739481
6	Incidence	83	Iceland	1	Male	8	15-19 years	532	Inflammatory bowel disease	1	Number	2005	1.30392352252101	1.6791142163951314	1.0296271995858604
6	Incidence	83	Iceland	2	Female	8	15-19 years	532	Inflammatory bowel disease	1	Number	2005	1.279074869917848	1.632268874256651	0.998422712557952
6	Incidence	83	Iceland	3	Both	8	15-19 years	532	Inflammatory bowel disease	1	Number	2005	2.5829983924388595	3.2648759364356104	2.048943846866885
6	Incidence	83	Iceland	1	Male	8	15-19 years	532	Inflammatory bowel disease	2	Percent	2005	3.52421737792e-05	4.65865650807e-05	2.62689462055e-05
6	Incidence	83	Iceland	2	Female	8	15-19 years	532	Inflammatory bowel disease	2	Percent	2005	2.97161767988e-05	4.01511042051e-05	2.17359577255e-05
6	Incidence	83	Iceland	3	Both	8	15-19 years	532	Inflammatory bowel disease	2	Percent	2005	3.2259505573e-05	4.28143835598e-05	2.39814733228e-05
6	Incidence	83	Iceland	1	Male	8	15-19 years	532	Inflammatory bowel disease	3	Rate	2005	11.93318307662	15.36683479109	9.42289149717
6	Incidence	83	Iceland	2	Female	8	15-19 years	532	Inflammatory bowel disease	3	Rate	2005	12.21728145149	15.59086861161	9.53658896267
6	Incidence	83	Iceland	3	Both	8	15-19 years	532	Inflammatory bowel disease	3	Rate	2005	12.07219506173	15.259095504040001	9.57617699737
6	Incidence	83	Iceland	1	Male	8	15-19 years	532	Inflammatory bowel disease	1	Number	2006	1.3743333703763685	1.7562572811597408	1.0810509448418832
6	Incidence	83	Iceland	2	Female	8	15-19 years	532	Inflammatory bowel disease	1	Number	2006	1.3309746644009322	1.6690874919296077	1.0439274055104872
6	Incidence	83	Iceland	3	Both	8	15-19 years	532	Inflammatory bowel disease	1	Number	2006	2.7053080347772998	3.408081758298948	2.138470885216454
6	Incidence	83	Iceland	1	Male	8	15-19 years	532	Inflammatory bowel disease	2	Percent	2006	3.52466687668e-05	4.64197350262e-05	2.64230539353e-05
6	Incidence	83	Iceland	2	Female	8	15-19 years	532	Inflammatory bowel disease	2	Percent	2006	2.96692767037e-05	4.00927358174e-05	2.18290892686e-05
6	Incidence	83	Iceland	3	Both	8	15-19 years	532	Inflammatory bowel disease	2	Percent	2006	3.2254850823e-05	4.28483884631e-05	2.39405057252e-05
6	Incidence	83	Iceland	1	Male	8	15-19 years	532	Inflammatory bowel disease	3	Rate	2006	11.957724304840001	15.28074689093	9.40594868505
6	Incidence	83	Iceland	2	Female	8	15-19 years	532	Inflammatory bowel disease	3	Rate	2006	12.233844132429999	15.341656581310001	9.5954081668
6	Incidence	83	Iceland	3	Both	8	15-19 years	532	Inflammatory bowel disease	3	Rate	2006	12.091996387610001	15.23320515825	9.55838739494
6	Incidence	83	Iceland	1	Male	8	15-19 years	532	Inflammatory bowel disease	1	Number	2007	1.4290644043101366	1.821169923324851	1.1242205875975189
6	Incidence	83	Iceland	2	Female	8	15-19 years	532	Inflammatory bowel disease	1	Number	2007	1.3742930332392491	1.7251163257607318	1.0732420167845471
6	Incidence	83	Iceland	3	Both	8	15-19 years	532	Inflammatory bowel disease	1	Number	2007	2.803357437549387	3.5286710721651744	2.210325725079066
6	Incidence	83	Iceland	1	Male	8	15-19 years	532	Inflammatory bowel disease	2	Percent	2007	3.5379553863e-05	4.63562450795e-05	2.66431384806e-05
6	Incidence	83	Iceland	2	Female	8	15-19 years	532	Inflammatory bowel disease	2	Percent	2007	2.9667997834e-05	4.02618056447e-05	2.16354746101e-05
6	Incidence	83	Iceland	3	Both	8	15-19 years	532	Inflammatory bowel disease	2	Percent	2007	3.23219145443e-05	4.30261996546e-05	2.39631232721e-05
6	Incidence	83	Iceland	1	Male	8	15-19 years	532	Inflammatory bowel disease	3	Rate	2007	12.01656786237	15.31366389544	9.45322893944
6	Incidence	83	Iceland	2	Female	8	15-19 years	532	Inflammatory bowel disease	3	Rate	2007	12.274614122	15.40802194447	9.58575158058
6	Incidence	83	Iceland	3	Both	8	15-19 years	532	Inflammatory bowel disease	3	Rate	2007	12.14170035642	15.283126668300001	9.573204003359999
6	Incidence	83	Iceland	1	Male	8	15-19 years	532	Inflammatory bowel disease	1	Number	2008	1.4679257957207348	1.8677365515673128	1.1480288090917212
6	Incidence	83	Iceland	2	Female	8	15-19 years	532	Inflammatory bowel disease	1	Number	2008	1.4174941042415208	1.7934147177895958	1.09987081930658
6	Incidence	83	Iceland	3	Both	8	15-19 years	532	Inflammatory bowel disease	1	Number	2008	2.8854198999622565	3.6306662399552767	2.2650905182577894
6	Incidence	83	Iceland	1	Male	8	15-19 years	532	Inflammatory bowel disease	2	Percent	2008	3.55560746876e-05	4.65836980371e-05	2.65697553402e-05
6	Incidence	83	Iceland	2	Female	8	15-19 years	532	Inflammatory bowel disease	2	Percent	2008	2.96790003814e-05	4.02478084467e-05	2.17819535828e-05
6	Incidence	83	Iceland	3	Both	8	15-19 years	532	Inflammatory bowel disease	2	Percent	2008	3.23969317115e-05	4.31793623521e-05	2.40167124909e-05
6	Incidence	83	Iceland	1	Male	8	15-19 years	532	Inflammatory bowel disease	3	Rate	2008	12.08674535219	15.378744722370001	9.45274748419
6	Incidence	83	Iceland	2	Female	8	15-19 years	532	Inflammatory bowel disease	3	Rate	2008	12.321352838760001	15.58898584339	9.56046053468
6	Incidence	83	Iceland	3	Both	8	15-19 years	532	Inflammatory bowel disease	3	Rate	2008	12.20087187288	15.35211343329	9.57783620821
6	Incidence	83	Iceland	1	Male	8	15-19 years	532	Inflammatory bowel disease	1	Number	2009	1.4731332379673938	1.887628224366941	1.1424291391795105
6	Incidence	83	Iceland	2	Female	8	15-19 years	532	Inflammatory bowel disease	1	Number	2009	1.4358400245322511	1.8325346467590524	1.0993553241853191
6	Incidence	83	Iceland	3	Both	8	15-19 years	532	Inflammatory bowel disease	1	Number	2009	2.908973262499647	3.651765253580467	2.2726294937932745
6	Incidence	83	Iceland	1	Male	8	15-19 years	532	Inflammatory bowel disease	2	Percent	2009	3.56934286254e-05	4.71690776026e-05	2.62526125711e-05
6	Incidence	83	Iceland	2	Female	8	15-19 years	532	Inflammatory bowel disease	2	Percent	2009	2.9678778679e-05	4.02956967735e-05	2.16569116534e-05
6	Incidence	83	Iceland	3	Both	8	15-19 years	532	Inflammatory bowel disease	2	Percent	2009	3.2438754566e-05	4.31357368854e-05	2.40402477295e-05
6	Incidence	83	Iceland	1	Male	8	15-19 years	532	Inflammatory bowel disease	3	Rate	2009	12.1452883773	15.5626039405	9.418789141649999
6	Incidence	83	Iceland	2	Female	8	15-19 years	532	Inflammatory bowel disease	3	Rate	2009	12.355821701290001	15.769494490980001	9.46027282978
6	Incidence	83	Iceland	3	Both	8	15-19 years	532	Inflammatory bowel disease	3	Rate	2009	12.248301226419999	15.37584460148	9.56896062775
6	Incidence	83	Iceland	1	Male	8	15-19 years	532	Inflammatory bowel disease	1	Number	2010	1.4815900137558462	1.9220489711952424	1.1376084057247726
6	Incidence	83	Iceland	2	Female	8	15-19 years	532	Inflammatory bowel disease	1	Number	2010	1.4334970038897312	1.8499921476446688	1.0894531769001992
6	Incidence	83	Iceland	3	Both	8	15-19 years	532	Inflammatory bowel disease	1	Number	2010	2.9150870176455768	3.684764571932961	2.252548678325848
6	Incidence	83	Iceland	1	Male	8	15-19 years	532	Inflammatory bowel disease	2	Percent	2010	3.57085456583e-05	4.73952004628e-05	2.59238681556e-05
6	Incidence	83	Iceland	2	Female	8	15-19 years	532	Inflammatory bowel disease	2	Percent	2010	2.96421525397e-05	4.0301884998e-05	2.14063010799e-05
6	Incidence	83	Iceland	3	Both	8	15-19 years	532	Inflammatory bowel disease	2	Percent	2010	3.24308598586e-05	4.31732429165e-05	2.38939711034e-05
6	Incidence	83	Iceland	1	Male	8	15-19 years	532	Inflammatory bowel disease	3	Rate	2010	12.16922854072	15.786994364009999	9.34389173157
6	Incidence	83	Iceland	2	Female	8	15-19 years	532	Inflammatory bowel disease	3	Rate	2010	12.35978212815	15.950852929329999	9.39339522076
6	Incidence	83	Iceland	3	Both	8	15-19 years	532	Inflammatory bowel disease	3	Rate	2010	12.26219359966	15.4998105637	9.47525333518
6	Incidence	83	Iceland	1	Male	8	15-19 years	532	Inflammatory bowel disease	1	Number	2011	1.41903459359174	1.821050351637939	1.1034701939257276
6	Incidence	83	Iceland	2	Female	8	15-19 years	532	Inflammatory bowel disease	1	Number	2011	1.3618735501616257	1.7527101844492048	1.039797921837981
6	Incidence	83	Iceland	3	Both	8	15-19 years	532	Inflammatory bowel disease	1	Number	2011	2.7809081437533645	3.5253006599948327	2.15023614537185
6	Incidence	83	Iceland	1	Male	8	15-19 years	532	Inflammatory bowel disease	2	Percent	2011	3.46911831098e-05	4.63012232619e-05	2.5150555619e-05
6	Incidence	83	Iceland	2	Female	8	15-19 years	532	Inflammatory bowel disease	2	Percent	2011	2.87984222185e-05	3.88029806907e-05	2.09068893722e-05
6	Incidence	83	Iceland	3	Both	8	15-19 years	532	Inflammatory bowel disease	2	Percent	2011	3.15226196214e-05	4.19629910212e-05	2.3124274071e-05
6	Incidence	83	Iceland	1	Male	8	15-19 years	532	Inflammatory bowel disease	3	Rate	2011	11.86162857371	15.222055179419998	9.22384390178
6	Incidence	83	Iceland	2	Female	8	15-19 years	532	Inflammatory bowel disease	3	Rate	2011	12.00940464502	15.45591793599	9.16924628643
6	Incidence	83	Iceland	3	Both	8	15-19 years	532	Inflammatory bowel disease	3	Rate	2011	11.93354069469	15.12790668098	9.22717659756
6	Incidence	83	Iceland	1	Male	8	15-19 years	532	Inflammatory bowel disease	1	Number	2012	1.323638291757244	1.7215258031725058	1.0475539818987287
6	Incidence	83	Iceland	2	Female	8	15-19 years	532	Inflammatory bowel disease	1	Number	2012	1.2670170409611028	1.6285571428955334	0.97396830013774
6	Incidence	83	Iceland	3	Both	8	15-19 years	532	Inflammatory bowel disease	1	Number	2012	2.5906553327183426	3.332374083279639	2.021457348233608
6	Incidence	83	Iceland	1	Male	8	15-19 years	532	Inflammatory bowel disease	2	Percent	2012	3.24102736684e-05	4.29284665769e-05	2.40080108225e-05
6	Incidence	83	Iceland	2	Female	8	15-19 years	532	Inflammatory bowel disease	2	Percent	2012	2.68940444492e-05	3.60790913967e-05	1.95239044003e-05
6	Incidence	83	Iceland	3	Both	8	15-19 years	532	Inflammatory bowel disease	2	Percent	2012	2.94491982564e-05	3.9076412129e-05	2.17691618664e-05
6	Incidence	83	Iceland	1	Male	8	15-19 years	532	Inflammatory bowel disease	3	Rate	2012	11.12930774699	14.47479313435	8.80795812477
6	Incidence	83	Iceland	2	Female	8	15-19 years	532	Inflammatory bowel disease	3	Rate	2012	11.19861283579	14.39410863046	8.608482407859999
6	Incidence	83	Iceland	3	Both	8	15-19 years	532	Inflammatory bowel disease	3	Rate	2012	11.16309542526	14.35915052632	8.71042974781
6	Incidence	83	Iceland	1	Male	8	15-19 years	532	Inflammatory bowel disease	1	Number	2013	1.201155835676556	1.5872407904494314	0.949517687179582
6	Incidence	83	Iceland	2	Female	8	15-19 years	532	Inflammatory bowel disease	1	Number	2013	1.1421885890874477	1.4806374943812235	0.8813347326066314
6	Incidence	83	Iceland	3	Both	8	15-19 years	532	Inflammatory bowel disease	1	Number	2013	2.343344424764003	3.0820813804556457	1.8375534933350377
6	Incidence	83	Iceland	1	Male	8	15-19 years	532	Inflammatory bowel disease	2	Percent	2013	2.9739022362e-05	3.94188390452e-05	2.18924223405e-05
6	Incidence	83	Iceland	2	Female	8	15-19 years	532	Inflammatory bowel disease	2	Percent	2013	2.46414234642e-05	3.28196605309e-05	1.78306051123e-05
6	Incidence	83	Iceland	3	Both	8	15-19 years	532	Inflammatory bowel disease	2	Percent	2013	2.70099853786e-05	3.54520501948e-05	1.98725221489e-05
6	Incidence	83	Iceland	1	Male	8	15-19 years	532	Inflammatory bowel disease	3	Rate	2013	10.254932472690001	13.55115351439	8.106558262
6	Incidence	83	Iceland	2	Female	8	15-19 years	532	Inflammatory bowel disease	3	Rate	2013	10.23579770636	13.26882969567	7.89813881941
6	Incidence	83	Iceland	3	Both	8	15-19 years	532	Inflammatory bowel disease	3	Rate	2013	10.24559691159	13.475510957400001	8.034172099180001
6	Incidence	83	Iceland	1	Male	8	15-19 years	532	Inflammatory bowel disease	1	Number	2014	1.0993033285883032	1.4679376220477525	0.849201970333083
6	Incidence	83	Iceland	2	Female	8	15-19 years	532	Inflammatory bowel disease	1	Number	2014	1.030110538863094	1.3622693814393536	0.7975280328823052
6	Incidence	83	Iceland	3	Both	8	15-19 years	532	Inflammatory bowel disease	1	Number	2014	2.1294138674513987	2.836483727439899	1.6528526777755794
6	Incidence	83	Iceland	1	Male	8	15-19 years	532	Inflammatory bowel disease	2	Percent	2014	2.75286800023e-05	3.6873625624e-05	2.01101443955e-05
6	Incidence	83	Iceland	2	Female	8	15-19 years	532	Inflammatory bowel disease	2	Percent	2014	2.27624643296e-05	3.04868865645e-05	1.63957590624e-05
6	Incidence	83	Iceland	3	Both	8	15-19 years	532	Inflammatory bowel disease	2	Percent	2014	2.49916865818e-05	3.33740391037e-05	1.82097266258e-05
6	Incidence	83	Iceland	1	Male	8	15-19 years	532	Inflammatory bowel disease	3	Rate	2014	9.52116916296	12.71394532948	7.35501785794
6	Incidence	83	Iceland	2	Female	8	15-19 years	532	Inflammatory bowel disease	3	Rate	2014	9.42935026266	12.469841502500001	7.30035358597
6	Incidence	83	Iceland	3	Both	8	15-19 years	532	Inflammatory bowel disease	3	Rate	2014	9.47652924598	12.623201816089999	7.3556892719
6	Incidence	83	Iceland	1	Male	8	15-19 years	532	Inflammatory bowel disease	1	Number	2015	1.041638905688786	1.407203445330072	0.7950766594354078
6	Incidence	83	Iceland	2	Female	8	15-19 years	532	Inflammatory bowel disease	1	Number	2015	0.9843720805827112	1.3064354797984652	0.7516936901095126
6	Incidence	83	Iceland	3	Both	8	15-19 years	532	Inflammatory bowel disease	1	Number	2015	2.0260109862714994	2.700032873123125	1.5503354410228352
6	Incidence	83	Iceland	1	Male	8	15-19 years	532	Inflammatory bowel disease	2	Percent	2015	2.66119910266e-05	3.63341844164e-05	1.92411127672e-05
6	Incidence	83	Iceland	2	Female	8	15-19 years	532	Inflammatory bowel disease	2	Percent	2015	2.19909345394e-05	2.99804004435e-05	1.57486854749e-05
6	Incidence	83	Iceland	3	Both	8	15-19 years	532	Inflammatory bowel disease	2	Percent	2015	2.41404946281e-05	3.2522032639e-05	1.74098470175e-05
6	Incidence	83	Iceland	1	Male	8	15-19 years	532	Inflammatory bowel disease	3	Rate	2015	9.21068422994	12.44318593654	7.03045941224
6	Incidence	83	Iceland	2	Female	8	15-19 years	532	Inflammatory bowel disease	3	Rate	2015	9.08766151058	12.06093067856	6.93958915546
6	Incidence	83	Iceland	3	Both	8	15-19 years	532	Inflammatory bowel disease	3	Rate	2015	9.15049823928	12.19472461843	7.00210503274
6	Incidence	83	Iceland	1	Male	8	15-19 years	532	Inflammatory bowel disease	1	Number	2016	1.0420685489645858	1.3892129787758902	0.802253010800472
6	Incidence	83	Iceland	2	Female	8	15-19 years	532	Inflammatory bowel disease	1	Number	2016	0.9915526312367636	1.299268866589326	0.7630673622682722
6	Incidence	83	Iceland	3	Both	8	15-19 years	532	Inflammatory bowel disease	1	Number	2016	2.033621180201349	2.7198727237476783	1.5747497529585603
6	Incidence	83	Iceland	1	Male	8	15-19 years	532	Inflammatory bowel disease	2	Percent	2016	2.67861826294e-05	3.62613875518e-05	1.9659321948e-05
6	Incidence	83	Iceland	2	Female	8	15-19 years	532	Inflammatory bowel disease	2	Percent	2016	2.21247841972e-05	2.97932298923e-05	1.60384093515e-05
6	Incidence	83	Iceland	3	Both	8	15-19 years	532	Inflammatory bowel disease	2	Percent	2016	2.42861063724e-05	3.26067940324e-05	1.7779898695e-05
6	Incidence	83	Iceland	1	Male	8	15-19 years	532	Inflammatory bowel disease	3	Rate	2016	9.23310831961	12.30893488224	7.1082549759399996
6	Incidence	83	Iceland	2	Female	8	15-19 years	532	Inflammatory bowel disease	3	Rate	2016	9.10951908847	11.93654695514	7.01039610343
6	Incidence	83	Iceland	3	Both	8	15-19 years	532	Inflammatory bowel disease	3	Rate	2016	9.17243253218	12.267697296609999	7.10274165351
6	Incidence	83	Iceland	1	Male	8	15-19 years	532	Inflammatory bowel disease	1	Number	2017	1.0320626492124942	1.3638995114499677	0.7961948358442293
6	Incidence	83	Iceland	2	Female	8	15-19 years	532	Inflammatory bowel disease	1	Number	2017	0.9870048755883322	1.2896870021052522	0.7627823529053882
6	Incidence	83	Iceland	3	Both	8	15-19 years	532	Inflammatory bowel disease	1	Number	2017	2.0190675248008287	2.670510985115347	1.5777596682214328
6	Incidence	83	Iceland	1	Male	8	15-19 years	532	Inflammatory bowel disease	2	Percent	2017	2.71898111997e-05	3.67227204385e-05	2.00065937676e-05
6	Incidence	83	Iceland	2	Female	8	15-19 years	532	Inflammatory bowel disease	2	Percent	2017	2.24048601823e-05	2.9991050117e-05	1.64033811134e-05
6	Incidence	83	Iceland	3	Both	8	15-19 years	532	Inflammatory bowel disease	2	Percent	2017	2.46150235057e-05	3.31060781843e-05	1.81714467771e-05
6	Incidence	83	Iceland	1	Male	8	15-19 years	532	Inflammatory bowel disease	3	Rate	2017	9.29309291283	12.28108089497	7.169247517930001
6	Incidence	83	Iceland	2	Female	8	15-19 years	532	Inflammatory bowel disease	3	Rate	2017	9.16624526224	11.97723300583	7.0839063730800005
6	Incidence	83	Iceland	3	Both	8	15-19 years	532	Inflammatory bowel disease	3	Rate	2017	9.23064878049	12.20887794253	7.21310465276
6	Incidence	83	Iceland	1	Male	8	15-19 years	532	Inflammatory bowel disease	1	Number	2018	1.0211706554960334	1.3442748105281432	0.7879522038442065
6	Incidence	83	Iceland	2	Female	8	15-19 years	532	Inflammatory bowel disease	1	Number	2018	0.986688525085255	1.288471742820199	0.7580534189949844
6	Incidence	83	Iceland	3	Both	8	15-19 years	532	Inflammatory bowel disease	1	Number	2018	2.0078591805812875	2.630094294612747	1.565033490539509
6	Incidence	83	Iceland	1	Male	8	15-19 years	532	Inflammatory bowel disease	2	Percent	2018	2.75975725147e-05	3.77264720445e-05	2.03895876813e-05
6	Incidence	83	Iceland	2	Female	8	15-19 years	532	Inflammatory bowel disease	2	Percent	2018	2.26890772304e-05	3.05164643858e-05	1.67623761096e-05
6	Incidence	83	Iceland	3	Both	8	15-19 years	532	Inflammatory bowel disease	2	Percent	2018	2.49401925649e-05	3.34279457236e-05	1.8485897286e-05
6	Incidence	83	Iceland	1	Male	8	15-19 years	532	Inflammatory bowel disease	3	Rate	2018	9.36583567406	12.329238906759999	7.2268340463000005
6	Incidence	83	Iceland	2	Female	8	15-19 years	532	Inflammatory bowel disease	3	Rate	2018	9.22503297912	12.046551690820001	7.08741169313
6	Incidence	83	Iceland	3	Both	8	15-19 years	532	Inflammatory bowel disease	3	Rate	2018	9.29611025509	12.17697275808	7.24588856712
6	Incidence	83	Iceland	1	Male	8	15-19 years	532	Inflammatory bowel disease	1	Number	2019	1.0186163475559635	1.3391892832801258	0.7713396041421889
6	Incidence	83	Iceland	2	Female	8	15-19 years	532	Inflammatory bowel disease	1	Number	2019	0.988627540866463	1.3016226232897126	0.7539300620155749
6	Incidence	83	Iceland	3	Both	8	15-19 years	532	Inflammatory bowel disease	1	Number	2019	2.0072438884224253	2.6225969909355493	1.54173742168811
6	Incidence	83	Iceland	1	Male	8	15-19 years	532	Inflammatory bowel disease	2	Percent	2019	2.79453699958e-05	3.81249019206e-05	2.03291831681e-05
6	Incidence	83	Iceland	2	Female	8	15-19 years	532	Inflammatory bowel disease	2	Percent	2019	2.28330939796e-05	3.09558349007e-05	1.67971890613e-05
6	Incidence	83	Iceland	3	Both	8	15-19 years	532	Inflammatory bowel disease	2	Percent	2019	2.51622778251e-05	3.41398483791e-05	1.85628027477e-05
6	Incidence	83	Iceland	1	Male	8	15-19 years	532	Inflammatory bowel disease	3	Rate	2019	9.42653426778	12.3931975961	7.13817251018
6	Incidence	83	Iceland	2	Female	8	15-19 years	532	Inflammatory bowel disease	3	Rate	2019	9.25307518639	12.18255763646	7.05642040176
6	Incidence	83	Iceland	3	Both	8	15-19 years	532	Inflammatory bowel disease	3	Rate	2019	9.340295188079999	12.203713856590001	7.17415691443
6	Incidence	83	Iceland	1	Male	8	15-19 years	532	Inflammatory bowel disease	1	Number	2020	1.0393407757524666	1.3850764939539322	0.7920456684551512
6	Incidence	83	Iceland	2	Female	8	15-19 years	532	Inflammatory bowel disease	1	Number	2020	0.982565040456248	1.297468322465263	0.7615271854015915
6	Incidence	83	Iceland	3	Both	8	15-19 years	532	Inflammatory bowel disease	1	Number	2020	2.021905816208714	2.680804220162723	1.5566123325623615
6	Incidence	83	Iceland	1	Male	8	15-19 years	532	Inflammatory bowel disease	2	Percent	2020	2.79153457778e-05	3.80740383518e-05	2.03828372131e-05
6	Incidence	83	Iceland	2	Female	8	15-19 years	532	Inflammatory bowel disease	2	Percent	2020	2.23780958572e-05	3.00970673596e-05	1.62574746805e-05
6	Incidence	83	Iceland	3	Both	8	15-19 years	532	Inflammatory bowel disease	2	Percent	2020	2.49114857385e-05	3.33866046236e-05	1.82333386156e-05
6	Incidence	83	Iceland	1	Male	8	15-19 years	532	Inflammatory bowel disease	3	Rate	2020	9.50015568399	12.660373415319999	7.239740164830001
6	Incidence	83	Iceland	2	Female	8	15-19 years	532	Inflammatory bowel disease	3	Rate	2020	9.19567792324	12.14281021382	7.12701799719
6	Incidence	83	Iceland	3	Both	8	15-19 years	532	Inflammatory bowel disease	3	Rate	2020	9.34971319822	12.396596517079999	7.19809931481
6	Incidence	83	Iceland	1	Male	8	15-19 years	532	Inflammatory bowel disease	1	Number	2021	1.0455313181635084	1.3711647577966424	0.8011047340244721
6	Incidence	83	Iceland	2	Female	8	15-19 years	532	Inflammatory bowel disease	1	Number	2021	0.9870122392603924	1.2595386014182282	0.757982510836585
6	Incidence	83	Iceland	3	Both	8	15-19 years	532	Inflammatory bowel disease	1	Number	2021	2.032543557423901	2.684871557275306	1.5743284530788249
6	Incidence	83	Iceland	1	Male	8	15-19 years	532	Inflammatory bowel disease	2	Percent	2021	2.77527620245e-05	3.74657416036e-05	2.05152910902e-05
6	Incidence	83	Iceland	2	Female	8	15-19 years	532	Inflammatory bowel disease	2	Percent	2021	2.23172632529e-05	2.96821790408e-05	1.65962803722e-05
6	Incidence	83	Iceland	3	Both	8	15-19 years	532	Inflammatory bowel disease	2	Percent	2021	2.48093473728e-05	3.30296678844e-05	1.85339850625e-05
6	Incidence	83	Iceland	1	Male	8	15-19 years	532	Inflammatory bowel disease	3	Rate	2021	9.54912337034	12.523222600599999	7.31670855274
6	Incidence	83	Iceland	2	Female	8	15-19 years	532	Inflammatory bowel disease	3	Rate	2021	9.29502184783	11.86149305214	7.13817287999
6	Incidence	83	Iceland	3	Both	8	15-19 years	532	Inflammatory bowel disease	3	Rate	2021	9.424018090059999	12.44857854723	7.29947447735
6	Incidence	90	Norway	1	Male	1	<5 years	532	Inflammatory bowel disease	1	Number	1990	0.052863707823271	0.0673577835151943	0.0381134322467196
6	Incidence	90	Norway	2	Female	1	<5 years	532	Inflammatory bowel disease	1	Number	1990	0.0499218253794231	0.064251954302644	0.036095783288378
6	Incidence	90	Norway	3	Both	1	<5 years	532	Inflammatory bowel disease	1	Number	1990	0.1027855332026942	0.131739125699018	0.0741022563324446
6	Incidence	90	Norway	1	Male	1	<5 years	532	Inflammatory bowel disease	2	Percent	1990	5.90517803e-08	7.88508672e-08	4.14195629e-08
6	Incidence	90	Norway	2	Female	1	<5 years	532	Inflammatory bowel disease	2	Percent	1990	5.58745194e-08	7.44449857e-08	3.94167903e-08
6	Incidence	90	Norway	3	Both	1	<5 years	532	Inflammatory bowel disease	2	Percent	1990	5.74619886e-08	7.62209182e-08	4.0487595e-08
6	Incidence	90	Norway	1	Male	1	<5 years	532	Inflammatory bowel disease	3	Rate	1990	0.03737666578	0.04762453232	0.0269476561
6	Incidence	90	Norway	2	Female	1	<5 years	532	Inflammatory bowel disease	3	Rate	1990	0.03713925988	0.04780013573	0.026853398610000002
6	Incidence	90	Norway	3	Both	1	<5 years	532	Inflammatory bowel disease	3	Rate	1990	0.03726098238	0.047757005180000006	0.02686295223
6	Incidence	90	Norway	1	Male	1	<5 years	532	Inflammatory bowel disease	1	Number	1991	0.0548566397228847	0.0699733765720694	0.0397273177721288
6	Incidence	90	Norway	2	Female	1	<5 years	532	Inflammatory bowel disease	1	Number	1991	0.0518727171563427	0.0665721442967963	0.0375956323738224
6	Incidence	90	Norway	3	Both	1	<5 years	532	Inflammatory bowel disease	1	Number	1991	0.1067293568792274	0.1365083443718416	0.0770116745307068
6	Incidence	90	Norway	1	Male	1	<5 years	532	Inflammatory bowel disease	2	Percent	1991	5.8801808e-08	7.84321989e-08	4.11224246e-08
6	Incidence	90	Norway	2	Female	1	<5 years	532	Inflammatory bowel disease	2	Percent	1991	5.59680647e-08	7.4530752e-08	3.96653144e-08
6	Incidence	90	Norway	3	Both	1	<5 years	532	Inflammatory bowel disease	2	Percent	1991	5.73875925e-08	7.61740295e-08	4.04476608e-08
6	Incidence	90	Norway	1	Male	1	<5 years	532	Inflammatory bowel disease	3	Rate	1991	0.03761172937	0.04797632003	0.02723850991
6	Incidence	90	Norway	2	Female	1	<5 years	532	Inflammatory bowel disease	3	Rate	1991	0.0374228748	0.048027579	0.02712286382
6	Incidence	90	Norway	3	Both	1	<5 years	532	Inflammatory bowel disease	3	Rate	1991	0.03751970457	0.047988228380000005	0.02707273202
6	Incidence	90	Norway	1	Male	1	<5 years	532	Inflammatory bowel disease	1	Number	1992	0.0567786023918759	0.072312626476124	0.0411239245238915
6	Incidence	90	Norway	2	Female	1	<5 years	532	Inflammatory bowel disease	1	Number	1992	0.0538481942281128	0.0687509623506712	0.0390766331641548
6	Incidence	90	Norway	3	Both	1	<5 years	532	Inflammatory bowel disease	1	Number	1992	0.1106267966199887	0.1416358832367374	0.0798590961856254
6	Incidence	90	Norway	1	Male	1	<5 years	532	Inflammatory bowel disease	2	Percent	1992	5.87318186e-08	7.85417759e-08	4.11560305e-08
6	Incidence	90	Norway	2	Female	1	<5 years	532	Inflammatory bowel disease	2	Percent	1992	5.6245454e-08	7.46126788e-08	3.99239476e-08
6	Incidence	90	Norway	3	Both	1	<5 years	532	Inflammatory bowel disease	2	Percent	1992	5.74931358e-08	7.65136234e-08	4.04968151e-08
6	Incidence	90	Norway	1	Male	1	<5 years	532	Inflammatory bowel disease	3	Rate	1992	0.037925485290000005	0.04830149627	0.027468883149999998
6	Incidence	90	Norway	2	Female	1	<5 years	532	Inflammatory bowel disease	3	Rate	1992	0.03781781993	0.0482840985	0.027443688639999998
6	Incidence	90	Norway	3	Both	1	<5 years	532	Inflammatory bowel disease	3	Rate	1992	0.03787300212	0.04848894002	0.0273397026
6	Incidence	90	Norway	1	Male	1	<5 years	532	Inflammatory bowel disease	1	Number	1993	0.0586239490917997	0.0747507598076392	0.0424054004356033
6	Incidence	90	Norway	2	Female	1	<5 years	532	Inflammatory bowel disease	1	Number	1993	0.0555027293850609	0.0708166396732306	0.0402874882487338
6	Incidence	90	Norway	3	Both	1	<5 years	532	Inflammatory bowel disease	1	Number	1993	0.1141266784768606	0.1459144508176791	0.0825284912630433
6	Incidence	90	Norway	1	Male	1	<5 years	532	Inflammatory bowel disease	2	Percent	1993	5.88195441e-08	7.85805794e-08	4.1052377e-08
6	Incidence	90	Norway	2	Female	1	<5 years	532	Inflammatory bowel disease	2	Percent	1993	5.65697041e-08	7.55128803e-08	4.01445904e-08
6	Incidence	90	Norway	3	Both	1	<5 years	532	Inflammatory bowel disease	2	Percent	1993	5.77020188e-08	7.70588228e-08	4.06024759e-08
6	Incidence	90	Norway	1	Male	1	<5 years	532	Inflammatory bowel disease	3	Rate	1993	0.03827678434	0.04880631136	0.02768735973
6	Incidence	90	Norway	2	Female	1	<5 years	532	Inflammatory bowel disease	3	Rate	1993	0.0382190712	0.048764199960000004	0.02774188583
6	Incidence	90	Norway	3	Both	1	<5 years	532	Inflammatory bowel disease	3	Rate	1993	0.03824869521	0.04890212727	0.02765880117
6	Incidence	90	Norway	1	Male	1	<5 years	532	Inflammatory bowel disease	1	Number	1994	0.0595184060084249	0.0760493531889219	0.0429842295747618
6	Incidence	90	Norway	2	Female	1	<5 years	532	Inflammatory bowel disease	1	Number	1994	0.0563756590071637	0.0720294791588626	0.040839498439269
6	Incidence	90	Norway	3	Both	1	<5 years	532	Inflammatory bowel disease	1	Number	1994	0.1158940650155887	0.1475032798518413	0.0839072948550467
6	Incidence	90	Norway	1	Male	1	<5 years	532	Inflammatory bowel disease	2	Percent	1994	5.86216548e-08	7.82787055e-08	4.09302494e-08
6	Incidence	90	Norway	2	Female	1	<5 years	532	Inflammatory bowel disease	2	Percent	1994	5.65727784e-08	7.58543798e-08	4.01286074e-08
6	Incidence	90	Norway	3	Both	1	<5 years	532	Inflammatory bowel disease	2	Percent	1994	5.76051323e-08	7.70368862e-08	4.05053683e-08
6	Incidence	90	Norway	1	Male	1	<5 years	532	Inflammatory bowel disease	3	Rate	1994	0.03837151752	0.0490290195	0.027711933650000003
6	Incidence	90	Norway	2	Female	1	<5 years	532	Inflammatory bowel disease	3	Rate	1994	0.0383746098	0.049030081520000005	0.02779922833
6	Incidence	90	Norway	3	Both	1	<5 years	532	Inflammatory bowel disease	3	Rate	1994	0.03837302167	0.048838968190000005	0.02778206497
6	Incidence	90	Norway	1	Male	1	<5 years	532	Inflammatory bowel disease	1	Number	1995	0.0597237610835902	0.0762394641796039	0.0429731862011517
6	Incidence	90	Norway	2	Female	1	<5 years	532	Inflammatory bowel disease	1	Number	1995	0.0565669639481346	0.0722309663970519	0.0408693574758079
6	Incidence	90	Norway	3	Both	1	<5 years	532	Inflammatory bowel disease	1	Number	1995	0.1162907250317248	0.1480989523000002	0.084267101862362
6	Incidence	90	Norway	1	Male	1	<5 years	532	Inflammatory bowel disease	2	Percent	1995	5.82552631e-08	7.78838525e-08	4.06879689e-08
6	Incidence	90	Norway	2	Female	1	<5 years	532	Inflammatory bowel disease	2	Percent	1995	5.62705762e-08	7.58085546e-08	3.98977656e-08
6	Incidence	90	Norway	3	Both	1	<5 years	532	Inflammatory bowel disease	2	Percent	1995	5.72704801e-08	7.64144176e-08	4.02511105e-08
6	Incidence	90	Norway	1	Male	1	<5 years	532	Inflammatory bowel disease	3	Rate	1995	0.03824322626	0.04881881225	0.027517243610000002
6	Incidence	90	Norway	2	Female	1	<5 years	532	Inflammatory bowel disease	3	Rate	1995	0.03826405831	0.04885978877	0.0276455968
6	Incidence	90	Norway	3	Both	1	<5 years	532	Inflammatory bowel disease	3	Rate	1995	0.0382533567	0.048716542509999995	0.027719317299999997
6	Incidence	90	Norway	1	Male	1	<5 years	532	Inflammatory bowel disease	1	Number	1996	0.0589137878830133	0.0750941698438437	0.0426170016829979
6	Incidence	90	Norway	2	Female	1	<5 years	532	Inflammatory bowel disease	1	Number	1996	0.055895211727685	0.071286529129034	0.0405459500653724
6	Incidence	90	Norway	3	Both	1	<5 years	532	Inflammatory bowel disease	1	Number	1996	0.1148089996106982	0.1463496903543366	0.0833422027831912
6	Incidence	90	Norway	1	Male	1	<5 years	532	Inflammatory bowel disease	2	Percent	1996	5.72991266e-08	7.64662166e-08	4.03340763e-08
6	Incidence	90	Norway	2	Female	1	<5 years	532	Inflammatory bowel disease	2	Percent	1996	5.54652588e-08	7.45359473e-08	3.93523088e-08
6	Incidence	90	Norway	3	Both	1	<5 years	532	Inflammatory bowel disease	2	Percent	1996	5.63897843e-08	7.54593116e-08	3.97847232e-08
6	Incidence	90	Norway	1	Male	1	<5 years	532	Inflammatory bowel disease	3	Rate	1996	0.037676617419999996	0.04802431501	0.02725447685
6	Incidence	90	Norway	2	Female	1	<5 years	532	Inflammatory bowel disease	3	Rate	1996	0.03779858324	0.048206809169999996	0.027418797090000002
6	Incidence	90	Norway	3	Both	1	<5 years	532	Inflammatory bowel disease	3	Rate	1996	0.03773589848	0.04810282362	0.027393261109999997
6	Incidence	90	Norway	1	Male	1	<5 years	532	Inflammatory bowel disease	1	Number	1997	0.0575685633597193	0.0735144441478158	0.0417526375105551
6	Incidence	90	Norway	2	Female	1	<5 years	532	Inflammatory bowel disease	1	Number	1997	0.0547517173204011	0.070060396738751	0.0398292978955694
6	Incidence	90	Norway	3	Both	1	<5 years	532	Inflammatory bowel disease	1	Number	1997	0.1123202806801205	0.1434824227036178	0.0816121178239156
6	Incidence	90	Norway	1	Male	1	<5 years	532	Inflammatory bowel disease	2	Percent	1997	5.60119488e-08	7.482135e-08	3.93220074e-08
6	Incidence	90	Norway	2	Female	1	<5 years	532	Inflammatory bowel disease	2	Percent	1997	5.42930859e-08	7.2726916e-08	3.82949143e-08
6	Incidence	90	Norway	3	Both	1	<5 years	532	Inflammatory bowel disease	2	Percent	1997	5.51593596e-08	7.41059101e-08	3.88561185e-08
6	Incidence	90	Norway	1	Male	1	<5 years	532	Inflammatory bowel disease	3	Rate	1997	0.03689070518	0.047109038810000003	0.026755648410000003
6	Incidence	90	Norway	2	Female	1	<5 years	532	Inflammatory bowel disease	3	Rate	1997	0.03709412241	0.04746570628	0.02698422851
6	Incidence	90	Norway	3	Both	1	<5 years	532	Inflammatory bowel disease	3	Rate	1997	0.036989583629999996	0.04725197481	0.02687669795
6	Incidence	90	Norway	1	Male	1	<5 years	532	Inflammatory bowel disease	1	Number	1998	0.0562447189342202	0.0723291118143227	0.0408586859294275
6	Incidence	90	Norway	2	Female	1	<5 years	532	Inflammatory bowel disease	1	Number	1998	0.0537290891549777	0.0691195408651486	0.0392466444549654
6	Incidence	90	Norway	3	Both	1	<5 years	532	Inflammatory bowel disease	1	Number	1998	0.109973808089198	0.1410905349812651	0.0801053303843929
6	Incidence	90	Norway	1	Male	1	<5 years	532	Inflammatory bowel disease	2	Percent	1998	5.48100609e-08	7.34127001e-08	3.83050691e-08
6	Incidence	90	Norway	2	Female	1	<5 years	532	Inflammatory bowel disease	2	Percent	1998	5.32012805e-08	7.13260329e-08	3.72702151e-08
6	Incidence	90	Norway	3	Both	1	<5 years	532	Inflammatory bowel disease	2	Percent	1998	5.4010767e-08	7.27145166e-08	3.78591297e-08
6	Incidence	90	Norway	1	Male	1	<5 years	532	Inflammatory bowel disease	3	Rate	1998	0.036150699700000004	0.04648877353	0.026261489309999997
6	Incidence	90	Norway	2	Female	1	<5 years	532	Inflammatory bowel disease	3	Rate	1998	0.03643952795	0.046877463970000005	0.026617410050000002
6	Incidence	90	Norway	3	Both	1	<5 years	532	Inflammatory bowel disease	3	Rate	1998	0.03629123612	0.046559721889999996	0.026434671219999997
6	Incidence	90	Norway	1	Male	1	<5 years	532	Inflammatory bowel disease	1	Number	1999	0.0554428507586883	0.0715395162112323	0.040324520418263
6	Incidence	90	Norway	2	Female	1	<5 years	532	Inflammatory bowel disease	1	Number	1999	0.0528866457138005	0.0680600114647049	0.038804970527044
6	Incidence	90	Norway	3	Both	1	<5 years	532	Inflammatory bowel disease	1	Number	1999	0.1083294964724889	0.1396402594282929	0.0791304746441061
6	Incidence	90	Norway	1	Male	1	<5 years	532	Inflammatory bowel disease	2	Percent	1999	5.40161144e-08	7.25471122e-08	3.77096305e-08
6	Incidence	90	Norway	2	Female	1	<5 years	532	Inflammatory bowel disease	2	Percent	1999	5.23392528e-08	7.04735831e-08	3.67939031e-08
6	Incidence	90	Norway	3	Both	1	<5 years	532	Inflammatory bowel disease	2	Percent	1999	5.31826383e-08	7.17384592e-08	3.71531343e-08
6	Incidence	90	Norway	1	Male	1	<5 years	532	Inflammatory bowel disease	3	Rate	1999	0.035657235739999994	0.04600956408	0.025934108929999998
6	Incidence	90	Norway	2	Female	1	<5 years	532	Inflammatory bowel disease	3	Rate	1999	0.03591988061	0.04622542143	0.02635580097
6	Incidence	90	Norway	3	Both	1	<5 years	532	Inflammatory bowel disease	3	Rate	1999	0.03578497785	0.04612800533	0.026139531469999998
6	Incidence	90	Norway	1	Male	1	<5 years	532	Inflammatory bowel disease	1	Number	2000	0.0549036925864648	0.0710921683608299	0.0399203563086317
6	Incidence	90	Norway	2	Female	1	<5 years	532	Inflammatory bowel disease	1	Number	2000	0.0524054667317328	0.0676194338110351	0.0383185689882152
6	Incidence	90	Norway	3	Both	1	<5 years	532	Inflammatory bowel disease	1	Number	2000	0.1073091593181976	0.1384572768528609	0.0787083585122964
6	Incidence	90	Norway	1	Male	1	<5 years	532	Inflammatory bowel disease	2	Percent	2000	5.36943214e-08	7.22839314e-08	3.73295674e-08
6	Incidence	90	Norway	2	Female	1	<5 years	532	Inflammatory bowel disease	2	Percent	2000	5.19905026e-08	7.03187455e-08	3.66398429e-08
6	Incidence	90	Norway	3	Both	1	<5 years	532	Inflammatory bowel disease	2	Percent	2000	5.28463448e-08	7.14334608e-08	3.7009517e-08
6	Incidence	90	Norway	1	Male	1	<5 years	532	Inflammatory bowel disease	3	Rate	2000	0.03544380342	0.04589448762	0.025771112920000002
6	Incidence	90	Norway	2	Female	1	<5 years	532	Inflammatory bowel disease	3	Rate	2000	0.035700394419999996	0.0460646686	0.02610391839
6	Incidence	90	Norway	3	Both	1	<5 years	532	Inflammatory bowel disease	3	Rate	2000	0.03556864969	0.04589299188	0.02608864005
6	Incidence	90	Norway	1	Male	1	<5 years	532	Inflammatory bowel disease	1	Number	2001	0.0546315779435273	0.0707223883603735	0.0396991912202883
6	Incidence	90	Norway	2	Female	1	<5 years	532	Inflammatory bowel disease	1	Number	2001	0.0522459759409491	0.0671498128425002	0.0382558576436955
6	Incidence	90	Norway	3	Both	1	<5 years	532	Inflammatory bowel disease	1	Number	2001	0.1068775538844763	0.1381652263253923	0.0779557368829304
6	Incidence	90	Norway	1	Male	1	<5 years	532	Inflammatory bowel disease	2	Percent	2001	5.42328983e-08	7.30330761e-08	3.78142734e-08
6	Incidence	90	Norway	2	Female	1	<5 years	532	Inflammatory bowel disease	2	Percent	2001	5.25741789e-08	7.09400395e-08	3.69818827e-08
6	Incidence	90	Norway	3	Both	1	<5 years	532	Inflammatory bowel disease	2	Percent	2001	5.34075486e-08	7.21943063e-08	3.73551587e-08
6	Incidence	90	Norway	1	Male	1	<5 years	532	Inflammatory bowel disease	3	Rate	2001	0.03559334737	0.04607676787	0.02586465843
6	Incidence	90	Norway	2	Female	1	<5 years	532	Inflammatory bowel disease	3	Rate	2001	0.03586063419	0.04609034152	0.02625808575
6	Incidence	90	Norway	3	Both	1	<5 years	532	Inflammatory bowel disease	3	Rate	2001	0.03572350811	0.04618132062	0.026056475819999998
6	Incidence	90	Norway	1	Male	1	<5 years	532	Inflammatory bowel disease	1	Number	2002	0.0544381826639905	0.0705700756151948	0.0393998829890748
6	Incidence	90	Norway	2	Female	1	<5 years	532	Inflammatory bowel disease	1	Number	2002	0.052118282128772	0.0673036759247694	0.0378942893482368
6	Incidence	90	Norway	3	Both	1	<5 years	532	Inflammatory bowel disease	1	Number	2002	0.1065564647927625	0.1377673310315431	0.0773401498888312
6	Incidence	90	Norway	1	Male	1	<5 years	532	Inflammatory bowel disease	2	Percent	2002	5.55372043e-08	7.46417772e-08	3.86865469e-08
6	Incidence	90	Norway	2	Female	1	<5 years	532	Inflammatory bowel disease	2	Percent	2002	5.39073029e-08	7.23328238e-08	3.78298235e-08
6	Incidence	90	Norway	3	Both	1	<5 years	532	Inflammatory bowel disease	2	Percent	2002	5.47264693e-08	7.37338039e-08	3.82771534e-08
6	Incidence	90	Norway	1	Male	1	<5 years	532	Inflammatory bowel disease	3	Rate	2002	0.03596236522	0.04661924239	0.02602792585
6	Incidence	90	Norway	2	Female	1	<5 years	532	Inflammatory bowel disease	3	Rate	2002	0.0361915384	0.04673645163	0.026314233160000002
6	Incidence	90	Norway	3	Both	1	<5 years	532	Inflammatory bowel disease	3	Rate	2002	0.03607409333	0.04664035699	0.02618307384
6	Incidence	90	Norway	1	Male	1	<5 years	532	Inflammatory bowel disease	1	Number	2003	0.0543668405844864	0.0703621055964373	0.0390783986327229
6	Incidence	90	Norway	2	Female	1	<5 years	532	Inflammatory bowel disease	1	Number	2003	0.0520833747988849	0.067179872011477	0.03762792051052
6	Incidence	90	Norway	3	Both	1	<5 years	532	Inflammatory bowel disease	1	Number	2003	0.1064502153833713	0.1374583789804398	0.0766936406128684
6	Incidence	90	Norway	1	Male	1	<5 years	532	Inflammatory bowel disease	2	Percent	2003	5.70116359e-08	7.6792567e-08	3.99758286e-08
6	Incidence	90	Norway	2	Female	1	<5 years	532	Inflammatory bowel disease	2	Percent	2003	5.53965836e-08	7.39646257e-08	3.87701512e-08
6	Incidence	90	Norway	3	Both	1	<5 years	532	Inflammatory bowel disease	2	Percent	2003	5.62083177e-08	7.54188078e-08	3.93440649e-08
6	Incidence	90	Norway	1	Male	1	<5 years	532	Inflammatory bowel disease	3	Rate	2003	0.036310589330000004	0.0469935257	0.026099726759999997
6	Incidence	90	Norway	2	Female	1	<5 years	532	Inflammatory bowel disease	3	Rate	2003	0.03648243261	0.047056957489999995	0.026356934050000003
6	Incidence	90	Norway	3	Both	1	<5 years	532	Inflammatory bowel disease	3	Rate	2003	0.03639446513	0.04699590473	0.0262209336
6	Incidence	90	Norway	1	Male	1	<5 years	532	Inflammatory bowel disease	1	Number	2004	0.0541669307197144	0.0698242794698994	0.0387584297654079
6	Incidence	90	Norway	2	Female	1	<5 years	532	Inflammatory bowel disease	1	Number	2004	0.0518898799060609	0.0667016112832795	0.0372918534686086
6	Incidence	90	Norway	3	Both	1	<5 years	532	Inflammatory bowel disease	1	Number	2004	0.1060568106257755	0.1366568021815846	0.0760277725631332
6	Incidence	90	Norway	1	Male	1	<5 years	532	Inflammatory bowel disease	2	Percent	2004	5.79640932e-08	7.80618959e-08	4.08951691e-08
6	Incidence	90	Norway	2	Female	1	<5 years	532	Inflammatory bowel disease	2	Percent	2004	5.63541049e-08	7.53628791e-08	3.95097918e-08
6	Incidence	90	Norway	3	Both	1	<5 years	532	Inflammatory bowel disease	2	Percent	2004	5.71630552e-08	7.66418657e-08	4.00268414e-08
6	Incidence	90	Norway	1	Male	1	<5 years	532	Inflammatory bowel disease	3	Rate	2004	0.03638195363	0.04689842426	0.02603262499
6	Incidence	90	Norway	2	Female	1	<5 years	532	Inflammatory bowel disease	3	Rate	2004	0.0365119082	0.04693406715	0.02624012106
6	Incidence	90	Norway	3	Both	1	<5 years	532	Inflammatory bowel disease	3	Rate	2004	0.036445420060000004	0.0469608178	0.0261262251
6	Incidence	90	Norway	1	Male	1	<5 years	532	Inflammatory bowel disease	1	Number	2005	0.0534536473487229	0.0690339052706145	0.0380612320512337
6	Incidence	90	Norway	2	Female	1	<5 years	532	Inflammatory bowel disease	1	Number	2005	0.0513711423501103	0.0657971373196894	0.0366825027730989
6	Incidence	90	Norway	3	Both	1	<5 years	532	Inflammatory bowel disease	1	Number	2005	0.1048247896988332	0.134879929218411	0.0748799768402194
6	Incidence	90	Norway	1	Male	1	<5 years	532	Inflammatory bowel disease	2	Percent	2005	5.79751766e-08	7.83090609e-08	4.11343356e-08
6	Incidence	90	Norway	2	Female	1	<5 years	532	Inflammatory bowel disease	2	Percent	2005	5.64003304e-08	7.54456521e-08	3.9607648e-08
6	Incidence	90	Norway	3	Both	1	<5 years	532	Inflammatory bowel disease	2	Percent	2005	5.71897694e-08	7.66313193e-08	4.00397227e-08
6	Incidence	90	Norway	1	Male	1	<5 years	532	Inflammatory bowel disease	3	Rate	2005	0.03611489281	0.046641383939999996	0.02571531381
6	Incidence	90	Norway	2	Female	1	<5 years	532	Inflammatory bowel disease	3	Rate	2005	0.03629604796	0.046488669360000005	0.02591785619
6	Incidence	90	Norway	3	Both	1	<5 years	532	Inflammatory bowel disease	3	Rate	2005	0.03620344442	0.04658361857	0.02586137389
6	Incidence	90	Norway	1	Male	1	<5 years	532	Inflammatory bowel disease	1	Number	2006	0.052847293541258	0.068195123983918	0.0377832467692862
6	Incidence	90	Norway	2	Female	1	<5 years	532	Inflammatory bowel disease	1	Number	2006	0.0509052485579716	0.0654217554066373	0.0364157631810976
6	Incidence	90	Norway	3	Both	1	<5 years	532	Inflammatory bowel disease	1	Number	2006	0.1037525420992296	0.1337191237085352	0.074278400530938
6	Incidence	90	Norway	1	Male	1	<5 years	532	Inflammatory bowel disease	2	Percent	2006	5.75704536e-08	7.7486978e-08	4.04700711e-08
6	Incidence	90	Norway	2	Female	1	<5 years	532	Inflammatory bowel disease	2	Percent	2006	5.58816758e-08	7.4905068e-08	3.89097297e-08
6	Incidence	90	Norway	3	Both	1	<5 years	532	Inflammatory bowel disease	2	Percent	2006	5.67272113e-08	7.60697364e-08	3.95455238e-08
6	Incidence	90	Norway	1	Male	1	<5 years	532	Inflammatory bowel disease	3	Rate	2006	0.03578059014	0.046171934590000005	0.02558138319
6	Incidence	90	Norway	2	Female	1	<5 years	532	Inflammatory bowel disease	3	Rate	2006	0.03599825523	0.04626377663	0.02575184238
6	Incidence	90	Norway	3	Both	1	<5 years	532	Inflammatory bowel disease	3	Rate	2006	0.03588705566	0.04625222224	0.025692219579999998
6	Incidence	90	Norway	1	Male	1	<5 years	532	Inflammatory bowel disease	1	Number	2007	0.0529043820189163	0.0684746629880248	0.0379932071401879
6	Incidence	90	Norway	2	Female	1	<5 years	532	Inflammatory bowel disease	1	Number	2007	0.0509281533483966	0.0655468957057797	0.0363940935703941
6	Incidence	90	Norway	3	Both	1	<5 years	532	Inflammatory bowel disease	1	Number	2007	0.1038325353673131	0.1341435682402796	0.074549304571784
6	Incidence	90	Norway	1	Male	1	<5 years	532	Inflammatory bowel disease	2	Percent	2007	5.72644405e-08	7.70232364e-08	3.99656945e-08
6	Incidence	90	Norway	2	Female	1	<5 years	532	Inflammatory bowel disease	2	Percent	2007	5.53488887e-08	7.42928832e-08	3.83841162e-08
6	Incidence	90	Norway	3	Both	1	<5 years	532	Inflammatory bowel disease	2	Percent	2007	5.6306845e-08	7.55642947e-08	3.90991802e-08
6	Incidence	90	Norway	1	Male	1	<5 years	532	Inflammatory bowel disease	3	Rate	2007	0.03551989638	0.04597375191	0.02550856336
6	Incidence	90	Norway	2	Female	1	<5 years	532	Inflammatory bowel disease	3	Rate	2007	0.03572754933	0.04598301325	0.025531492660000002
6	Incidence	90	Norway	3	Both	1	<5 years	532	Inflammatory bowel disease	3	Rate	2007	0.035621444259999996	0.04602013832	0.02557535447
6	Incidence	90	Norway	1	Male	1	<5 years	532	Inflammatory bowel disease	1	Number	2008	0.053363616411235	0.069241045717146	0.0387058514639848
6	Incidence	90	Norway	2	Female	1	<5 years	532	Inflammatory bowel disease	1	Number	2008	0.0512320453259476	0.0659576851017299	0.0366810399325144
6	Incidence	90	Norway	3	Both	1	<5 years	532	Inflammatory bowel disease	1	Number	2008	0.1045956617371826	0.1354747093175867	0.0752895259307098
6	Incidence	90	Norway	1	Male	1	<5 years	532	Inflammatory bowel disease	2	Percent	2008	5.69475262e-08	7.66443949e-08	3.93502703e-08
6	Incidence	90	Norway	2	Female	1	<5 years	532	Inflammatory bowel disease	2	Percent	2008	5.47953288e-08	7.36463582e-08	3.79759955e-08
6	Incidence	90	Norway	3	Both	1	<5 years	532	Inflammatory bowel disease	2	Percent	2008	5.58708428e-08	7.50161363e-08	3.87289902e-08
6	Incidence	90	Norway	1	Male	1	<5 years	532	Inflammatory bowel disease	3	Rate	2008	0.03526819373	0.045761640209999996	0.025580827530000003
6	Incidence	90	Norway	2	Female	1	<5 years	532	Inflammatory bowel disease	3	Rate	2008	0.03545351923	0.04564393325	0.025383955420000003
6	Incidence	90	Norway	3	Both	1	<5 years	532	Inflammatory bowel disease	3	Rate	2008	0.03535872538	0.045797435229999996	0.0254517408
6	Incidence	90	Norway	1	Male	1	<5 years	532	Inflammatory bowel disease	1	Number	2009	0.0539150541280817	0.0700710454078009	0.0390134299697562
6	Incidence	90	Norway	2	Female	1	<5 years	532	Inflammatory bowel disease	1	Number	2009	0.0516389583844986	0.0665009875014022	0.0370599918403052
6	Incidence	90	Norway	3	Both	1	<5 years	532	Inflammatory bowel disease	1	Number	2009	0.1055540125125803	0.1370151912997122	0.0761984586761614
6	Incidence	90	Norway	1	Male	1	<5 years	532	Inflammatory bowel disease	2	Percent	2009	5.67044786e-08	7.63363911e-08	3.90105436e-08
6	Incidence	90	Norway	2	Female	1	<5 years	532	Inflammatory bowel disease	2	Percent	2009	5.43857593e-08	7.31022549e-08	3.74299544e-08
6	Incidence	90	Norway	3	Both	1	<5 years	532	Inflammatory bowel disease	2	Percent	2009	5.55437417e-08	7.46683536e-08	3.84368217e-08
6	Incidence	90	Norway	1	Male	1	<5 years	532	Inflammatory bowel disease	3	Rate	2009	0.03507140224	0.04558077255	0.02537798983
6	Incidence	90	Norway	2	Female	1	<5 years	532	Inflammatory bowel disease	3	Rate	2009	0.03524225635	0.04538520765	0.025292487949999998
6	Incidence	90	Norway	3	Both	1	<5 years	532	Inflammatory bowel disease	3	Rate	2009	0.03515477973	0.04563293006	0.025377908119999997
6	Incidence	90	Norway	1	Male	1	<5 years	532	Inflammatory bowel disease	1	Number	2010	0.0546654340997909	0.0711782538871382	0.0395037200035528
6	Incidence	90	Norway	2	Female	1	<5 years	532	Inflammatory bowel disease	1	Number	2010	0.0522566536779512	0.0674450898109336	0.037642277145593
6	Incidence	90	Norway	3	Both	1	<5 years	532	Inflammatory bowel disease	1	Number	2010	0.1069220877777423	0.1388449818953732	0.0773039795033296
6	Incidence	90	Norway	1	Male	1	<5 years	532	Inflammatory bowel disease	2	Percent	2010	5.66973476e-08	7.62304216e-08	3.88188172e-08
6	Incidence	90	Norway	2	Female	1	<5 years	532	Inflammatory bowel disease	2	Percent	2010	5.43100089e-08	7.29749932e-08	3.70043688e-08
6	Incidence	90	Norway	3	Both	1	<5 years	532	Inflammatory bowel disease	2	Percent	2010	5.5501953e-08	7.47254462e-08	3.8323761e-08
6	Incidence	90	Norway	1	Male	1	<5 years	532	Inflammatory bowel disease	3	Rate	2010	0.03503545627	0.04561863713	0.02531820844
6	Incidence	90	Norway	2	Female	1	<5 years	532	Inflammatory bowel disease	3	Rate	2010	0.03519883131	0.0454293984	0.02535493703
6	Incidence	90	Norway	3	Both	1	<5 years	532	Inflammatory bowel disease	3	Rate	2010	0.03511511359	0.04559915928	0.025388000530000003
6	Incidence	90	Norway	1	Male	1	<5 years	532	Inflammatory bowel disease	1	Number	2011	0.0559125191903718	0.0726145271989719	0.0403622987366044
6	Incidence	90	Norway	2	Female	1	<5 years	532	Inflammatory bowel disease	1	Number	2011	0.053257281355616	0.0686348929076827	0.03830160009126
6	Incidence	90	Norway	3	Both	1	<5 years	532	Inflammatory bowel disease	1	Number	2011	0.1091698005459878	0.1413385310462294	0.0788794459832472
6	Incidence	90	Norway	1	Male	1	<5 years	532	Inflammatory bowel disease	2	Percent	2011	5.73389061e-08	7.7427225e-08	3.93866704e-08
6	Incidence	90	Norway	2	Female	1	<5 years	532	Inflammatory bowel disease	2	Percent	2011	5.49261445e-08	7.39275307e-08	3.79102263e-08
6	Incidence	90	Norway	3	Both	1	<5 years	532	Inflammatory bowel disease	2	Percent	2011	5.61337951e-08	7.58859206e-08	3.86786016e-08
6	Incidence	90	Norway	1	Male	1	<5 years	532	Inflammatory bowel disease	3	Rate	2011	0.03536012578	0.04592278889	0.02552587472
6	Incidence	90	Norway	2	Female	1	<5 years	532	Inflammatory bowel disease	3	Rate	2011	0.03547272997	0.04571519538	0.02551129691
6	Incidence	90	Norway	3	Both	1	<5 years	532	Inflammatory bowel disease	3	Rate	2011	0.03541496904	0.045850589409999996	0.025588698740000002
6	Incidence	90	Norway	1	Male	1	<5 years	532	Inflammatory bowel disease	1	Number	2012	0.0569408732167848	0.0736486026510817	0.0412039879867207
6	Incidence	90	Norway	2	Female	1	<5 years	532	Inflammatory bowel disease	1	Number	2012	0.0541573736651692	0.0697844158584153	0.0387901497235804
6	Incidence	90	Norway	3	Both	1	<5 years	532	Inflammatory bowel disease	1	Number	2012	0.1110982468819542	0.1433366087406499	0.0800425677736642
6	Incidence	90	Norway	1	Male	1	<5 years	532	Inflammatory bowel disease	2	Percent	2012	5.81742173e-08	7.8603042e-08	4.02198299e-08
6	Incidence	90	Norway	2	Female	1	<5 years	532	Inflammatory bowel disease	2	Percent	2012	5.59333638e-08	7.5410547e-08	3.89507785e-08
6	Incidence	90	Norway	3	Both	1	<5 years	532	Inflammatory bowel disease	2	Percent	2012	5.70581118e-08	7.69698866e-08	3.93126026e-08
6	Incidence	90	Norway	1	Male	1	<5 years	532	Inflammatory bowel disease	3	Rate	2012	0.03575658468	0.046248368670000005	0.025874451899999998
6	Incidence	90	Norway	2	Female	1	<5 years	532	Inflammatory bowel disease	3	Rate	2012	0.03586793051	0.04621757684	0.02569035942
6	Incidence	90	Norway	3	Both	1	<5 years	532	Inflammatory bowel disease	3	Rate	2012	0.03581077625	0.046202306230000004	0.025800465489999997
6	Incidence	90	Norway	1	Male	1	<5 years	532	Inflammatory bowel disease	1	Number	2013	0.0576885665926083	0.0744658066633078	0.0417825815625295
6	Incidence	90	Norway	2	Female	1	<5 years	532	Inflammatory bowel disease	1	Number	2013	0.0548793618249034	0.0707349099486135	0.0391297651246105
6	Incidence	90	Norway	3	Both	1	<5 years	532	Inflammatory bowel disease	1	Number	2013	0.1125679284175117	0.1447005556978249	0.0809088937092367
6	Incidence	90	Norway	1	Male	1	<5 years	532	Inflammatory bowel disease	2	Percent	2013	5.89208735e-08	7.92747447e-08	4.11182492e-08
6	Incidence	90	Norway	2	Female	1	<5 years	532	Inflammatory bowel disease	2	Percent	2013	5.69762214e-08	7.69752337e-08	3.98364916e-08
6	Incidence	90	Norway	3	Both	1	<5 years	532	Inflammatory bowel disease	2	Percent	2013	5.79547164e-08	7.79673246e-08	4.02762704e-08
6	Incidence	90	Norway	1	Male	1	<5 years	532	Inflammatory bowel disease	3	Rate	2013	0.03609251544	0.0465890979	0.026141028610000002
6	Incidence	90	Norway	2	Female	1	<5 years	532	Inflammatory bowel disease	3	Rate	2013	0.03623889927	0.046708911900000004	0.025838850339999997
6	Incidence	90	Norway	3	Both	1	<5 years	532	Inflammatory bowel disease	3	Rate	2013	0.03616373278	0.04648670632	0.025992906259999997
6	Incidence	90	Norway	1	Male	1	<5 years	532	Inflammatory bowel disease	1	Number	2014	0.0576522342194678	0.0743049492963176	0.0416348856640578
6	Incidence	90	Norway	2	Female	1	<5 years	532	Inflammatory bowel disease	1	Number	2014	0.0549332284708275	0.0706806483606177	0.0390969541159466
6	Incidence	90	Norway	3	Both	1	<5 years	532	Inflammatory bowel disease	1	Number	2014	0.1125854626902953	0.1446146899882679	0.0810336448466378
6	Incidence	90	Norway	1	Male	1	<5 years	532	Inflammatory bowel disease	2	Percent	2014	5.92517715e-08	7.94902444e-08	4.14443665e-08
6	Incidence	90	Norway	2	Female	1	<5 years	532	Inflammatory bowel disease	2	Percent	2014	5.75837059e-08	7.77329613e-08	4.05898752e-08
6	Incidence	90	Norway	3	Both	1	<5 years	532	Inflammatory bowel disease	2	Percent	2014	5.84237095e-08	7.84263542e-08	4.09429014e-08
6	Incidence	90	Norway	1	Male	1	<5 years	532	Inflammatory bowel disease	3	Rate	2014	0.03620357917	0.04666089963	0.02614524657
6	Incidence	90	Norway	2	Female	1	<5 years	532	Inflammatory bowel disease	3	Rate	2014	0.0363777006	0.04680590484	0.025890655449999998
6	Incidence	90	Norway	3	Both	1	<5 years	532	Inflammatory bowel disease	3	Rate	2014	0.03628832859	0.04661192719	0.02611860769
6	Incidence	90	Norway	1	Male	1	<5 years	532	Inflammatory bowel disease	1	Number	2015	0.0570603528223898	0.0734606595606927	0.0412033764596684
6	Incidence	90	Norway	2	Female	1	<5 years	532	Inflammatory bowel disease	1	Number	2015	0.0544088484527811	0.0699627737816066	0.0388469578808982
6	Incidence	90	Norway	3	Both	1	<5 years	532	Inflammatory bowel disease	1	Number	2015	0.1114692012751709	0.1433312218541863	0.0803759120080696
6	Incidence	90	Norway	1	Male	1	<5 years	532	Inflammatory bowel disease	2	Percent	2015	5.92009181e-08	7.96054784e-08	4.14275734e-08
6	Incidence	90	Norway	2	Female	1	<5 years	532	Inflammatory bowel disease	2	Percent	2015	5.76903164e-08	7.77845061e-08	4.07808482e-08
6	Incidence	90	Norway	3	Both	1	<5 years	532	Inflammatory bowel disease	2	Percent	2015	5.84506416e-08	7.86162544e-08	4.11432806e-08
6	Incidence	90	Norway	1	Male	1	<5 years	532	Inflammatory bowel disease	3	Rate	2015	0.03613469988	0.04652054807	0.026092927380000002
6	Incidence	90	Norway	2	Female	1	<5 years	532	Inflammatory bowel disease	3	Rate	2015	0.036322118730000005	0.046705568089999996	0.02593335196
6	Incidence	90	Norway	3	Both	1	<5 years	532	Inflammatory bowel disease	3	Rate	2015	0.03622593801	0.04658065097	0.026121052029999998
6	Incidence	90	Norway	1	Male	1	<5 years	532	Inflammatory bowel disease	1	Number	2016	0.0564058949571144	0.0725721100929419	0.040728060397978
6	Incidence	90	Norway	2	Female	1	<5 years	532	Inflammatory bowel disease	1	Number	2016	0.0537789407095974	0.0692810985679585	0.0383941435328724
6	Incidence	90	Norway	3	Both	1	<5 years	532	Inflammatory bowel disease	1	Number	2016	0.1101848356667117	0.1417283979574431	0.0792526216091332
6	Incidence	90	Norway	1	Male	1	<5 years	532	Inflammatory bowel disease	2	Percent	2016	5.90333346e-08	7.93235003e-08	4.12452536e-08
6	Incidence	90	Norway	2	Female	1	<5 years	532	Inflammatory bowel disease	2	Percent	2016	5.75034471e-08	7.7684913e-08	4.07111653e-08
6	Incidence	90	Norway	3	Both	1	<5 years	532	Inflammatory bowel disease	2	Percent	2016	5.82746847e-08	7.82264296e-08	4.07939777e-08
6	Incidence	90	Norway	1	Male	1	<5 years	532	Inflammatory bowel disease	3	Rate	2016	0.03607380527	0.046412740529999996	0.02604720873
6	Incidence	90	Norway	2	Female	1	<5 years	532	Inflammatory bowel disease	3	Rate	2016	0.03626689938	0.04672108817	0.025891855099999996
6	Incidence	90	Norway	3	Both	1	<5 years	532	Inflammatory bowel disease	3	Rate	2016	0.03616779297	0.04652185869	0.02601440019
6	Incidence	90	Norway	1	Male	1	<5 years	532	Inflammatory bowel disease	1	Number	2017	0.0559365209432569	0.0722240663313229	0.0400659151628104
6	Incidence	90	Norway	2	Female	1	<5 years	532	Inflammatory bowel disease	1	Number	2017	0.053349660626815	0.0686609382988081	0.0381493286985823
6	Incidence	90	Norway	3	Both	1	<5 years	532	Inflammatory bowel disease	1	Number	2017	0.109286181570072	0.1406322888072373	0.0784119407210538
6	Incidence	90	Norway	1	Male	1	<5 years	532	Inflammatory bowel disease	2	Percent	2017	5.9120206e-08	7.96815826e-08	4.11613624e-08
6	Incidence	90	Norway	2	Female	1	<5 years	532	Inflammatory bowel disease	2	Percent	2017	5.74426548e-08	7.74928479e-08	4.04238123e-08
6	Incidence	90	Norway	3	Both	1	<5 years	532	Inflammatory bowel disease	2	Percent	2017	5.82878465e-08	7.82630016e-08	4.06719641e-08
6	Incidence	90	Norway	1	Male	1	<5 years	532	Inflammatory bowel disease	3	Rate	2017	0.03622200173	0.046769091310000004	0.025944903680000003
6	Incidence	90	Norway	2	Female	1	<5 years	532	Inflammatory bowel disease	3	Rate	2017	0.03641284446	0.04686327967	0.02603813325
6	Incidence	90	Norway	3	Both	1	<5 years	532	Inflammatory bowel disease	3	Rate	2017	0.03631491386	0.04673097166	0.02605565344
6	Incidence	90	Norway	1	Male	1	<5 years	532	Inflammatory bowel disease	1	Number	2018	0.0554302445760954	0.0717035544790689	0.0396079770856042
6	Incidence	90	Norway	2	Female	1	<5 years	532	Inflammatory bowel disease	1	Number	2018	0.0528237897600328	0.0682905843898677	0.0377605190897361
6	Incidence	90	Norway	3	Both	1	<5 years	532	Inflammatory bowel disease	1	Number	2018	0.1082540343361283	0.1398533355188892	0.0774298711913812
6	Incidence	90	Norway	1	Male	1	<5 years	532	Inflammatory bowel disease	2	Percent	2018	5.93740293e-08	8.02874451e-08	4.11949349e-08
6	Incidence	90	Norway	2	Female	1	<5 years	532	Inflammatory bowel disease	2	Percent	2018	5.74782847e-08	7.73203753e-08	4.03129771e-08
6	Incidence	90	Norway	3	Both	1	<5 years	532	Inflammatory bowel disease	2	Percent	2018	5.84320221e-08	7.87198822e-08	4.07512541e-08
6	Incidence	90	Norway	1	Male	1	<5 years	532	Inflammatory bowel disease	3	Rate	2018	0.03647321254	0.047181083219999996	0.02606212867
6	Incidence	90	Norway	2	Female	1	<5 years	532	Inflammatory bowel disease	3	Rate	2018	0.03663955085	0.047367603700000004	0.02619138963
6	Incidence	90	Norway	3	Both	1	<5 years	532	Inflammatory bowel disease	3	Rate	2018	0.036554190119999996	0.047224340840000004	0.026145780610000002
6	Incidence	90	Norway	1	Male	1	<5 years	532	Inflammatory bowel disease	1	Number	2019	0.0546544409292067	0.0709920689320959	0.0390828778483824
6	Incidence	90	Norway	2	Female	1	<5 years	532	Inflammatory bowel disease	1	Number	2019	0.052007056135185	0.0675191181670064	0.0372735292540158
6	Incidence	90	Norway	3	Both	1	<5 years	532	Inflammatory bowel disease	1	Number	2019	0.1066614970643919	0.1384853623430466	0.0764893403313614
6	Incidence	90	Norway	1	Male	1	<5 years	532	Inflammatory bowel disease	2	Percent	2019	5.95416987e-08	8.1181789e-08	4.13847021e-08
6	Incidence	90	Norway	2	Female	1	<5 years	532	Inflammatory bowel disease	2	Percent	2019	5.74796735e-08	7.7325826e-08	4.00345723e-08
6	Incidence	90	Norway	3	Both	1	<5 years	532	Inflammatory bowel disease	2	Percent	2019	5.85155942e-08	7.91016818e-08	4.10690387e-08
6	Incidence	90	Norway	1	Male	1	<5 years	532	Inflammatory bowel disease	3	Rate	2019	0.0366220289	0.04756930189	0.026188069220000002
6	Incidence	90	Norway	2	Female	1	<5 years	532	Inflammatory bowel disease	3	Rate	2019	0.03676170541	0.047726560900000006	0.02634716525
6	Incidence	90	Norway	3	Both	1	<5 years	532	Inflammatory bowel disease	3	Rate	2019	0.0366900009	0.04763694688	0.026311218600000002
6	Incidence	90	Norway	1	Male	1	<5 years	532	Inflammatory bowel disease	1	Number	2020	0.053496130295383	0.0686942509909901	0.0387729079591433
6	Incidence	90	Norway	2	Female	1	<5 years	532	Inflammatory bowel disease	1	Number	2020	0.0510092564149305	0.065809956863667	0.0368499990974355
6	Incidence	90	Norway	3	Both	1	<5 years	532	Inflammatory bowel disease	1	Number	2020	0.1045053867103137	0.1345261145368147	0.0758908490208643
6	Incidence	90	Norway	1	Male	1	<5 years	532	Inflammatory bowel disease	2	Percent	2020	5.92755474e-08	7.95609711e-08	4.15757995e-08
6	Incidence	90	Norway	2	Female	1	<5 years	532	Inflammatory bowel disease	2	Percent	2020	5.68425149e-08	7.6528516e-08	3.94423175e-08
6	Incidence	90	Norway	3	Both	1	<5 years	532	Inflammatory bowel disease	2	Percent	2020	5.80590733e-08	7.78568629e-08	4.04763623e-08
6	Incidence	90	Norway	1	Male	1	<5 years	532	Inflammatory bowel disease	3	Rate	2020	0.03653652577	0.046916464	0.02648093129
6	Incidence	90	Norway	2	Female	1	<5 years	532	Inflammatory bowel disease	3	Rate	2020	0.036771715239999996	0.04744129133	0.02656454473
6	Incidence	90	Norway	3	Both	1	<5 years	532	Inflammatory bowel disease	3	Rate	2020	0.03665094512	0.047179474629999996	0.02661557868
6	Incidence	90	Norway	1	Male	1	<5 years	532	Inflammatory bowel disease	1	Number	2021	0.0520298753562062	0.0670220897231604	0.0375817498492086
6	Incidence	90	Norway	2	Female	1	<5 years	532	Inflammatory bowel disease	1	Number	2021	0.0496518504908302	0.0640853420907645	0.035836195954445
6	Incidence	90	Norway	3	Both	1	<5 years	532	Inflammatory bowel disease	1	Number	2021	0.1016817258470365	0.1307843417317679	0.0730592080297507
6	Incidence	90	Norway	1	Male	1	<5 years	532	Inflammatory bowel disease	2	Percent	2021	5.81486452e-08	7.83488787e-08	4.04500087e-08
6	Incidence	90	Norway	2	Female	1	<5 years	532	Inflammatory bowel disease	2	Percent	2021	5.58774999e-08	7.47279568e-08	3.88422128e-08
6	Incidence	90	Norway	3	Both	1	<5 years	532	Inflammatory bowel disease	2	Percent	2021	5.7014686e-08	7.58888964e-08	3.97250067e-08
6	Incidence	90	Norway	1	Male	1	<5 years	532	Inflammatory bowel disease	3	Rate	2021	0.03603367481	0.0464166437	0.02602751868
6	Incidence	90	Norway	2	Female	1	<5 years	532	Inflammatory bowel disease	3	Rate	2021	0.03631512211	0.04687170771	0.026210419540000002
6	Incidence	90	Norway	3	Both	1	<5 years	532	Inflammatory bowel disease	3	Rate	2021	0.03617056028	0.046523039179999996	0.02598886344
6	Incidence	90	Norway	1	Male	6	5-9 years	532	Inflammatory bowel disease	1	Number	1990	0.7371526791807562	0.9289784113771185	0.5699637776371073
6	Incidence	90	Norway	2	Female	6	5-9 years	532	Inflammatory bowel disease	1	Number	1990	0.6988409085505046	0.880796578163829	0.54274782458272
6	Incidence	90	Norway	3	Both	6	5-9 years	532	Inflammatory bowel disease	1	Number	1990	1.4359935877312595	1.814199782085362	1.1197389779101792
6	Incidence	90	Norway	1	Male	6	5-9 years	532	Inflammatory bowel disease	2	Percent	1990	1.0082449372e-06	1.3734527427e-06	7.386706382e-07
6	Incidence	90	Norway	2	Female	6	5-9 years	532	Inflammatory bowel disease	2	Percent	1990	9.542666213e-07	1.2939643215e-06	7.017764287e-07
6	Incidence	90	Norway	3	Both	6	5-9 years	532	Inflammatory bowel disease	2	Percent	1990	9.811909597e-07	1.3282756652e-06	7.213652265e-07
6	Incidence	90	Norway	1	Male	6	5-9 years	532	Inflammatory bowel disease	3	Rate	1990	0.55835365862	0.70365137294	0.43171702351
6	Incidence	90	Norway	2	Female	6	5-9 years	532	Inflammatory bowel disease	3	Rate	1990	0.55688447389	0.70187925898	0.43249877483
6	Incidence	90	Norway	3	Both	6	5-9 years	532	Inflammatory bowel disease	3	Rate	1990	0.5576376978300001	0.70450606362	0.43482691785000005
6	Incidence	90	Norway	1	Male	6	5-9 years	532	Inflammatory bowel disease	1	Number	1991	0.7371197359466871	0.9302645444008728	0.5712190588538488
6	Incidence	90	Norway	2	Female	6	5-9 years	532	Inflammatory bowel disease	1	Number	1991	0.7001332277909045	0.8825058523145655	0.5456040246872002
6	Incidence	90	Norway	3	Both	6	5-9 years	532	Inflammatory bowel disease	1	Number	1991	1.437252963737593	1.813822303332473	1.1221726165018908
6	Incidence	90	Norway	1	Male	6	5-9 years	532	Inflammatory bowel disease	2	Percent	1991	9.977715232e-07	1.358870199e-06	7.301321838e-07
6	Incidence	90	Norway	2	Female	6	5-9 years	532	Inflammatory bowel disease	2	Percent	1991	9.477010329e-07	1.2899244641e-06	6.97365415e-07
6	Incidence	90	Norway	3	Both	6	5-9 years	532	Inflammatory bowel disease	2	Percent	1991	9.727031866e-07	1.3191530243e-06	7.162056385e-07
6	Incidence	90	Norway	1	Male	6	5-9 years	532	Inflammatory bowel disease	3	Rate	1991	0.55800262806	0.70421403098	0.43241514301
6	Incidence	90	Norway	2	Female	6	5-9 years	532	Inflammatory bowel disease	3	Rate	1991	0.556964513	0.7020441578000001	0.43403464917999995
6	Incidence	90	Norway	3	Both	6	5-9 years	532	Inflammatory bowel disease	3	Rate	1991	0.5574964450700001	0.7035640291699999	0.43527984303
6	Incidence	90	Norway	1	Male	6	5-9 years	532	Inflammatory bowel disease	1	Number	1992	0.7422097300084826	0.9375486346485526	0.5772562749187853
6	Incidence	90	Norway	2	Female	6	5-9 years	532	Inflammatory bowel disease	1	Number	1992	0.7028512677383193	0.886801447332219	0.5485150404248178
6	Incidence	90	Norway	3	Both	6	5-9 years	532	Inflammatory bowel disease	1	Number	1992	1.445060997746802	1.8239213467213715	1.1291790693500283
6	Incidence	90	Norway	1	Male	6	5-9 years	532	Inflammatory bowel disease	2	Percent	1992	9.861986842e-07	1.3423442324e-06	7.202589399e-07
6	Incidence	90	Norway	2	Female	6	5-9 years	532	Inflammatory bowel disease	2	Percent	1992	9.404847393e-07	1.2856403446e-06	6.927886745e-07
6	Incidence	90	Norway	3	Both	6	5-9 years	532	Inflammatory bowel disease	2	Percent	1992	9.633931821e-07	1.3086571185e-06	7.086128741e-07
6	Incidence	90	Norway	1	Male	6	5-9 years	532	Inflammatory bowel disease	3	Rate	1992	0.55643041212	0.70287487764	0.43276574527
6	Incidence	90	Norway	2	Female	6	5-9 years	532	Inflammatory bowel disease	3	Rate	1992	0.5562894125600001	0.70188143472	0.43413610194
6	Incidence	90	Norway	3	Both	6	5-9 years	532	Inflammatory bowel disease	3	Rate	1992	0.55636182359	0.70222655523	0.43474436523
6	Incidence	90	Norway	1	Male	6	5-9 years	532	Inflammatory bowel disease	1	Number	1993	0.7474907351659766	0.943566822940695	0.5833987061439794
6	Incidence	90	Norway	2	Female	6	5-9 years	532	Inflammatory bowel disease	1	Number	1993	0.7117168070788813	0.9001290976691279	0.5567774395057583
6	Incidence	90	Norway	3	Both	6	5-9 years	532	Inflammatory bowel disease	1	Number	1993	1.4592075422448585	1.8421103750114205	1.1412963227823965
6	Incidence	90	Norway	1	Male	6	5-9 years	532	Inflammatory bowel disease	2	Percent	1993	9.746344635e-07	1.3261360672e-06	7.130863948e-07
6	Incidence	90	Norway	2	Female	6	5-9 years	532	Inflammatory bowel disease	2	Percent	1993	9.33136234e-07	1.2819929516e-06	6.877119219e-07
6	Incidence	90	Norway	3	Both	6	5-9 years	532	Inflammatory bowel disease	2	Percent	1993	9.539130417e-07	1.2976957372e-06	7.035800359e-07
6	Incidence	90	Norway	1	Male	6	5-9 years	532	Inflammatory bowel disease	3	Rate	1993	0.55390780114	0.69920468514	0.43231183921
6	Incidence	90	Norway	2	Female	6	5-9 years	532	Inflammatory bowel disease	3	Rate	1993	0.5549559534299999	0.7018690532999999	0.43414311945
6	Incidence	90	Norway	3	Both	6	5-9 years	532	Inflammatory bowel disease	3	Rate	1993	0.55441853396	0.6999005309	0.43362977217
6	Incidence	90	Norway	1	Male	6	5-9 years	532	Inflammatory bowel disease	1	Number	1994	0.763461524130062	0.962201914745334	0.5973238830593749
6	Incidence	90	Norway	2	Female	6	5-9 years	532	Inflammatory bowel disease	1	Number	1994	0.7301881960976754	0.92365049563333	0.5729269033446147
6	Incidence	90	Norway	3	Both	6	5-9 years	532	Inflammatory bowel disease	1	Number	1994	1.493649720227738	1.884732391942896	1.1690703920501262
6	Incidence	90	Norway	1	Male	6	5-9 years	532	Inflammatory bowel disease	2	Percent	1994	9.640211249e-07	1.3113377348e-06	7.060087326e-07
6	Incidence	90	Norway	2	Female	6	5-9 years	532	Inflammatory bowel disease	2	Percent	1994	9.261510317e-07	1.2743273915e-06	6.81904242e-07
6	Incidence	90	Norway	3	Both	6	5-9 years	532	Inflammatory bowel disease	2	Percent	1994	9.450930614e-07	1.2881601988e-06	6.971216371e-07
6	Incidence	90	Norway	1	Male	6	5-9 years	532	Inflammatory bowel disease	3	Rate	1994	0.5506638606700001	0.6940098543000001	0.43083333622000003
6	Incidence	90	Norway	2	Female	6	5-9 years	532	Inflammatory bowel disease	3	Rate	1994	0.55311586253	0.69966310507	0.43399079853999994
6	Incidence	90	Norway	3	Both	6	5-9 years	532	Inflammatory bowel disease	3	Rate	1994	0.55185982853	0.69635342247	0.43193727242
6	Incidence	90	Norway	1	Male	6	5-9 years	532	Inflammatory bowel disease	1	Number	1995	0.7839071630530848	0.9844289168722342	0.6116374366359894
6	Incidence	90	Norway	2	Female	6	5-9 years	532	Inflammatory bowel disease	1	Number	1995	0.7507213602896182	0.9523366915866294	0.5899928520187205
[truncated: 173,041 more rows]
