# Supplementary material for: Global burden of inflammatory bowel disease in children and adolescents, 1990–2021: trends, age-specific patterns and future projections
Source: Front Pediatr. 2025 Sep 3;13:1670440. doi: 10.3389/fped.2025.1670440 (PMC12440882; doi:10.3389/fped.2025.1670440)
Supplement: Supplementary file 5 [file Datasheet4.zip › Table S6.csv]

measure_id	measure_name	location_id	location_name	sex_id	sex_name	age_id	age_name	cause_id	cause_name	metric_id	metric_name	year	val	upper	lower
1	Deaths	94365	Central Africa	1	Male	1	<5 years	532	Inflammatory bowel disease	1	Number	1990	1.2050657943948417	4.04395196709758	0.1210272521333094
1	Deaths	94365	Central Africa	2	Female	1	<5 years	532	Inflammatory bowel disease	1	Number	1990	3.6939932636801003	9.8340959794557	0.2876514913871605
1	Deaths	94365	Central Africa	3	Both	1	<5 years	532	Inflammatory bowel disease	1	Number	1990	4.899059058074943	11.1840525990022	0.7225588450491884
1	Deaths	94365	Central Africa	1	Male	1	<5 years	532	Inflammatory bowel disease	2	Percent	1990	4.545371724413707e-06	1.5113741293573984e-05	4.422069799454078e-07
1	Deaths	94365	Central Africa	2	Female	1	<5 years	532	Inflammatory bowel disease	2	Percent	1990	1.5990706764203932e-05	4.197425776667385e-05	1.2695776116644729e-06
1	Deaths	94365	Central Africa	3	Both	1	<5 years	532	Inflammatory bowel disease	2	Percent	1990	9.891102231344257e-06	2.2461609728929656e-05	1.4831229050672921e-06
1	Deaths	94365	Central Africa	1	Male	1	<5 years	532	Inflammatory bowel disease	3	Rate	1990	0.018617565624065215	0.062476705818220554	0.0018698006526885942
1	Deaths	94365	Central Africa	2	Female	1	<5 years	532	Inflammatory bowel disease	3	Rate	1990	0.058593836397796466	0.15598767236689667	0.0045627057828281515
1	Deaths	94365	Central Africa	3	Both	1	<5 years	532	Inflammatory bowel disease	3	Rate	1990	0.03834237161311201	0.08753172717620539	0.005655089971522691
1	Deaths	94365	Central Africa	1	Male	6	5-9 years	532	Inflammatory bowel disease	1	Number	1990	0.7930356369820775	1.8250718111348472	0.2559028802360858
1	Deaths	94365	Central Africa	2	Female	6	5-9 years	532	Inflammatory bowel disease	1	Number	1990	0.7835374008854262	1.7640830873381987	0.21302324719074234
1	Deaths	94365	Central Africa	3	Both	6	5-9 years	532	Inflammatory bowel disease	1	Number	1990	1.5765730378675038	2.837788408449234	0.7135546688140635
1	Deaths	94365	Central Africa	1	Male	6	5-9 years	532	Inflammatory bowel disease	2	Percent	1990	6.16537551374763e-05	0.00013882793137663486	1.991165559501525e-05
1	Deaths	94365	Central Africa	2	Female	6	5-9 years	532	Inflammatory bowel disease	2	Percent	1990	7.829347498561002e-05	0.00017313923626476304	2.1426910130544803e-05
1	Deaths	94365	Central Africa	3	Both	6	5-9 years	532	Inflammatory bowel disease	2	Percent	1990	6.894688633259876e-05	0.0001240804634082794	3.061563246396665e-05
1	Deaths	94365	Central Africa	1	Male	6	5-9 years	532	Inflammatory bowel disease	3	Rate	1990	0.015644331471053728	0.03600346193838852	0.0050482340214191
1	Deaths	94365	Central Africa	2	Female	6	5-9 years	532	Inflammatory bowel disease	3	Rate	1990	0.015637130497006144	0.035205974102954896	0.004251325222578273
1	Deaths	94365	Central Africa	3	Both	6	5-9 years	532	Inflammatory bowel disease	3	Rate	1990	0.01564075184675537	0.028152926140478325	0.007078981585978654
1	Deaths	94365	Central Africa	1	Male	7	10-14 years	532	Inflammatory bowel disease	1	Number	1990	0.6502552964792152	1.2827213677457874	0.27251170223045235
1	Deaths	94365	Central Africa	2	Female	7	10-14 years	532	Inflammatory bowel disease	1	Number	1990	0.6907840679896349	1.327003555594584	0.2609773334079264
1	Deaths	94365	Central Africa	3	Both	7	10-14 years	532	Inflammatory bowel disease	1	Number	1990	1.3410393644688505	2.1663098902276228	0.7574184504487452
1	Deaths	94365	Central Africa	1	Male	7	10-14 years	532	Inflammatory bowel disease	2	Percent	1990	9.673129438840892e-05	0.00018872257252957141	4.1090013159576186e-05
1	Deaths	94365	Central Africa	2	Female	7	10-14 years	532	Inflammatory bowel disease	2	Percent	1990	0.00012959818273932785	0.00024951396865059044	4.949517459796586e-05
1	Deaths	94365	Central Africa	3	Both	7	10-14 years	532	Inflammatory bowel disease	2	Percent	1990	0.00011128953290555944	0.00018273903570605838	6.385994578855496e-05
1	Deaths	94365	Central Africa	1	Male	7	10-14 years	532	Inflammatory bowel disease	3	Rate	1990	0.015753836195284344	0.031076690064767775	0.006602183390864361
1	Deaths	94365	Central Africa	2	Female	7	10-14 years	532	Inflammatory bowel disease	3	Rate	1990	0.016908688588264616	0.032481770956833037	0.006388080825362269
1	Deaths	94365	Central Africa	3	Both	7	10-14 years	532	Inflammatory bowel disease	3	Rate	1990	0.016328294022687973	0.026376664077943375	0.0092222133703243
1	Deaths	94365	Central Africa	1	Male	8	15-19 years	532	Inflammatory bowel disease	1	Number	1990	4.8869137933353	8.348254511727298	2.7391816316129245
1	Deaths	94365	Central Africa	2	Female	8	15-19 years	532	Inflammatory bowel disease	1	Number	1990	0.981993458217448	1.9975084506791625	0.35860284077493576
1	Deaths	94365	Central Africa	3	Both	8	15-19 years	532	Inflammatory bowel disease	1	Number	1990	5.8689072515527565	9.15002749038089	3.6845082279165613
1	Deaths	94365	Central Africa	1	Male	8	15-19 years	532	Inflammatory bowel disease	2	Percent	1990	0.000567781192572352	0.0009836753966236491	0.0003175016655480752
1	Deaths	94365	Central Africa	2	Female	8	15-19 years	532	Inflammatory bowel disease	2	Percent	1990	0.00013294782905225882	0.00026940295280766455	5.0684795109331034e-05
1	Deaths	94365	Central Africa	3	Both	8	15-19 years	532	Inflammatory bowel disease	2	Percent	1990	0.00036685129669514124	0.0005685938572519409	0.00023377568491577972
1	Deaths	94365	Central Africa	1	Male	8	15-19 years	532	Inflammatory bowel disease	3	Rate	1990	0.14345624821545042	0.24506453807992015	0.08040917778982912
1	Deaths	94365	Central Africa	2	Female	8	15-19 years	532	Inflammatory bowel disease	3	Rate	1990	0.028604948212610486	0.05818636092510166	0.010445910411544293
1	Deaths	94365	Central Africa	3	Both	8	15-19 years	532	Inflammatory bowel disease	3	Rate	1990	0.08580897160894083	0.13378205098323742	0.05387099307772378
1	Deaths	65	High-income Asia Pacific	1	Male	1	<5 years	532	Inflammatory bowel disease	1	Number	1990	0.5907526990602358	0.9380997444306836	0.37208463924110946
1	Deaths	65	High-income Asia Pacific	2	Female	1	<5 years	532	Inflammatory bowel disease	1	Number	1990	0.34326263152851905	0.6131866997209738	0.16496838983681278
1	Deaths	65	High-income Asia Pacific	3	Both	1	<5 years	532	Inflammatory bowel disease	1	Number	1990	0.9340153305887543	1.3402829476728209	0.6407139486364599
1	Deaths	65	High-income Asia Pacific	1	Male	1	<5 years	532	Inflammatory bowel disease	2	Percent	1990	6.466467731344119e-05	9.75028353996982e-05	4.1008629796835124e-05
1	Deaths	65	High-income Asia Pacific	2	Female	1	<5 years	532	Inflammatory bowel disease	2	Percent	1990	4.666444694619838e-05	8.257588585555589e-05	2.2634589331335187e-05
1	Deaths	65	High-income Asia Pacific	3	Both	1	<5 years	532	Inflammatory bowel disease	2	Percent	1990	5.663703242606356e-05	7.90384525449803e-05	3.852182281185309e-05
1	Deaths	65	High-income Asia Pacific	1	Male	1	<5 years	532	Inflammatory bowel disease	3	Rate	1990	0.011173114076111624	0.017742611207649268	0.007037367966025759
1	Deaths	65	High-income Asia Pacific	2	Female	1	<5 years	532	Inflammatory bowel disease	3	Rate	1990	0.006964635711995826	0.012441266816550476	0.00334713025444035
1	Deaths	65	High-income Asia Pacific	3	Both	1	<5 years	532	Inflammatory bowel disease	3	Rate	1990	0.009142741812748283	0.013119550124383523	0.0062717195493109425
1	Deaths	65	High-income Asia Pacific	1	Male	6	5-9 years	532	Inflammatory bowel disease	1	Number	1990	0.7975455954546657	1.6243692760414237	0.3715886188123432
1	Deaths	65	High-income Asia Pacific	2	Female	6	5-9 years	532	Inflammatory bowel disease	1	Number	1990	0.7767434149507513	1.3781743984192183	0.2763277795790304
1	Deaths	65	High-income Asia Pacific	3	Both	6	5-9 years	532	Inflammatory bowel disease	1	Number	1990	1.5742890104054175	2.491077052408815	0.935959170425262
1	Deaths	65	High-income Asia Pacific	1	Male	6	5-9 years	532	Inflammatory bowel disease	2	Percent	1990	0.00032675242762242833	0.00065554371992327	0.00015300700189252534
1	Deaths	65	High-income Asia Pacific	2	Female	6	5-9 years	532	Inflammatory bowel disease	2	Percent	1990	0.0004851888531748544	0.0008529712728229621	0.00017100858942765778
1	Deaths	65	High-income Asia Pacific	3	Both	6	5-9 years	532	Inflammatory bowel disease	2	Percent	1990	0.00038960995721433423	0.0006098949256048352	0.0002394390783834574
1	Deaths	65	High-income Asia Pacific	1	Male	6	5-9 years	532	Inflammatory bowel disease	3	Rate	1990	0.013057482592425892	0.026594308421314564	0.0060836796658875845
1	Deaths	65	High-income Asia Pacific	2	Female	6	5-9 years	532	Inflammatory bowel disease	3	Rate	1990	0.013434778923746154	0.02383730329056347	0.004779445255251134
1	Deaths	65	High-income Asia Pacific	3	Both	6	5-9 years	532	Inflammatory bowel disease	3	Rate	1990	0.013240952311400359	0.02095182792800839	0.0078721191973685
1	Deaths	65	High-income Asia Pacific	1	Male	7	10-14 years	532	Inflammatory bowel disease	1	Number	1990	0.7369380296256983	1.2622663045042815	0.4416119262297505
1	Deaths	65	High-income Asia Pacific	2	Female	7	10-14 years	532	Inflammatory bowel disease	1	Number	1990	1.3738166890211354	2.226210600553466	0.6625607939810116
1	Deaths	65	High-income Asia Pacific	3	Both	7	10-14 years	532	Inflammatory bowel disease	1	Number	1990	2.110754718646834	3.0345452290612753	1.3453904117940814
1	Deaths	65	High-income Asia Pacific	1	Male	7	10-14 years	532	Inflammatory bowel disease	2	Percent	1990	0.00038893132403330965	0.0006437986790115365	0.00023124130175793798
1	Deaths	65	High-income Asia Pacific	2	Female	7	10-14 years	532	Inflammatory bowel disease	2	Percent	1990	0.0011464733889935846	0.001869085141203951	0.0005493731535235372
1	Deaths	65	High-income Asia Pacific	3	Both	7	10-14 years	532	Inflammatory bowel disease	2	Percent	1990	0.0006824701374060652	0.0009785767037660134	0.00044574599476508584
1	Deaths	65	High-income Asia Pacific	1	Male	7	10-14 years	532	Inflammatory bowel disease	3	Rate	1990	0.010946718565769665	0.018750116610864356	0.006559848016229893
1	Deaths	65	High-income Asia Pacific	2	Female	7	10-14 years	532	Inflammatory bowel disease	3	Rate	1990	0.02159400751013299	0.034992156385683267	0.01041430263257307
1	Deaths	65	High-income Asia Pacific	3	Both	7	10-14 years	532	Inflammatory bowel disease	3	Rate	1990	0.016119925329582972	0.023174953522344634	0.01027480492435473
1	Deaths	65	High-income Asia Pacific	1	Male	8	15-19 years	532	Inflammatory bowel disease	1	Number	1990	3.4463266406460202	5.515462779100402	2.22066350078296
1	Deaths	65	High-income Asia Pacific	2	Female	8	15-19 years	532	Inflammatory bowel disease	1	Number	1990	3.083473111468091	4.881598399163524	1.592224798804972
1	Deaths	65	High-income Asia Pacific	3	Both	8	15-19 years	532	Inflammatory bowel disease	1	Number	1990	6.52979975211411	8.864351738527663	4.690462577299548
1	Deaths	65	High-income Asia Pacific	1	Male	8	15-19 years	532	Inflammatory bowel disease	2	Percent	1990	0.0005408899068788005	0.0008634136051245239	0.00034931657799365626
1	Deaths	65	High-income Asia Pacific	2	Female	8	15-19 years	532	Inflammatory bowel disease	2	Percent	1990	0.0013041705354118137	0.0020467077372895263	0.0006770450985977172
1	Deaths	65	High-income Asia Pacific	3	Both	8	15-19 years	532	Inflammatory bowel disease	2	Percent	1990	0.0007474856661259991	0.0010100095691090386	0.0005342565488354214
1	Deaths	65	High-income Asia Pacific	1	Male	8	15-19 years	532	Inflammatory bowel disease	3	Rate	1990	0.044476168212661545	0.07117916434292478	0.02865851490676655
1	Deaths	65	High-income Asia Pacific	2	Female	8	15-19 years	532	Inflammatory bowel disease	3	Rate	1990	0.0417901481088476	0.0661600450966242	0.021579338544307727
1	Deaths	65	High-income Asia Pacific	3	Both	8	15-19 years	532	Inflammatory bowel disease	3	Rate	1990	0.04316602811011599	0.05859886533264	0.031006868073650728
1	Deaths	65	High-income Asia Pacific	1	Male	158	<20 years	532	Inflammatory bowel disease	1	Number	1990	5.571562964786621	8.51093347854286	3.522865632437133
1	Deaths	65	High-income Asia Pacific	2	Female	158	<20 years	532	Inflammatory bowel disease	1	Number	1990	5.57729584696849	8.335959234687998	2.783710183238114
1	Deaths	65	High-income Asia Pacific	3	Both	158	<20 years	532	Inflammatory bowel disease	1	Number	1990	11.148858811755105	14.943264167698267	8.080943256272693
1	Deaths	65	High-income Asia Pacific	1	Male	158	<20 years	532	Inflammatory bowel disease	2	Percent	1990	0.0002809355597581474	0.00042579900870034387	0.00017845484520075805
1	Deaths	65	High-income Asia Pacific	2	Female	158	<20 years	532	Inflammatory bowel disease	2	Percent	1990	0.00044589240822059766	0.0006507230254479623	0.0002222488791538692
1	Deaths	65	High-income Asia Pacific	3	Both	158	<20 years	532	Inflammatory bowel disease	2	Percent	1990	0.0003447645679198793	0.0004538052331469889	0.0002520857000429993
1	Deaths	65	High-income Asia Pacific	1	Male	158	<20 years	532	Inflammatory bowel disease	3	Rate	1990	0.02153179717981066	0.03289125414700643	0.013614425389925895
1	Deaths	65	High-income Asia Pacific	2	Female	158	<20 years	532	Inflammatory bowel disease	3	Rate	1990	0.022810340301933272	0.03409287800101716	0.011384975501368114
1	Deaths	65	High-income Asia Pacific	3	Both	158	<20 years	532	Inflammatory bowel disease	3	Rate	1990	0.022152964698176767	0.029692510163776626	0.01605696634129289
1	Deaths	94365	Central Africa	1	Male	158	<20 years	532	Inflammatory bowel disease	1	Number	1990	7.535270521191437	13.176062988811907	3.6048951973451464
1	Deaths	94365	Central Africa	2	Female	158	<20 years	532	Inflammatory bowel disease	1	Number	1990	6.1503081907726065	13.573710647160498	1.3276753665416732
1	Deaths	94365	Central Africa	3	Both	158	<20 years	532	Inflammatory bowel disease	1	Number	1990	13.685578711964046	22.44007928981098	7.19742457226561
1	Deaths	94365	Central Africa	1	Male	158	<20 years	532	Inflammatory bowel disease	2	Percent	1990	2.574134420787418e-05	4.506971280501961e-05	1.2653711877154685e-05
1	Deaths	94365	Central Africa	2	Female	158	<20 years	532	Inflammatory bowel disease	2	Percent	1990	2.4234288689865225e-05	5.269158067145562e-05	5.2208112153653395e-06
1	Deaths	94365	Central Africa	3	Both	158	<20 years	532	Inflammatory bowel disease	2	Percent	1990	2.5045947493049543e-05	4.152302815887332e-05	1.3011310247532564e-05
1	Deaths	94365	Central Africa	1	Male	158	<20 years	532	Inflammatory bowel disease	3	Rate	1990	0.03950121969178706	0.06907125063793855	0.018897497675197404
1	Deaths	94365	Central Africa	2	Female	158	<20 years	532	Inflammatory bowel disease	3	Rate	1990	0.03265624229222689	0.07207222304132525	0.0070495472926470504
1	Deaths	94365	Central Africa	3	Both	158	<20 years	532	Inflammatory bowel disease	3	Rate	1990	0.03610062951511516	0.0591937692794151	0.018985792520355756
1	Deaths	5	East Asia	1	Male	1	<5 years	532	Inflammatory bowel disease	1	Number	1990	239.80648184956368	482.6246940985181	79.63079593213621
1	Deaths	5	East Asia	2	Female	1	<5 years	532	Inflammatory bowel disease	1	Number	1990	343.6990676495087	670.5528789893552	74.49845979464024
1	Deaths	5	East Asia	3	Both	1	<5 years	532	Inflammatory bowel disease	1	Number	1990	583.5055494990729	943.1996209790852	307.9429008292828
1	Deaths	5	East Asia	1	Male	1	<5 years	532	Inflammatory bowel disease	2	Percent	1990	0.00033957599337453443	0.0006576230864229899	0.00011298966473750904
1	Deaths	5	East Asia	2	Female	1	<5 years	532	Inflammatory bowel disease	2	Percent	1990	0.0006188105538734428	0.0011588557265751905	0.00013415387031998608
1	Deaths	5	East Asia	3	Both	1	<5 years	532	Inflammatory bowel disease	2	Percent	1990	0.00046269485317217943	0.0007071561217275301	0.00025010089740153525
1	Deaths	5	East Asia	1	Male	1	<5 years	532	Inflammatory bowel disease	3	Rate	1990	0.39123927473931935	0.7873921248252274	0.1299159831173697
1	Deaths	5	East Asia	2	Female	1	<5 years	532	Inflammatory bowel disease	3	Rate	1990	0.6311648244385881	1.231395223264614	0.13680807346611534
1	Deaths	5	East Asia	3	Both	1	<5 years	532	Inflammatory bowel disease	3	Rate	1990	0.5041137076305441	0.8148677564003977	0.2660441492095893
1	Deaths	5	East Asia	1	Male	6	5-9 years	532	Inflammatory bowel disease	1	Number	1990	45.54855046245881	72.57041096173613	20.97212687417979
1	Deaths	5	East Asia	2	Female	6	5-9 years	532	Inflammatory bowel disease	1	Number	1990	27.25576147661209	47.323075472409506	8.465071748158138
1	Deaths	5	East Asia	3	Both	6	5-9 years	532	Inflammatory bowel disease	1	Number	1990	72.80431193907094	101.81917865818299	42.080520575144384
1	Deaths	5	East Asia	1	Male	6	5-9 years	532	Inflammatory bowel disease	2	Percent	1990	0.0006551510640348245	0.0010489630844976803	0.00029660009885843066
1	Deaths	5	East Asia	2	Female	6	5-9 years	532	Inflammatory bowel disease	2	Percent	1990	0.0007114677712197486	0.0012029179833676217	0.0002274342531851921
1	Deaths	5	East Asia	3	Both	6	5-9 years	532	Inflammatory bowel disease	2	Percent	1990	0.0006752219559219773	0.0009391334908210718	0.00039136914586869123
1	Deaths	5	East Asia	1	Male	6	5-9 years	532	Inflammatory bowel disease	3	Rate	1990	0.08109489685600811	0.1292047701186585	0.037338893300555655
1	Deaths	5	East Asia	2	Female	6	5-9 years	532	Inflammatory bowel disease	3	Rate	1990	0.052546359874652136	0.09123411783164931	0.01631980478054721
1	Deaths	5	East Asia	3	Both	6	5-9 years	532	Inflammatory bowel disease	3	Rate	1990	0.06738837079601809	0.0942448102703847	0.03895013424727497
1	Deaths	5	East Asia	1	Male	7	10-14 years	532	Inflammatory bowel disease	1	Number	1990	22.3757201545389	32.99975192010249	10.989035327614618
1	Deaths	5	East Asia	2	Female	7	10-14 years	532	Inflammatory bowel disease	1	Number	1990	20.5635368652245	35.29753608142336	6.996866081752319
1	Deaths	5	East Asia	3	Both	7	10-14 years	532	Inflammatory bowel disease	1	Number	1990	42.93925701976339	57.891034797757214	24.22126742122322
1	Deaths	5	East Asia	1	Male	7	10-14 years	532	Inflammatory bowel disease	2	Percent	1990	0.0005405216565891132	0.0007796510035986649	0.00026227991979046073
1	Deaths	5	East Asia	2	Female	7	10-14 years	532	Inflammatory bowel disease	2	Percent	1990	0.0008497115137173109	0.0014039051060242885	0.0002854924529170109
1	Deaths	5	East Asia	3	Both	7	10-14 years	532	Inflammatory bowel disease	2	Percent	1990	0.000654601535211638	0.000866908879848582	0.00037669724600355986
1	Deaths	5	East Asia	1	Male	7	10-14 years	532	Inflammatory bowel disease	3	Rate	1990	0.040915069450195955	0.060341617267515996	0.020093974205733178
1	Deaths	5	East Asia	2	Female	7	10-14 years	532	Inflammatory bowel disease	3	Rate	1990	0.04003815476180654	0.06872593083578234	0.013623220988923782
1	Deaths	5	East Asia	3	Both	7	10-14 years	532	Inflammatory bowel disease	3	Rate	1990	0.040490373265411675	0.05458943098627095	0.022839895864879285
1	Deaths	5	East Asia	1	Male	8	15-19 years	532	Inflammatory bowel disease	1	Number	1990	17.170354122230464	25.19602944466066	8.658227885448923
1	Deaths	5	East Asia	2	Female	8	15-19 years	532	Inflammatory bowel disease	1	Number	1990	18.145304672710726	29.66347870786246	6.791525150524992
1	Deaths	5	East Asia	3	Both	8	15-19 years	532	Inflammatory bowel disease	1	Number	1990	35.315658794941214	47.36579610528478	21.427598579946675
1	Deaths	5	East Asia	1	Male	8	15-19 years	532	Inflammatory bowel disease	2	Percent	1990	0.00022530592105636643	0.0003150210938973579	0.00011037322511195728
1	Deaths	5	East Asia	2	Female	8	15-19 years	532	Inflammatory bowel disease	2	Percent	1990	0.00044465842639684634	0.0007178375344157134	0.00016983366090398308
1	Deaths	5	East Asia	3	Both	8	15-19 years	532	Inflammatory bowel disease	2	Percent	1990	0.0003018588714546324	0.00039851654361507555	0.00018670612049891033
1	Deaths	5	East Asia	1	Male	8	15-19 years	532	Inflammatory bowel disease	3	Rate	1990	0.02571206913654608	0.037730267322140076	0.012965425896627625
1	Deaths	5	East Asia	2	Female	8	15-19 years	532	Inflammatory bowel disease	3	Rate	1990	0.028563245904712153	0.046694461845886055	0.010690809906004338
1	Deaths	5	East Asia	3	Both	8	15-19 years	532	Inflammatory bowel disease	3	Rate	1990	0.0271020731375391	0.036349633960306584	0.016444046739933157
1	Deaths	5	East Asia	1	Male	158	<20 years	532	Inflammatory bowel disease	1	Number	1990	324.90110658879166	608.1909467830181	127.2360566494915
1	Deaths	5	East Asia	2	Female	158	<20 years	532	Inflammatory bowel disease	1	Number	1990	409.66367066405553	747.9746223260516	97.36545816924719
1	Deaths	5	East Asia	3	Both	158	<20 years	532	Inflammatory bowel disease	1	Number	1990	734.5647772528471	1127.8439431987565	431.2197292562736
1	Deaths	5	East Asia	1	Male	158	<20 years	532	Inflammatory bowel disease	2	Percent	1990	0.0003638787719475194	0.0006543066632439046	0.00014294647004411056
1	Deaths	5	East Asia	2	Female	158	<20 years	532	Inflammatory bowel disease	2	Percent	1990	0.0006219552133826828	0.0011110617533906693	0.00014419187696720938
1	Deaths	5	East Asia	3	Both	158	<20 years	532	Inflammatory bowel disease	2	Percent	1990	0.0004735095334781828	0.000692519449770825	0.0002840513371925128
1	Deaths	5	East Asia	1	Male	158	<20 years	532	Inflammatory bowel disease	3	Rate	1990	0.13598250105723125	0.2545492286321849	0.05325274939661986
1	Deaths	5	East Asia	2	Female	158	<20 years	532	Inflammatory bowel disease	3	Rate	1990	0.18519113994860142	0.33812681689994867	0.04401469176105496
1	Deaths	5	East Asia	3	Both	158	<20 years	532	Inflammatory bowel disease	3	Rate	1990	0.15963944936621902	0.24510892931271008	0.0937149210880636
1	Deaths	9	Southeast Asia	1	Male	1	<5 years	532	Inflammatory bowel disease	1	Number	1991	13.886912330146432	43.82476630712635	1.7343027147513583
1	Deaths	9	Southeast Asia	2	Female	1	<5 years	532	Inflammatory bowel disease	1	Number	1991	10.021204372428228	27.051599426784822	1.0536903191128209
1	Deaths	9	Southeast Asia	3	Both	1	<5 years	532	Inflammatory bowel disease	1	Number	1991	23.908116702574652	53.491613611773396	6.264746744092548
1	Deaths	9	Southeast Asia	1	Male	1	<5 years	532	Inflammatory bowel disease	2	Percent	1991	2.923514731871421e-05	9.09930637731535e-05	3.670585266864599e-06
1	Deaths	9	Southeast Asia	2	Female	1	<5 years	532	Inflammatory bowel disease	2	Percent	1991	2.7015283548813913e-05	7.187112378041597e-05	2.90150091720537e-06
1	Deaths	9	Southeast Asia	3	Both	1	<5 years	532	Inflammatory bowel disease	2	Percent	1991	2.8265037855979905e-05	6.381902112960698e-05	7.47608584841951e-06
1	Deaths	9	Southeast Asia	1	Male	1	<5 years	532	Inflammatory bowel disease	3	Rate	1991	0.04642642456750695	0.14651400964990227	0.005798083277938963
1	Deaths	9	Southeast Asia	2	Female	1	<5 years	532	Inflammatory bowel disease	3	Rate	1991	0.0352179454900608	0.09506858842762221	0.003703028782051301
1	Deaths	9	Southeast Asia	3	Both	1	<5 years	532	Inflammatory bowel disease	3	Rate	1991	0.040962067288262315	0.09164783254915383	0.010733466833370705
1	Deaths	9	Southeast Asia	1	Male	6	5-9 years	532	Inflammatory bowel disease	1	Number	1991	9.680330799320672	20.546220139257347	2.2496038535960885
1	Deaths	9	Southeast Asia	2	Female	6	5-9 years	532	Inflammatory bowel disease	1	Number	1991	4.059904627331093	6.9894770028726	0.8322471285074985
1	Deaths	9	Southeast Asia	3	Both	6	5-9 years	532	Inflammatory bowel disease	1	Number	1991	13.740235426651747	22.660034405141417	5.7964123629231885
1	Deaths	9	Southeast Asia	1	Male	6	5-9 years	532	Inflammatory bowel disease	2	Percent	1991	0.0002353935357143341	0.0004904763008517598	5.365920681245178e-05
1	Deaths	9	Southeast Asia	2	Female	6	5-9 years	532	Inflammatory bowel disease	2	Percent	1991	0.00013509309822189107	0.000230459606087114	2.739678994110857e-05
1	Deaths	9	Southeast Asia	3	Both	6	5-9 years	532	Inflammatory bowel disease	2	Percent	1991	0.00019303429592727544	0.0003156286082037075	8.257499390345745e-05
1	Deaths	9	Southeast Asia	1	Male	6	5-9 years	532	Inflammatory bowel disease	3	Rate	1991	0.03275406502870596	0.06951954891692028	0.0076116893561824
1	Deaths	9	Southeast Asia	2	Female	6	5-9 years	532	Inflammatory bowel disease	3	Rate	1991	0.014367184701543165	0.024734351243485376	0.002945154950710379
1	Deaths	9	Southeast Asia	3	Both	6	5-9 years	532	Inflammatory bowel disease	3	Rate	1991	0.0237667820629543	0.03919555106031243	0.0100261796904436
1	Deaths	9	Southeast Asia	1	Male	7	10-14 years	532	Inflammatory bowel disease	1	Number	1991	6.242563955915863	10.03596408290982	2.038649324956687
1	Deaths	9	Southeast Asia	2	Female	7	10-14 years	532	Inflammatory bowel disease	1	Number	1991	4.9128769560249985	8.193008397385077	1.210385947478946
1	Deaths	9	Southeast Asia	3	Both	7	10-14 years	532	Inflammatory bowel disease	1	Number	1991	11.155440911940868	15.30637318767601	5.797417430429086
1	Deaths	9	Southeast Asia	1	Male	7	10-14 years	532	Inflammatory bowel disease	2	Percent	1991	0.00023437573052247977	0.0003807820706574909	7.716698252760074e-05
1	Deaths	9	Southeast Asia	2	Female	7	10-14 years	532	Inflammatory bowel disease	2	Percent	1991	0.00023508961413872947	0.0003932524846444898	5.761681850951724e-05
1	Deaths	9	Southeast Asia	3	Both	7	10-14 years	532	Inflammatory bowel disease	2	Percent	1991	0.00023468086592523898	0.0003224228297414757	0.000124645313008749
1	Deaths	9	Southeast Asia	1	Male	7	10-14 years	532	Inflammatory bowel disease	3	Rate	1991	0.022117694734465197	0.03555788799592524	0.007223029472895519
1	Deaths	9	Southeast Asia	2	Female	7	10-14 years	532	Inflammatory bowel disease	3	Rate	1991	0.018086088111769944	0.030161445747965473	0.004455871191421917
1	Deaths	9	Southeast Asia	3	Both	7	10-14 years	532	Inflammatory bowel disease	3	Rate	1991	0.020140485666258562	0.027634747225348137	0.010466892665254562
1	Deaths	9	Southeast Asia	1	Male	8	15-19 years	532	Inflammatory bowel disease	1	Number	1991	9.129847236408414	13.796892197860547	3.5830396900763017
1	Deaths	9	Southeast Asia	2	Female	8	15-19 years	532	Inflammatory bowel disease	1	Number	1991	6.377645163929802	10.831731986100008	1.8681086553982997
1	Deaths	9	Southeast Asia	3	Both	8	15-19 years	532	Inflammatory bowel disease	1	Number	1991	15.50749240033822	21.31462866065847	8.200816327591317
1	Deaths	9	Southeast Asia	1	Male	8	15-19 years	532	Inflammatory bowel disease	2	Percent	1991	0.00021195820260651687	0.000321606121895604	8.381327828447666e-05
1	Deaths	9	Southeast Asia	2	Female	8	15-19 years	532	Inflammatory bowel disease	2	Percent	1991	0.00022019657645236336	0.0003748487304496684	6.463910178467943e-05
1	Deaths	9	Southeast Asia	3	Both	8	15-19 years	532	Inflammatory bowel disease	2	Percent	1991	0.00021527741026939996	0.0002943659826881447	0.00011448575772804855
1	Deaths	9	Southeast Asia	1	Male	8	15-19 years	532	Inflammatory bowel disease	3	Rate	1991	0.03680178673526002	0.055614324218942836	0.01444298673611032
1	Deaths	9	Southeast Asia	2	Female	8	15-19 years	532	Inflammatory bowel disease	3	Rate	1991	0.025543988670236398	0.04338366779902292	0.007482220333948625
1	Deaths	9	Southeast Asia	3	Both	8	15-19 years	532	Inflammatory bowel disease	3	Rate	1991	0.03115489117486367	0.0428215548466728	0.016475619244899983
1	Deaths	9	Southeast Asia	1	Male	158	<20 years	532	Inflammatory bowel disease	1	Number	1991	38.9396543217914	83.67613679433848	10.147214626534181
1	Deaths	9	Southeast Asia	2	Female	158	<20 years	532	Inflammatory bowel disease	1	Number	1991	25.371631119714095	46.054763390958705	5.321241911116637
1	Deaths	9	Southeast Asia	3	Both	158	<20 years	532	Inflammatory bowel disease	1	Number	1991	64.31128544150552	106.09730150398757	35.386579826569616
1	Deaths	9	Southeast Asia	1	Male	158	<20 years	532	Inflammatory bowel disease	2	Percent	1991	6.654961005375623e-05	0.00014231653022277738	1.742229777589188e-05
1	Deaths	9	Southeast Asia	2	Female	158	<20 years	532	Inflammatory bowel disease	2	Percent	1991	5.6342888554229805e-05	0.00010007083459610377	1.1680565817973943e-05
1	Deaths	9	Southeast Asia	3	Both	158	<20 years	532	Inflammatory bowel disease	2	Percent	1991	6.211172323670417e-05	0.00010248037444771138	3.440864226471805e-05
1	Deaths	9	Southeast Asia	1	Male	158	<20 years	532	Inflammatory bowel disease	3	Rate	1991	0.034613423004944265	0.07437964123531478	0.009019849772873562
1	Deaths	9	Southeast Asia	2	Female	158	<20 years	532	Inflammatory bowel disease	3	Rate	1991	0.023310054804981883	0.0423125755537083	0.004888863470914791
1	Deaths	9	Southeast Asia	3	Both	158	<20 years	532	Inflammatory bowel disease	3	Rate	1991	0.029055053030301713	0.04793346456080577	0.01598722442513063
1	Deaths	100	High-income North America	1	Male	1	<5 years	532	Inflammatory bowel disease	1	Number	1990	4.100560691581112	4.445025185666907	3.8160662757659596
1	Deaths	100	High-income North America	2	Female	1	<5 years	532	Inflammatory bowel disease	1	Number	1990	3.144241326524423	3.385739202682387	2.94680791152015
1	Deaths	100	High-income North America	3	Both	1	<5 years	532	Inflammatory bowel disease	1	Number	1990	7.244802018105527	7.661387620471466	6.870648946061129
1	Deaths	100	High-income North America	1	Male	1	<5 years	532	Inflammatory bowel disease	2	Percent	1990	0.0001481385675202267	0.00015951773597276396	0.00013785172347564498
1	Deaths	100	High-income North America	2	Female	1	<5 years	532	Inflammatory bowel disease	2	Percent	1990	0.00014883007307002293	0.00015986664312191617	0.00013911693095332897
1	Deaths	100	High-income North America	3	Both	1	<5 years	532	Inflammatory bowel disease	2	Percent	1990	0.00014843831025868482	0.00015696244867188778	0.00014039506443499103
1	Deaths	100	High-income North America	1	Male	1	<5 years	532	Inflammatory bowel disease	3	Rate	1990	0.036942888208938374	0.04004624754296484	0.03437981301263548
1	Deaths	100	High-income North America	2	Female	1	<5 years	532	Inflammatory bowel disease	3	Rate	1990	0.02971296455170941	0.03199511057309211	0.0278472260627909
1	Deaths	100	High-income North America	3	Both	1	<5 years	532	Inflammatory bowel disease	3	Rate	1990	0.033414237789248055	0.03533560021464564	0.03168858128578181
1	Deaths	100	High-income North America	1	Male	6	5-9 years	532	Inflammatory bowel disease	1	Number	1990	3.5638151059440775	3.7907855257247642	3.354433440440933
1	Deaths	100	High-income North America	2	Female	6	5-9 years	532	Inflammatory bowel disease	1	Number	1990	2.693204593035699	2.8491166855103462	2.543226413033749
1	Deaths	100	High-income North America	3	Both	6	5-9 years	532	Inflammatory bowel disease	1	Number	1990	6.257019698979771	6.540718050178584	5.964206345405033
1	Deaths	100	High-income North America	1	Male	6	5-9 years	532	Inflammatory bowel disease	2	Percent	1990	0.0013750696300256495	0.0014629235026430208	0.0012968940779079893
1	Deaths	100	High-income North America	2	Female	6	5-9 years	532	Inflammatory bowel disease	2	Percent	1990	0.001464001430243891	0.0015470388435132976	0.001384084811584577
1	Deaths	100	High-income North America	3	Both	6	5-9 years	532	Inflammatory bowel disease	2	Percent	1990	0.0014119894353605495	0.001474544019961102	0.001348582968610918
1	Deaths	100	High-income North America	1	Male	6	5-9 years	532	Inflammatory bowel disease	3	Rate	1990	0.03393897803568164	0.03610046617765572	0.03194499138504615
1	Deaths	100	High-income North America	2	Female	6	5-9 years	532	Inflammatory bowel disease	3	Rate	1990	0.026933097673298965	0.028492279484412297	0.02543325730420802
1	Deaths	100	High-income North America	3	Both	6	5-9 years	532	Inflammatory bowel disease	3	Rate	1990	0.03052165302050393	0.031905529539094896	0.02909331365007882
1	Deaths	100	High-income North America	1	Male	7	10-14 years	532	Inflammatory bowel disease	1	Number	1990	2.7790843278347555	2.91953541905895	2.6513787854432085
1	Deaths	100	High-income North America	2	Female	7	10-14 years	532	Inflammatory bowel disease	1	Number	1990	2.0679649883004654	2.196478455993636	1.9468359222301217
1	Deaths	100	High-income North America	3	Both	7	10-14 years	532	Inflammatory bowel disease	1	Number	1990	4.847049316135224	5.034160548544385	4.682475601739423
1	Deaths	100	High-income North America	1	Male	7	10-14 years	532	Inflammatory bowel disease	2	Percent	1990	0.0009025307256915269	0.000948045668356863	0.0008628347874727049
1	Deaths	100	High-income North America	2	Female	7	10-14 years	532	Inflammatory bowel disease	2	Percent	1990	0.0011380205394642513	0.001207851215139198	0.0010724814646450999
1	Deaths	100	High-income North America	3	Both	7	10-14 years	532	Inflammatory bowel disease	2	Percent	1990	0.0009899299931849129	0.0010272405869648528	0.0009562996784791861
1	Deaths	100	High-income North America	1	Male	7	10-14 years	532	Inflammatory bowel disease	3	Rate	1990	0.027812874299359126	0.029218498629035326	0.02653480649756813
1	Deaths	100	High-income North America	2	Female	7	10-14 years	532	Inflammatory bowel disease	3	Rate	1990	0.0217599733551984	0.023112244621205567	0.020485403783110576
1	Deaths	100	High-income North America	3	Both	7	10-14 years	532	Inflammatory bowel disease	3	Rate	1990	0.024862265394603494	0.025822026439943416	0.0240181074136514
1	Deaths	100	High-income North America	1	Male	8	15-19 years	532	Inflammatory bowel disease	1	Number	1990	3.450841135187525	3.621121845155002	3.2599570842504764
1	Deaths	100	High-income North America	2	Female	8	15-19 years	532	Inflammatory bowel disease	1	Number	1990	3.1521744718242513	3.3295825540343107	3.0000421358417517
1	Deaths	100	High-income North America	3	Both	8	15-19 years	532	Inflammatory bowel disease	1	Number	1990	6.603015607011769	6.84647401070968	6.351702567108425
1	Deaths	100	High-income North America	1	Male	8	15-19 years	532	Inflammatory bowel disease	2	Percent	1990	0.0002762317479176008	0.0002898535533094609	0.00026140496230211367
1	Deaths	100	High-income North America	2	Female	8	15-19 years	532	Inflammatory bowel disease	2	Percent	1990	0.0007132484382408843	0.0007525961390552837	0.0006791297149599285
1	Deaths	100	High-income North America	3	Both	8	15-19 years	532	Inflammatory bowel disease	2	Percent	1990	0.000390433256999785	0.0004044401340079831	0.00037597037721779936
1	Deaths	100	High-income North America	1	Male	8	15-19 years	532	Inflammatory bowel disease	3	Rate	1990	0.033541818010416	0.035196928854602474	0.031686444828400925
1	Deaths	100	High-income North America	2	Female	8	15-19 years	532	Inflammatory bowel disease	3	Rate	1990	0.03228361758634022	0.034100577508447937	0.030725524212614888
1	Deaths	100	High-income North America	3	Both	8	15-19 years	532	Inflammatory bowel disease	3	Rate	1990	0.03292916264132142	0.034143286891346165	0.03167586741117318
1	Deaths	100	High-income North America	1	Male	158	<20 years	532	Inflammatory bowel disease	1	Number	1990	13.894301260547469	14.381589232746505	13.427858035830948
1	Deaths	100	High-income North America	2	Female	158	<20 years	532	Inflammatory bowel disease	1	Number	1990	11.057585379684836	11.36529175467465	10.740780287756804
1	Deaths	100	High-income North America	3	Both	158	<20 years	532	Inflammatory bowel disease	1	Number	1990	24.951886640232285	25.580547163630495	24.33738040732481
1	Deaths	100	High-income North America	1	Male	158	<20 years	532	Inflammatory bowel disease	2	Percent	1990	0.0003030804319808177	0.00031337807813169584	0.0002938807010508449
1	Deaths	100	High-income North America	2	Female	158	<20 years	532	Inflammatory bowel disease	2	Percent	1990	0.00037864970105121377	0.0003902458286728107	0.0003671032868076455
1	Deaths	100	High-income North America	3	Both	158	<20 years	532	Inflammatory bowel disease	2	Percent	1990	0.0003324867150006975	0.0003411036600226448	0.00032446384267309064
1	Deaths	100	High-income North America	1	Male	158	<20 years	532	Inflammatory bowel disease	3	Rate	1990	0.03317595308004854	0.0343394691575393	0.03206220880118782
1	Deaths	100	High-income North America	2	Female	158	<20 years	532	Inflammatory bowel disease	3	Rate	1990	0.027748579097804985	0.028520756240654886	0.026953569079785772
1	Deaths	100	High-income North America	3	Both	158	<20 years	532	Inflammatory bowel disease	3	Rate	1990	0.030529716418400393	0.03129890985773915	0.029777841367888
1	Deaths	199	Western Sub-Saharan Africa	1	Male	1	<5 years	532	Inflammatory bowel disease	1	Number	1990	2.7531676199450086	6.441850418438123	0.5278174077484243
1	Deaths	199	Western Sub-Saharan Africa	2	Female	1	<5 years	532	Inflammatory bowel disease	1	Number	1990	13.865869195654822	40.41315311089702	1.9275798837522924
1	Deaths	199	Western Sub-Saharan Africa	3	Both	1	<5 years	532	Inflammatory bowel disease	1	Number	1990	16.61903681559983	41.39092105809799	4.304402745640165
1	Deaths	199	Western Sub-Saharan Africa	1	Male	1	<5 years	532	Inflammatory bowel disease	2	Percent	1990	3.124874952476517e-06	7.38560911000741e-06	6.036906202147932e-07
1	Deaths	199	Western Sub-Saharan Africa	2	Female	1	<5 years	532	Inflammatory bowel disease	2	Percent	1990	1.791019318050748e-05	5.248126556636953e-05	2.4824161101390883e-06
1	Deaths	199	Western Sub-Saharan Africa	3	Both	1	<5 years	532	Inflammatory bowel disease	2	Percent	1990	1.0049617635901451e-05	2.4879441118940387e-05	2.6283801206146605e-06
1	Deaths	199	Western Sub-Saharan Africa	1	Male	1	<5 years	532	Inflammatory bowel disease	3	Rate	1990	0.01532641066402112	0.035860673441724895	0.0029382687374962693
1	Deaths	199	Western Sub-Saharan Africa	2	Female	1	<5 years	532	Inflammatory bowel disease	3	Rate	1990	0.077982174207335	0.22728510572920088	0.010840782368005536
1	Deaths	199	Western Sub-Saharan Africa	3	Both	1	<5 years	532	Inflammatory bowel disease	3	Rate	1990	0.04649413816642345	0.11579703588503519	0.012042183804049962
1	Deaths	199	Western Sub-Saharan Africa	1	Male	6	5-9 years	532	Inflammatory bowel disease	1	Number	1990	1.753647251074308	3.067583618404315	0.6986414635931867
1	Deaths	199	Western Sub-Saharan Africa	2	Female	6	5-9 years	532	Inflammatory bowel disease	1	Number	1990	2.4854458736681044	4.849716599123812	0.9756867326955627
1	Deaths	199	Western Sub-Saharan Africa	3	Both	6	5-9 years	532	Inflammatory bowel disease	1	Number	1990	4.23909312474241	6.551238683718133	2.604537178671999
1	Deaths	199	Western Sub-Saharan Africa	1	Male	6	5-9 years	532	Inflammatory bowel disease	2	Percent	1990	4.410174293884969e-05	7.620997153742756e-05	1.7639341983974788e-05
1	Deaths	199	Western Sub-Saharan Africa	2	Female	6	5-9 years	532	Inflammatory bowel disease	2	Percent	1990	7.958328153721703e-05	0.00015655920883642452	3.123985377110489e-05
1	Deaths	199	Western Sub-Saharan Africa	3	Both	6	5-9 years	532	Inflammatory bowel disease	2	Percent	1990	5.972198032861863e-05	9.243528977649688e-05	3.666304311817142e-05
1	Deaths	199	Western Sub-Saharan Africa	1	Male	6	5-9 years	532	Inflammatory bowel disease	3	Rate	1990	0.012411288004596581	0.02171055994463802	0.004944575034286924
1	Deaths	199	Western Sub-Saharan Africa	2	Female	6	5-9 years	532	Inflammatory bowel disease	3	Rate	1990	0.017244061724444572	0.033647408405612235	0.0067693295680156295
1	Deaths	199	Western Sub-Saharan Africa	3	Both	6	5-9 years	532	Inflammatory bowel disease	3	Rate	1990	0.014851708485058235	0.022952335389548818	0.009125024097809378
1	Deaths	199	Western Sub-Saharan Africa	1	Male	7	10-14 years	532	Inflammatory bowel disease	1	Number	1990	0.9562410251042925	1.326606794650081	0.4842670435945809
1	Deaths	199	Western Sub-Saharan Africa	2	Female	7	10-14 years	532	Inflammatory bowel disease	1	Number	1990	2.715665824799834	4.580527465968484	1.1881599678676626
1	Deaths	199	Western Sub-Saharan Africa	3	Both	7	10-14 years	532	Inflammatory bowel disease	1	Number	1990	3.67190684990413	5.551698628817993	2.2078071275424946
1	Deaths	199	Western Sub-Saharan Africa	1	Male	7	10-14 years	532	Inflammatory bowel disease	2	Percent	1990	5.6206782116474683e-05	7.693803390543304e-05	2.8795694600694864e-05
1	Deaths	199	Western Sub-Saharan Africa	2	Female	7	10-14 years	532	Inflammatory bowel disease	2	Percent	1990	0.00017778316099451697	0.0002902058131462062	7.660534776285568e-05
1	Deaths	199	Western Sub-Saharan Africa	3	Both	7	10-14 years	532	Inflammatory bowel disease	2	Percent	1990	0.00011370866001424148	0.0001670045935811216	6.920431925357862e-05
1	Deaths	199	Western Sub-Saharan Africa	1	Male	7	10-14 years	532	Inflammatory bowel disease	3	Rate	1990	0.008292240191608348	0.01150394293097636	0.004199421000503888
1	Deaths	199	Western Sub-Saharan Africa	2	Female	7	10-14 years	532	Inflammatory bowel disease	3	Rate	1990	0.022516280281230084	0.037978325358651525	0.009851338338883244
1	Deaths	199	Western Sub-Saharan Africa	3	Both	7	10-14 years	532	Inflammatory bowel disease	3	Rate	1990	0.015563770270808467	0.023531468962493324	0.009358026861771314
1	Deaths	199	Western Sub-Saharan Africa	1	Male	8	15-19 years	532	Inflammatory bowel disease	1	Number	1990	40.18099227798208	55.01119260871772	21.896786524971784
1	Deaths	199	Western Sub-Saharan Africa	2	Female	8	15-19 years	532	Inflammatory bowel disease	1	Number	1990	1.0352387424363405	1.6843687056961894	0.470087508927406
1	Deaths	199	Western Sub-Saharan Africa	3	Both	8	15-19 years	532	Inflammatory bowel disease	1	Number	1990	41.216231020418384	56.024466560317116	22.913289144413813
1	Deaths	199	Western Sub-Saharan Africa	1	Male	8	15-19 years	532	Inflammatory bowel disease	2	Percent	1990	0.0020262497869089524	0.0027494950699322924	0.0011314014055880182
1	Deaths	199	Western Sub-Saharan Africa	2	Female	8	15-19 years	532	Inflammatory bowel disease	2	Percent	1990	5.451253893885418e-05	8.390798576742482e-05	2.502197119330796e-05
1	Deaths	199	Western Sub-Saharan Africa	3	Both	8	15-19 years	532	Inflammatory bowel disease	2	Percent	1990	0.001061556060034439	0.0014376668987551948	0.0005927429634830915
1	Deaths	199	Western Sub-Saharan Africa	1	Male	8	15-19 years	532	Inflammatory bowel disease	3	Rate	1990	0.42742757673297355	0.585184671081895	0.2329283044544553
1	Deaths	199	Western Sub-Saharan Africa	2	Female	8	15-19 years	532	Inflammatory bowel disease	3	Rate	1990	0.010135719807119099	0.016491161461595173	0.0046024893389340835
1	Deaths	199	Western Sub-Saharan Africa	3	Both	8	15-19 years	532	Inflammatory bowel disease	3	Rate	1990	0.2101322797636898	0.2856289522210789	0.11681858252432228
1	Deaths	199	Western Sub-Saharan Africa	1	Male	158	<20 years	532	Inflammatory bowel disease	1	Number	1990	45.6440481741056	60.60478277136915	24.560843844721667
1	Deaths	199	Western Sub-Saharan Africa	2	Female	158	<20 years	532	Inflammatory bowel disease	1	Number	1990	20.102219636559106	50.31350231066025	4.62873108791797
1	Deaths	199	Western Sub-Saharan Africa	3	Both	158	<20 years	532	Inflammatory bowel disease	1	Number	1990	65.74626781066478	89.1687069674481	48.07729025556202
1	Deaths	199	Western Sub-Saharan Africa	1	Male	158	<20 years	532	Inflammatory bowel disease	2	Percent	1990	4.7738440446226816e-05	6.360365832236001e-05	2.572005267880965e-05
1	Deaths	199	Western Sub-Saharan Africa	2	Female	158	<20 years	532	Inflammatory bowel disease	2	Percent	1990	2.3941142042548056e-05	6.0178599867082655e-05	5.526764065578733e-06
1	Deaths	199	Western Sub-Saharan Africa	3	Both	158	<20 years	532	Inflammatory bowel disease	2	Percent	1990	3.660955805152546e-05	4.992931884666287e-05	2.68671467392586e-05
1	Deaths	199	Western Sub-Saharan Africa	1	Male	158	<20 years	532	Inflammatory bowel disease	3	Rate	1990	0.08607956337081984	0.11429383343133019	0.046319001025240565
1	Deaths	199	Western Sub-Saharan Africa	2	Female	158	<20 years	532	Inflammatory bowel disease	3	Rate	1990	0.03690591552726756	0.09237118585557581	0.00849794508355985
1	Deaths	199	Western Sub-Saharan Africa	3	Both	158	<20 years	532	Inflammatory bowel disease	3	Rate	1990	0.06116259275484416	0.08295207457907447	0.044725454730380795
1	Deaths	32	Central Asia	1	Male	1	<5 years	532	Inflammatory bowel disease	1	Number	1990	13.773432859071594	21.054375906410755	7.735125562464646
1	Deaths	32	Central Asia	2	Female	1	<5 years	532	Inflammatory bowel disease	1	Number	1990	10.32300436545261	16.60122033809377	4.89350780093119
1	Deaths	32	Central Asia	3	Both	1	<5 years	532	Inflammatory bowel disease	1	Number	1990	24.096437224524212	33.81464433434388	13.047468163028478
1	Deaths	32	Central Asia	1	Male	1	<5 years	532	Inflammatory bowel disease	2	Percent	1990	0.00022084771128204174	0.00033397347419654075	0.00012490627539275755
1	Deaths	32	Central Asia	2	Female	1	<5 years	532	Inflammatory bowel disease	2	Percent	1990	0.00021127990017007426	0.00033009938034714596	0.00010059439192670636
1	Deaths	32	Central Asia	3	Both	1	<5 years	532	Inflammatory bowel disease	2	Percent	1990	0.00021665456420008389	0.00029457154743112727	0.00011940164301905161
1	Deaths	32	Central Asia	1	Male	1	<5 years	532	Inflammatory bowel disease	3	Rate	1990	0.2842625109505915	0.4345299986496885	0.15964111760679234
1	Deaths	32	Central Asia	2	Female	1	<5 years	532	Inflammatory bowel disease	3	Rate	1990	0.22061391653065332	0.3547862723212774	0.10457962462456066
1	Deaths	32	Central Asia	3	Both	1	<5 years	532	Inflammatory bowel disease	3	Rate	1990	0.25299321755984716	0.35502657887037203	0.1369879256761959
1	Deaths	32	Central Asia	1	Male	6	5-9 years	532	Inflammatory bowel disease	1	Number	1990	5.282505463688624	6.239035940851622	3.7533105609434063
1	Deaths	32	Central Asia	2	Female	6	5-9 years	532	Inflammatory bowel disease	1	Number	1990	3.9992632896684173	5.019878295670337	2.6171432832593178
1	Deaths	32	Central Asia	3	Both	6	5-9 years	532	Inflammatory bowel disease	1	Number	1990	9.281768753357037	10.846573926121424	6.583815707139587
1	Deaths	32	Central Asia	1	Male	6	5-9 years	532	Inflammatory bowel disease	2	Percent	1990	0.0015050271247518338	0.00175922118694031	0.0010630026951014484
1	Deaths	32	Central Asia	2	Female	6	5-9 years	532	Inflammatory bowel disease	2	Percent	1990	0.0017178890584838456	0.0021271819157028665	0.0011320845364852534
1	Deaths	32	Central Asia	3	Both	6	5-9 years	532	Inflammatory bowel disease	2	Percent	1990	0.0015899422429044691	0.0018407062023845396	0.00113296353266243
1	Deaths	32	Central Asia	1	Male	6	5-9 years	532	Inflammatory bowel disease	3	Rate	1990	0.12644339137755617	0.1493391476280433	0.08984019410507058
1	Deaths	32	Central Asia	2	Female	6	5-9 years	532	Inflammatory bowel disease	3	Rate	1990	0.09859233697010217	0.12375317567968047	0.06451945115709948
1	Deaths	32	Central Asia	3	Both	6	5-9 years	532	Inflammatory bowel disease	3	Rate	1990	0.11272317541130952	0.13172707570889508	0.07995767105953898
1	Deaths	32	Central Asia	1	Male	7	10-14 years	532	Inflammatory bowel disease	1	Number	1990	2.4129800051650423	2.7420439885657237	1.8219901431988788
1	Deaths	32	Central Asia	2	Female	7	10-14 years	532	Inflammatory bowel disease	1	Number	1990	2.0463734986035846	2.4798126620510352	1.5396279154511916
1	Deaths	32	Central Asia	3	Both	7	10-14 years	532	Inflammatory bowel disease	1	Number	1990	4.459353503768624	5.033884272881384	3.4527543241425684
1	Deaths	32	Central Asia	1	Male	7	10-14 years	532	Inflammatory bowel disease	2	Percent	1990	0.00097751692405562	0.0011077392616460052	0.0007319678903225668
1	Deaths	32	Central Asia	2	Female	7	10-14 years	532	Inflammatory bowel disease	2	Percent	1990	0.0014419204537426827	0.00175215932401971	0.0010844212592216055
1	Deaths	32	Central Asia	3	Both	7	10-14 years	532	Inflammatory bowel disease	2	Percent	1990	0.0011470702674884947	0.001290914738449776	0.0008877113697335453
1	Deaths	32	Central Asia	1	Male	7	10-14 years	532	Inflammatory bowel disease	3	Rate	1990	0.06595272798146981	0.07494686276056824	0.04979950933787196
1	Deaths	32	Central Asia	2	Female	7	10-14 years	532	Inflammatory bowel disease	3	Rate	1990	0.05725889367681111	0.0693868102043362	0.043079814693079026
1	Deaths	32	Central Asia	3	Both	7	10-14 years	532	Inflammatory bowel disease	3	Rate	1990	0.06165675009442858	0.0696004352099523	0.04773911965517092
1	Deaths	32	Central Asia	1	Male	8	15-19 years	532	Inflammatory bowel disease	1	Number	1990	1.634515765277974	1.918267249481417	1.3421676258143527
1	Deaths	32	Central Asia	2	Female	8	15-19 years	532	Inflammatory bowel disease	1	Number	1990	1.7403759582303737	2.096859477878485	1.2625539503680727
1	Deaths	32	Central Asia	3	Both	8	15-19 years	532	Inflammatory bowel disease	1	Number	1990	3.3748917235083447	3.8778694215158587	2.705908223399553
1	Deaths	32	Central Asia	1	Male	8	15-19 years	532	Inflammatory bowel disease	2	Percent	1990	0.0004617572081531031	0.0005409981424210908	0.00037905326783365946
1	Deaths	32	Central Asia	2	Female	8	15-19 years	532	Inflammatory bowel disease	2	Percent	1990	0.0008843286354679734	0.001064025889776097	0.0006465130191902604
1	Deaths	32	Central Asia	3	Both	8	15-19 years	532	Inflammatory bowel disease	2	Percent	1990	0.000612756756118056	0.0007002527638758511	0.0004951789216607937
1	Deaths	32	Central Asia	1	Male	8	15-19 years	532	Inflammatory bowel disease	3	Rate	1990	0.048744201882883996	0.05720618183095034	0.04002585420290499
1	Deaths	32	Central Asia	2	Female	8	15-19 years	532	Inflammatory bowel disease	3	Rate	1990	0.05379144358100111	0.06480961643269127	0.03902294746604655
1	Deaths	32	Central Asia	3	Both	8	15-19 years	532	Inflammatory bowel disease	3	Rate	1990	0.051222688052365975	0.058856672142247615	0.041069137673383604
1	Deaths	32	Central Asia	1	Male	158	<20 years	532	Inflammatory bowel disease	1	Number	1990	23.103434093203226	31.255528206656667	14.811150119581589
1	Deaths	32	Central Asia	2	Female	158	<20 years	532	Inflammatory bowel disease	1	Number	1990	18.10901711195495	25.376117960661066	10.476460725147156
1	Deaths	32	Central Asia	3	Both	158	<20 years	532	Inflammatory bowel disease	1	Number	1990	41.212451205158224	52.62236228789443	25.923076261510097
1	Deaths	32	Central Asia	1	Male	158	<20 years	532	Inflammatory bowel disease	2	Percent	1990	0.00032161459900225287	0.0004272682174718461	0.00020543890640507234
1	Deaths	32	Central Asia	2	Female	158	<20 years	532	Inflammatory bowel disease	2	Percent	1990	0.0003319534684242085	0.0004553043491682001	0.00019322615233683413
1	Deaths	32	Central Asia	3	Both	158	<20 years	532	Inflammatory bowel disease	2	Percent	1990	0.00032609160880516923	0.0004059476484778774	0.00020718091135915942
1	Deaths	32	Central Asia	1	Male	158	<20 years	532	Inflammatory bowel disease	3	Rate	1990	0.14408139971412665	0.1949208171673618	0.09236770741511417
1	Deaths	32	Central Asia	2	Female	158	<20 years	532	Inflammatory bowel disease	3	Rate	1990	0.11649497740178635	0.16324410486203	0.06739488111814833
1	Deaths	32	Central Asia	3	Both	158	<20 years	532	Inflammatory bowel disease	3	Rate	1990	0.13050224900947666	0.16663256918584285	0.08208732202145314
1	Deaths	42	Central Europe	1	Male	1	<5 years	532	Inflammatory bowel disease	1	Number	1991	4.941181331687952	6.164733029330953	3.759900341513207
1	Deaths	42	Central Europe	2	Female	1	<5 years	532	Inflammatory bowel disease	1	Number	1991	3.5877976882259905	4.741927321874363	2.502592895308623
1	Deaths	42	Central Europe	3	Both	1	<5 years	532	Inflammatory bowel disease	1	Number	1991	8.528979019913944	10.094184760628938	7.053922381440924
1	Deaths	42	Central Europe	1	Male	1	<5 years	532	Inflammatory bowel disease	2	Percent	1991	0.00024895693431474145	0.000307907909808716	0.00019016312568248187
1	Deaths	42	Central Europe	2	Female	1	<5 years	532	Inflammatory bowel disease	2	Percent	1991	0.00023819774102311274	0.00031530560552694645	0.00016733666199353114
1	Deaths	42	Central Europe	3	Both	1	<5 years	532	Inflammatory bowel disease	2	Percent	1991	0.00024431138822993067	0.0002878904807389301	0.00020198078989497025
1	Deaths	42	Central Europe	1	Male	1	<5 years	532	Inflammatory bowel disease	3	Rate	1991	0.10947485017607683	0.13658337540326063	0.08330285794703421
1	Deaths	42	Central Europe	2	Female	1	<5 years	532	Inflammatory bowel disease	3	Rate	1991	0.08223016254391556	0.10868211876293574	0.057357922169861804
1	Deaths	42	Central Europe	3	Both	1	<5 years	532	Inflammatory bowel disease	3	Rate	1991	0.09608333676484859	0.11371618472241238	0.07946606482518119
1	Deaths	42	Central Europe	1	Male	6	5-9 years	532	Inflammatory bowel disease	1	Number	1991	1.7778506332909134	2.202407517445294	1.420863892156981
1	Deaths	42	Central Europe	2	Female	6	5-9 years	532	Inflammatory bowel disease	1	Number	1991	1.530775906086728	2.021949433187638	1.1925057011519387
1	Deaths	42	Central Europe	3	Both	6	5-9 years	532	Inflammatory bowel disease	1	Number	1991	3.3086265393776415	3.884077030557889	2.8389518814885406
1	Deaths	42	Central Europe	1	Male	6	5-9 years	532	Inflammatory bowel disease	2	Percent	1991	0.0008172082390141734	0.0010123693963877435	0.0006530997639812903
1	Deaths	42	Central Europe	2	Female	6	5-9 years	532	Inflammatory bowel disease	2	Percent	1991	0.0010549447438518848	0.0014029871204401278	0.0008167323196645541
1	Deaths	42	Central Europe	3	Both	6	5-9 years	532	Inflammatory bowel disease	2	Percent	1991	0.0009123413587787281	0.0010783250403246217	0.0007847290424479207
1	Deaths	42	Central Europe	1	Male	6	5-9 years	532	Inflammatory bowel disease	3	Rate	1991	0.0359038728129445	0.044477841899606595	0.028694489578170286
1	Deaths	42	Central Europe	2	Female	6	5-9 years	532	Inflammatory bowel disease	3	Rate	1991	0.032141783884981893	0.04245498080383075	0.02503910623078673
1	Deaths	42	Central Europe	3	Both	6	5-9 years	532	Inflammatory bowel disease	3	Rate	1991	0.0340594496179474	0.039983214895990354	0.029224555090924236
1	Deaths	42	Central Europe	1	Male	7	10-14 years	532	Inflammatory bowel disease	1	Number	1991	1.3968336690018044	1.5953244293977642	1.2122749047437835
1	Deaths	42	Central Europe	2	Female	7	10-14 years	532	Inflammatory bowel disease	1	Number	1991	0.8548709796067533	1.0894299081859895	0.7061468985587691
1	Deaths	42	Central Europe	3	Both	7	10-14 years	532	Inflammatory bowel disease	1	Number	1991	2.251704648608555	2.5989034495444048	2.0048328528333603
1	Deaths	42	Central Europe	1	Male	7	10-14 years	532	Inflammatory bowel disease	2	Percent	1991	0.0006495907568089334	0.0007425283494802906	0.0005646189942944599
1	Deaths	42	Central Europe	2	Female	7	10-14 years	532	Inflammatory bowel disease	2	Percent	1991	0.0006462444854531264	0.0008222740376363295	0.0005355543074628352
1	Deaths	42	Central Europe	3	Both	7	10-14 years	532	Inflammatory bowel disease	2	Percent	1991	0.0006483135927071314	0.0007499478507680193	0.0005782768914271587
1	Deaths	42	Central Europe	1	Male	7	10-14 years	532	Inflammatory bowel disease	3	Rate	1991	0.026305206656427025	0.03004318962997489	0.022829591383256152
1	Deaths	42	Central Europe	2	Female	7	10-14 years	532	Inflammatory bowel disease	3	Rate	1991	0.01683102581027286	0.021449111433863827	0.013902889393852206
1	Deaths	42	Central Europe	3	Both	7	10-14 years	532	Inflammatory bowel disease	3	Rate	1991	0.02167342760839723	0.025015334852962163	0.019297202112928673
1	Deaths	42	Central Europe	1	Male	8	15-19 years	532	Inflammatory bowel disease	1	Number	1991	2.233610818734849	2.5173443135692093	1.9905420994738146
1	Deaths	42	Central Europe	2	Female	8	15-19 years	532	Inflammatory bowel disease	1	Number	1991	1.7747885660112084	2.1820938341042533	1.5230866708734785
1	Deaths	42	Central Europe	3	Both	8	15-19 years	532	Inflammatory bowel disease	1	Number	1991	4.008399384746054	4.51337525886137	3.6480946587866314
1	Deaths	42	Central Europe	1	Male	8	15-19 years	532	Inflammatory bowel disease	2	Percent	1991	0.0003438075201208493	0.00038849836471044986	0.00030462038742030994
1	Deaths	42	Central Europe	2	Female	8	15-19 years	532	Inflammatory bowel disease	2	Percent	1991	0.0008566792093625211	0.0010552129588367876	0.0007309684907785574
1	Deaths	42	Central Europe	3	Both	8	15-19 years	532	Inflammatory bowel disease	2	Percent	1991	0.0004677949718566029	0.0005262982876205433	0.0004232299473333068
1	Deaths	42	Central Europe	1	Male	8	15-19 years	532	Inflammatory bowel disease	3	Rate	1991	0.04379437412835628	0.04935753254489735	0.03902852936214598
1	Deaths	42	Central Europe	2	Female	8	15-19 years	532	Inflammatory bowel disease	3	Rate	1991	0.03636213998580851	0.044707072705677774	0.031205233004904805
1	Deaths	42	Central Europe	3	Both	8	15-19 years	532	Inflammatory bowel disease	3	Rate	1991	0.04015992590034703	0.0452192505183251	0.03655005330353439
1	Deaths	42	Central Europe	1	Male	158	<20 years	532	Inflammatory bowel disease	1	Number	1991	10.349476452715498	12.1700506933144	8.774665804906645
1	Deaths	42	Central Europe	2	Female	158	<20 years	532	Inflammatory bowel disease	1	Number	1991	7.74823313993067	9.56100185565851	6.1109754348202445
1	Deaths	42	Central Europe	3	Both	158	<20 years	532	Inflammatory bowel disease	1	Number	1991	18.097709592646176	20.518187377075417	16.024286058642236
1	Deaths	42	Central Europe	1	Male	158	<20 years	532	Inflammatory bowel disease	2	Percent	1991	0.00033744700324669187	0.000390061096232438	0.0002854568549401862
1	Deaths	42	Central Europe	2	Female	158	<20 years	532	Inflammatory bowel disease	2	Percent	1991	0.0003892305031070914	0.00048026739329734157	0.0003076840207068329
1	Deaths	42	Central Europe	3	Both	158	<20 years	532	Inflammatory bowel disease	2	Percent	1991	0.0003578264047282719	0.0004020357020864661	0.00031799813492775744
1	Deaths	42	Central Europe	1	Male	158	<20 years	532	Inflammatory bowel disease	3	Rate	1991	0.05207138713063625	0.06123125396210428	0.04414803223687368
1	Deaths	42	Central Europe	2	Female	158	<20 years	532	Inflammatory bowel disease	3	Rate	1991	0.040597067862568906	0.050095116416668424	0.03201861378633071
1	Deaths	42	Central Europe	3	Both	158	<20 years	532	Inflammatory bowel disease	3	Rate	1991	0.046450536302874476	0.05266306229244041	0.04112877806355452
1	Deaths	159	South Asia	1	Male	1	<5 years	532	Inflammatory bowel disease	1	Number	1991	10.84628836109126	34.38368642541384	1.5219310060831528
1	Deaths	159	South Asia	2	Female	1	<5 years	532	Inflammatory bowel disease	1	Number	1991	25.459587609196817	75.42253589342188	1.4994967370766596
1	Deaths	159	South Asia	3	Both	1	<5 years	532	Inflammatory bowel disease	1	Number	1991	36.30587597028807	91.52504994455438	3.889480715099663
1	Deaths	159	South Asia	1	Male	1	<5 years	532	Inflammatory bowel disease	2	Percent	1991	5.763975846376538e-06	1.856296285359369e-05	8.425777516176695e-07
1	Deaths	159	South Asia	2	Female	1	<5 years	532	Inflammatory bowel disease	2	Percent	1991	1.440690827088736e-05	4.214269965479545e-05	8.369216919755558e-07
1	Deaths	159	South Asia	3	Both	1	<5 years	532	Inflammatory bowel disease	2	Percent	1991	9.96118445785903e-06	2.51273978034403e-05	1.067856487290768e-06
1	Deaths	159	South Asia	1	Male	1	<5 years	532	Inflammatory bowel disease	3	Rate	1991	0.013288593956280499	0.04212600960034107	0.0018646307839152523
1	Deaths	159	South Asia	2	Female	1	<5 years	532	Inflammatory bowel disease	3	Rate	1991	0.033528585287114276	0.09932646852298367	0.001974737572680205
1	Deaths	159	South Asia	3	Both	1	<5 years	532	Inflammatory bowel disease	3	Rate	1991	0.02304330099395564	0.058090852182858206	0.0024686492870073054
1	Deaths	159	South Asia	1	Male	6	5-9 years	532	Inflammatory bowel disease	1	Number	1991	12.843078610004328	30.175070046048724	4.4594274455623895
1	Deaths	159	South Asia	2	Female	6	5-9 years	532	Inflammatory bowel disease	1	Number	1991	16.200124149767078	38.49900195589258	3.160337458383682
1	Deaths	159	South Asia	3	Both	6	5-9 years	532	Inflammatory bowel disease	1	Number	1991	29.04320275977143	59.771156260646514	9.39940953940431
1	Deaths	159	South Asia	1	Male	6	5-9 years	532	Inflammatory bowel disease	2	Percent	1991	7.584288953398955e-05	0.00017835397328828828	2.635724315698657e-05
1	Deaths	159	South Asia	2	Female	6	5-9 years	532	Inflammatory bowel disease	2	Percent	1991	9.944136947833107e-05	0.0002343090302837413	1.9625403517500063e-05
1	Deaths	159	South Asia	3	Both	6	5-9 years	532	Inflammatory bowel disease	2	Percent	1991	8.741719981556087e-05	0.00017909947795855002	2.882408357095789e-05
1	Deaths	159	South Asia	1	Male	6	5-9 years	532	Inflammatory bowel disease	3	Rate	1991	0.01619534443668949	0.038051285648622674	0.005623415200079109
1	Deaths	159	South Asia	2	Female	6	5-9 years	532	Inflammatory bowel disease	3	Rate	1991	0.02228042027492365	0.05294860309787977	0.004346488096783186
1	Deaths	159	South Asia	3	Both	6	5-9 years	532	Inflammatory bowel disease	3	Rate	1991	0.019105963711816026	0.03932023447878809	0.006183366864108534
1	Deaths	159	South Asia	1	Male	7	10-14 years	532	Inflammatory bowel disease	1	Number	1991	7.477723635082821	15.36476853236326	3.405143161693914
1	Deaths	159	South Asia	2	Female	7	10-14 years	532	Inflammatory bowel disease	1	Number	1991	10.611401615710728	21.20871314472839	2.9416131009358613
1	Deaths	159	South Asia	3	Both	7	10-14 years	532	Inflammatory bowel disease	1	Number	1991	18.08912525079355	31.121486733376152	8.917927162064313
1	Deaths	159	South Asia	1	Male	7	10-14 years	532	Inflammatory bowel disease	2	Percent	1991	8.445153307514165e-05	0.00017053493212200162	3.777955193083481e-05
1	Deaths	159	South Asia	2	Female	7	10-14 years	532	Inflammatory bowel disease	2	Percent	1991	0.00012190637007907664	0.00023932867262530053	3.4446275670486596e-05
1	Deaths	159	South Asia	3	Both	7	10-14 years	532	Inflammatory bowel disease	2	Percent	1991	0.00010304358047578828	0.00017986412841849205	5.1141702227923905e-05
1	Deaths	159	South Asia	1	Male	7	10-14 years	532	Inflammatory bowel disease	3	Rate	1991	0.01105518269326417	0.022715512294151665	0.005034216505759973
1	Deaths	159	South Asia	2	Female	7	10-14 years	532	Inflammatory bowel disease	3	Rate	1991	0.017045298435502045	0.03406796369384587	0.0047251696809777225
1	Deaths	159	South Asia	3	Both	7	10-14 years	532	Inflammatory bowel disease	3	Rate	1991	0.01392605517168176	0.023959121033491952	0.006865536279621856
1	Deaths	159	South Asia	1	Male	8	15-19 years	532	Inflammatory bowel disease	1	Number	1991	21.51914949852762	35.186652193667086	13.808603982923863
1	Deaths	159	South Asia	2	Female	8	15-19 years	532	Inflammatory bowel disease	1	Number	1991	33.355394063702064	66.92208670039182	10.687645985261353
1	Deaths	159	South Asia	3	Both	8	15-19 years	532	Inflammatory bowel disease	1	Number	1991	54.87454356222969	91.08600332041962	31.669458845127085
1	Deaths	159	South Asia	1	Male	8	15-19 years	532	Inflammatory bowel disease	2	Percent	1991	0.00022584287662662253	0.0003740001757938203	0.00014611293760568927
1	Deaths	159	South Asia	2	Female	8	15-19 years	532	Inflammatory bowel disease	2	Percent	1991	0.0002914786144081362	0.0005866847230358019	9.457841384060596e-05
1	Deaths	159	South Asia	3	Both	8	15-19 years	532	Inflammatory bowel disease	2	Percent	1991	0.0002616841232076833	0.00043250061316374975	0.00015247020662953264
1	Deaths	159	South Asia	1	Male	8	15-19 years	532	Inflammatory bowel disease	3	Rate	1991	0.037703868776682935	0.061650806277988794	0.024194162162262285
1	Deaths	159	South Asia	2	Female	8	15-19 years	532	Inflammatory bowel disease	3	Rate	1991	0.06228798897019309	0.12497055769436965	0.019958150516102814
1	Deaths	159	South Asia	3	Both	8	15-19 years	532	Inflammatory bowel disease	3	Rate	1991	0.0496043772444613	0.08233807840738534	0.02862791527186226
1	Deaths	159	South Asia	1	Male	158	<20 years	532	Inflammatory bowel disease	1	Number	1991	52.686240104706044	110.63538273312108	25.270510210327423
1	Deaths	159	South Asia	2	Female	158	<20 years	532	Inflammatory bowel disease	1	Number	1991	85.62650743837673	193.08039157703936	19.130293104958202
1	Deaths	159	South Asia	3	Both	158	<20 years	532	Inflammatory bowel disease	1	Number	1991	138.31274754308254	267.5487432094763	56.58290522426615
1	Deaths	159	South Asia	1	Male	158	<20 years	532	Inflammatory bowel disease	2	Percent	1991	2.3630045367149262e-05	5.045127901853109e-05	1.1413831433611045e-05
1	Deaths	159	South Asia	2	Female	158	<20 years	532	Inflammatory bowel disease	2	Percent	1991	4.018649530766585e-05	9.066344874199114e-05	9.022155478244675e-06
1	Deaths	159	South Asia	3	Both	158	<20 years	532	Inflammatory bowel disease	2	Percent	1991	3.1733433479500764e-05	5.9951110838465294e-05	1.3165442198345623e-05
1	Deaths	159	South Asia	1	Male	158	<20 years	532	Inflammatory bowel disease	3	Rate	1991	0.01844522585641625	0.03873297123058876	0.008847096839896287
1	Deaths	159	South Asia	2	Female	158	<20 years	532	Inflammatory bowel disease	3	Rate	1991	0.03237927256139074	0.07301246789298607	0.007234032931572278
1	Deaths	159	South Asia	3	Both	158	<20 years	532	Inflammatory bowel disease	3	Rate	1991	0.025143899678130986	0.048637734972141036	0.010286216691726009
1	Deaths	70	Australasia	1	Male	1	<5 years	532	Inflammatory bowel disease	1	Number	1990	0.05060061678087975	0.06651878721059333	0.037330557230355874
1	Deaths	70	Australasia	2	Female	1	<5 years	532	Inflammatory bowel disease	1	Number	1990	0.05849261941124287	0.07548293799789162	0.045379262551743814
1	Deaths	70	Australasia	3	Both	1	<5 years	532	Inflammatory bowel disease	1	Number	1990	0.10909323619212255	0.13194419235700555	0.09007272484382436
1	Deaths	70	Australasia	1	Male	1	<5 years	532	Inflammatory bowel disease	2	Percent	1990	2.8966797174036448e-05	3.726730566687981e-05	2.137057991182798e-05
1	Deaths	70	Australasia	2	Female	1	<5 years	532	Inflammatory bowel disease	2	Percent	1990	4.4891419505829604e-05	5.84591841575511e-05	3.4808089131771784e-05
1	Deaths	70	Australasia	3	Both	1	<5 years	532	Inflammatory bowel disease	2	Percent	1990	3.577072258716594e-05	4.281732904809033e-05	2.9592270962735228e-05
1	Deaths	70	Australasia	1	Male	1	<5 years	532	Inflammatory bowel disease	3	Rate	1990	0.006398089153787531	0.008410828919698372	0.004720184229268837
1	Deaths	70	Australasia	2	Female	1	<5 years	532	Inflammatory bowel disease	3	Rate	1990	0.007784432958643424	0.010045572865096991	0.006039254706019032
1	Deaths	70	Australasia	3	Both	1	<5 years	532	Inflammatory bowel disease	3	Rate	1990	0.007073523273526226	0.008555162061562274	0.005840247642582274
1	Deaths	70	Australasia	1	Male	6	5-9 years	532	Inflammatory bowel disease	1	Number	1990	0.12093994257117038	0.15964443623042554	0.09062341858256709
1	Deaths	70	Australasia	2	Female	6	5-9 years	532	Inflammatory bowel disease	1	Number	1990	0.032781290543585466	0.04359317452782076	0.02511365494362643
1	Deaths	70	Australasia	3	Both	6	5-9 years	532	Inflammatory bowel disease	1	Number	1990	0.15372123311475555	0.19385585858863374	0.1245707203980517
1	Deaths	70	Australasia	1	Male	6	5-9 years	532	Inflammatory bowel disease	2	Percent	1990	0.0006741127876331694	0.0008875042887808076	0.0005076241039473564
1	Deaths	70	Australasia	2	Female	6	5-9 years	532	Inflammatory bowel disease	2	Percent	1990	0.0002851149407466333	0.00037900425593347467	0.00021905632003275087
1	Deaths	70	Australasia	3	Both	6	5-9 years	532	Inflammatory bowel disease	2	Percent	1990	0.0005221844171102386	0.0006552151298413151	0.0004211208675031754
1	Deaths	70	Australasia	1	Male	6	5-9 years	532	Inflammatory bowel disease	3	Rate	1990	0.01544083182210567	0.02038237193405524	0.011570213576496851
1	Deaths	70	Australasia	2	Female	6	5-9 years	532	Inflammatory bowel disease	3	Rate	1990	0.0044059694124304405	0.005859140698104817	0.003375400836304239
1	Deaths	70	Australasia	3	Both	6	5-9 years	532	Inflammatory bowel disease	3	Rate	1990	0.010065115079633771	0.012692986427575813	0.008156444044547023
1	Deaths	70	Australasia	1	Male	7	10-14 years	532	Inflammatory bowel disease	1	Number	1990	0.03561419792199822	0.04577612601830192	0.027700610045292246
1	Deaths	70	Australasia	2	Female	7	10-14 years	532	Inflammatory bowel disease	1	Number	1990	0.013500032660398521	0.01763117222030709	0.010476506739834985
1	Deaths	70	Australasia	3	Both	7	10-14 years	532	Inflammatory bowel disease	1	Number	1990	0.04911423058239679	0.05957992318021616	0.04053927428047296
1	Deaths	70	Australasia	1	Male	7	10-14 years	532	Inflammatory bowel disease	2	Percent	1990	0.0001922157841591327	0.0002457208004508179	0.00014959282213320026
1	Deaths	70	Australasia	2	Female	7	10-14 years	532	Inflammatory bowel disease	2	Percent	1990	0.00011803783290435479	0.00015504353137000878	9.212835574553907e-05
1	Deaths	70	Australasia	3	Both	7	10-14 years	532	Inflammatory bowel disease	2	Percent	1990	0.0001639021908462374	0.00019874348232326556	0.00013440041430157112
1	Deaths	70	Australasia	1	Male	7	10-14 years	532	Inflammatory bowel disease	3	Rate	1990	0.004577633728012529	0.00588378654092046	0.003560468976658557
1	Deaths	70	Australasia	2	Female	7	10-14 years	532	Inflammatory bowel disease	3	Rate	1990	0.0018282560086936128	0.002387719893941113	0.001418791856215925
1	Deaths	70	Australasia	3	Both	7	10-14 years	532	Inflammatory bowel disease	3	Rate	1990	0.0032388384756476926	0.003928998689055736	0.0026733628880565344
1	Deaths	70	Australasia	1	Male	8	15-19 years	532	Inflammatory bowel disease	1	Number	1990	0.07702348263763265	0.09434675160436908	0.05989555103958148
1	Deaths	70	Australasia	2	Female	8	15-19 years	532	Inflammatory bowel disease	1	Number	1990	0.16165077787661486	0.1954771905363097	0.13219127626216434
1	Deaths	70	Australasia	3	Both	8	15-19 years	532	Inflammatory bowel disease	1	Number	1990	0.23867426051424753	0.2780634085361328	0.20180509082958564
1	Deaths	70	Australasia	1	Male	8	15-19 years	532	Inflammatory bowel disease	2	Percent	1990	8.772268175159859e-05	0.0001074375915237713	6.827262173762219e-05
1	Deaths	70	Australasia	2	Female	8	15-19 years	532	Inflammatory bowel disease	2	Percent	1990	0.0004719100521884183	0.0005721601268762319	0.0003849291568111089
1	Deaths	70	Australasia	3	Both	8	15-19 years	532	Inflammatory bowel disease	2	Percent	1990	0.00019554323708577363	0.00022817029874256506	0.0001658198207148004
1	Deaths	70	Australasia	1	Male	8	15-19 years	532	Inflammatory bowel disease	3	Rate	1990	0.008955222561061087	0.010969332073767688	0.00696382416905645
1	Deaths	70	Australasia	2	Female	8	15-19 years	532	Inflammatory bowel disease	3	Rate	1990	0.019544247219633926	0.02363400032975536	0.01598247170526249
1	Deaths	70	Australasia	3	Both	8	15-19 years	532	Inflammatory bowel disease	3	Rate	1990	0.014146197693332932	0.016480788250726883	0.011960965980350928
1	Deaths	70	Australasia	1	Male	158	<20 years	532	Inflammatory bowel disease	1	Number	1990	0.28417823991168095	0.3297143991370604	0.24363171845081602
1	Deaths	70	Australasia	2	Female	158	<20 years	532	Inflammatory bowel disease	1	Number	1990	0.2664247204918415	0.3074513872534091	0.22512877110927546
1	Deaths	70	Australasia	3	Both	158	<20 years	532	Inflammatory bowel disease	1	Number	1990	0.5506029604035225	0.6117631352793208	0.49072439909533583
1	Deaths	70	Australasia	1	Male	158	<20 years	532	Inflammatory bowel disease	2	Percent	1990	9.506276530505905e-05	0.00011037682497921676	8.22329204143681e-05
1	Deaths	70	Australasia	2	Female	158	<20 years	532	Inflammatory bowel disease	2	Percent	1990	0.0001421238319947082	0.00016576529555104792	0.00011990124233396856
1	Deaths	70	Australasia	3	Both	158	<20 years	532	Inflammatory bowel disease	2	Percent	1990	0.0001132022311682676	0.00012545657360718386	0.00010045390217228989
1	Deaths	70	Australasia	1	Male	158	<20 years	532	Inflammatory bowel disease	3	Rate	1990	0.00884679027071217	0.010264382449922949	0.0075845311628977
1	Deaths	70	Australasia	2	Female	158	<20 years	532	Inflammatory bowel disease	3	Rate	1990	0.008704025152761261	0.010044355504867507	0.007354897408648575
1	Deaths	70	Australasia	3	Both	158	<20 years	532	Inflammatory bowel disease	3	Rate	1990	0.008777129153268894	0.009752079875524325	0.007822608556923545
1	Deaths	124	Central Latin America	1	Male	1	<5 years	532	Inflammatory bowel disease	1	Number	1991	6.117929063508196	7.297051860754914	5.032868396305046
1	Deaths	124	Central Latin America	2	Female	1	<5 years	532	Inflammatory bowel disease	1	Number	1991	5.241791692403916	6.700206270954787	3.5179911735770943
1	Deaths	124	Central Latin America	3	Both	1	<5 years	532	Inflammatory bowel disease	1	Number	1991	11.35972075591211	13.447667182687455	8.912771488497075
1	Deaths	124	Central Latin America	1	Male	1	<5 years	532	Inflammatory bowel disease	2	Percent	1991	5.2176461243902755e-05	6.145126248028099e-05	4.311940111039465e-05
1	Deaths	124	Central Latin America	2	Female	1	<5 years	532	Inflammatory bowel disease	2	Percent	1991	5.57218986330872e-05	7.029730209263794e-05	3.8145768278788286e-05
1	Deaths	124	Central Latin America	3	Both	1	<5 years	532	Inflammatory bowel disease	2	Percent	1991	5.3755509958396274e-05	6.219281281158792e-05	4.2745557607373806e-05
1	Deaths	124	Central Latin America	1	Male	1	<5 years	532	Inflammatory bowel disease	3	Rate	1991	0.05177307367473355	0.061751419422078034	0.04259073022460358
1	Deaths	124	Central Latin America	2	Female	1	<5 years	532	Inflammatory bowel disease	3	Rate	1991	0.045699440074814156	0.05841431574095408	0.030670853832972793
1	Deaths	124	Central Latin America	3	Both	1	<5 years	532	Inflammatory bowel disease	3	Rate	1991	0.048781465860123364	0.05774762704700816	0.038273657198740846
1	Deaths	124	Central Latin America	1	Male	6	5-9 years	532	Inflammatory bowel disease	1	Number	1991	2.993643426540883	3.4720216443615644	2.574095621600027
1	Deaths	124	Central Latin America	2	Female	6	5-9 years	532	Inflammatory bowel disease	1	Number	1991	2.8613459425007317	3.4148753171189803	2.366264073845175
1	Deaths	124	Central Latin America	3	Both	6	5-9 years	532	Inflammatory bowel disease	1	Number	1991	5.854989369041618	6.600454563995985	5.119670744220935
1	Deaths	124	Central Latin America	1	Male	6	5-9 years	532	Inflammatory bowel disease	2	Percent	1991	0.0003542398159850963	0.00041184328557733777	0.000308448291142171
1	Deaths	124	Central Latin America	2	Female	6	5-9 years	532	Inflammatory bowel disease	2	Percent	1991	0.00044484586393486703	0.0005316682425928225	0.00036783826071157136
1	Deaths	124	Central Latin America	3	Both	6	5-9 years	532	Inflammatory bowel disease	2	Percent	1991	0.00039341303378819415	0.00044209462039405554	0.00034851519203210894
1	Deaths	124	Central Latin America	1	Male	6	5-9 years	532	Inflammatory bowel disease	3	Rate	1991	0.0275267693983252	0.03192549196173599	0.023668996767225677
1	Deaths	124	Central Latin America	2	Female	6	5-9 years	532	Inflammatory bowel disease	3	Rate	1991	0.027077250532967653	0.032315363594122445	0.022392233040745016
1	Deaths	124	Central Latin America	3	Both	6	5-9 years	532	Inflammatory bowel disease	3	Rate	1991	0.027305238863073504	0.030781778943567033	0.023876018171852684
1	Deaths	124	Central Latin America	1	Male	7	10-14 years	532	Inflammatory bowel disease	1	Number	1991	2.1606048208206388	2.391335165806186	1.9695632153991174
1	Deaths	124	Central Latin America	2	Female	7	10-14 years	532	Inflammatory bowel disease	1	Number	1991	2.407383024386591	2.759726178590831	2.1155603818946864
1	Deaths	124	Central Latin America	3	Both	7	10-14 years	532	Inflammatory bowel disease	1	Number	1991	4.567987845207232	4.983877922624354	4.169020428666086
1	Deaths	124	Central Latin America	1	Male	7	10-14 years	532	Inflammatory bowel disease	2	Percent	1991	0.00030660124541612914	0.0003361593980890766	0.00028103976559859815
1	Deaths	124	Central Latin America	2	Female	7	10-14 years	532	Inflammatory bowel disease	2	Percent	1991	0.000524379521893758	0.0005997494582132629	0.000461436945052515
1	Deaths	124	Central Latin America	3	Both	7	10-14 years	532	Inflammatory bowel disease	2	Percent	1991	0.0003925164023598849	0.0004274812950598886	0.00036059053220878094
1	Deaths	124	Central Latin America	1	Male	7	10-14 years	532	Inflammatory bowel disease	3	Rate	1991	0.021077272704928464	0.02332810837635655	0.019213611207622647
1	Deaths	124	Central Latin America	2	Female	7	10-14 years	532	Inflammatory bowel disease	3	Rate	1991	0.02379215714115347	0.02727436317464204	0.020908075091400226
1	Deaths	124	Central Latin America	3	Both	7	10-14 years	532	Inflammatory bowel disease	3	Rate	1991	0.02242588585368112	0.02446763896684247	0.020467212134337234
1	Deaths	124	Central Latin America	1	Male	8	15-19 years	532	Inflammatory bowel disease	1	Number	1991	2.6485426591609897	2.9069010201026155	2.4463179513964763
1	Deaths	124	Central Latin America	2	Female	8	15-19 years	532	Inflammatory bowel disease	1	Number	1991	2.7600682733684185	3.077719693832919	2.484415525333544
1	Deaths	124	Central Latin America	3	Both	8	15-19 years	532	Inflammatory bowel disease	1	Number	1991	5.408610932529412	5.781654506545542	5.036444419119993
1	Deaths	124	Central Latin America	1	Male	8	15-19 years	532	Inflammatory bowel disease	2	Percent	1991	0.00015902387550626042	0.00017422032167554796	0.00014707766540907657
1	Deaths	124	Central Latin America	2	Female	8	15-19 years	532	Inflammatory bowel disease	2	Percent	1991	0.00045007555339813063	0.0005014992091658944	0.00040775403095746784
1	Deaths	124	Central Latin America	3	Both	8	15-19 years	532	Inflammatory bowel disease	2	Percent	1991	0.00023734918486527167	0.0002551973738407676	0.00022113901525284242
1	Deaths	124	Central Latin America	1	Male	8	15-19 years	532	Inflammatory bowel disease	3	Rate	1991	0.028811243950754243	0.03162170491805629	0.026611413274770738
1	Deaths	124	Central Latin America	2	Female	8	15-19 years	532	Inflammatory bowel disease	3	Rate	1991	0.029235401343383153	0.032600052447916056	0.026315611714276956
1	Deaths	124	Central Latin America	3	Both	8	15-19 years	532	Inflammatory bowel disease	3	Rate	1991	0.029026146439886408	0.03102814243163485	0.027028857329428644
1	Deaths	124	Central Latin America	1	Male	158	<20 years	532	Inflammatory bowel disease	1	Number	1991	13.920719970030712	15.551106660996423	12.52371088390001
1	Deaths	124	Central Latin America	2	Female	158	<20 years	532	Inflammatory bowel disease	1	Number	1991	13.270588932659656	15.3733027487069	10.934583039367894
1	Deaths	124	Central Latin America	3	Both	158	<20 years	532	Inflammatory bowel disease	1	Number	1991	27.19130890269033	30.2040698175811	24.005202799787728
1	Deaths	124	Central Latin America	1	Male	158	<20 years	532	Inflammatory bowel disease	2	Percent	1991	9.320509932817746e-05	0.00010193264484678068	8.524076831453479e-05
1	Deaths	124	Central Latin America	2	Female	158	<20 years	532	Inflammatory bowel disease	2	Percent	1991	0.00011937524778963773	0.00013697553132393562	9.935457479295103e-05
1	Deaths	124	Central Latin America	3	Both	158	<20 years	532	Inflammatory bowel disease	2	Percent	1991	0.00010437423608345896	0.00011359943189017664	9.304876046035554e-05
1	Deaths	124	Central Latin America	1	Male	158	<20 years	532	Inflammatory bowel disease	3	Rate	1991	0.03303773325603044	0.03690709351299053	0.029722242847258502
1	Deaths	124	Central Latin America	2	Female	158	<20 years	532	Inflammatory bowel disease	3	Rate	1991	0.03190297030066062	0.03695796949960718	0.026287128606367463
1	Deaths	124	Central Latin America	3	Both	158	<20 years	532	Inflammatory bowel disease	3	Rate	1991	0.03247400479238296	0.036072081396146136	0.02866890569895673
1	Deaths	44565	South-East Asia Region	1	Male	1	<5 years	532	Inflammatory bowel disease	1	Number	1991	21.48007795738776	62.06777610451205	3.3444932433931633
1	Deaths	44565	South-East Asia Region	2	Female	1	<5 years	532	Inflammatory bowel disease	1	Number	1991	33.225618824216	95.50545828507157	2.9123095056697528
1	Deaths	44565	South-East Asia Region	3	Both	1	<5 years	532	Inflammatory bowel disease	1	Number	1991	54.70569678160377	127.51259472191026	9.15265184693541
1	Deaths	44565	South-East Asia Region	1	Male	1	<5 years	532	Inflammatory bowel disease	2	Percent	1991	1.0921980137461906e-05	3.13302937209129e-05	1.7141606636845743e-06
1	Deaths	44565	South-East Asia Region	2	Female	1	<5 years	532	Inflammatory bowel disease	2	Percent	1991	1.8336093505512566e-05	5.267039370142342e-05	1.5894067511442118e-06
1	Deaths	44565	South-East Asia Region	3	Both	1	<5 years	532	Inflammatory bowel disease	2	Percent	1991	1.4486552066288529e-05	3.378989393339808e-05	2.4155656525660714e-06
1	Deaths	44565	South-East Asia Region	1	Male	1	<5 years	532	Inflammatory bowel disease	3	Rate	1991	0.023675145434087448	0.06841053505298392	0.0036862698588774347
1	Deaths	44565	South-East Asia Region	2	Female	1	<5 years	532	Inflammatory bowel disease	3	Rate	1991	0.03919832930748577	0.11267373000114231	0.0034358326823806834
1	Deaths	44565	South-East Asia Region	3	Both	1	<5 years	532	Inflammatory bowel disease	3	Rate	1991	0.03117289444098789	0.07266037888213603	0.0052154467754732085
1	Deaths	44565	South-East Asia Region	1	Male	6	5-9 years	532	Inflammatory bowel disease	1	Number	1991	19.241628940921	41.85591498620419	6.466873001881513
1	Deaths	44565	South-East Asia Region	2	Female	6	5-9 years	532	Inflammatory bowel disease	1	Number	1991	18.018116994801805	40.83145118590017	3.695359560788775
1	Deaths	44565	South-East Asia Region	3	Both	6	5-9 years	532	Inflammatory bowel disease	1	Number	1991	37.2597459357228	68.8713033414554	14.53693750907001
1	Deaths	44565	South-East Asia Region	1	Male	6	5-9 years	532	Inflammatory bowel disease	2	Percent	1991	0.00010563940756783056	0.0002348121556360638	3.6228338973072694e-05
1	Deaths	44565	South-East Asia Region	2	Female	6	5-9 years	532	Inflammatory bowel disease	2	Percent	1991	0.00010561748804867041	0.00023603967592324604	2.1708121133217344e-05
1	Deaths	44565	South-East Asia Region	3	Both	6	5-9 years	532	Inflammatory bowel disease	2	Percent	1991	0.00010563040655042289	0.00019264297741932959	4.231438915218249e-05
1	Deaths	44565	South-East Asia Region	1	Male	6	5-9 years	532	Inflammatory bowel disease	3	Rate	1991	0.021443082393806635	0.046644690866509575	0.007206754222077404
1	Deaths	44565	South-East Asia Region	2	Female	6	5-9 years	532	Inflammatory bowel disease	3	Rate	1991	0.02173421225221395	0.049252617623489335	0.004457498475873054
1	Deaths	44565	South-East Asia Region	3	Both	6	5-9 years	532	Inflammatory bowel disease	3	Rate	1991	0.021582887134436266	0.03989403388269023	0.008420591006709038
1	Deaths	44565	South-East Asia Region	1	Male	7	10-14 years	532	Inflammatory bowel disease	1	Number	1991	11.774119634076644	21.00317091790583	4.789615062762269
1	Deaths	44565	South-East Asia Region	2	Female	7	10-14 years	532	Inflammatory bowel disease	1	Number	1991	13.076404955426966	23.98832032268649	3.5856105638310027
1	Deaths	44565	South-East Asia Region	3	Both	7	10-14 years	532	Inflammatory bowel disease	1	Number	1991	24.850524589503603	38.800904212279704	14.438491018831337
1	Deaths	44565	South-East Asia Region	1	Male	7	10-14 years	532	Inflammatory bowel disease	2	Percent	1991	0.00011836756037347568	0.00021222662969139225	4.819420101175112e-05
1	Deaths	44565	South-East Asia Region	2	Female	7	10-14 years	532	Inflammatory bowel disease	2	Percent	1991	0.0001382835441498691	0.0002549800624132581	3.810164720815432e-05
1	Deaths	44565	South-East Asia Region	3	Both	7	10-14 years	532	Inflammatory bowel disease	2	Percent	1991	0.00012809360539975392	0.00019850419234304615	7.474848424485562e-05
1	Deaths	44565	South-East Asia Region	1	Male	7	10-14 years	532	Inflammatory bowel disease	3	Rate	1991	0.014941443323898124	0.026653176428051963	0.0060780562987003675
1	Deaths	44565	South-East Asia Region	2	Female	7	10-14 years	532	Inflammatory bowel disease	3	Rate	1991	0.01778765341325934	0.032630981475463214	0.0048774566252536775
1	Deaths	44565	South-East Asia Region	3	Both	7	10-14 years	532	Inflammatory bowel disease	3	Rate	1991	0.016315143636788283	0.02547400249763709	0.009479319199974131
1	Deaths	44565	South-East Asia Region	1	Male	8	15-19 years	532	Inflammatory bowel disease	1	Number	1991	26.84214749262767	39.77427757271759	16.854363587723956
1	Deaths	44565	South-East Asia Region	2	Female	8	15-19 years	532	Inflammatory bowel disease	1	Number	1991	33.87330083234908	65.46402753187901	10.944641753026483
1	Deaths	44565	South-East Asia Region	3	Both	8	15-19 years	532	Inflammatory bowel disease	1	Number	1991	60.71544832497676	95.60567134595973	38.63426289472711
1	Deaths	44565	South-East Asia Region	1	Male	8	15-19 years	532	Inflammatory bowel disease	2	Percent	1991	0.0002265537555574921	0.000340360814828187	0.0001422796620367968
1	Deaths	44565	South-East Asia Region	2	Female	8	15-19 years	532	Inflammatory bowel disease	2	Percent	1991	0.0002662902186341945	0.0005235425491909093	8.654952427547674e-05
1	Deaths	44565	South-East Asia Region	3	Both	8	15-19 years	532	Inflammatory bowel disease	2	Percent	1991	0.00024714530433742954	0.00039486592300078235	0.0001581230819206555
1	Deaths	44565	South-East Asia Region	1	Male	8	15-19 years	532	Inflammatory bowel disease	3	Rate	1991	0.03968832155005738	0.05880953892235387	0.024920562029356604
1	Deaths	44565	South-East Asia Region	2	Female	8	15-19 years	532	Inflammatory bowel disease	3	Rate	1991	0.052185564817013905	0.10085457183095378	0.016861430612516767
1	Deaths	44565	South-East Asia Region	3	Both	8	15-19 years	532	Inflammatory bowel disease	3	Rate	1991	0.04580856724245922	0.07213252879515047	0.029148763263729602
1	Deaths	21	Oceania	1	Male	1	<5 years	532	Inflammatory bowel disease	1	Number	1990	0.007838136085750411	0.02209935892115859	0.001693334717633793
1	Deaths	21	Oceania	2	Female	1	<5 years	532	Inflammatory bowel disease	1	Number	1990	0.099966348708941	0.3177391243843953	0.01995239776141195
1	Deaths	21	Oceania	3	Both	1	<5 years	532	Inflammatory bowel disease	1	Number	1990	0.10780448479469139	0.3254015040485372	0.02726315275372971
1	Deaths	21	Oceania	1	Male	1	<5 years	532	Inflammatory bowel disease	2	Percent	1990	9.549576868435815e-07	2.647794638131587e-06	1.962924755880434e-07
1	Deaths	21	Oceania	2	Female	1	<5 years	532	Inflammatory bowel disease	2	Percent	1990	1.462953301456142e-05	4.644326528324844e-05	2.8088851877987818e-06
1	Deaths	21	Oceania	3	Both	1	<5 years	532	Inflammatory bowel disease	2	Percent	1990	7.1774931908208854e-06	2.1461426063060477e-05	1.802999714332968e-06
1	Deaths	21	Oceania	1	Male	1	<5 years	532	Inflammatory bowel disease	3	Rate	1990	0.0015010973932129473	0.004232293201509591	0.000324293977888203
1	Deaths	21	Oceania	2	Female	1	<5 years	532	Inflammatory bowel disease	3	Rate	1990	0.020738836159920098	0.06591757853825751	0.004139288005569321
1	Deaths	21	Oceania	3	Both	1	<5 years	532	Inflammatory bowel disease	3	Rate	1990	0.010735517453620837	0.03240452874294118	0.0027149524696101408
1	Deaths	21	Oceania	1	Male	6	5-9 years	532	Inflammatory bowel disease	1	Number	1990	0.0038173632589252366	0.007547463959660818	0.0013770978081284783
1	Deaths	21	Oceania	2	Female	6	5-9 years	532	Inflammatory bowel disease	1	Number	1990	0.0006398537420787073	0.001375257741184804	0.00020393126322926932
1	Deaths	21	Oceania	3	Both	6	5-9 years	532	Inflammatory bowel disease	1	Number	1990	0.004457217001003945	0.008051160109108686	0.001950934769690705
1	Deaths	21	Oceania	1	Male	6	5-9 years	532	Inflammatory bowel disease	2	Percent	1990	6.310746534640581e-06	1.2028772155225953e-05	2.2982900979248575e-06
1	Deaths	21	Oceania	2	Female	6	5-9 years	532	Inflammatory bowel disease	2	Percent	1990	1.454160947948521e-06	3.18500390231403e-06	4.675790492195477e-07
1	Deaths	21	Oceania	3	Both	6	5-9 years	532	Inflammatory bowel disease	2	Percent	1990	4.262017654851135e-06	7.533853107217789e-06	1.8739128037918601e-06
1	Deaths	21	Oceania	1	Male	6	5-9 years	532	Inflammatory bowel disease	3	Rate	1990	0.000824512579038407	0.001630177311532941	0.0002974394597405503
1	Deaths	21	Oceania	2	Female	6	5-9 years	532	Inflammatory bowel disease	3	Rate	1990	0.0001515090578424403	0.00032564317586158926	4.8288275155050473e-05
1	Deaths	21	Oceania	3	Both	6	5-9 years	532	Inflammatory bowel disease	3	Rate	1990	0.0005034670041982023	0.0009094225072595761	0.00022036873763629853
1	Deaths	21	Oceania	1	Male	7	10-14 years	532	Inflammatory bowel disease	1	Number	1990	0.05304120991173448	0.08936271115450126	0.02203985765120788
1	Deaths	21	Oceania	2	Female	7	10-14 years	532	Inflammatory bowel disease	1	Number	1990	0.0012078164532502561	0.002676810912609839	0.00037250900697296906
1	Deaths	21	Oceania	3	Both	7	10-14 years	532	Inflammatory bowel disease	1	Number	1990	0.054249026364984715	0.0901483476278844	0.022700238488007837
1	Deaths	21	Oceania	1	Male	7	10-14 years	532	Inflammatory bowel disease	2	Percent	1990	0.00013452590321861243	0.00022461790238886253	5.8391696148557146e-05
1	Deaths	21	Oceania	2	Female	7	10-14 years	532	Inflammatory bowel disease	2	Percent	1990	3.779455422950413e-06	8.57956084065436e-06	1.2072735040232285e-06
1	Deaths	21	Oceania	3	Both	7	10-14 years	532	Inflammatory bowel disease	2	Percent	1990	7.59268092236655e-05	0.00012583058439080488	3.3180744218842264e-05
1	Deaths	21	Oceania	1	Male	7	10-14 years	532	Inflammatory bowel disease	3	Rate	1990	0.01281948462358447	0.021597997169998745	0.005326794330970627
1	Deaths	21	Oceania	2	Female	7	10-14 years	532	Inflammatory bowel disease	3	Rate	1990	0.0003206991954241155	0.0007107463254589397	9.890852082946005e-05
1	Deaths	21	Oceania	3	Both	7	10-14 years	532	Inflammatory bowel disease	3	Rate	1990	0.006863712891716518	0.011405778448769168	0.0028720869293931877
1	Deaths	21	Oceania	1	Male	8	15-19 years	532	Inflammatory bowel disease	1	Number	1990	0.032744969754635124	0.06005960383846915	0.013065183870165361
1	Deaths	21	Oceania	2	Female	8	15-19 years	532	Inflammatory bowel disease	1	Number	1990	0.003805271101002564	0.007824226705756148	0.0014197630739953514
1	Deaths	21	Oceania	3	Both	8	15-19 years	532	Inflammatory bowel disease	1	Number	1990	0.03655024085563768	0.06423026732715108	0.015558542752096168
1	Deaths	21	Oceania	1	Male	8	15-19 years	532	Inflammatory bowel disease	2	Percent	1990	5.2714515063917776e-05	9.38844927465493e-05	2.1856826471891055e-05
1	Deaths	21	Oceania	2	Female	8	15-19 years	532	Inflammatory bowel disease	2	Percent	1990	7.992585347339332e-06	1.693401482237827e-05	3.0561105199320014e-06
1	Deaths	21	Oceania	3	Both	8	15-19 years	532	Inflammatory bowel disease	2	Percent	1990	3.326335582860509e-05	5.762381837241004e-05	1.472624899259329e-05
1	Deaths	21	Oceania	1	Male	8	15-19 years	532	Inflammatory bowel disease	3	Rate	1990	0.009217279156680736	0.016905990103730756	0.0036776777583564604
1	Deaths	21	Oceania	2	Female	8	15-19 years	532	Inflammatory bowel disease	3	Rate	1990	0.0011486983675925522	0.0023619017426138667	0.00042858431953428003
1	Deaths	21	Oceania	3	Both	8	15-19 years	532	Inflammatory bowel disease	3	Rate	1990	0.005323953346832229	0.009355860281603847	0.0022662766049619115
1	Deaths	21	Oceania	1	Male	158	<20 years	532	Inflammatory bowel disease	1	Number	1990	0.09744167901104514	0.1490075206782259	0.04304427300669266
1	Deaths	21	Oceania	2	Female	158	<20 years	532	Inflammatory bowel disease	1	Number	1990	0.10561929000527247	0.32527570273226036	0.02353291778692065
1	Deaths	21	Oceania	3	Both	158	<20 years	532	Inflammatory bowel disease	1	Number	1990	0.2030609690163175	0.42458391011239616	0.10795177623573962
1	Deaths	21	Oceania	1	Male	158	<20 years	532	Inflammatory bowel disease	2	Percent	1990	9.91402144876525e-06	1.5299941115766274e-05	4.438920528618045e-06
1	Deaths	21	Oceania	2	Female	158	<20 years	532	Inflammatory bowel disease	2	Percent	1990	1.3083884723323041e-05	4.031540585020662e-05	2.784020962500656e-06
1	Deaths	21	Oceania	3	Both	158	<20 years	532	Inflammatory bowel disease	2	Percent	1990	1.1346993667832174e-05	2.321446336125122e-05	6.147527532302239e-06
1	Deaths	21	Oceania	1	Male	158	<20 years	532	Inflammatory bowel disease	3	Rate	1990	0.005554905095269679	0.008494544062147731	0.0024538457657318586
1	Deaths	21	Oceania	2	Female	158	<20 years	532	Inflammatory bowel disease	3	Rate	1990	0.006551117633417922	0.020175475443788185	0.0014596473113194972
1	Deaths	21	Oceania	3	Both	158	<20 years	532	Inflammatory bowel disease	3	Rate	1990	0.006032011868891216	0.012612444417776857	0.0032067531179246146
1	Deaths	44560	America	1	Male	1	<5 years	532	Inflammatory bowel disease	1	Number	1990	19.90775243907204	26.712582180741187	15.01551508054422
1	Deaths	44560	America	2	Female	1	<5 years	532	Inflammatory bowel disease	1	Number	1990	23.879634249508545	41.3111474753113	13.931137646174214
1	Deaths	44560	America	3	Both	1	<5 years	532	Inflammatory bowel disease	1	Number	1990	43.78738668858056	60.43006534455342	30.5636838940375
1	Deaths	44560	America	1	Male	1	<5 years	532	Inflammatory bowel disease	2	Percent	1990	5.8992228467759285e-05	7.878516039956479e-05	4.476012113524617e-05
1	Deaths	44560	America	2	Female	1	<5 years	532	Inflammatory bowel disease	2	Percent	1990	8.742149382564444e-05	0.0001479765349335044	5.1333019209400676e-05
1	Deaths	44560	America	3	Both	1	<5 years	532	Inflammatory bowel disease	2	Percent	1990	7.171449228078262e-05	9.753696603364344e-05	5.057490382426246e-05
1	Deaths	44560	America	1	Male	1	<5 years	532	Inflammatory bowel disease	3	Rate	1990	0.05155204854901014	0.06917347087098809	0.038883372936733746
1	Deaths	44560	America	2	Female	1	<5 years	532	Inflammatory bowel disease	3	Rate	1990	0.06412140365862593	0.11092836411093615	0.037407779830321404
1	Deaths	44560	America	3	Both	1	<5 years	532	Inflammatory bowel disease	3	Rate	1990	0.05772276746646381	0.07966199569467718	0.04029060767844653
1	Deaths	44560	America	1	Male	6	5-9 years	532	Inflammatory bowel disease	1	Number	1990	10.939277380937643	12.222824853800862	9.91535488704511
1	Deaths	44560	America	2	Female	6	5-9 years	532	Inflammatory bowel disease	1	Number	1990	10.62090589699394	13.080327706624512	8.857550029822878
1	Deaths	44560	America	3	Both	6	5-9 years	532	Inflammatory bowel disease	1	Number	1990	21.560183277931603	24.199053862385323	19.17544681573364
1	Deaths	44560	America	1	Male	6	5-9 years	532	Inflammatory bowel disease	2	Percent	1990	0.000478616221724871	0.0005353909107710619	0.0004324974054275489
1	Deaths	44560	America	2	Female	6	5-9 years	532	Inflammatory bowel disease	2	Percent	1990	0.0006182893727985258	0.0007577084173484415	0.0005168369671752061
1	Deaths	44560	America	3	Both	6	5-9 years	532	Inflammatory bowel disease	2	Percent	1990	0.0005385485926143222	0.0006024106036452064	0.00047911434094816103
1	Deaths	44560	America	1	Male	6	5-9 years	532	Inflammatory bowel disease	3	Rate	1990	0.02925946114342381	0.032692586211942876	0.02652075918161665
1	Deaths	44560	America	2	Female	6	5-9 years	532	Inflammatory bowel disease	3	Rate	1990	0.029362618153918895	0.03616194997890398	0.02448763427783814
1	Deaths	44560	America	3	Both	6	5-9 years	532	Inflammatory bowel disease	3	Rate	1990	0.02931018726709104	0.03289762388610739	0.026068235592161277
1	Deaths	44560	America	1	Male	7	10-14 years	532	Inflammatory bowel disease	1	Number	1990	8.353890819180759	8.961754361267623	7.847817626241805
1	Deaths	44560	America	2	Female	7	10-14 years	532	Inflammatory bowel disease	1	Number	1990	7.580920148306569	8.454087495679467	6.867762378476291
1	Deaths	44560	America	3	Both	7	10-14 years	532	Inflammatory bowel disease	1	Number	1990	15.934810967487337	16.995198727070942	14.984596432221911
1	Deaths	44560	America	1	Male	7	10-14 years	532	Inflammatory bowel disease	2	Percent	1990	0.0004248306346911593	0.00045452177960176525	0.00040141281933872466
1	Deaths	44560	America	2	Female	7	10-14 years	532	Inflammatory bowel disease	2	Percent	1990	0.0005844820504915794	0.0006520232082518651	0.0005324659146465264
1	Deaths	44560	America	3	Both	7	10-14 years	532	Inflammatory bowel disease	2	Percent	1990	0.0004882847483696774	0.0005175047084150815	0.00046126678960611096
1	Deaths	44560	America	1	Male	7	10-14 years	532	Inflammatory bowel disease	3	Rate	1990	0.023598063376033887	0.025315155770539565	0.02216850826951209
1	Deaths	44560	America	2	Female	7	10-14 years	532	Inflammatory bowel disease	3	Rate	1990	0.021907760629547548	0.024431087727255555	0.019846838022938428
1	Deaths	44560	America	3	Both	7	10-14 years	532	Inflammatory bowel disease	3	Rate	1990	0.022762533257388706	0.024277274266397128	0.0214051723194545
1	Deaths	44560	America	1	Male	8	15-19 years	532	Inflammatory bowel disease	1	Number	1990	11.138561495225916	11.696143423386248	10.65471927396216
1	Deaths	44560	America	2	Female	8	15-19 years	532	Inflammatory bowel disease	1	Number	1990	12.067503810951978	13.241113814508855	11.11781075417771
1	Deaths	44560	America	3	Both	8	15-19 years	532	Inflammatory bowel disease	1	Number	1990	23.206065306177894	24.334847050146347	22.055940164640624
1	Deaths	44560	America	1	Male	8	15-19 years	532	Inflammatory bowel disease	2	Percent	1990	0.00022878297422418488	0.00023991535875061767	0.00021915153441863947
1	Deaths	44560	America	2	Female	8	15-19 years	532	Inflammatory bowel disease	2	Percent	1990	0.0006144401167777634	0.0006700555757052784	0.0005665955778491413
1	Deaths	44560	America	3	Both	8	15-19 years	532	Inflammatory bowel disease	2	Percent	1990	0.0003396344265893849	0.00035618175605551947	0.0003235086142068251
1	Deaths	44560	America	1	Male	8	15-19 years	532	Inflammatory bowel disease	3	Rate	1990	0.033836676661484925	0.03553049676774682	0.03236686273595301
1	Deaths	44560	America	2	Female	8	15-19 years	532	Inflammatory bowel disease	3	Rate	1990	0.036796090430265375	0.0403746482245915	0.03390029755167958
1	Deaths	44560	America	3	Both	8	15-19 years	532	Inflammatory bowel disease	3	Rate	1990	0.03531361415128979	0.037031327276785035	0.033563421908956816
1	Deaths	44560	America	1	Male	158	<20 years	532	Inflammatory bowel disease	1	Number	1990	50.33948213441637	57.96394072947083	44.25876767494486
1	Deaths	44560	America	2	Female	158	<20 years	532	Inflammatory bowel disease	1	Number	1990	54.148964105761074	74.28548952917521	41.55217919651092
1	Deaths	44560	America	3	Both	158	<20 years	532	Inflammatory bowel disease	1	Number	1990	104.48844624017732	123.78301390702353	88.76088151366753
1	Deaths	44560	America	1	Male	158	<20 years	532	Inflammatory bowel disease	2	Percent	1990	0.00011746783853729635	0.00013529438583565728	0.0001039776245192713
1	Deaths	44560	America	2	Female	158	<20 years	532	Inflammatory bowel disease	2	Percent	1990	0.00016773498116300344	0.00022577373971828922	0.00013011729305200908
1	Deaths	44560	America	3	Both	158	<20 years	532	Inflammatory bowel disease	2	Percent	1990	0.0001390686672098271	0.000163113290015244	0.00011883750929530202
1	Deaths	44560	America	1	Male	158	<20 years	532	Inflammatory bowel disease	3	Rate	1990	0.03487966431764585	0.04016256642794528	0.030666405258057382
1	Deaths	44560	America	2	Female	158	<20 years	532	Inflammatory bowel disease	3	Rate	1990	0.03845473041521298	0.052754997639975855	0.029508927373856204
1	Deaths	44560	America	3	Both	158	<20 years	532	Inflammatory bowel disease	3	Rate	1990	0.036645186260677844	0.04341199207905127	0.031129365520985306
1	Deaths	44565	South-East Asia Region	1	Male	158	<20 years	532	Inflammatory bowel disease	1	Number	1991	79.33797402501307	157.6591310729066	33.33854186255966
1	Deaths	44565	South-East Asia Region	2	Female	158	<20 years	532	Inflammatory bowel disease	1	Number	1991	98.19344160679388	216.79125934366823	22.120158456466083
1	Deaths	44565	South-East Asia Region	3	Both	158	<20 years	532	Inflammatory bowel disease	1	Number	1991	177.53141563180685	316.2523336384051	80.93815607396076
1	Deaths	44565	South-East Asia Region	1	Male	158	<20 years	532	Inflammatory bowel disease	2	Percent	1991	3.358015476840308e-05	6.712110817602719e-05	1.4298686271442198e-05
1	Deaths	44565	South-East Asia Region	2	Female	158	<20 years	532	Inflammatory bowel disease	2	Percent	1991	4.456374210449264e-05	9.863418781753146e-05	1.0123555756315493e-05
1	Deaths	44565	South-East Asia Region	3	Both	158	<20 years	532	Inflammatory bowel disease	2	Percent	1991	3.889077035276591e-05	6.886090554342304e-05	1.77526473454837e-05
1	Deaths	44565	South-East Asia Region	1	Male	158	<20 years	532	Inflammatory bowel disease	3	Rate	1991	0.02427009598405304	0.04822913984034284	0.010198516169792756
1	Deaths	44565	South-East Asia Region	2	Female	158	<20 years	532	Inflammatory bowel disease	3	Rate	1991	0.032080112423871224	0.07082639999631427	0.007226726739641859
1	Deaths	44565	South-East Asia Region	3	Both	158	<20 years	532	Inflammatory bowel disease	3	Rate	1991	0.028046736687616505	0.049962120207480955	0.012786757449710104
1	Deaths	56	Eastern Europe	1	Male	1	<5 years	532	Inflammatory bowel disease	1	Number	1990	5.122649338881086	6.01523463697192	4.31376228886846
1	Deaths	56	Eastern Europe	2	Female	1	<5 years	532	Inflammatory bowel disease	1	Number	1990	3.965903855200413	4.935829588475999	2.8886381543702844
1	Deaths	56	Eastern Europe	3	Both	1	<5 years	532	Inflammatory bowel disease	1	Number	1990	9.088553194081497	10.726545101992155	7.587977238890888
1	Deaths	56	Eastern Europe	1	Male	1	<5 years	532	Inflammatory bowel disease	2	Percent	1990	0.0001398372642805194	0.0001614425261254758	0.00011951125557511214
1	Deaths	56	Eastern Europe	2	Female	1	<5 years	532	Inflammatory bowel disease	2	Percent	1990	0.0001497316870115305	0.00018412003776431516	0.00011040582615941811
1	Deaths	56	Eastern Europe	3	Both	1	<5 years	532	Inflammatory bowel disease	2	Percent	1990	0.00014398789272004835	0.00016760962107226172	0.00011972893730005967
1	Deaths	56	Eastern Europe	1	Male	1	<5 years	532	Inflammatory bowel disease	3	Rate	1990	0.05817352327132575	0.06830984691464428	0.04898768865433797
1	Deaths	56	Eastern Europe	2	Female	1	<5 years	532	Inflammatory bowel disease	3	Rate	1990	0.047009799761511505	0.05850680427034073	0.03424044207283157
1	Deaths	56	Eastern Europe	3	Both	1	<5 years	532	Inflammatory bowel disease	3	Rate	1990	0.05271127290436618	0.062211205030994185	0.044008317989684
1	Deaths	56	Eastern Europe	1	Male	6	5-9 years	532	Inflammatory bowel disease	1	Number	1990	3.3810090904810184	4.011734151881168	2.0761536808538454
1	Deaths	56	Eastern Europe	2	Female	6	5-9 years	532	Inflammatory bowel disease	1	Number	1990	1.825558534357319	2.211643217775449	1.378897375287686
1	Deaths	56	Eastern Europe	3	Both	6	5-9 years	532	Inflammatory bowel disease	1	Number	1990	5.206567624838337	6.080899286678918	3.532446131884147
1	Deaths	56	Eastern Europe	1	Male	6	5-9 years	532	Inflammatory bowel disease	2	Percent	1990	0.0005557528155718455	0.0006550955560107943	0.000342026045076181
1	Deaths	56	Eastern Europe	2	Female	6	5-9 years	532	Inflammatory bowel disease	2	Percent	1990	0.0005580110473421913	0.0006752414969244727	0.0004211327150421827
1	Deaths	56	Eastern Europe	3	Both	6	5-9 years	532	Inflammatory bowel disease	2	Percent	1990	0.0005565466404632315	0.0006466156752186793	0.0003775344073208989
1	Deaths	56	Eastern Europe	1	Male	6	5-9 years	532	Inflammatory bowel disease	3	Rate	1990	0.03748505658810554	0.04447786967597495	0.023018198451911855
1	Deaths	56	Eastern Europe	2	Female	6	5-9 years	532	Inflammatory bowel disease	3	Rate	1990	0.0209379082649404	0.025366035619812183	0.015815010150142694
1	Deaths	56	Eastern Europe	3	Both	6	5-9 years	532	Inflammatory bowel disease	3	Rate	1990	0.029351735740567996	0.03428073191177454	0.019913968827798383
1	Deaths	56	Eastern Europe	1	Male	7	10-14 years	532	Inflammatory bowel disease	1	Number	1990	2.2865540894048695	2.6624538148528885	1.7063637033065955
1	Deaths	56	Eastern Europe	2	Female	7	10-14 years	532	Inflammatory bowel disease	1	Number	1990	1.0992811362186967	1.2476168935463074	0.9698167451467802
1	Deaths	56	Eastern Europe	3	Both	7	10-14 years	532	Inflammatory bowel disease	1	Number	1990	3.3858352256235635	3.8004683711891047	2.861501200187138
1	Deaths	56	Eastern Europe	1	Male	7	10-14 years	532	Inflammatory bowel disease	2	Percent	1990	0.0004766274003006577	0.000550618513284586	0.0003558179000604512
1	Deaths	56	Eastern Europe	2	Female	7	10-14 years	532	Inflammatory bowel disease	2	Percent	1990	0.00045648935614123876	0.0005181219257380232	0.0004034057047561035
1	Deaths	56	Eastern Europe	3	Both	7	10-14 years	532	Inflammatory bowel disease	2	Percent	1990	0.00046989844107508174	0.0005272266963466071	0.00039516506305547274
1	Deaths	56	Eastern Europe	1	Male	7	10-14 years	532	Inflammatory bowel disease	3	Rate	1990	0.027332324363494996	0.0318256417408102	0.020397018569112156
1	Deaths	56	Eastern Europe	2	Female	7	10-14 years	532	Inflammatory bowel disease	3	Rate	1990	0.013545368175398469	0.015373164887612142	0.011950104884785607
1	Deaths	56	Eastern Europe	3	Both	7	10-14 years	532	Inflammatory bowel disease	3	Rate	1990	0.020543495284591724	0.023059274554149183	0.017362107868693365
1	Deaths	56	Eastern Europe	1	Male	8	15-19 years	532	Inflammatory bowel disease	1	Number	1990	4.089083323940045	4.540685819763104	3.6521934484059173
1	Deaths	56	Eastern Europe	2	Female	8	15-19 years	532	Inflammatory bowel disease	1	Number	1990	3.5291324849164836	4.023748388105343	3.1745552129038246
1	Deaths	56	Eastern Europe	3	Both	8	15-19 years	532	Inflammatory bowel disease	1	Number	1990	7.618215808856531	8.466834506932821	6.892206948411028
1	Deaths	56	Eastern Europe	1	Male	8	15-19 years	532	Inflammatory bowel disease	2	Percent	1990	0.0003514389446055005	0.0003906633659607249	0.00031338081082108105
1	Deaths	56	Eastern Europe	2	Female	8	15-19 years	532	Inflammatory bowel disease	2	Percent	1990	0.000768704736566056	0.0008753541607909237	0.0006912716844000395
1	Deaths	56	Eastern Europe	3	Both	8	15-19 years	532	Inflammatory bowel disease	2	Percent	1990	0.00046950144950770595	0.0005202153426927488	0.0004262782731431977
1	Deaths	56	Eastern Europe	1	Male	8	15-19 years	532	Inflammatory bowel disease	3	Rate	1990	0.05067094930870988	0.05626710017205001	0.04525711374143955
1	Deaths	56	Eastern Europe	2	Female	8	15-19 years	532	Inflammatory bowel disease	3	Rate	1990	0.04557527732275302	0.05196275556348829	0.04099626036224219
1	Deaths	56	Eastern Europe	3	Both	8	15-19 years	532	Inflammatory bowel disease	3	Rate	1990	0.048175694946786266	0.05354214774235215	0.04358459615580359
1	Deaths	56	Eastern Europe	1	Male	158	<20 years	532	Inflammatory bowel disease	1	Number	1990	14.87929584270701	16.713765168234737	12.455682257971617
1	Deaths	56	Eastern Europe	2	Female	158	<20 years	532	Inflammatory bowel disease	1	Number	1990	10.419876010692917	12.24722380302589	9.02763268605407
1	Deaths	56	Eastern Europe	3	Both	158	<20 years	532	Inflammatory bowel disease	1	Number	1990	25.299171853399947	28.47661597144845	21.730611192644187
1	Deaths	56	Eastern Europe	1	Male	158	<20 years	532	Inflammatory bowel disease	2	Percent	1990	0.00025158345028838687	0.0002781179654983458	0.00020953929531938856
1	Deaths	56	Eastern Europe	2	Female	158	<20 years	532	Inflammatory bowel disease	2	Percent	1990	0.0002835153258850787	0.00033080468096092624	0.0002464748219659979
1	Deaths	56	Eastern Europe	3	Both	158	<20 years	532	Inflammatory bowel disease	2	Percent	1990	0.0002638213642934818	0.0002950690793419263	0.00022502901247569335
1	Deaths	56	Eastern Europe	1	Male	158	<20 years	532	Inflammatory bowel disease	3	Rate	1990	0.0434291815629204	0.048783568104606205	0.03635522083772762
1	Deaths	56	Eastern Europe	2	Female	158	<20 years	532	Inflammatory bowel disease	3	Rate	1990	0.031561682392990925	0.03709669745305126	0.027344593669390002
1	Deaths	56	Eastern Europe	3	Both	158	<20 years	532	Inflammatory bowel disease	3	Rate	1990	0.037605394818912265	0.04232843639776883	0.0323009866999199
1	Deaths	44634	High-middle SDI	1	Male	1	<5 years	532	Inflammatory bowel disease	1	Number	1990	87.86497370051679	160.7476344096883	46.24610566127686
1	Deaths	44634	High-middle SDI	2	Female	1	<5 years	532	Inflammatory bowel disease	1	Number	1990	122.741160902976	237.03173250818622	44.36983885683583
1	Deaths	44634	High-middle SDI	3	Both	1	<5 years	532	Inflammatory bowel disease	1	Number	1990	210.60613460349276	327.27026093563165	116.43588941999617
1	Deaths	44634	High-middle SDI	1	Male	1	<5 years	532	Inflammatory bowel disease	2	Percent	1990	0.0002430801676116117	0.000430685427301537	0.00013147344728680816
1	Deaths	44634	High-middle SDI	2	Female	1	<5 years	532	Inflammatory bowel disease	2	Percent	1990	0.00043161815943167054	0.0007952296029544836	0.0001564164332429661
1	Deaths	44634	High-middle SDI	3	Both	1	<5 years	532	Inflammatory bowel disease	2	Percent	1990	0.00032611048358734633	0.0004987473538119142	0.00018712120846668453
1	Deaths	44634	High-middle SDI	1	Male	1	<5 years	532	Inflammatory bowel disease	3	Rate	1990	0.18190641066633173	0.33279501452122023	0.09574307865626001
1	Deaths	44634	High-middle SDI	2	Female	1	<5 years	532	Inflammatory bowel disease	3	Rate	1990	0.27520217446790124	0.5314569922938149	0.09948314032848245
1	Deaths	44634	High-middle SDI	3	Both	1	<5 years	532	Inflammatory bowel disease	3	Rate	1990	0.22669549225373342	0.3522722310178158	0.12533106558250065
1	Deaths	44634	High-middle SDI	1	Male	6	5-9 years	532	Inflammatory bowel disease	1	Number	1990	20.889634704850504	29.036629739924198	15.150161169567937
1	Deaths	44634	High-middle SDI	2	Female	6	5-9 years	532	Inflammatory bowel disease	1	Number	1990	14.526109947751198	21.247846101949925	9.068342950590488
1	Deaths	44634	High-middle SDI	3	Both	6	5-9 years	532	Inflammatory bowel disease	1	Number	1990	35.41574465260171	45.969207366837026	27.01579045839179
1	Deaths	44634	High-middle SDI	1	Male	6	5-9 years	532	Inflammatory bowel disease	2	Percent	1990	0.0005767696979019143	0.0008088333496463723	0.00042146594610499154
1	Deaths	44634	High-middle SDI	2	Female	6	5-9 years	532	Inflammatory bowel disease	2	Percent	1990	0.0006815327100796874	0.0009924658054271383	0.00042510849871801024
1	Deaths	44634	High-middle SDI	3	Both	6	5-9 years	532	Inflammatory bowel disease	2	Percent	1990	0.0006155934997814349	0.0007860518728203013	0.0004663487937478699
1	Deaths	44634	High-middle SDI	1	Male	6	5-9 years	532	Inflammatory bowel disease	3	Rate	1990	0.044563993630885694	0.06194403114631337	0.03231993739511153
1	Deaths	44634	High-middle SDI	2	Female	6	5-9 years	532	Inflammatory bowel disease	3	Rate	1990	0.032876211583681626	0.048089177808636405	0.020523922965566866
1	Deaths	44634	High-middle SDI	3	Both	6	5-9 years	532	Inflammatory bowel disease	3	Rate	1990	0.03889282254790882	0.05048241233733524	0.02966817031793039
1	Deaths	44634	High-middle SDI	1	Male	7	10-14 years	532	Inflammatory bowel disease	1	Number	1990	12.510143959135632	16.523313283107903	9.447813033950615
1	Deaths	44634	High-middle SDI	2	Female	7	10-14 years	532	Inflammatory bowel disease	1	Number	1990	10.858045629432976	15.484205111705698	6.956466499575112
1	Deaths	44634	High-middle SDI	3	Both	7	10-14 years	532	Inflammatory bowel disease	1	Number	1990	23.368189588568583	29.88893896831371	18.39826497109789
1	Deaths	44634	High-middle SDI	1	Male	7	10-14 years	532	Inflammatory bowel disease	2	Percent	1990	0.0004691670090317022	0.0006261566034379029	0.00035860351938459857
1	Deaths	44634	High-middle SDI	2	Female	7	10-14 years	532	Inflammatory bowel disease	2	Percent	1990	0.0007101644378262816	0.0009913854941076964	0.0004570713376694701
1	Deaths	44634	High-middle SDI	3	Both	7	10-14 years	532	Inflammatory bowel disease	2	Percent	1990	0.0005569901877468368	0.0006943956969360609	0.0004399012268358183
1	Deaths	44634	High-middle SDI	1	Male	7	10-14 years	532	Inflammatory bowel disease	3	Rate	1990	0.0272252240691214	0.03595889127785742	0.020560820695003697
1	Deaths	44634	High-middle SDI	2	Female	7	10-14 years	532	Inflammatory bowel disease	3	Rate	1990	0.024841083243014688	0.035424830697813284	0.015915033818310866
1	Deaths	44634	High-middle SDI	3	Both	7	10-14 years	532	Inflammatory bowel disease	3	Rate	1990	0.026062942335271733	0.033335645871971596	0.02051990023417755
1	Deaths	44634	High-middle SDI	1	Male	8	15-19 years	532	Inflammatory bowel disease	1	Number	1990	15.450892385259051	19.781363117871205	12.629853207391793
1	Deaths	44634	High-middle SDI	2	Female	8	15-19 years	532	Inflammatory bowel disease	1	Number	1990	15.518809576292666	20.52371239890956	11.41685229478122
1	Deaths	44634	High-middle SDI	3	Both	8	15-19 years	532	Inflammatory bowel disease	1	Number	1990	30.96970196155166	37.674406807840676	26.15626725270378
1	Deaths	44634	High-middle SDI	1	Male	8	15-19 years	532	Inflammatory bowel disease	2	Percent	1990	0.000287432807745448	0.0003650426421215931	0.00023463106603296537
1	Deaths	44634	High-middle SDI	2	Female	8	15-19 years	532	Inflammatory bowel disease	2	Percent	1990	0.0006018250328733615	0.0008012122995969872	0.00043999261429632805
1	Deaths	44634	High-middle SDI	3	Both	8	15-19 years	532	Inflammatory bowel disease	2	Percent	1990	0.00038928449570279494	0.00046736486274704785	0.0003285931420882717
1	Deaths	44634	High-middle SDI	1	Male	8	15-19 years	532	Inflammatory bowel disease	3	Rate	1990	0.03141547998729088	0.04022039644413706	0.02567961065198931
1	Deaths	44634	High-middle SDI	2	Female	8	15-19 years	532	Inflammatory bowel disease	3	Rate	1990	0.03276755993406592	0.04333528114992561	0.024106384577275798
1	Deaths	44634	High-middle SDI	3	Both	8	15-19 years	532	Inflammatory bowel disease	3	Rate	1990	0.03207876048235678	0.0390235680602927	0.027092951470881928
1	Deaths	44634	High-middle SDI	1	Male	158	<20 years	532	Inflammatory bowel disease	1	Number	1990	136.71564474976194	219.20494821708886	88.9439873770698
1	Deaths	44634	High-middle SDI	2	Female	158	<20 years	532	Inflammatory bowel disease	1	Number	1990	163.6441260564529	283.9069476305761	71.67792270671816
1	Deaths	44634	High-middle SDI	3	Both	158	<20 years	532	Inflammatory bowel disease	1	Number	1990	300.35977080621495	433.7611230987792	197.64100665807368
1	Deaths	44634	High-middle SDI	1	Male	158	<20 years	532	Inflammatory bowel disease	2	Percent	1990	0.0002860834881538742	0.0004480600104683781	0.00018935798816261762
1	Deaths	44634	High-middle SDI	2	Female	158	<20 years	532	Inflammatory bowel disease	2	Percent	1990	0.0004720654592699693	0.0008074738950932967	0.00020953852550498612
1	Deaths	44634	High-middle SDI	3	Both	158	<20 years	532	Inflammatory bowel disease	2	Percent	1990	0.000364270483416777	0.0005127349772690816	0.00024322835644562113
1	Deaths	44634	High-middle SDI	1	Male	158	<20 years	532	Inflammatory bowel disease	3	Rate	1990	0.0718380653082896	0.1151825704713059	0.046736157999099484
1	Deaths	44634	High-middle SDI	2	Female	158	<20 years	532	Inflammatory bowel disease	3	Rate	1990	0.09098673123332542	0.1578532988738366	0.03985318658140786
1	Deaths	44634	High-middle SDI	3	Both	158	<20 years	532	Inflammatory bowel disease	3	Rate	1990	0.08114195574360925	0.11718022609787902	0.05339256243379704
1	Deaths	96	Southern Latin America	1	Male	1	<5 years	532	Inflammatory bowel disease	1	Number	1991	0.035391384515956054	0.04524434104891694	0.028534926491354872
1	Deaths	96	Southern Latin America	2	Female	1	<5 years	532	Inflammatory bowel disease	1	Number	1991	0.21920113995806037	0.27629139159134103	0.1742250872665475
1	Deaths	96	Southern Latin America	3	Both	1	<5 years	532	Inflammatory bowel disease	1	Number	1991	0.25459252447401653	0.3121617079346102	0.2091953764641287
1	Deaths	96	Southern Latin America	1	Male	1	<5 years	532	Inflammatory bowel disease	2	Percent	1991	2.433458489337306e-06	3.117078979287919e-06	1.9630522445296356e-06
1	Deaths	96	Southern Latin America	2	Female	1	<5 years	532	Inflammatory bowel disease	2	Percent	1991	1.9334076521563227e-05	2.4309836321432748e-05	1.537858138275591e-05
1	Deaths	96	Southern Latin America	3	Both	1	<5 years	532	Inflammatory bowel disease	2	Percent	1991	9.83639983352865e-06	1.2025796867615589e-05	8.091842279024485e-06
1	Deaths	96	Southern Latin America	1	Male	1	<5 years	532	Inflammatory bowel disease	3	Rate	1991	0.0013390547367461924	0.0017118473894458138	0.0010796364426976961
1	Deaths	96	Southern Latin America	2	Female	1	<5 years	532	Inflammatory bowel disease	3	Rate	1991	0.00856189274568661	0.010791810945025945	0.006805149421528896
1	Deaths	96	Southern Latin America	3	Both	1	<5 years	532	Inflammatory bowel disease	3	Rate	1991	0.004892992035910047	0.005999409267792588	0.004020508116265028
1	Deaths	96	Southern Latin America	1	Male	6	5-9 years	532	Inflammatory bowel disease	1	Number	1991	0.2650753754328859	0.32978457041018566	0.20989102996055228
1	Deaths	96	Southern Latin America	2	Female	6	5-9 years	532	Inflammatory bowel disease	1	Number	1991	0.24937972348281037	0.29467963890513715	0.20381699397159575
1	Deaths	96	Southern Latin America	3	Both	6	5-9 years	532	Inflammatory bowel disease	1	Number	1991	0.5144550989156963	0.5919695872855353	0.4411288530319639
1	Deaths	96	Southern Latin America	1	Male	6	5-9 years	532	Inflammatory bowel disease	2	Percent	1991	0.0002875246562787582	0.00035731870636125147	0.00022721641474103825
1	Deaths	96	Southern Latin America	2	Female	6	5-9 years	532	Inflammatory bowel disease	2	Percent	1991	0.00038673829593683886	0.00045864621555906804	0.0003170022985448497
1	Deaths	96	Southern Latin America	3	Both	6	5-9 years	532	Inflammatory bowel disease	2	Percent	1991	0.0003283522847965252	0.00037745519712204656	0.00028205726886494154
1	Deaths	96	Southern Latin America	1	Male	6	5-9 years	532	Inflammatory bowel disease	3	Rate	1991	0.010435757322674205	0.012983294807911808	0.00826320381249084
1	Deaths	96	Southern Latin America	2	Female	6	5-9 years	532	Inflammatory bowel disease	3	Rate	1991	0.010080017543651508	0.011911056313788157	0.00823835573412051
1	Deaths	96	Southern Latin America	3	Both	6	5-9 years	532	Inflammatory bowel disease	3	Rate	1991	0.010260231123049695	0.011806170832337762	0.008797821222286029
1	Deaths	96	Southern Latin America	1	Male	7	10-14 years	532	Inflammatory bowel disease	1	Number	1991	0.19300390423310382	0.2320665042990752	0.1577866250440366
1	Deaths	96	Southern Latin America	2	Female	7	10-14 years	532	Inflammatory bowel disease	1	Number	1991	0.2594297075302291	0.31727643478259937	0.21173844488139634
1	Deaths	96	Southern Latin America	3	Both	7	10-14 years	532	Inflammatory bowel disease	1	Number	1991	0.4524336117633332	0.517096288122052	0.39447378568350755
1	Deaths	96	Southern Latin America	1	Male	7	10-14 years	532	Inflammatory bowel disease	2	Percent	1991	0.0001923365456193644	0.0002304635940588551	0.00015737878005109952
1	Deaths	96	Southern Latin America	2	Female	7	10-14 years	532	Inflammatory bowel disease	2	Percent	1991	0.0004215258395803344	0.000514884343019245	0.00034443941249972973
1	Deaths	96	Southern Latin America	3	Both	7	10-14 years	532	Inflammatory bowel disease	2	Percent	1991	0.0002794687476759566	0.0003187799126432611	0.0002449162473611255
1	Deaths	96	Southern Latin America	1	Male	7	10-14 years	532	Inflammatory bowel disease	3	Rate	1991	0.007936423784453871	0.009542698794682445	0.006488270425637378
1	Deaths	96	Southern Latin America	2	Female	7	10-14 years	532	Inflammatory bowel disease	3	Rate	1991	0.0108621564767413	0.013284162071491488	0.008865353711180503
1	Deaths	96	Southern Latin America	3	Both	7	10-14 years	532	Inflammatory bowel disease	3	Rate	1991	0.009386090515416548	0.010727568507970095	0.008183668414806541
1	Deaths	96	Southern Latin America	1	Male	8	15-19 years	532	Inflammatory bowel disease	1	Number	1991	0.8098676720350844	0.9551036384457585	0.690074173078253
1	Deaths	96	Southern Latin America	2	Female	8	15-19 years	532	Inflammatory bowel disease	1	Number	1991	0.6881415400440383	0.8133552020648263	0.5760191591925843
1	Deaths	96	Southern Latin America	3	Both	8	15-19 years	532	Inflammatory bowel disease	1	Number	1991	1.4980092120791229	1.6962809327168238	1.3168335931216006
1	Deaths	96	Southern Latin America	1	Male	8	15-19 years	532	Inflammatory bowel disease	2	Percent	1991	0.0003810090670661715	0.00044931067583922076	0.0003263840002921674
1	Deaths	96	Southern Latin America	2	Female	8	15-19 years	532	Inflammatory bowel disease	2	Percent	1991	0.0006871757159877998	0.000816009033996428	0.0005739816242816823
1	Deaths	96	Southern Latin America	3	Both	8	15-19 years	532	Inflammatory bowel disease	2	Percent	1991	0.00047906194439676947	0.0005430951022183066	0.00042248259463904586
1	Deaths	96	Southern Latin America	1	Male	8	15-19 years	532	Inflammatory bowel disease	3	Rate	1991	0.03576950282410439	0.042184153624566366	0.030478571913776478
1	Deaths	96	Southern Latin America	2	Female	8	15-19 years	532	Inflammatory bowel disease	3	Rate	1991	0.03047448319264989	0.036019594796431964	0.025509121545453227
1	Deaths	96	Southern Latin America	3	Both	8	15-19 years	532	Inflammatory bowel disease	3	Rate	1991	0.03312552794254249	0.03750991715005907	0.02911918540479857
1	Deaths	96	Southern Latin America	1	Male	158	<20 years	532	Inflammatory bowel disease	1	Number	1991	1.30333833621703	1.4695544126614875	1.1671718703982386
1	Deaths	96	Southern Latin America	2	Female	158	<20 years	532	Inflammatory bowel disease	1	Number	1991	1.4161521110151403	1.577785035190724	1.249778942507455
1	Deaths	96	Southern Latin America	3	Both	158	<20 years	532	Inflammatory bowel disease	1	Number	1991	2.7194904472321673	2.9409364311989985	2.4876527044801366
1	Deaths	96	Southern Latin America	1	Male	158	<20 years	532	Inflammatory bowel disease	2	Percent	1991	7.009117728765101e-05	7.905224741799271e-05	6.272400257471144e-05
1	Deaths	96	Southern Latin America	2	Female	158	<20 years	532	Inflammatory bowel disease	2	Percent	1991	0.00010414784492120463	0.00011618040770957541	9.202051605804382e-05
1	Deaths	96	Southern Latin America	3	Both	158	<20 years	532	Inflammatory bowel disease	2	Percent	1991	8.447612365232155e-05	9.16690209054831e-05	7.73465920125211e-05
1	Deaths	96	Southern Latin America	1	Male	158	<20 years	532	Inflammatory bowel disease	3	Rate	1991	0.013192905531918703	0.014875410322488096	0.011814574771406629
1	Deaths	96	Southern Latin America	2	Female	158	<20 years	532	Inflammatory bowel disease	3	Rate	1991	0.014628661164639716	0.01629830756944551	0.012910048672340592
1	Deaths	96	Southern Latin America	3	Both	158	<20 years	532	Inflammatory bowel disease	3	Rate	1991	0.013903501092412096	0.015035652331673368	0.012718221580621244
1	Deaths	1	Global	1	Male	1	<5 years	532	Inflammatory bowel disease	1	Number	1990	346.88772406295817	656.9089562345964	141.59242397875042
1	Deaths	1	Global	2	Female	1	<5 years	532	Inflammatory bowel disease	1	Number	1990	471.27320889159813	917.7992360411915	124.55207459222208
1	Deaths	1	Global	3	Both	1	<5 years	532	Inflammatory bowel disease	1	Number	1990	818.1609329545569	1326.8760480333347	437.1360796456769
1	Deaths	1	Global	1	Male	1	<5 years	532	Inflammatory bowel disease	2	Percent	1990	5.7327453021177756e-05	0.00010750837119288566	2.3443551183040997e-05
1	Deaths	1	Global	2	Female	1	<5 years	532	Inflammatory bowel disease	2	Percent	1990	8.990140959963189e-05	0.00017134028362194485	2.3454735573402318e-05
1	Deaths	1	Global	3	Both	1	<5 years	532	Inflammatory bowel disease	2	Percent	1990	7.247508398511742e-05	0.00011406562370797975	3.888415938984169e-05
1	Deaths	1	Global	1	Male	1	<5 years	532	Inflammatory bowel disease	3	Rate	1990	0.10855939736862513	0.20558133213713073	0.044311709964997885
1	Deaths	1	Global	2	Female	1	<5 years	532	Inflammatory bowel disease	3	Rate	1990	0.15688154814268823	0.30552503795614266	0.041461984084280805
1	Deaths	1	Global	3	Both	1	<5 years	532	Inflammatory bowel disease	3	Rate	1990	0.13197465485971321	0.21403369609502731	0.07051287945225153
1	Deaths	1	Global	1	Male	6	5-9 years	532	Inflammatory bowel disease	1	Number	1990	106.86903978458209	167.1717847430618	60.22323175356749
1	Deaths	1	Global	2	Female	6	5-9 years	532	Inflammatory bowel disease	1	Number	1990	83.5108232357962	133.94608339639439	38.24413957442977
1	Deaths	1	Global	3	Both	6	5-9 years	532	Inflammatory bowel disease	1	Number	1990	190.37986302037834	267.2710663993984	132.7759982445875
1	Deaths	1	Global	1	Male	6	5-9 years	532	Inflammatory bowel disease	2	Percent	1990	0.00023581093483431633	0.00036809347470457193	0.00013226436878613547
1	Deaths	1	Global	2	Female	6	5-9 years	532	Inflammatory bowel disease	2	Percent	1990	0.00023541614017444717	0.0003751520656568449	0.00010827119018344646
1	Deaths	1	Global	3	Both	6	5-9 years	532	Inflammatory bowel disease	2	Percent	1990	0.00023564315293698893	0.00032758592844076115	0.00016445018258571037
1	Deaths	1	Global	1	Male	6	5-9 years	532	Inflammatory bowel disease	3	Rate	1990	0.03565840599592096	0.05577929195814486	0.020094355227518016
1	Deaths	1	Global	2	Female	6	5-9 years	532	Inflammatory bowel disease	3	Rate	1990	0.029422989255553828	0.04719261551844344	0.013474384088025785
1	Deaths	1	Global	3	Both	6	5-9 years	532	Inflammatory bowel disease	3	Rate	1990	0.03262550848026818	0.04580239897751433	0.022753900480751876
1	Deaths	1	Global	1	Male	7	10-14 years	532	Inflammatory bowel disease	1	Number	1990	62.864717882960036	86.4804681598904	39.49328799347499
1	Deaths	1	Global	2	Female	7	10-14 years	532	Inflammatory bowel disease	1	Number	1990	63.63865444505216	93.62505260333948	31.782460980778076
1	Deaths	1	Global	3	Both	7	10-14 years	532	Inflammatory bowel disease	1	Number	1990	126.50337232801213	160.99502261810633	93.84682335805037
1	Deaths	1	Global	1	Male	7	10-14 years	532	Inflammatory bowel disease	2	Percent	1990	0.00024407301509775557	0.0003356669147660238	0.00015505141633677958
1	Deaths	1	Global	2	Female	7	10-14 years	532	Inflammatory bowel disease	2	Percent	1990	0.0003154708435331053	0.0004654636378682289	0.0001578170947155944
1	Deaths	1	Global	3	Both	7	10-14 years	532	Inflammatory bowel disease	2	Percent	1990	0.0002754354321794363	0.0003511183893617728	0.00020597921653722575
1	Deaths	1	Global	1	Male	7	10-14 years	532	Inflammatory bowel disease	3	Rate	1990	0.022922226379304727	0.03153318642485448	0.014400352349229146
1	Deaths	1	Global	2	Female	7	10-14 years	532	Inflammatory bowel disease	3	Rate	1990	0.02434248465456203	0.03581261147259449	0.012157140584686853
1	Deaths	1	Global	3	Both	7	10-14 years	532	Inflammatory bowel disease	3	Rate	1990	0.02361535821503761	0.030054180058587864	0.01751910885977992
1	Deaths	1	Global	1	Male	8	15-19 years	532	Inflammatory bowel disease	1	Number	1990	126.92243090223998	153.51379477884407	86.1567337568588
1	Deaths	1	Global	2	Female	8	15-19 years	532	Inflammatory bowel disease	1	Number	1990	98.25602908396965	144.150210229968	52.06469503882321
1	Deaths	1	Global	3	Both	8	15-19 years	532	Inflammatory bowel disease	1	Number	1990	225.17845998620965	273.81051235340937	181.24053559965688
1	Deaths	1	Global	1	Male	8	15-19 years	532	Inflammatory bowel disease	2	Percent	1990	0.0003037693811545794	0.00036141560716327053	0.00020451522965286492
1	Deaths	1	Global	2	Female	8	15-19 years	532	Inflammatory bowel disease	2	Percent	1990	0.0003406870402000012	0.0004994314556495448	0.00018246768221362203
1	Deaths	1	Global	3	Both	8	15-19 years	532	Inflammatory bowel disease	2	Percent	1990	0.0003188221174823842	0.0003891872647028972	0.0002567546715055083
1	Deaths	1	Global	1	Male	8	15-19 years	532	Inflammatory bowel disease	3	Rate	1990	0.04809770108082443	0.05817459183982238	0.03264939693385936
1	Deaths	1	Global	2	Female	8	15-19 years	532	Inflammatory bowel disease	3	Rate	1990	0.03845052629474575	0.0564102936024797	0.020374474159823342
1	Deaths	1	Global	3	Both	8	15-19 years	532	Inflammatory bowel disease	3	Rate	1990	0.04335161605711605	0.05271431470254389	0.03489263632846403
1	Deaths	1	Global	1	Male	158	<20 years	532	Inflammatory bowel disease	1	Number	1990	643.5439126327406	1040.1477237839702	341.34087649668413
1	Deaths	1	Global	2	Female	158	<20 years	532	Inflammatory bowel disease	1	Number	1990	716.6787156564166	1236.668401254902	249.97170890649414
1	Deaths	1	Global	3	Both	158	<20 years	532	Inflammatory bowel disease	1	Number	1990	1360.2226282891588	1985.918174817345	883.7479523763096
1	Deaths	1	Global	1	Male	158	<20 years	532	Inflammatory bowel disease	2	Percent	1990	8.970015810037643e-05	0.00014440732114836315	4.7683389277365365e-05
1	Deaths	1	Global	2	Female	158	<20 years	532	Inflammatory bowel disease	2	Percent	1990	0.00011775213999305821	0.0002017981789383498	4.061294758542971e-05
1	Deaths	1	Global	3	Both	158	<20 years	532	Inflammatory bowel disease	2	Percent	1990	0.00010259238843592109	0.00014688584482782754	6.740623432583125e-05
1	Deaths	1	Global	1	Male	158	<20 years	532	Inflammatory bowel disease	3	Rate	1990	0.05560368662056443	0.0898711757458318	0.029492643399987917
1	Deaths	1	Global	2	Female	158	<20 years	532	Inflammatory bowel disease	3	Rate	1990	0.06508170811704239	0.11230205414196529	0.022699970630033452
1	Deaths	1	Global	3	Both	158	<20 years	532	Inflammatory bowel disease	3	Rate	1990	0.060224823052563686	0.0879279378153529	0.039128568329929614
1	Deaths	241	Latin America & Caribbean - WB	1	Male	1	<5 years	532	Inflammatory bowel disease	1	Number	1990	15.862918445394346	22.74043011301236	11.055296240060516
1	Deaths	241	Latin America & Caribbean - WB	2	Female	1	<5 years	532	Inflammatory bowel disease	1	Number	1990	20.850201547672896	38.30345364942732	10.774742354332382
1	Deaths	241	Latin America & Caribbean - WB	3	Both	1	<5 years	532	Inflammatory bowel disease	1	Number	1990	36.7131199930673	53.3167102343364	23.30412571406475
1	Deaths	241	Latin America & Caribbean - WB	1	Male	1	<5 years	532	Inflammatory bowel disease	2	Percent	1990	5.109540266345593e-05	7.268127057842778e-05	3.591487541771695e-05
1	Deaths	241	Latin America & Caribbean - WB	2	Female	1	<5 years	532	Inflammatory bowel disease	2	Percent	1990	8.256338352358639e-05	0.00014841620126927003	4.3290430849700285e-05
1	Deaths	241	Latin America & Caribbean - WB	3	Both	1	<5 years	532	Inflammatory bowel disease	2	Percent	1990	6.521612942829857e-05	9.326199169803058e-05	4.177436372256911e-05
1	Deaths	241	Latin America & Caribbean - WB	1	Male	1	<5 years	532	Inflammatory bowel disease	3	Rate	1990	0.05728936010292828	0.08212767998048252	0.0399265021453391
1	Deaths	241	Latin America & Caribbean - WB	2	Female	1	<5 years	532	Inflammatory bowel disease	3	Rate	1990	0.07773140551368807	0.14279868141277977	0.04016919766147768
1	Deaths	241	Latin America & Caribbean - WB	3	Both	1	<5 years	532	Inflammatory bowel disease	3	Rate	1990	0.06734806084079675	0.09780637127466385	0.04275004893969198
1	Deaths	241	Latin America & Caribbean - WB	1	Male	6	5-9 years	532	Inflammatory bowel disease	1	Number	1990	7.42976431113865	8.744143126388112	6.427900405707076
1	Deaths	241	Latin America & Caribbean - WB	2	Female	6	5-9 years	532	Inflammatory bowel disease	1	Number	1990	7.988177639878676	10.399697979630952	6.243451789954728
1	Deaths	241	Latin America & Caribbean - WB	3	Both	6	5-9 years	532	Inflammatory bowel disease	1	Number	1990	15.417941951017323	18.100600009534574	13.111948248328334
1	Deaths	241	Latin America & Caribbean - WB	1	Male	6	5-9 years	532	Inflammatory bowel disease	2	Percent	1990	0.0003658320060670009	0.0004289542831242154	0.0003167341441529963
1	Deaths	241	Latin America & Caribbean - WB	2	Female	6	5-9 years	532	Inflammatory bowel disease	2	Percent	1990	0.0005196834882529786	0.0006720821022211794	0.0004073665224315808
1	Deaths	241	Latin America & Caribbean - WB	3	Both	6	5-9 years	532	Inflammatory bowel disease	2	Percent	1990	0.0004321146678071593	0.0005069632282670974	0.0003665065722303484
1	Deaths	241	Latin America & Caribbean - WB	1	Male	6	5-9 years	532	Inflammatory bowel disease	3	Rate	1990	0.027455820100604503	0.03231295241117231	0.023753549880325794
1	Deaths	241	Latin America & Caribbean - WB	2	Female	6	5-9 years	532	Inflammatory bowel disease	3	Rate	1990	0.03032782168988944	0.039483371574062884	0.023703815957959038
1	Deaths	241	Latin America & Caribbean - WB	3	Both	6	5-9 years	532	Inflammatory bowel disease	3	Rate	1990	0.028872422558194243	0.033896104531490556	0.024554101422202504
1	Deaths	241	Latin America & Caribbean - WB	1	Male	7	10-14 years	532	Inflammatory bowel disease	1	Number	1990	5.609149796676447	6.220910403472853	5.102804666750345
1	Deaths	241	Latin America & Caribbean - WB	2	Female	7	10-14 years	532	Inflammatory bowel disease	1	Number	1990	5.568045932275918	6.420726461594044	4.867967815282687
1	Deaths	241	Latin America & Caribbean - WB	3	Both	7	10-14 years	532	Inflammatory bowel disease	1	Number	1990	11.177195728952364	12.236249496498559	10.25477127418818
1	Deaths	241	Latin America & Caribbean - WB	1	Male	7	10-14 years	532	Inflammatory bowel disease	2	Percent	1990	0.00033704094589596034	0.00037169131442596064	0.0003080120792073421
1	Deaths	241	Latin America & Caribbean - WB	2	Female	7	10-14 years	532	Inflammatory bowel disease	2	Percent	1990	0.0004976590091625209	0.0005751740018902532	0.0004379414541710209
1	Deaths	241	Latin America & Caribbean - WB	3	Both	7	10-14 years	532	Inflammatory bowel disease	2	Percent	1990	0.0004016143922727926	0.00043524959062515324	0.0003691249550489052
1	Deaths	241	Latin America & Caribbean - WB	1	Male	7	10-14 years	532	Inflammatory bowel disease	3	Rate	1990	0.02191541163821362	0.024305610867681626	0.01993707938545219
1	Deaths	241	Latin America & Caribbean - WB	2	Female	7	10-14 years	532	Inflammatory bowel disease	3	Rate	1990	0.02202573838384776	0.025398720304649812	0.019256411830026257
1	Deaths	241	Latin America & Caribbean - WB	3	Both	7	10-14 years	532	Inflammatory bowel disease	3	Rate	1990	0.02197023364890048	0.024051941734182365	0.020157088269139988
1	Deaths	241	Latin America & Caribbean - WB	1	Male	8	15-19 years	532	Inflammatory bowel disease	1	Number	1990	7.846116104635292	8.392489429589292	7.379233611396837
1	Deaths	241	Latin America & Caribbean - WB	2	Female	8	15-19 years	532	Inflammatory bowel disease	1	Number	1990	9.004872392103469	10.12799808995776	8.02769310307986
1	Deaths	241	Latin America & Caribbean - WB	3	Both	8	15-19 years	532	Inflammatory bowel disease	1	Number	1990	16.850988496738744	17.971018293786997	15.717062901670806
1	Deaths	241	Latin America & Caribbean - WB	1	Male	8	15-19 years	532	Inflammatory bowel disease	2	Percent	1990	0.00021548424395766188	0.0002298639175136397	0.00020238818229596846
1	Deaths	241	Latin America & Caribbean - WB	2	Female	8	15-19 years	532	Inflammatory bowel disease	2	Percent	1990	0.0005890378163568161	0.0006592629139956323	0.0005261258390401946
1	Deaths	241	Latin America & Caribbean - WB	3	Both	8	15-19 years	532	Inflammatory bowel disease	2	Percent	1990	0.0003259391251540802	0.0003476383205470645	0.0003045456082412543
1	Deaths	241	Latin America & Caribbean - WB	1	Male	8	15-19 years	532	Inflammatory bowel disease	3	Rate	1990	0.03440062172202179	0.03679614860692754	0.03235361555688972
1	Deaths	241	Latin America & Caribbean - WB	2	Female	8	15-19 years	532	Inflammatory bowel disease	3	Rate	1990	0.038807112834155284	0.043647299766930964	0.03459589192206415
1	Deaths	241	Latin America & Caribbean - WB	3	Both	8	15-19 years	532	Inflammatory bowel disease	3	Rate	1990	0.0366228348251798	0.03905703423517385	0.03415843519780757
1	Deaths	241	Latin America & Caribbean - WB	1	Male	158	<20 years	532	Inflammatory bowel disease	1	Number	1990	36.7479486578447	44.407249698433965	30.762163889383523
1	Deaths	241	Latin America & Caribbean - WB	2	Female	158	<20 years	532	Inflammatory bowel disease	1	Number	1990	43.41129751193095	63.5362355135733	30.77381799770355
1	Deaths	241	Latin America & Caribbean - WB	3	Both	158	<20 years	532	Inflammatory bowel disease	1	Number	1990	80.15924616977564	99.1180967152898	64.4028155350632
1	Deaths	241	Latin America & Caribbean - WB	1	Male	158	<20 years	532	Inflammatory bowel disease	2	Percent	1990	9.577831159759297e-05	0.00011603424067386135	8.092468331645756e-05
1	Deaths	241	Latin America & Caribbean - WB	2	Female	158	<20 years	532	Inflammatory bowel disease	2	Percent	1990	0.00014752633558737303	0.0002112799296029093	0.00010565763139767051
1	Deaths	241	Latin America & Caribbean - WB	3	Both	158	<20 years	532	Inflammatory bowel disease	2	Percent	1990	0.000118243977147181	0.0001443063200320072	9.579652392079431e-05
1	Deaths	241	Latin America & Caribbean - WB	1	Male	158	<20 years	532	Inflammatory bowel disease	3	Rate	1990	0.03562486539616508	0.04305008445098296	0.029822016952777898
1	Deaths	241	Latin America & Caribbean - WB	2	Female	158	<20 years	532	Inflammatory bowel disease	3	Rate	1990	0.0427080091501816	0.0625069114079351	0.030275264181420368
1	Deaths	241	Latin America & Caribbean - WB	3	Both	158	<20 years	532	Inflammatory bowel disease	3	Rate	1990	0.03914039780919859	0.04839768237478574	0.03144680046935456
1	Deaths	65	High-income Asia Pacific	1	Male	1	<5 years	532	Inflammatory bowel disease	1	Number	1991	0.5264008490336096	0.8302770367411523	0.31715916708764247
1	Deaths	65	High-income Asia Pacific	2	Female	1	<5 years	532	Inflammatory bowel disease	1	Number	1991	0.31603515664346904	0.5572664670666407	0.1550239104944606
1	Deaths	65	High-income Asia Pacific	3	Both	1	<5 years	532	Inflammatory bowel disease	1	Number	1991	0.8424360056770792	1.2014370048720124	0.5503481020680691
1	Deaths	65	High-income Asia Pacific	1	Male	1	<5 years	532	Inflammatory bowel disease	2	Percent	1991	6.067942431176775e-05	9.302127915462937e-05	3.7123607619389025e-05
1	Deaths	65	High-income Asia Pacific	2	Female	1	<5 years	532	Inflammatory bowel disease	2	Percent	1991	4.529123564877816e-05	7.827044228653264e-05	2.2248647586992936e-05
1	Deaths	65	High-income Asia Pacific	3	Both	1	<5 years	532	Inflammatory bowel disease	2	Percent	1991	5.3821866678945e-05	7.485313349161973e-05	3.631478733572865e-05
1	Deaths	65	High-income Asia Pacific	1	Male	1	<5 years	532	Inflammatory bowel disease	3	Rate	1991	0.010087199036924871	0.015910251172223024	0.006077588306841985
1	Deaths	65	High-income Asia Pacific	2	Female	1	<5 years	532	Inflammatory bowel disease	3	Rate	1991	0.006507397452148574	0.011474528424216797	0.00319205689293558
1	Deaths	65	High-income Asia Pacific	3	Both	1	<5 years	532	Inflammatory bowel disease	3	Rate	1991	0.008361601322336399	0.011924866910890909	0.005462481882287502
1	Deaths	65	High-income Asia Pacific	1	Male	6	5-9 years	532	Inflammatory bowel disease	1	Number	1991	0.7019080047316881	1.3772118267554803	0.3135837596868349
1	Deaths	65	High-income Asia Pacific	2	Female	6	5-9 years	532	Inflammatory bowel disease	1	Number	1991	0.6865573472871825	1.2177702269256112	0.2514614135295874
1	Deaths	65	High-income Asia Pacific	3	Both	6	5-9 years	532	Inflammatory bowel disease	1	Number	1991	1.3884653520188703	2.1917893106045923	0.8146854158453662
1	Deaths	65	High-income Asia Pacific	1	Male	6	5-9 years	532	Inflammatory bowel disease	2	Percent	1991	0.00031136734484490193	0.0006060027021815491	0.0001390207365840421
1	Deaths	65	High-income Asia Pacific	2	Female	6	5-9 years	532	Inflammatory bowel disease	2	Percent	1991	0.00046132599406122104	0.0008115548261486266	0.00016470138488467308
1	Deaths	65	High-income Asia Pacific	3	Both	6	5-9 years	532	Inflammatory bowel disease	2	Percent	1991	0.0003711053197060917	0.0005864684939729637	0.00022422756510247487
1	Deaths	65	High-income Asia Pacific	1	Male	6	5-9 years	532	Inflammatory bowel disease	3	Rate	1991	0.011890051502830394	0.023329438387996938	0.005311988220668497
1	Deaths	65	High-income Asia Pacific	2	Female	6	5-9 years	532	Inflammatory bowel disease	3	Rate	1991	0.012302844232875374	0.02182197521080812	0.004506092045271056
1	Deaths	65	High-income Asia Pacific	3	Both	6	5-9 years	532	Inflammatory bowel disease	3	Rate	1991	0.012090645425932916	0.019085926317382023	0.007094215554131562
1	Deaths	65	High-income Asia Pacific	1	Male	7	10-14 years	532	Inflammatory bowel disease	1	Number	1991	0.6669260562682614	1.1192819249325585	0.3791610795660266
1	Deaths	65	High-income Asia Pacific	2	Female	7	10-14 years	532	Inflammatory bowel disease	1	Number	1991	1.267024513399441	2.093829257003633	0.5991437915331739
1	Deaths	65	High-income Asia Pacific	3	Both	7	10-14 years	532	Inflammatory bowel disease	1	Number	1991	1.933950569667701	2.7922401290860153	1.2187192710795576
1	Deaths	65	High-income Asia Pacific	1	Male	7	10-14 years	532	Inflammatory bowel disease	2	Percent	1991	0.0003676332533122766	0.000600120670468863	0.0002117916556693493
1	Deaths	65	High-income Asia Pacific	2	Female	7	10-14 years	532	Inflammatory bowel disease	2	Percent	1991	0.001094120617070172	0.001811486227219892	0.0005144177507479438
1	Deaths	65	High-income Asia Pacific	3	Both	7	10-14 years	532	Inflammatory bowel disease	2	Percent	1991	0.0006508004651864962	0.0009343423411297928	0.0004195874829452528
1	Deaths	65	High-income Asia Pacific	1	Male	7	10-14 years	532	Inflammatory bowel disease	3	Rate	1991	0.010081481750071765	0.016919447356025883	0.005731528207746115
1	Deaths	65	High-income Asia Pacific	2	Female	7	10-14 years	532	Inflammatory bowel disease	3	Rate	1991	0.020262588444677692	0.03348506683131125	0.009581664710217933
1	Deaths	65	High-income Asia Pacific	3	Both	7	10-14 years	532	Inflammatory bowel disease	3	Rate	1991	0.015028700987724559	0.021698456332919353	0.009470649250450791
1	Deaths	65	High-income Asia Pacific	1	Male	8	15-19 years	532	Inflammatory bowel disease	1	Number	1991	3.048066999524554	4.924497899167235	1.9816432787812681
1	Deaths	65	High-income Asia Pacific	2	Female	8	15-19 years	532	Inflammatory bowel disease	1	Number	1991	2.7165597914648667	4.241912100196162	1.3920710797086622
1	Deaths	65	High-income Asia Pacific	3	Both	8	15-19 years	532	Inflammatory bowel disease	1	Number	1991	5.764626790989413	7.708487900776028	4.139375713931689
1	Deaths	65	High-income Asia Pacific	1	Male	8	15-19 years	532	Inflammatory bowel disease	2	Percent	1991	0.0005018200568710811	0.000809048506375805	0.00032454285301052933
1	Deaths	65	High-income Asia Pacific	2	Female	8	15-19 years	532	Inflammatory bowel disease	2	Percent	1991	0.0012131657403687101	0.0019017008984532277	0.0006174425779143852
1	Deaths	65	High-income Asia Pacific	3	Both	8	15-19 years	532	Inflammatory bowel disease	2	Percent	1991	0.0006934416907477399	0.0009247871970250028	0.0004994523587917927
1	Deaths	65	High-income Asia Pacific	1	Male	8	15-19 years	532	Inflammatory bowel disease	3	Rate	1991	0.0401883068995807	0.06492876729052982	0.026127669852918346
1	Deaths	65	High-income Asia Pacific	2	Female	8	15-19 years	532	Inflammatory bowel disease	3	Rate	1991	0.03766630699528203	0.05881599363834832	0.01930168325847372
1	Deaths	65	High-income Asia Pacific	3	Both	8	15-19 years	532	Inflammatory bowel disease	3	Rate	1991	0.03895903408482776	0.05209621607043723	0.027975111898144923
1	Deaths	65	High-income Asia Pacific	1	Male	158	<20 years	532	Inflammatory bowel disease	1	Number	1991	4.9433019095581106	7.638865856509524	3.092963748661246
1	Deaths	65	High-income Asia Pacific	2	Female	158	<20 years	532	Inflammatory bowel disease	1	Number	1991	4.986176808794952	7.4178691726554264	2.4908247853079386
1	Deaths	65	High-income Asia Pacific	3	Both	158	<20 years	532	Inflammatory bowel disease	1	Number	1991	9.92947871835306	13.28099654037994	7.213936887955145
1	Deaths	65	High-income Asia Pacific	1	Male	158	<20 years	532	Inflammatory bowel disease	2	Percent	1991	0.0002629042227023199	0.00039800361897805595	0.00016525435529760675
1	Deaths	65	High-income Asia Pacific	2	Female	158	<20 years	532	Inflammatory bowel disease	2	Percent	1991	0.0004208043041778166	0.0006173585999742608	0.00020889442399470604
1	Deaths	65	High-income Asia Pacific	3	Both	158	<20 years	532	Inflammatory bowel disease	2	Percent	1991	0.000323974588950845	0.00042943212083817285	0.00023608420570003137
1	Deaths	65	High-income Asia Pacific	1	Male	158	<20 years	532	Inflammatory bowel disease	3	Rate	1991	0.019522040757608036	0.03016733618967043	0.012214702939025332
1	Deaths	65	High-income Asia Pacific	2	Female	158	<20 years	532	Inflammatory bowel disease	3	Rate	1991	0.020860720363900815	0.031034217285239595	0.010420889854954792
1	Deaths	65	High-income Asia Pacific	3	Both	158	<20 years	532	Inflammatory bowel disease	3	Rate	1991	0.0201720795009863	0.026980803893530494	0.014655362335382045
1	Deaths	44561	Asia	1	Male	1	<5 years	532	Inflammatory bowel disease	1	Number	1990	281.3798618314744	561.4061396963511	95.58992540130205
1	Deaths	44561	Asia	2	Female	1	<5 years	532	Inflammatory bowel disease	1	Number	1990	393.88552241823425	764.7071477731904	87.21441921691665
1	Deaths	44561	Asia	3	Both	1	<5 years	532	Inflammatory bowel disease	1	Number	1990	675.2653842497083	1118.4726313188457	345.4596415398851
1	Deaths	44561	Asia	1	Male	1	<5 years	532	Inflammatory bowel disease	2	Percent	1990	8.364392451204881e-05	0.0001662484010324913	2.8621157848027163e-05
1	Deaths	44561	Asia	2	Female	1	<5 years	532	Inflammatory bowel disease	2	Percent	1990	0.0001336406504884168	0.0002554272508721813	2.937858311927155e-05
1	Deaths	44561	Asia	3	Both	1	<5 years	532	Inflammatory bowel disease	2	Percent	1990	0.00010704084844092844	0.00017300163067926456	5.5546424759926606e-05
1	Deaths	44561	Asia	1	Male	1	<5 years	532	Inflammatory bowel disease	3	Rate	1990	0.14430547391665197	0.287916763201488	0.049023229299024834
1	Deaths	44561	Asia	2	Female	1	<5 years	532	Inflammatory bowel disease	3	Rate	1990	0.2187462178472734	0.42468378961779657	0.04843494685542138
1	Deaths	44561	Asia	3	Both	1	<5 years	532	Inflammatory bowel disease	3	Rate	1990	0.18004479040874993	0.2982163386140009	0.09210928059764129
1	Deaths	44561	Asia	1	Male	6	5-9 years	532	Inflammatory bowel disease	1	Number	1990	75.35566495199438	126.39364390799244	34.634572576927
1	Deaths	44561	Asia	2	Female	6	5-9 years	532	Inflammatory bowel disease	1	Number	1990	54.53926298034372	90.50691501030741	17.458237031929443
1	Deaths	44561	Asia	3	Both	6	5-9 years	532	Inflammatory bowel disease	1	Number	1990	129.89492793233816	191.2562327348481	83.51732874381678
1	Deaths	44561	Asia	1	Male	6	5-9 years	532	Inflammatory bowel disease	2	Percent	1990	0.00025135114417117524	0.0004242505356023659	0.00011412164998256156
1	Deaths	44561	Asia	2	Female	6	5-9 years	532	Inflammatory bowel disease	2	Percent	1990	0.00022607023194340872	0.0003763829464816653	7.271423775527645e-05
1	Deaths	44561	Asia	3	Both	6	5-9 years	532	Inflammatory bowel disease	2	Percent	1990	0.00024006897481291547	0.00035265957573103453	0.00015719183447237788
1	Deaths	44561	Asia	1	Male	6	5-9 years	532	Inflammatory bowel disease	3	Rate	1990	0.0405838614374799	0.06807108840732728	0.01865293996547961
1	Deaths	44561	Asia	2	Female	6	5-9 years	532	Inflammatory bowel disease	3	Rate	1990	0.03154104992443349	0.05234179871252407	0.010096416704698383
1	Deaths	44561	Asia	3	Both	6	5-9 years	532	Inflammatory bowel disease	3	Rate	1990	0.03622338955297563	0.05333502341521546	0.0232902144961893
1	Deaths	44561	Asia	1	Male	7	10-14 years	532	Inflammatory bowel disease	1	Number	1990	40.296705769966756	59.78939167107872	19.706691346340765
1	Deaths	44561	Asia	2	Female	7	10-14 years	532	Inflammatory bowel disease	1	Number	1990	41.36558748263843	66.9638929546242	14.668944031500054
1	Deaths	44561	Asia	3	Both	7	10-14 years	532	Inflammatory bowel disease	1	Number	1990	81.66229325260512	108.39492440586247	52.834083096174844
1	Deaths	44561	Asia	1	Male	7	10-14 years	532	Inflammatory bowel disease	2	Percent	1990	0.00024082825160566805	0.0003538769864153303	0.00011931880366897584
1	Deaths	44561	Asia	2	Female	7	10-14 years	532	Inflammatory bowel disease	2	Percent	1990	0.0003095548791621569	0.0005000805052696436	0.0001110939796542572
1	Deaths	44561	Asia	3	Both	7	10-14 years	532	Inflammatory bowel disease	2	Percent	1990	0.00027135986076033295	0.00035976563190116926	0.00017629724897079134
1	Deaths	44561	Asia	1	Male	7	10-14 years	532	Inflammatory bowel disease	3	Rate	1990	0.02388392444973954	0.035437271764091116	0.011680188697239186
1	Deaths	44561	Asia	2	Female	7	10-14 years	532	Inflammatory bowel disease	3	Rate	1990	0.026130962075187843	0.04230160995389332	0.009266485586142383
1	Deaths	44561	Asia	3	Both	7	10-14 years	532	Inflammatory bowel disease	3	Rate	1990	0.02497165125447463	0.03314626790660192	0.016156223942260194
1	Deaths	44561	Asia	1	Male	8	15-19 years	532	Inflammatory bowel disease	1	Number	1990	53.62106761545592	72.15664256094041	32.68569999296996
1	Deaths	44561	Asia	2	Female	8	15-19 years	532	Inflammatory bowel disease	1	Number	1990	64.05179840843617	104.36844546241487	23.805132282593423
1	Deaths	44561	Asia	3	Both	8	15-19 years	532	Inflammatory bowel disease	1	Number	1990	117.67286602389206	155.90748341332258	84.04861678867894
1	Deaths	44561	Asia	1	Male	8	15-19 years	532	Inflammatory bowel disease	2	Percent	1990	0.00022315056293950358	0.00029529506026777433	0.00013622465425455047
1	Deaths	44561	Asia	2	Female	8	15-19 years	532	Inflammatory bowel disease	2	Percent	1990	0.00033502774943092953	0.0005451872432830781	0.0001252840591694945
1	Deaths	44561	Asia	3	Both	8	15-19 years	532	Inflammatory bowel disease	2	Percent	1990	0.0002727126975981099	0.0003618896574548526	0.00019527453573159445
1	Deaths	44561	Asia	1	Male	8	15-19 years	532	Inflammatory bowel disease	3	Rate	1990	0.032059497133025264	0.04314173100582588	0.019542451350101412
1	Deaths	44561	Asia	2	Female	8	15-19 years	532	Inflammatory bowel disease	3	Rate	1990	0.040161634854334834	0.06544090097591998	0.014926248039067298
1	Deaths	44561	Asia	3	Both	8	15-19 years	532	Inflammatory bowel disease	3	Rate	1990	0.03601423220268221	0.047716083575657826	0.025723401695061553
1	Deaths	44561	Asia	1	Male	158	<20 years	532	Inflammatory bowel disease	1	Number	1990	450.6533001688916	804.8860635863322	191.68205419836255
1	Deaths	44561	Asia	2	Female	158	<20 years	532	Inflammatory bowel disease	1	Number	1990	553.8421712896532	995.9949816425284	144.7496785765675
1	Deaths	44561	Asia	3	Both	158	<20 years	532	Inflammatory bowel disease	1	Number	1990	1004.4954714585455	1522.4411778924136	594.5753652222056
1	Deaths	44561	Asia	1	Male	158	<20 years	532	Inflammatory bowel disease	2	Percent	1990	0.00011075882127402394	0.00019658569364993292	4.7099511394447924e-05
1	Deaths	44561	Asia	2	Female	158	<20 years	532	Inflammatory bowel disease	2	Percent	1990	0.0001576545457225102	0.0002777190746730122	4.065271028348683e-05
1	Deaths	44561	Asia	3	Both	158	<20 years	532	Inflammatory bowel disease	2	Percent	1990	0.0001325217747831972	0.0001979852746802584	7.869977000231789e-05
1	Deaths	44561	Asia	1	Male	158	<20 years	532	Inflammatory bowel disease	3	Rate	1990	0.0628840426182452	0.11231358897499644	0.02674726327499487
1	Deaths	44561	Asia	2	Female	158	<20 years	532	Inflammatory bowel disease	3	Rate	1990	0.08256857023885535	0.14848613172197206	0.021579747123211375
1	Deaths	44561	Asia	3	Both	158	<20 years	532	Inflammatory bowel disease	3	Rate	1990	0.07240086656281648	0.10973276007932188	0.04285511772042605
1	Deaths	95467	Advanced Health System	1	Male	1	<5 years	532	Inflammatory bowel disease	1	Number	1990	30.818404572135695	36.17118911438466	26.883389088613587
1	Deaths	95467	Advanced Health System	2	Female	1	<5 years	532	Inflammatory bowel disease	1	Number	1990	23.31726798782469	31.8650536841952	18.31201465169954
1	Deaths	95467	Advanced Health System	3	Both	1	<5 years	532	Inflammatory bowel disease	1	Number	1990	54.1356725599604	64.06696353791237	46.36683252929717
1	Deaths	95467	Advanced Health System	1	Male	1	<5 years	532	Inflammatory bowel disease	2	Percent	1990	0.00015616694505314404	0.00018494950646793322	0.0001357024770907593
1	Deaths	95467	Advanced Health System	2	Female	1	<5 years	532	Inflammatory bowel disease	2	Percent	1990	0.00015198767136569193	0.00020460894763829222	0.00012078199201223894
1	Deaths	95467	Advanced Health System	3	Both	1	<5 years	532	Inflammatory bowel disease	2	Percent	1990	0.00015434130219953623	0.0001824179194214318	0.00013279574514876366
1	Deaths	95467	Advanced Health System	1	Male	1	<5 years	532	Inflammatory bowel disease	3	Rate	1990	0.06305074993771836	0.0740019034555409	0.05500018143175077
1	Deaths	95467	Advanced Health System	2	Female	1	<5 years	532	Inflammatory bowel disease	3	Rate	1990	0.050081580242894254	0.06844079005578368	0.03933113569166914
1	Deaths	95467	Advanced Health System	3	Both	1	<5 years	532	Inflammatory bowel disease	3	Rate	1990	0.05672381054539023	0.0671299003058996	0.04858355497603916
1	Deaths	95467	Advanced Health System	1	Male	6	5-9 years	532	Inflammatory bowel disease	1	Number	1990	15.469900474839587	19.318350953080422	12.43540973833675
1	Deaths	95467	Advanced Health System	2	Female	6	5-9 years	532	Inflammatory bowel disease	1	Number	1990	12.57633782023932	16.536628999810006	10.198693102675751
1	Deaths	95467	Advanced Health System	3	Both	6	5-9 years	532	Inflammatory bowel disease	1	Number	1990	28.046238295078886	33.174001144034236	23.134240201469453
1	Deaths	95467	Advanced Health System	1	Male	6	5-9 years	532	Inflammatory bowel disease	2	Percent	1990	0.000723077509152822	0.0008885430722331764	0.0005819729490663831
1	Deaths	95467	Advanced Health System	2	Female	6	5-9 years	532	Inflammatory bowel disease	2	Percent	1990	0.0009185671387299147	0.0012059316014539274	0.0007437858870259292
1	Deaths	95467	Advanced Health System	3	Both	6	5-9 years	532	Inflammatory bowel disease	2	Percent	1990	0.0007993783412772093	0.0009471423307582805	0.0006605493454430496
1	Deaths	95467	Advanced Health System	1	Male	6	5-9 years	532	Inflammatory bowel disease	3	Rate	1990	0.031036438671549	0.038757380214946596	0.024948501273630456
1	Deaths	95467	Advanced Health System	2	Female	6	5-9 years	532	Inflammatory bowel disease	3	Rate	1990	0.026431659341981394	0.03475499391279799	0.021434569083339964
1	Deaths	95467	Advanced Health System	3	Both	6	5-9 years	532	Inflammatory bowel disease	3	Rate	1990	0.028787546551962206	0.034050844615989034	0.02374571626102643
1	Deaths	95467	Advanced Health System	1	Male	7	10-14 years	532	Inflammatory bowel disease	1	Number	1990	11.48353114144693	14.206398517030488	9.712363774218755
1	Deaths	95467	Advanced Health System	2	Female	7	10-14 years	532	Inflammatory bowel disease	1	Number	1990	10.44537626320494	13.211309679965458	8.620739853721544
1	Deaths	95467	Advanced Health System	3	Both	7	10-14 years	532	Inflammatory bowel disease	1	Number	1990	21.928907404651852	25.567801242708956	19.064982690476928
1	Deaths	95467	Advanced Health System	1	Male	7	10-14 years	532	Inflammatory bowel disease	2	Percent	1990	0.0005960594634092971	0.000728637564161189	0.000503703903363658
1	Deaths	95467	Advanced Health System	2	Female	7	10-14 years	532	Inflammatory bowel disease	2	Percent	1990	0.0009271053667168539	0.0011590123501159664	0.0007604503536618047
1	Deaths	95467	Advanced Health System	3	Both	7	10-14 years	532	Inflammatory bowel disease	2	Percent	1990	0.0007182306877855332	0.0008368336926641661	0.0006251803698806851
1	Deaths	95467	Advanced Health System	1	Male	7	10-14 years	532	Inflammatory bowel disease	3	Rate	1990	0.02296928002720816	0.028415540629140694	0.019426603238003125
1	Deaths	95467	Advanced Health System	2	Female	7	10-14 years	532	Inflammatory bowel disease	3	Rate	1990	0.02192181240272734	0.027726703672585215	0.01809243028532261
1	Deaths	95467	Advanced Health System	3	Both	7	10-14 years	532	Inflammatory bowel disease	3	Rate	1990	0.022458134085483944	0.026184848063061827	0.01952509213976311
1	Deaths	95467	Advanced Health System	1	Male	8	15-19 years	532	Inflammatory bowel disease	1	Number	1990	22.424344734413143	26.17804139732348	19.937269640263203
1	Deaths	95467	Advanced Health System	2	Female	8	15-19 years	532	Inflammatory bowel disease	1	Number	1990	20.939757165453596	24.98936946005252	17.89397165575022
1	Deaths	95467	Advanced Health System	3	Both	8	15-19 years	532	Inflammatory bowel disease	1	Number	1990	43.364101899866725	48.78360625699668	39.35177236435112
1	Deaths	95467	Advanced Health System	1	Male	8	15-19 years	532	Inflammatory bowel disease	2	Percent	1990	0.0004042964174298329	0.00047419208261466296	0.00035984037611526333
1	Deaths	95467	Advanced Health System	2	Female	8	15-19 years	532	Inflammatory bowel disease	2	Percent	1990	0.0009858099074339436	0.0011722196556117608	0.0008435723802517001
1	Deaths	95467	Advanced Health System	3	Both	8	15-19 years	532	Inflammatory bowel disease	2	Percent	1990	0.0005653278010892453	0.0006310897302249563	0.0005123499700218739
1	Deaths	95467	Advanced Health System	1	Male	8	15-19 years	532	Inflammatory bowel disease	3	Rate	1990	0.04347024063695065	0.05074689015101287	0.03864897365656261
1	Deaths	95467	Advanced Health System	2	Female	8	15-19 years	532	Inflammatory bowel disease	3	Rate	1990	0.04258206344487289	0.050817156444912116	0.036388303374549055
1	Deaths	95467	Advanced Health System	3	Both	8	15-19 years	532	Inflammatory bowel disease	3	Rate	1990	0.0430367757473314	0.04841537194697282	0.039054732562322864
1	Deaths	95467	Advanced Health System	1	Male	158	<20 years	532	Inflammatory bowel disease	1	Number	1990	80.19618092283535	93.40409815427391	71.06079788265889
1	Deaths	95467	Advanced Health System	2	Female	158	<20 years	532	Inflammatory bowel disease	1	Number	1990	67.27873923672256	81.64103356967426	57.28504369701461
1	Deaths	95467	Advanced Health System	3	Both	158	<20 years	532	Inflammatory bowel disease	1	Number	1990	147.4749201595579	168.07751754321774	130.3180883354685
1	Deaths	95467	Advanced Health System	1	Male	158	<20 years	532	Inflammatory bowel disease	2	Percent	1990	0.00027326198750178836	0.0003159658255203224	0.00024222426175665666
1	Deaths	95467	Advanced Health System	2	Female	158	<20 years	532	Inflammatory bowel disease	2	Percent	1990	0.0003370935618405504	0.0004105451717625309	0.00028706007625441766
1	Deaths	95467	Advanced Health System	3	Both	158	<20 years	532	Inflammatory bowel disease	2	Percent	1990	0.0002991044797827049	0.00033707963264865444	0.00026547588636329465
1	Deaths	95467	Advanced Health System	1	Male	158	<20 years	532	Inflammatory bowel disease	3	Rate	1990	0.04003728889083261	0.04663123378641473	0.035476523456629605
1	Deaths	95467	Advanced Health System	2	Female	158	<20 years	532	Inflammatory bowel disease	3	Rate	1990	0.03523137996143721	0.042752380718925134	0.02999805233412361
1	Deaths	95467	Advanced Health System	3	Both	158	<20 years	532	Inflammatory bowel disease	3	Rate	1990	0.03769170311661744	0.0429573237602898	0.03330675270718063
1	Deaths	243	Middle East & North Africa - WB	1	Male	1	<5 years	532	Inflammatory bowel disease	1	Number	1991	7.508842037231557	20.69458331258146	2.403397969645912
1	Deaths	243	Middle East & North Africa - WB	2	Female	1	<5 years	532	Inflammatory bowel disease	1	Number	1991	8.327100920683087	23.123651713440374	1.7850579651426577
1	Deaths	243	Middle East & North Africa - WB	3	Both	1	<5 years	532	Inflammatory bowel disease	1	Number	1991	15.83594295791464	38.33250771632547	5.167843838727826
1	Deaths	243	Middle East & North Africa - WB	1	Male	1	<5 years	532	Inflammatory bowel disease	2	Percent	1991	2.5826864604722974e-05	7.088326006032934e-05	8.38188893439468e-06
1	Deaths	243	Middle East & North Africa - WB	2	Female	1	<5 years	532	Inflammatory bowel disease	2	Percent	1991	3.3270153678682754e-05	9.258473795658474e-05	7.237726279366229e-06
1	Deaths	243	Middle East & North Africa - WB	3	Both	1	<5 years	532	Inflammatory bowel disease	2	Percent	1991	2.9280356550378456e-05	6.920607854763376e-05	9.524702482979541e-06
1	Deaths	243	Middle East & North Africa - WB	1	Male	1	<5 years	532	Inflammatory bowel disease	3	Rate	1991	0.03728073327218846	0.10274676665589849	0.011932657287104615
1	Deaths	243	Middle East & North Africa - WB	2	Female	1	<5 years	532	Inflammatory bowel disease	3	Rate	1991	0.04318528448813475	0.11992186562421907	0.009257511922429417
1	Deaths	243	Middle East & North Africa - WB	3	Both	1	<5 years	532	Inflammatory bowel disease	3	Rate	1991	0.04016867563766087	0.09723235761376955	0.01310849903006208
1	Deaths	243	Middle East & North Africa - WB	1	Male	6	5-9 years	532	Inflammatory bowel disease	1	Number	1991	4.574110088367676	10.135140020806501	2.1760976099249705
1	Deaths	243	Middle East & North Africa - WB	2	Female	6	5-9 years	532	Inflammatory bowel disease	1	Number	1991	5.653696269494101	12.730568625056463	2.072687399898848
1	Deaths	243	Middle East & North Africa - WB	3	Both	6	5-9 years	532	Inflammatory bowel disease	1	Number	1991	10.227806357861784	19.4489727437635	4.8064525867134895
1	Deaths	243	Middle East & North Africa - WB	1	Male	6	5-9 years	532	Inflammatory bowel disease	2	Percent	1991	0.00018230914605153406	0.00041551426112536603	8.611942223961894e-05
1	Deaths	243	Middle East & North Africa - WB	2	Female	6	5-9 years	532	Inflammatory bowel disease	2	Percent	1991	0.00030911363499156835	0.0007021800951126424	0.00010942503031251345
1	Deaths	243	Middle East & North Africa - WB	3	Both	6	5-9 years	532	Inflammatory bowel disease	2	Percent	1991	0.00023580031541163237	0.00045245285386366787	0.00011098593046141726
1	Deaths	243	Middle East & North Africa - WB	1	Male	6	5-9 years	532	Inflammatory bowel disease	3	Rate	1991	0.02371019953947526	0.05253616279699111	0.011279944634456487
1	Deaths	243	Middle East & North Africa - WB	2	Female	6	5-9 years	532	Inflammatory bowel disease	3	Rate	1991	0.030666385943217998	0.0690522645935376	0.011242526785159362
1	Deaths	243	Middle East & North Africa - WB	3	Both	6	5-9 years	532	Inflammatory bowel disease	3	Rate	1991	0.027109415386130643	0.05155067103308397	0.012739791422312229
1	Deaths	243	Middle East & North Africa - WB	1	Male	7	10-14 years	532	Inflammatory bowel disease	1	Number	1991	3.451450970898804	6.290018359018724	1.880002052441341
1	Deaths	243	Middle East & North Africa - WB	2	Female	7	10-14 years	532	Inflammatory bowel disease	1	Number	1991	4.621254387331972	8.602865667741629	2.0891421187120156
1	Deaths	243	Middle East & North Africa - WB	3	Both	7	10-14 years	532	Inflammatory bowel disease	1	Number	1991	8.072705358230776	13.93607043017353	4.645884959996343
1	Deaths	243	Middle East & North Africa - WB	1	Male	7	10-14 years	532	Inflammatory bowel disease	2	Percent	1991	0.00023047974990596446	0.0004218601758450846	0.0001272534360082891
1	Deaths	243	Middle East & North Africa - WB	2	Female	7	10-14 years	532	Inflammatory bowel disease	2	Percent	1991	0.00043103381885900056	0.0007928822819648028	0.0001969209625356019
1	Deaths	243	Middle East & North Africa - WB	3	Both	7	10-14 years	532	Inflammatory bowel disease	2	Percent	1991	0.000314205624448847	0.0005458468605198281	0.00018082079903527395
1	Deaths	243	Middle East & North Africa - WB	1	Male	7	10-14 years	532	Inflammatory bowel disease	3	Rate	1991	0.020479293211164054	0.03732202235061857	0.011155051482452381
1	Deaths	243	Middle East & North Africa - WB	2	Female	7	10-14 years	532	Inflammatory bowel disease	3	Rate	1991	0.028927007147953127	0.053850131545629155	0.01307710503164109
1	Deaths	243	Middle East & North Africa - WB	3	Both	7	10-14 years	532	Inflammatory bowel disease	3	Rate	1991	0.024590210248465923	0.042450564799320335	0.014151797060203058
1	Deaths	243	Middle East & North Africa - WB	1	Male	8	15-19 years	532	Inflammatory bowel disease	1	Number	1991	2.6825726875301266	4.171618367867489	1.723308856307236
1	Deaths	243	Middle East & North Africa - WB	2	Female	8	15-19 years	532	Inflammatory bowel disease	1	Number	1991	4.111672403412013	6.867108488086418	2.1480252545946152
1	Deaths	243	Middle East & North Africa - WB	3	Both	8	15-19 years	532	Inflammatory bowel disease	1	Number	1991	6.794245090942133	10.281593445262141	4.63588479849819
1	Deaths	243	Middle East & North Africa - WB	1	Male	8	15-19 years	532	Inflammatory bowel disease	2	Percent	1991	0.0001319954703905306	0.0002073250419260386	8.463293107181493e-05
1	Deaths	243	Middle East & North Africa - WB	2	Female	8	15-19 years	532	Inflammatory bowel disease	2	Percent	1991	0.00035367661106805833	0.0005892051235463944	0.0001844155673553664
1	Deaths	243	Middle East & North Africa - WB	3	Both	8	15-19 years	532	Inflammatory bowel disease	2	Percent	1991	0.00021261691256929351	0.0003170656587427173	0.00014458426486734375
1	Deaths	243	Middle East & North Africa - WB	1	Male	8	15-19 years	532	Inflammatory bowel disease	3	Rate	1991	0.018601102076395884	0.02892622423436182	0.011949515513349128
1	Deaths	243	Middle East & North Africa - WB	2	Female	8	15-19 years	532	Inflammatory bowel disease	3	Rate	1991	0.030183868444829474	0.050411579246626634	0.01576869588322559
1	Deaths	243	Middle East & North Africa - WB	3	Both	8	15-19 years	532	Inflammatory bowel disease	3	Rate	1991	0.02422737936997869	0.03666280235582595	0.01653095203740413
1	Deaths	243	Middle East & North Africa - WB	1	Male	158	<20 years	532	Inflammatory bowel disease	1	Number	1991	18.21697578402815	39.79754668782522	9.928188223605574
1	Deaths	243	Middle East & North Africa - WB	2	Female	158	<20 years	532	Inflammatory bowel disease	1	Number	1991	22.713723980921177	49.331121775197516	9.174434380013174
1	Deaths	243	Middle East & North Africa - WB	3	Both	158	<20 years	532	Inflammatory bowel disease	1	Number	1991	40.93069976494934	79.34807808875046	21.048481320110636
1	Deaths	243	Middle East & North Africa - WB	1	Male	158	<20 years	532	Inflammatory bowel disease	2	Percent	1991	5.192992196851221e-05	0.00011270797907549932	2.879026007635074e-05
1	Deaths	243	Middle East & North Africa - WB	2	Female	158	<20 years	532	Inflammatory bowel disease	2	Percent	1991	7.80478262824862e-05	0.00016962303944160838	3.117136532064367e-05
1	Deaths	243	Middle East & North Africa - WB	3	Both	158	<20 years	532	Inflammatory bowel disease	2	Percent	1991	6.378607784495565e-05	0.0001243123596168733	3.2706631191125105e-05
1	Deaths	243	Middle East & North Africa - WB	1	Male	158	<20 years	532	Inflammatory bowel disease	3	Rate	1991	0.025763656686133198	0.05628433291954258	0.014041102976738148
1	Deaths	243	Middle East & North Africa - WB	2	Female	158	<20 years	532	Inflammatory bowel disease	3	Rate	1991	0.033741911564663885	0.07328284651704535	0.013628894749546119
1	Deaths	243	Middle East & North Africa - WB	3	Both	158	<20 years	532	Inflammatory bowel disease	3	Rate	1991	0.02965475019773661	0.057488570874798625	0.015249860353575584
1	Deaths	239	East Asia & Pacific - WB	1	Male	1	<5 years	532	Inflammatory bowel disease	1	Number	1990	255.1851335071137	520.2728431195039	81.74901780867093
1	Deaths	239	East Asia & Pacific - WB	2	Female	1	<5 years	532	Inflammatory bowel disease	1	Number	1990	355.24078158158505	696.4243210491052	75.92694666764757
1	Deaths	239	East Asia & Pacific - WB	3	Both	1	<5 years	532	Inflammatory bowel disease	1	Number	1990	610.4259150886986	993.3241381911283	319.08994153916933
1	Deaths	239	East Asia & Pacific - WB	1	Male	1	<5 years	532	Inflammatory bowel disease	2	Percent	1990	0.00020936220379491407	0.00041551356235893834	6.770708566583628e-05
1	Deaths	239	East Asia & Pacific - WB	2	Female	1	<5 years	532	Inflammatory bowel disease	2	Percent	1990	0.00037126107050364444	0.0007026435295313946	7.951985455193282e-05
1	Deaths	239	East Asia & Pacific - WB	3	Both	1	<5 years	532	Inflammatory bowel disease	2	Percent	1990	0.00028066686531362425	0.0004400953273505297	0.00014916650466461438
1	Deaths	239	East Asia & Pacific - WB	1	Male	1	<5 years	532	Inflammatory bowel disease	3	Rate	1990	0.2634180620859224	0.5370581828453277	0.0843864513290205
1	Deaths	239	East Asia & Pacific - WB	2	Female	1	<5 years	532	Inflammatory bowel disease	3	Rate	1990	0.4028059333601379	0.7896724227605599	0.0860932252301761
1	Deaths	239	East Asia & Pacific - WB	3	Both	1	<5 years	532	Inflammatory bowel disease	3	Rate	1990	0.3298420606411231	0.5367401228008499	0.1724194226449932
1	Deaths	239	East Asia & Pacific - WB	1	Male	6	5-9 years	532	Inflammatory bowel disease	1	Number	1990	56.22425786031076	92.74225460204681	24.138464041708428
1	Deaths	239	East Asia & Pacific - WB	2	Female	6	5-9 years	532	Inflammatory bowel disease	1	Number	1990	32.26287383689256	54.330754831555225	9.640770855499595
1	Deaths	239	East Asia & Pacific - WB	3	Both	6	5-9 years	532	Inflammatory bowel disease	1	Number	1990	88.48713169720335	125.59885903652831	49.594153436276656
1	Deaths	239	East Asia & Pacific - WB	1	Male	6	5-9 years	532	Inflammatory bowel disease	2	Percent	1990	0.0004919140548778574	0.0008012620689568122	0.0002092863858004718
1	Deaths	239	East Asia & Pacific - WB	2	Female	6	5-9 years	532	Inflammatory bowel disease	2	Percent	1990	0.00045487238198759476	0.0007508775007144751	0.00013935233808873195
1	Deaths	239	East Asia & Pacific - WB	3	Both	6	5-9 years	532	Inflammatory bowel disease	2	Percent	1990	0.00047775059154900264	0.0006671417907245718	0.0002644217984183679
1	Deaths	239	East Asia & Pacific - WB	1	Male	6	5-9 years	532	Inflammatory bowel disease	3	Rate	1990	0.0610430719053113	0.10069091761778107	0.02620730005619027
1	Deaths	239	East Asia & Pacific - WB	2	Female	6	5-9 years	532	Inflammatory bowel disease	3	Rate	1990	0.037452127229092275	0.06306946965391623	0.011191420159657782
1	Deaths	239	East Asia & Pacific - WB	3	Both	6	5-9 years	532	Inflammatory bowel disease	3	Rate	1990	0.04964209906450528	0.07046212124962833	0.027822778642306607
1	Deaths	239	East Asia & Pacific - WB	1	Male	7	10-14 years	532	Inflammatory bowel disease	1	Number	1990	29.323388004216863	43.20957822234172	13.20793986622141
1	Deaths	239	East Asia & Pacific - WB	2	Female	7	10-14 years	532	Inflammatory bowel disease	1	Number	1990	26.829446466780045	44.64641885874255	8.873469387553833
1	Deaths	239	East Asia & Pacific - WB	3	Both	7	10-14 years	532	Inflammatory bowel disease	1	Number	1990	56.1528344709969	73.80116697595899	32.33212943993655
1	Deaths	239	East Asia & Pacific - WB	1	Male	7	10-14 years	532	Inflammatory bowel disease	2	Percent	1990	0.000418903950983436	0.0006057474633981602	0.00018850693511814813
1	Deaths	239	East Asia & Pacific - WB	2	Female	7	10-14 years	532	Inflammatory bowel disease	2	Percent	1990	0.0005819642358792374	0.0009474032072870461	0.00019353659424320506
1	Deaths	239	East Asia & Pacific - WB	3	Both	7	10-14 years	532	Inflammatory bowel disease	2	Percent	1990	0.00048371121463834557	0.0006235976454850638	0.0002775775300220531
1	Deaths	239	East Asia & Pacific - WB	1	Male	7	10-14 years	532	Inflammatory bowel disease	3	Rate	1990	0.03276228181059798	0.04827697189812649	0.014756898076455211
1	Deaths	239	East Asia & Pacific - WB	2	Female	7	10-14 years	532	Inflammatory bowel disease	3	Rate	1990	0.031672476050063715	0.052705620810161544	0.01047523462723166
1	Deaths	239	East Asia & Pacific - WB	3	Both	7	10-14 years	532	Inflammatory bowel disease	3	Rate	1990	0.032232375098677775	0.04236272165242008	0.01855901547383697
1	Deaths	239	East Asia & Pacific - WB	1	Male	8	15-19 years	532	Inflammatory bowel disease	1	Number	1990	29.621990666264264	40.54237204054828	14.574287467033118
1	Deaths	239	East Asia & Pacific - WB	2	Female	8	15-19 years	532	Inflammatory bowel disease	1	Number	1990	27.640876196686037	43.23798958482315	10.478113842025754
1	Deaths	239	East Asia & Pacific - WB	3	Both	8	15-19 years	532	Inflammatory bowel disease	1	Number	1990	57.26286686295024	73.02786832590091	34.75934050052598
1	Deaths	239	East Asia & Pacific - WB	1	Male	8	15-19 years	532	Inflammatory bowel disease	2	Percent	1990	0.00024112481816348453	0.00032340127833483263	0.00011861638002858925
1	Deaths	239	East Asia & Pacific - WB	2	Female	8	15-19 years	532	Inflammatory bowel disease	2	Percent	1990	0.0003848165437882487	0.000598308403190477	0.00014609871005247544
1	Deaths	239	East Asia & Pacific - WB	3	Both	8	15-19 years	532	Inflammatory bowel disease	2	Percent	1990	0.00029413234186046166	0.0003722912588685807	0.00017921967331882265
1	Deaths	239	East Asia & Pacific - WB	1	Male	8	15-19 years	532	Inflammatory bowel disease	3	Rate	1990	0.029812815513822383	0.04080354597890526	0.014668175018869127
1	Deaths	239	East Asia & Pacific - WB	2	Female	8	15-19 years	532	Inflammatory bowel disease	3	Rate	1990	0.02882865134894432	0.04509599905228762	0.010928376097662357
1	Deaths	239	East Asia & Pacific - WB	3	Both	8	15-19 years	532	Inflammatory bowel disease	3	Rate	1990	0.029329504528257246	0.037404190745107424	0.017803408918546877
1	Deaths	239	East Asia & Pacific - WB	1	Male	158	<20 years	532	Inflammatory bowel disease	1	Number	1990	370.35477003790567	679.925805620905	142.17061077609964
1	Deaths	239	East Asia & Pacific - WB	2	Female	158	<20 years	532	Inflammatory bowel disease	1	Number	1990	441.9739780819433	792.8329689846378	104.96134912036459
1	Deaths	239	East Asia & Pacific - WB	3	Both	158	<20 years	532	Inflammatory bowel disease	1	Number	1990	812.328748119849	1243.2466874167387	482.1225915900202
1	Deaths	239	East Asia & Pacific - WB	1	Male	158	<20 years	532	Inflammatory bowel disease	2	Percent	1990	0.00024283918804245586	0.00043409747910797865	9.539864272360224e-05
1	Deaths	239	East Asia & Pacific - WB	2	Female	158	<20 years	532	Inflammatory bowel disease	2	Percent	1990	0.00038583293606639704	0.0006700996804939101	9.083347140306108e-05
1	Deaths	239	East Asia & Pacific - WB	3	Both	158	<20 years	532	Inflammatory bowel disease	2	Percent	1990	0.000304220503058518	0.0004502482368711532	0.00018139034834449707
1	Deaths	239	East Asia & Pacific - WB	1	Male	158	<20 years	532	Inflammatory bowel disease	3	Rate	1990	0.09801793623710955	0.1799488751137028	0.03762681350213577
1	Deaths	239	East Asia & Pacific - WB	2	Female	158	<20 years	532	Inflammatory bowel disease	3	Rate	1990	0.12452610598810841	0.2233805771894177	0.02957284531080256
1	Deaths	239	East Asia & Pacific - WB	3	Both	158	<20 years	532	Inflammatory bowel disease	3	Rate	1990	0.11085746738660848	0.16966428853195767	0.06579465468536189
1	Deaths	44635	High SDI	1	Male	1	<5 years	532	Inflammatory bowel disease	1	Number	1990	18.05285407022192	20.017222924630964	16.235333470965905
1	Deaths	44635	High SDI	2	Female	1	<5 years	532	Inflammatory bowel disease	1	Number	1990	13.776073683622833	15.951539913193953	12.169012813470959
1	Deaths	44635	High SDI	3	Both	1	<5 years	532	Inflammatory bowel disease	1	Number	1990	31.828927753844766	34.69781027472418	29.338445767218065
1	Deaths	44635	High SDI	1	Male	1	<5 years	532	Inflammatory bowel disease	2	Percent	1990	0.00021498728609791894	0.00023635106360939072	0.0001951726070173796
1	Deaths	44635	High SDI	2	Female	1	<5 years	532	Inflammatory bowel disease	2	Percent	1990	0.00021631539594266648	0.0002492626778491392	0.0001913703132253128
1	Deaths	44635	High SDI	3	Both	1	<5 years	532	Inflammatory bowel disease	2	Percent	1990	0.00021555998835384542	0.0002328070290226131	0.00020112787651769884
1	Deaths	44635	High SDI	1	Male	1	<5 years	532	Inflammatory bowel disease	3	Rate	1990	0.05698610601547091	0.06318688354103075	0.0512488734897093
1	Deaths	44635	High SDI	2	Female	1	<5 years	532	Inflammatory bowel disease	3	Rate	1990	0.04587030350983376	0.05311397093769107	0.04051925998570693
1	Deaths	44635	High SDI	3	Both	1	<5 years	532	Inflammatory bowel disease	3	Rate	1990	0.05157651253671582	0.05622533251735844	0.04754086369553865
1	Deaths	44635	High SDI	1	Male	6	5-9 years	532	Inflammatory bowel disease	1	Number	1990	8.93155029006872	10.024380048977807	8.1317050521282
1	Deaths	44635	High SDI	2	Female	6	5-9 years	532	Inflammatory bowel disease	1	Number	1990	7.544670877983601	8.44716785662126	6.751311509939386
1	Deaths	44635	High SDI	3	Both	6	5-9 years	532	Inflammatory bowel disease	1	Number	1990	16.476221168052334	17.59592544782499	15.212860061530387
1	Deaths	44635	High SDI	1	Male	6	5-9 years	532	Inflammatory bowel disease	2	Percent	1990	0.000881404764281425	0.000983335502420452	0.000809563744996866
1	Deaths	44635	High SDI	2	Female	6	5-9 years	532	Inflammatory bowel disease	2	Percent	1990	0.0011000633252763856	0.0012262161098858307	0.0009866038949735677
1	Deaths	44635	High SDI	3	Both	6	5-9 years	532	Inflammatory bowel disease	2	Percent	1990	0.0009696643896381724	0.0010412046690379114	0.0009019473561686991
1	Deaths	44635	High SDI	1	Male	6	5-9 years	532	Inflammatory bowel disease	3	Rate	1990	0.027822807280606054	0.031227097777234362	0.025331197292777354
1	Deaths	44635	High SDI	2	Female	6	5-9 years	532	Inflammatory bowel disease	3	Rate	1990	0.024710770770265574	0.02766668446360517	0.02211231130142482
1	Deaths	44635	High SDI	3	Both	6	5-9 years	532	Inflammatory bowel disease	3	Rate	1990	0.026305783729831285	0.028093493322014922	0.02428871296452211
1	Deaths	44635	High SDI	1	Male	7	10-14 years	532	Inflammatory bowel disease	1	Number	1990	6.425338891552621	7.012769549468488	5.976159243034554
1	Deaths	44635	High SDI	2	Female	7	10-14 years	532	Inflammatory bowel disease	1	Number	1990	6.564279921449941	7.620449486227486	5.630234407433949
1	Deaths	44635	High SDI	3	Both	7	10-14 years	532	Inflammatory bowel disease	1	Number	1990	12.989618813002577	14.119185533948066	12.02767022887084
1	Deaths	44635	High SDI	1	Male	7	10-14 years	532	Inflammatory bowel disease	2	Percent	1990	0.000671877879274067	0.0007289085160327993	0.0006234317582247036
1	Deaths	44635	High SDI	2	Female	7	10-14 years	532	Inflammatory bowel disease	2	Percent	1990	0.0010948787128210388	0.0012658906635891745	0.0009375043722441191
1	Deaths	44635	High SDI	3	Both	7	10-14 years	532	Inflammatory bowel disease	2	Percent	1990	0.0008348753091547703	0.0009074726724389774	0.0007769882271403883
1	Deaths	44635	High SDI	1	Male	7	10-14 years	532	Inflammatory bowel disease	3	Rate	1990	0.020376274851633482	0.022239156910306843	0.01895181956134565
1	Deaths	44635	High SDI	2	Female	7	10-14 years	532	Inflammatory bowel disease	3	Rate	1990	0.021932963833674476	0.025461900616336335	0.018812075217852976
1	Deaths	44635	High SDI	3	Both	7	10-14 years	532	Inflammatory bowel disease	3	Rate	1990	0.021134299038118597	0.02297212054832895	0.01956919467832134
1	Deaths	44635	High SDI	1	Male	8	15-19 years	532	Inflammatory bowel disease	1	Number	1990	13.251917045066225	15.382039403040295	11.88223497422201
1	Deaths	44635	High SDI	2	Female	8	15-19 years	532	Inflammatory bowel disease	1	Number	1990	12.730416518836728	14.748329790603815	11.057030364625064
1	Deaths	44635	High SDI	3	Both	8	15-19 years	532	Inflammatory bowel disease	1	Number	1990	25.982333563902944	28.47775314376222	23.84227307239609
1	Deaths	44635	High SDI	1	Male	8	15-19 years	532	Inflammatory bowel disease	2	Percent	1990	0.0004009415293761265	0.00046419857564310515	0.00035974593294914054
1	Deaths	44635	High SDI	2	Female	8	15-19 years	532	Inflammatory bowel disease	2	Percent	1990	0.0010237488445525905	0.0011781143948176	0.0008864399159553577
1	Deaths	44635	High SDI	3	Both	8	15-19 years	532	Inflammatory bowel disease	2	Percent	1990	0.0005711982239296109	0.000624338708759674	0.0005218536719473327
1	Deaths	44635	High SDI	1	Male	8	15-19 years	532	Inflammatory bowel disease	3	Rate	1990	0.039389657156103035	0.04572117802933291	0.03531844942065302
1	Deaths	44635	High SDI	2	Female	8	15-19 years	532	Inflammatory bowel disease	3	Rate	1990	0.03994610874553787	0.04627801335162828	0.03469527777779158
1	Deaths	44635	High SDI	3	Both	8	15-19 years	532	Inflammatory bowel disease	3	Rate	1990	0.03966034820157321	0.04346944445548856	0.03639368456426585
1	Deaths	44635	High SDI	1	Male	158	<20 years	532	Inflammatory bowel disease	1	Number	1990	46.66166029690946	50.89405646997651	43.6525851571395
1	Deaths	44635	High SDI	2	Female	158	<20 years	532	Inflammatory bowel disease	1	Number	1990	40.6154410018931	45.31190658097024	36.26859774766463
1	Deaths	44635	High SDI	3	Both	158	<20 years	532	Inflammatory bowel disease	1	Number	1990	87.27710129880263	92.62391240899102	82.24838745857838
1	Deaths	44635	High SDI	1	Male	158	<20 years	532	Inflammatory bowel disease	2	Percent	1990	0.0003413159949909947	0.0003702237593101865	0.00031932632730216127
1	Deaths	44635	High SDI	2	Female	158	<20 years	532	Inflammatory bowel disease	2	Percent	1990	0.00045649064808380666	0.0005094383939992178	0.00041023381115020514
1	Deaths	44635	High SDI	3	Both	158	<20 years	532	Inflammatory bowel disease	2	Percent	1990	0.0003867249657498525	0.0004091726753098158	0.00036581248001153
1	Deaths	44635	High SDI	1	Male	158	<20 years	532	Inflammatory bowel disease	3	Rate	1990	0.03618374798187502	0.03946575628400678	0.03385036301822051
1	Deaths	44635	High SDI	2	Female	158	<20 years	532	Inflammatory bowel disease	3	Rate	1990	0.03319275029489665	0.03703091148161417	0.029640316069156274
1	Deaths	44635	High SDI	3	Both	158	<20 years	532	Inflammatory bowel disease	3	Rate	1990	0.034727493945773076	0.03685498612522296	0.03272657243437303
1	Deaths	159	South Asia	1	Male	1	<5 years	532	Inflammatory bowel disease	1	Number	1990	10.78776981180266	34.50031782749711	1.420908411830103
1	Deaths	159	South Asia	2	Female	1	<5 years	532	Inflammatory bowel disease	1	Number	1990	25.787836144012562	78.6953514658088	1.441441286704307
1	Deaths	159	South Asia	3	Both	1	<5 years	532	Inflammatory bowel disease	1	Number	1990	36.575605955815234	96.10311819917433	3.7063915247854338
1	Deaths	159	South Asia	1	Male	1	<5 years	532	Inflammatory bowel disease	2	Percent	1990	5.689022902333329e-06	1.8187487980923018e-05	7.679022134719541e-07
1	Deaths	159	South Asia	2	Female	1	<5 years	532	Inflammatory bowel disease	2	Percent	1990	1.4488589506908799e-05	4.3933347626439124e-05	8.075553391656749e-07
1	Deaths	159	South Asia	3	Both	1	<5 years	532	Inflammatory bowel disease	2	Percent	1990	9.963797392464198e-06	2.626512879541282e-05	9.796595072055002e-07
1	Deaths	159	South Asia	1	Male	1	<5 years	532	Inflammatory bowel disease	3	Rate	1990	0.013269031418464297	0.04243562934566979	0.0017477271658787189
1	Deaths	159	South Asia	2	Female	1	<5 years	532	Inflammatory bowel disease	3	Rate	1990	0.034054419826423835	0.10392203991985025	0.0019035116579165245
1	Deaths	159	South Asia	3	Both	1	<5 years	532	Inflammatory bowel disease	3	Rate	1990	0.023292747204356302	0.06120214769559641	0.002360372127026091
1	Deaths	159	South Asia	1	Male	6	5-9 years	532	Inflammatory bowel disease	1	Number	1990	12.481961414790318	29.784765539631962	4.2582435415205495
1	Deaths	159	South Asia	2	Female	6	5-9 years	532	Inflammatory bowel disease	1	Number	1990	15.78246955891141	37.7688125529024	2.965187604253395
1	Deaths	159	South Asia	3	Both	6	5-9 years	532	Inflammatory bowel disease	1	Number	1990	28.264430973701714	57.283753430594466	8.616574440683106
1	Deaths	159	South Asia	1	Male	6	5-9 years	532	Inflammatory bowel disease	2	Percent	1990	7.629108209770948e-05	0.00018377777948561764	2.6277807293367226e-05
1	Deaths	159	South Asia	2	Female	6	5-9 years	532	Inflammatory bowel disease	2	Percent	1990	0.000103130468310316	0.00024510346192591336	1.9428709399874836e-05
1	Deaths	159	South Asia	3	Both	6	5-9 years	532	Inflammatory bowel disease	2	Percent	1990	8.92673347349745e-05	0.00018093184353836262	2.703161423340904e-05
1	Deaths	159	South Asia	1	Male	6	5-9 years	532	Inflammatory bowel disease	3	Rate	1990	0.016033666224015877	0.03825993154065941	0.005469914012425174
1	Deaths	159	South Asia	2	Female	6	5-9 years	532	Inflammatory bowel disease	3	Rate	1990	0.022017111934011516	0.05268885015035046	0.004136543216161501
1	Deaths	159	South Asia	3	Both	6	5-9 years	532	Inflammatory bowel disease	3	Rate	1990	0.018902029510672536	0.03830889780992384	0.005762392475201065
1	Deaths	159	South Asia	1	Male	7	10-14 years	532	Inflammatory bowel disease	1	Number	1990	7.333432029394388	15.207467852046095	3.249547550817897
1	Deaths	159	South Asia	2	Female	7	10-14 years	532	Inflammatory bowel disease	1	Number	1990	10.277631334265454	20.44614593253838	2.864350640385692
1	Deaths	159	South Asia	3	Both	7	10-14 years	532	Inflammatory bowel disease	1	Number	1990	17.61106336365984	30.44472945190861	8.44391307688135
1	Deaths	159	South Asia	1	Male	7	10-14 years	532	Inflammatory bowel disease	2	Percent	1990	8.70944937643195e-05	0.0001748751298150584	3.9247812799090835e-05
1	Deaths	159	South Asia	2	Female	7	10-14 years	532	Inflammatory bowel disease	2	Percent	1990	0.0001351341840388775	0.0002655705197773922	3.7322395144231334e-05
1	Deaths	159	South Asia	3	Both	7	10-14 years	532	Inflammatory bowel disease	2	Percent	1990	0.00010988722035674098	0.00019197943179924152	5.2469346462693796e-05
1	Deaths	159	South Asia	1	Male	7	10-14 years	532	Inflammatory bowel disease	3	Rate	1990	0.011124500693072975	0.023069074068167585	0.004929423745437315
1	Deaths	159	South Asia	2	Female	7	10-14 years	532	Inflammatory bowel disease	3	Rate	1990	0.016880818359875465	0.033582414509846226	0.004704642665877404
1	Deaths	159	South Asia	3	Both	7	10-14 years	532	Inflammatory bowel disease	3	Rate	1990	0.01388831030474683	0.024009103882089614	0.0066589780853339095
1	Deaths	159	South Asia	1	Male	8	15-19 years	532	Inflammatory bowel disease	1	Number	1990	21.34989013917391	35.35167553983237	13.65131090180142
1	Deaths	159	South Asia	2	Female	8	15-19 years	532	Inflammatory bowel disease	1	Number	1990	32.47433911557421	66.10791426325615	10.455070839922005
1	Deaths	159	South Asia	3	Both	8	15-19 years	532	Inflammatory bowel disease	1	Number	1990	53.824229254748154	90.44961526928432	31.363495361588974
1	Deaths	159	South Asia	1	Male	8	15-19 years	532	Inflammatory bowel disease	2	Percent	1990	0.0002239986718194292	0.0003745990727502584	0.00014324128792582634
1	Deaths	159	South Asia	2	Female	8	15-19 years	532	Inflammatory bowel disease	2	Percent	1990	0.0003049240903773526	0.000620198515654215	9.723040087063268e-05
1	Deaths	159	South Asia	3	Both	8	15-19 years	532	Inflammatory bowel disease	2	Percent	1990	0.00026669689140197477	0.0004429018244993707	0.00015450567218618975
1	Deaths	159	South Asia	1	Male	8	15-19 years	532	Inflammatory bowel disease	3	Rate	1990	0.03785189283405455	0.06267609928271868	0.0242028391683022
1	Deaths	159	South Asia	2	Female	8	15-19 years	532	Inflammatory bowel disease	3	Rate	1990	0.06166481282261471	0.12553087361159274	0.019852905523234307
1	Deaths	159	South Asia	3	Both	8	15-19 years	532	Inflammatory bowel disease	3	Rate	1990	0.04934994967371649	0.08293075485428215	0.028756322925882254
1	Deaths	159	South Asia	1	Male	158	<20 years	532	Inflammatory bowel disease	1	Number	1990	51.95305339516132	111.95837325138899	24.783103867737054
1	Deaths	159	South Asia	2	Female	158	<20 years	532	Inflammatory bowel disease	1	Number	1990	84.32227615276368	197.0335139045491	18.681137943576598
1	Deaths	159	South Asia	3	Both	158	<20 years	532	Inflammatory bowel disease	1	Number	1990	136.2753295479249	263.27501617593475	53.64260974538385
1	Deaths	159	South Asia	1	Male	158	<20 years	532	Inflammatory bowel disease	2	Percent	1990	2.3261966512679033e-05	5.164264641592806e-05	1.1080552538330098e-05
1	Deaths	159	South Asia	2	Female	158	<20 years	532	Inflammatory bowel disease	2	Percent	1990	3.98762078692159e-05	9.207416440870433e-05	8.869840605451113e-06
1	Deaths	159	South Asia	3	Both	158	<20 years	532	Inflammatory bowel disease	2	Percent	1990	3.1358174092486975e-05	5.9732144767151124e-05	1.2591686526551728e-05
1	Deaths	159	South Asia	1	Male	158	<20 years	532	Inflammatory bowel disease	3	Rate	1990	0.01845749519924954	0.03977573986047498	0.008804757194576428
1	Deaths	159	South Asia	2	Female	158	<20 years	532	Inflammatory bowel disease	3	Rate	1990	0.03231304613933433	0.07550499483977922	0.007158778200109992
1	Deaths	159	South Asia	3	Both	158	<20 years	532	Inflammatory bowel disease	3	Rate	1990	0.02512319703488872	0.048536372120277435	0.009889345772045807
1	Deaths	9	Southeast Asia	1	Male	1	<5 years	532	Inflammatory bowel disease	1	Number	1990	13.82318509797194	43.382970373829885	1.694047261518428
1	Deaths	9	Southeast Asia	2	Female	1	<5 years	532	Inflammatory bowel disease	1	Number	1990	10.06438751082372	27.840929687727215	1.0368186196084281
1	Deaths	9	Southeast Asia	3	Both	1	<5 years	532	Inflammatory bowel disease	1	Number	1990	23.887572608795654	54.238087312605856	5.76118317813404
1	Deaths	9	Southeast Asia	1	Male	1	<5 years	532	Inflammatory bowel disease	2	Percent	1990	2.789791847656877e-05	8.660944862277753e-05	3.428760173021105e-06
1	Deaths	9	Southeast Asia	2	Female	1	<5 years	532	Inflammatory bowel disease	2	Percent	1990	2.594851943795525e-05	7.132926076811597e-05	2.6489443566910414e-06
1	Deaths	9	Southeast Asia	3	Both	1	<5 years	532	Inflammatory bowel disease	2	Percent	1990	2.7045990830451208e-05	6.129598226385976e-05	6.619496674161879e-06
1	Deaths	9	Southeast Asia	1	Male	1	<5 years	532	Inflammatory bowel disease	3	Rate	1990	0.04628810244719759	0.1452715392939499	0.005672660290359849
1	Deaths	9	Southeast Asia	2	Female	1	<5 years	532	Inflammatory bowel disease	3	Rate	1990	0.035405228502026154	0.09794083109804157	0.003647395343523222
1	Deaths	9	Southeast Asia	3	Both	1	<5 years	532	Inflammatory bowel disease	3	Rate	1990	0.04098082032002557	0.09304927491214945	0.009883717216496543
1	Deaths	9	Southeast Asia	1	Male	6	5-9 years	532	Inflammatory bowel disease	1	Number	1990	9.619127943074075	20.602174873147987	2.16950520444822
1	Deaths	9	Southeast Asia	2	Female	6	5-9 years	532	Inflammatory bowel disease	1	Number	1990	4.062385712858983	7.017981496402666	0.7913791040803018
1	Deaths	9	Southeast Asia	3	Both	6	5-9 years	532	Inflammatory bowel disease	1	Number	1990	13.68151365593306	22.504686150134578	5.784900027024909
1	Deaths	9	Southeast Asia	1	Male	6	5-9 years	532	Inflammatory bowel disease	2	Percent	1990	0.0002263285005226167	0.0004752324163477592	5.047743086054387e-05
1	Deaths	9	Southeast Asia	2	Female	6	5-9 years	532	Inflammatory bowel disease	2	Percent	1990	0.0001300224131787912	0.00022264903269497583	2.5211547364048245e-05
1	Deaths	9	Southeast Asia	3	Both	6	5-9 years	532	Inflammatory bowel disease	2	Percent	1990	0.00018552988194136226	0.0003087335241771379	7.963777727827994e-05
1	Deaths	9	Southeast Asia	1	Male	6	5-9 years	532	Inflammatory bowel disease	3	Rate	1990	0.03255636625170907	0.06972897696354079	0.007342786834627852
1	Deaths	9	Southeast Asia	2	Female	6	5-9 years	532	Inflammatory bowel disease	3	Rate	1990	0.014373706821736837	0.024831322193350644	0.002800091382483128
1	Deaths	9	Southeast Asia	3	Both	6	5-9 years	532	Inflammatory bowel disease	3	Rate	1990	0.023666880358381333	0.03892958981093329	0.0100069729320793
1	Deaths	9	Southeast Asia	1	Male	7	10-14 years	532	Inflammatory bowel disease	1	Number	1990	6.104963104220645	9.970159779051748	1.937083869908889
1	Deaths	9	Southeast Asia	2	Female	7	10-14 years	532	Inflammatory bowel disease	1	Number	1990	4.828903028612736	8.237258365602612	1.1435557489093606
1	Deaths	9	Southeast Asia	3	Both	7	10-14 years	532	Inflammatory bowel disease	1	Number	1990	10.933866132833371	15.15286548099511	5.7215172917237185
1	Deaths	9	Southeast Asia	1	Male	7	10-14 years	532	Inflammatory bowel disease	2	Percent	1990	0.00022744935238035963	0.0003721924147016024	7.245396213357029e-05
1	Deaths	9	Southeast Asia	2	Female	7	10-14 years	532	Inflammatory bowel disease	2	Percent	1990	0.0002307267064873631	0.00039252677485559915	5.48486082414236e-05
1	Deaths	9	Southeast Asia	3	Both	7	10-14 years	532	Inflammatory bowel disease	2	Percent	1990	0.00022892528383734075	0.0003181960068760645	0.0001220869432280891
1	Deaths	9	Southeast Asia	1	Male	7	10-14 years	532	Inflammatory bowel disease	3	Rate	1990	0.021922440969779224	0.03580205735632074	0.006955915386651682
1	Deaths	9	Southeast Asia	2	Female	7	10-14 years	532	Inflammatory bowel disease	3	Rate	1990	0.018017494115141468	0.030734672708841292	0.0042668094294347
1	Deaths	9	Southeast Asia	3	Both	7	10-14 years	532	Inflammatory bowel disease	3	Rate	1990	0.02000736757990493	0.027727516130523485	0.010469535494544636
1	Deaths	9	Southeast Asia	1	Male	8	15-19 years	532	Inflammatory bowel disease	1	Number	1990	8.9338344746748	13.392633597008796	3.489258700129851
1	Deaths	9	Southeast Asia	2	Female	8	15-19 years	532	Inflammatory bowel disease	1	Number	1990	6.246337513646444	10.605083827688137	1.8101357677809706
1	Deaths	9	Southeast Asia	3	Both	8	15-19 years	532	Inflammatory bowel disease	1	Number	1990	15.180171988321254	20.617181638842865	8.108649350541665
1	Deaths	9	Southeast Asia	1	Male	8	15-19 years	532	Inflammatory bowel disease	2	Percent	1990	0.0002112106120953428	0.0003174179033875315	8.206581879917073e-05
1	Deaths	9	Southeast Asia	2	Female	8	15-19 years	532	Inflammatory bowel disease	2	Percent	1990	0.00021502784393872626	0.00036778158326136674	6.154048983693055e-05
1	Deaths	9	Southeast Asia	3	Both	8	15-19 years	532	Inflammatory bowel disease	2	Percent	1990	0.00021279155307328716	0.0002922051419175523	0.0001130390772906073
1	Deaths	9	Southeast Asia	1	Male	8	15-19 years	532	Inflammatory bowel disease	3	Rate	1990	0.03649012391051651	0.05470202753681377	0.014251829120465168
1	Deaths	9	Southeast Asia	2	Female	8	15-19 years	532	Inflammatory bowel disease	3	Rate	1990	0.02531881915529439	0.04298650192586621	0.007337179595378887
1	Deaths	9	Southeast Asia	3	Both	8	15-19 years	532	Inflammatory bowel disease	3	Rate	1990	0.0308831252680438	0.04194438664570175	0.016496547854667233
1	Deaths	9	Southeast Asia	1	Male	158	<20 years	532	Inflammatory bowel disease	1	Number	1990	38.48111061994146	82.98243435748932	9.959513263924055
1	Deaths	9	Southeast Asia	2	Female	158	<20 years	532	Inflammatory bowel disease	1	Number	1990	25.202013765941896	46.42690076469144	5.038126804299733
1	Deaths	9	Southeast Asia	3	Both	158	<20 years	532	Inflammatory bowel disease	1	Number	1990	63.683124385883346	105.55954808515885	34.932853533953335
1	Deaths	9	Southeast Asia	1	Male	158	<20 years	532	Inflammatory bowel disease	2	Percent	1990	6.344407452567548e-05	0.00013594057459904923	1.649750068865126e-05
1	Deaths	9	Southeast Asia	2	Female	158	<20 years	532	Inflammatory bowel disease	2	Percent	1990	5.3778257315216056e-05	9.829724872600733e-05	1.0711140861198153e-05
1	Deaths	9	Southeast Asia	3	Both	158	<20 years	532	Inflammatory bowel disease	2	Percent	1990	5.9234247176217715e-05	9.92481448604722e-05	3.2561145920294926e-05
1	Deaths	9	Southeast Asia	1	Male	158	<20 years	532	Inflammatory bowel disease	3	Rate	1990	0.03443797826429153	0.07426363804687827	0.008913087376646553
1	Deaths	9	Southeast Asia	2	Female	158	<20 years	532	Inflammatory bowel disease	3	Rate	1990	0.023300503302704025	0.04292395697616486	0.004657996433668729
1	Deaths	9	Southeast Asia	3	Both	158	<20 years	532	Inflammatory bowel disease	3	Rate	1990	0.02895988784495774	0.048003182993770814	0.0158857080302404
1	Deaths	32	Central Asia	1	Male	1	<5 years	532	Inflammatory bowel disease	1	Number	1991	12.921042743432066	19.11248830434664	7.8035943110595944
1	Deaths	32	Central Asia	2	Female	1	<5 years	532	Inflammatory bowel disease	1	Number	1991	9.815571732190469	15.213575539157569	4.806210954314226
1	Deaths	32	Central Asia	3	Both	1	<5 years	532	Inflammatory bowel disease	1	Number	1991	22.736614475622556	31.44720048577642	13.11791490464369
1	Deaths	32	Central Asia	1	Male	1	<5 years	532	Inflammatory bowel disease	2	Percent	1991	0.00021284854176612222	0.0003129538993459282	0.00012746511018743594
1	Deaths	32	Central Asia	2	Female	1	<5 years	532	Inflammatory bowel disease	2	Percent	1991	0.00020742103785992877	0.0003095083163342071	0.00010267263384991821
1	Deaths	32	Central Asia	3	Both	1	<5 years	532	Inflammatory bowel disease	2	Percent	1991	0.00021047853633290235	0.00028147443048796964	0.0001203496191743289
1	Deaths	32	Central Asia	1	Male	1	<5 years	532	Inflammatory bowel disease	3	Rate	1991	0.267291499295752	0.39537100492435906	0.16142926424101295
1	Deaths	32	Central Asia	2	Female	1	<5 years	532	Inflammatory bowel disease	3	Rate	1991	0.21044834813847943	0.3261829192277924	0.10304638219120564
1	Deaths	32	Central Asia	3	Both	1	<5 years	532	Inflammatory bowel disease	3	Rate	1991	0.23937843874298304	0.33108630852644244	0.13810965536683917
1	Deaths	32	Central Asia	1	Male	6	5-9 years	532	Inflammatory bowel disease	1	Number	1991	5.416760522139422	6.372122469136054	3.923760144860966
1	Deaths	32	Central Asia	2	Female	6	5-9 years	532	Inflammatory bowel disease	1	Number	1991	3.9356291620547874	4.88515397216714	2.6049074656209137
1	Deaths	32	Central Asia	3	Both	6	5-9 years	532	Inflammatory bowel disease	1	Number	1991	9.352389684194218	10.809849135548973	6.731690270524832
1	Deaths	32	Central Asia	1	Male	6	5-9 years	532	Inflammatory bowel disease	2	Percent	1991	0.0015216785286208431	0.0017773877515920074	0.001096630481964624
1	Deaths	32	Central Asia	2	Female	6	5-9 years	532	Inflammatory bowel disease	2	Percent	1991	0.001667992931263406	0.0020724404958410068	0.0011110253335918949
1	Deaths	32	Central Asia	3	Both	6	5-9 years	532	Inflammatory bowel disease	2	Percent	1991	0.0015800380130807188	0.0018084825278092242	0.0011409643094383928
1	Deaths	32	Central Asia	1	Male	6	5-9 years	532	Inflammatory bowel disease	3	Rate	1991	0.12619129351945405	0.1484478358528324	0.09140968409371762
1	Deaths	32	Central Asia	2	Female	6	5-9 years	532	Inflammatory bowel disease	3	Rate	1991	0.09452248821303134	0.11732734201815109	0.06256238204278311
1	Deaths	32	Central Asia	3	Both	6	5-9 years	532	Inflammatory bowel disease	3	Rate	1991	0.11059807772888818	0.12783348163427244	0.07960660632485733
1	Deaths	32	Central Asia	1	Male	7	10-14 years	532	Inflammatory bowel disease	1	Number	1991	2.455496421422514	2.7982278330016497	1.843742207400736
1	Deaths	32	Central Asia	2	Female	7	10-14 years	532	Inflammatory bowel disease	1	Number	1991	2.1277921781692712	2.5874750855887854	1.5489575710820216
1	Deaths	32	Central Asia	3	Both	7	10-14 years	532	Inflammatory bowel disease	1	Number	1991	4.583288599591789	5.20920895933676	3.507978988390036
1	Deaths	32	Central Asia	1	Male	7	10-14 years	532	Inflammatory bowel disease	2	Percent	1991	0.0009755683001379617	0.0011078837544670238	0.0007262475118949059
1	Deaths	32	Central Asia	2	Female	7	10-14 years	532	Inflammatory bowel disease	2	Percent	1991	0.0014315199889888919	0.0017369841410306702	0.001045947341368501
1	Deaths	32	Central Asia	3	Both	7	10-14 years	532	Inflammatory bowel disease	2	Percent	1991	0.0011448658693986131	0.001297610080581577	0.0008722640691125696
1	Deaths	32	Central Asia	1	Male	7	10-14 years	532	Inflammatory bowel disease	3	Rate	1991	0.06642389151172307	0.07569515491157107	0.04987526403684314
1	Deaths	32	Central Asia	2	Female	7	10-14 years	532	Inflammatory bowel disease	3	Rate	1991	0.058960111698953516	0.07169770696113423	0.04292087937202218
1	Deaths	32	Central Asia	3	Both	7	10-14 years	532	Inflammatory bowel disease	3	Rate	1991	0.06273687239938168	0.0713045820009531	0.04801784251463877
1	Deaths	32	Central Asia	1	Male	8	15-19 years	532	Inflammatory bowel disease	1	Number	1991	1.766897822803337	2.076049044223962	1.3707324215299896
1	Deaths	32	Central Asia	2	Female	8	15-19 years	532	Inflammatory bowel disease	1	Number	1991	1.8136204281724944	2.2028105414491344	1.2907593915158635
1	Deaths	32	Central Asia	3	Both	8	15-19 years	532	Inflammatory bowel disease	1	Number	1991	3.58051825097583	4.124811883630813	2.733884069102103
1	Deaths	32	Central Asia	1	Male	8	15-19 years	532	Inflammatory bowel disease	2	Percent	1991	0.0004518309407673341	0.0005294666584054062	0.0003504762028077605
1	Deaths	32	Central Asia	2	Female	8	15-19 years	532	Inflammatory bowel disease	2	Percent	1991	0.0008766605442726212	0.0010633562882988018	0.0006272908754049281
1	Deaths	32	Central Asia	3	Both	8	15-19 years	532	Inflammatory bowel disease	2	Percent	1991	0.0005988294541200404	0.0006864525133790953	0.00046032685873352363
1	Deaths	32	Central Asia	1	Male	8	15-19 years	532	Inflammatory bowel disease	3	Rate	1991	0.0523537491383842	0.06151399897467703	0.04061524124738166
1	Deaths	32	Central Asia	2	Female	8	15-19 years	532	Inflammatory bowel disease	3	Rate	1991	0.055396093627380814	0.06728370341552614	0.03942557493956126
1	Deaths	32	Central Asia	3	Both	8	15-19 years	532	Inflammatory bowel disease	3	Rate	1991	0.05385181213551932	0.06203811266458582	0.04111824070424757
1	Deaths	96	Southern Latin America	1	Male	1	<5 years	532	Inflammatory bowel disease	1	Number	1990	0.03696226862253552	0.04742984300175576	0.029943177725695377
1	Deaths	96	Southern Latin America	2	Female	1	<5 years	532	Inflammatory bowel disease	1	Number	1990	0.2302833875640223	0.2841640613937519	0.18345321151744653
1	Deaths	96	Southern Latin America	3	Both	1	<5 years	532	Inflammatory bowel disease	1	Number	1990	0.2672456561865578	0.32373718989439226	0.22041366969019577
1	Deaths	96	Southern Latin America	1	Male	1	<5 years	532	Inflammatory bowel disease	2	Percent	1990	2.4627806151871515e-06	3.1813565433832885e-06	2.012070309720868e-06
1	Deaths	96	Southern Latin America	2	Female	1	<5 years	532	Inflammatory bowel disease	2	Percent	1990	1.9774815164844846e-05	2.4400657838101968e-05	1.5831453080173766e-05
1	Deaths	96	Southern Latin America	3	Both	1	<5 years	532	Inflammatory bowel disease	2	Percent	1990	1.0026341248189274e-05	1.2144064000078108e-05	8.298565213466809e-06
1	Deaths	96	Southern Latin America	1	Male	1	<5 years	532	Inflammatory bowel disease	3	Rate	1990	0.0014141673218574485	0.0018146541474193512	0.001145618627597743
1	Deaths	96	Southern Latin America	2	Female	1	<5 years	532	Inflammatory bowel disease	3	Rate	1990	0.009090518484238032	0.01121747721353925	0.00724188065814575
1	Deaths	96	Southern Latin America	3	Both	1	<5 years	532	Inflammatory bowel disease	3	Rate	1990	0.0051923225532951416	0.006289897977820137	0.004282422713684934
1	Deaths	96	Southern Latin America	1	Male	6	5-9 years	532	Inflammatory bowel disease	1	Number	1990	0.28599553369675423	0.3500833647779552	0.22779721917265142
1	Deaths	96	Southern Latin America	2	Female	6	5-9 years	532	Inflammatory bowel disease	1	Number	1990	0.24838541485276017	0.29641197670029445	0.1997123574989376
1	Deaths	96	Southern Latin America	3	Both	6	5-9 years	532	Inflammatory bowel disease	1	Number	1990	0.5343809485495148	0.6126723694137647	0.458079514063892
1	Deaths	96	Southern Latin America	1	Male	6	5-9 years	532	Inflammatory bowel disease	2	Percent	1990	0.0003075309794667069	0.000377343372785404	0.00024536806306918235
1	Deaths	96	Southern Latin America	2	Female	6	5-9 years	532	Inflammatory bowel disease	2	Percent	1990	0.00038404441527992156	0.00045993495384144046	0.00030946934385418865
1	Deaths	96	Southern Latin America	3	Both	6	5-9 years	532	Inflammatory bowel disease	2	Percent	1990	0.00033891798794495945	0.0003906949861616846	0.0002909735211915904
1	Deaths	96	Southern Latin America	1	Male	6	5-9 years	532	Inflammatory bowel disease	3	Rate	1990	0.01129338098647199	0.013824078874097341	0.008995248109375664
1	Deaths	96	Southern Latin America	2	Female	6	5-9 years	532	Inflammatory bowel disease	3	Rate	1990	0.010062757803959462	0.012008442337470015	0.008090882007548135
1	Deaths	96	Southern Latin America	3	Both	6	5-9 years	532	Inflammatory bowel disease	3	Rate	1990	0.010685950805451193	0.01225153482208784	0.00916016030428932
1	Deaths	96	Southern Latin America	1	Male	7	10-14 years	532	Inflammatory bowel disease	1	Number	1990	0.20023749951054876	0.2400388189900766	0.16106940316219423
1	Deaths	96	Southern Latin America	2	Female	7	10-14 years	532	Inflammatory bowel disease	1	Number	1990	0.2560186018888874	0.3153607160407682	0.2079511291777451
1	Deaths	96	Southern Latin America	3	Both	7	10-14 years	532	Inflammatory bowel disease	1	Number	1990	0.45625610139943595	0.5233653752658955	0.3996780877869811
1	Deaths	96	Southern Latin America	1	Male	7	10-14 years	532	Inflammatory bowel disease	2	Percent	1990	0.00019697273180177183	0.00023554663304978636	0.00015855587134570498
1	Deaths	96	Southern Latin America	2	Female	7	10-14 years	532	Inflammatory bowel disease	2	Percent	1990	0.00042489788830348804	0.0005230226137066741	0.00034453985054932877
1	Deaths	96	Southern Latin America	3	Both	7	10-14 years	532	Inflammatory bowel disease	2	Percent	1990	0.0002817971100908369	0.0003224626700045338	0.0002464994283887943
1	Deaths	96	Southern Latin America	1	Male	7	10-14 years	532	Inflammatory bowel disease	3	Rate	1990	0.008311327035612163	0.009963374146926645	0.006685563335459729
1	Deaths	96	Southern Latin America	2	Female	7	10-14 years	532	Inflammatory bowel disease	3	Rate	1990	0.010804737575672872	0.013309149231178163	0.008776148931184028
1	Deaths	96	Southern Latin America	3	Both	7	10-14 years	532	Inflammatory bowel disease	3	Rate	1990	0.009547672754328995	0.01095200988799652	0.008363714101710842
1	Deaths	96	Southern Latin America	1	Male	8	15-19 years	532	Inflammatory bowel disease	1	Number	1990	0.8683571930280805	1.0242070290374856	0.7386770701289126
1	Deaths	96	Southern Latin America	2	Female	8	15-19 years	532	Inflammatory bowel disease	1	Number	1990	0.7014824390557353	0.839498979102354	0.5860567213475487
1	Deaths	96	Southern Latin America	3	Both	8	15-19 years	532	Inflammatory bowel disease	1	Number	1990	1.5698396320838164	1.789510080453112	1.3873768112717693
1	Deaths	96	Southern Latin America	1	Male	8	15-19 years	532	Inflammatory bowel disease	2	Percent	1990	0.00041784058145710224	0.0004931155240097955	0.00035604933278358177
1	Deaths	96	Southern Latin America	2	Female	8	15-19 years	532	Inflammatory bowel disease	2	Percent	1990	0.0007116122601441807	0.0008522194037494099	0.0005944342696322816
1	Deaths	96	Southern Latin America	3	Both	8	15-19 years	532	Inflammatory bowel disease	2	Percent	1990	0.0005123541486497184	0.000583691311631796	0.00045354052560863425
1	Deaths	96	Southern Latin America	1	Male	8	15-19 years	532	Inflammatory bowel disease	3	Rate	1990	0.03897026087345288	0.045964512565193	0.03315045738698762
1	Deaths	96	Southern Latin America	2	Female	8	15-19 years	532	Inflammatory bowel disease	3	Rate	1990	0.031532717525493324	0.037736773862233876	0.02634415349448356
1	Deaths	96	Southern Latin America	3	Both	8	15-19 years	532	Inflammatory bowel disease	3	Rate	1990	0.035254527661685214	0.04018775634327361	0.031156885818480667
1	Deaths	96	Southern Latin America	1	Male	158	<20 years	532	Inflammatory bowel disease	1	Number	1990	1.3915524948579212	1.5750174840331634	1.2436719693630107
1	Deaths	96	Southern Latin America	2	Female	158	<20 years	532	Inflammatory bowel disease	1	Number	1990	1.4361698433614056	1.6123067603549095	1.2630955397618697
1	Deaths	96	Southern Latin America	3	Both	158	<20 years	532	Inflammatory bowel disease	1	Number	1990	2.827722338219325	3.0592969328845574	2.596436396394076
1	Deaths	96	Southern Latin America	1	Male	158	<20 years	532	Inflammatory bowel disease	2	Percent	1990	7.311490036203297e-05	8.260278770896004e-05	6.521274698225471e-05
1	Deaths	96	Southern Latin America	2	Female	158	<20 years	532	Inflammatory bowel disease	2	Percent	1990	0.00010348339254508113	0.0001159916573171649	9.143528351433177e-05
1	Deaths	96	Southern Latin America	3	Both	158	<20 years	532	Inflammatory bowel disease	2	Percent	1990	8.59212528735989e-05	9.319650411385375e-05	7.887314067273158e-05
1	Deaths	96	Southern Latin America	1	Male	158	<20 years	532	Inflammatory bowel disease	3	Rate	1990	0.014223320423836833	0.01609855067008184	0.01271180569023406
1	Deaths	96	Southern Latin America	2	Female	158	<20 years	532	Inflammatory bowel disease	3	Rate	1990	0.014966790322070416	0.016802370087794772	0.013163127040818281
1	Deaths	96	Southern Latin America	3	Both	158	<20 years	532	Inflammatory bowel disease	3	Rate	1990	0.014591451300897564	0.01578640929762601	0.01339798279406725
1	Deaths	138	North Africa and Middle East	1	Male	1	<5 years	532	Inflammatory bowel disease	1	Number	1990	9.750378168144435	27.376932776571145	2.898120624710475
1	Deaths	138	North Africa and Middle East	2	Female	1	<5 years	532	Inflammatory bowel disease	1	Number	1990	12.200397492299688	36.13198925243719	2.3237705716541384
1	Deaths	138	North Africa and Middle East	3	Both	1	<5 years	532	Inflammatory bowel disease	1	Number	1990	21.9507756604441	56.488251854196875	6.192918132173496
1	Deaths	138	North Africa and Middle East	1	Male	1	<5 years	532	Inflammatory bowel disease	2	Percent	1990	2.060901656740761e-05	5.898256862564864e-05	6.0533343090752495e-06
1	Deaths	138	North Africa and Middle East	2	Female	1	<5 years	532	Inflammatory bowel disease	2	Percent	1990	2.9923557148168927e-05	8.773374324170221e-05	5.821757402341867e-06
1	Deaths	138	North Africa and Middle East	3	Both	1	<5 years	532	Inflammatory bowel disease	2	Percent	1990	2.4930356358735245e-05	6.291491728632165e-05	7.141513540809666e-06
1	Deaths	138	North Africa and Middle East	1	Male	1	<5 years	532	Inflammatory bowel disease	3	Rate	1990	0.03716125581174627	0.10434069168465418	0.011045499984813363
1	Deaths	138	North Africa and Middle East	2	Female	1	<5 years	532	Inflammatory bowel disease	3	Rate	1990	0.048817992933486556	0.14457653507695759	0.009298206506603974
1	Deaths	138	North Africa and Middle East	3	Both	1	<5 years	532	Inflammatory bowel disease	3	Rate	1990	0.042847819647607914	0.11026482458289175	0.012088549549433187
1	Deaths	138	North Africa and Middle East	1	Male	6	5-9 years	532	Inflammatory bowel disease	1	Number	1990	6.714546974526306	14.65652736667579	2.876941708052724
1	Deaths	138	North Africa and Middle East	2	Female	6	5-9 years	532	Inflammatory bowel disease	1	Number	1990	8.10697311457454	19.059802926632756	2.8084566503524546
1	Deaths	138	North Africa and Middle East	3	Both	6	5-9 years	532	Inflammatory bowel disease	1	Number	1990	14.82152008910085	29.864119364115716	6.161332177653121
1	Deaths	138	North Africa and Middle East	1	Male	6	5-9 years	532	Inflammatory bowel disease	2	Percent	1990	0.00018195599184801111	0.00040260632209290184	7.758471396155601e-05
1	Deaths	138	North Africa and Middle East	2	Female	6	5-9 years	532	Inflammatory bowel disease	2	Percent	1990	0.0002822361655836124	0.000666117989374607	9.637663845439242e-05
1	Deaths	138	North Africa and Middle East	3	Both	6	5-9 years	532	Inflammatory bowel disease	2	Percent	1990	0.00022587923721681475	0.00046011699872167887	9.505044173365094e-05
1	Deaths	138	North Africa and Middle East	1	Male	6	5-9 years	532	Inflammatory bowel disease	3	Rate	1990	0.027617666031133668	0.06028389994510078	0.011833175877013607
1	Deaths	138	North Africa and Middle East	2	Female	6	5-9 years	532	Inflammatory bowel disease	3	Rate	1990	0.0349763291062394	0.082230683442566	0.012116668292230959
1	Deaths	138	North Africa and Middle East	3	Both	6	5-9 years	532	Inflammatory bowel disease	3	Rate	1990	0.031209137720995813	0.0628837938718799	0.012973693880331576
1	Deaths	138	North Africa and Middle East	1	Male	7	10-14 years	532	Inflammatory bowel disease	1	Number	1990	5.4111439904053835	10.047926645915542	2.721688817490566
1	Deaths	138	North Africa and Middle East	2	Female	7	10-14 years	532	Inflammatory bowel disease	1	Number	1990	7.030790776470021	13.709035247250235	3.071749197331287
1	Deaths	138	North Africa and Middle East	3	Both	7	10-14 years	532	Inflammatory bowel disease	1	Number	1990	12.44193476687541	21.81702114571131	6.522127634797948
1	Deaths	138	North Africa and Middle East	1	Male	7	10-14 years	532	Inflammatory bowel disease	2	Percent	1990	0.00024703669703753225	0.00045159399760605736	0.00012408441680601218
1	Deaths	138	North Africa and Middle East	2	Female	7	10-14 years	532	Inflammatory bowel disease	2	Percent	1990	0.000386311751513757	0.000739847370667535	0.00016900925860021117
1	Deaths	138	North Africa and Middle East	3	Both	7	10-14 years	532	Inflammatory bowel disease	2	Percent	1990	0.00031028754030884873	0.0005366951433981651	0.0001623846875039939
1	Deaths	138	North Africa and Middle East	1	Male	7	10-14 years	532	Inflammatory bowel disease	3	Rate	1990	0.025224888482483082	0.04683997128385442	0.012687575312531533
1	Deaths	138	North Africa and Middle East	2	Female	7	10-14 years	532	Inflammatory bowel disease	3	Rate	1990	0.0346119001943467	0.0674882491634659	0.015121922984241509
1	Deaths	138	North Africa and Middle East	3	Both	7	10-14 years	532	Inflammatory bowel disease	3	Rate	1990	0.029790462860538228	0.05223778860336457	0.015616317294430955
1	Deaths	138	North Africa and Middle East	1	Male	8	15-19 years	532	Inflammatory bowel disease	1	Number	1990	5.168014823476077	8.587050070033182	3.015904247546686
1	Deaths	138	North Africa and Middle East	2	Female	8	15-19 years	532	Inflammatory bowel disease	1	Number	1990	7.31704862245057	13.430332100042678	3.4485293877694936
1	Deaths	138	North Africa and Middle East	3	Both	8	15-19 years	532	Inflammatory bowel disease	1	Number	1990	12.485063445926658	20.048901478512953	7.68010733085962
1	Deaths	138	North Africa and Middle East	1	Male	8	15-19 years	532	Inflammatory bowel disease	2	Percent	1990	0.00016279460567585066	0.0002752881296156507	9.439428934982031e-05
1	Deaths	138	North Africa and Middle East	2	Female	8	15-19 years	532	Inflammatory bowel disease	2	Percent	1990	0.0003732901066452078	0.0006827319746038294	0.00017431864791507543
1	Deaths	138	North Africa and Middle East	3	Both	8	15-19 years	532	Inflammatory bowel disease	2	Percent	1990	0.00024310760522487158	0.0003855771502048017	0.0001487089582409319
1	Deaths	138	North Africa and Middle East	1	Male	8	15-19 years	532	Inflammatory bowel disease	3	Rate	1990	0.02780886381821807	0.04620654432201396	0.016228450067099425
1	Deaths	138	North Africa and Middle East	2	Female	8	15-19 years	532	Inflammatory bowel disease	3	Rate	1990	0.04133282555929287	0.07586577629007481	0.01948018538286463
1	Deaths	138	North Africa and Middle East	3	Both	8	15-19 years	532	Inflammatory bowel disease	3	Rate	1990	0.03440661575803228	0.05525120897698741	0.02116501073925629
1	Deaths	138	North Africa and Middle East	1	Male	158	<20 years	532	Inflammatory bowel disease	1	Number	1990	27.044083956552203	56.92462233047434	13.438556884743617
1	Deaths	138	North Africa and Middle East	2	Female	158	<20 years	532	Inflammatory bowel disease	1	Number	1990	34.655210005794814	79.81599671097784	13.158946292718525
1	Deaths	138	North Africa and Middle East	3	Both	158	<20 years	532	Inflammatory bowel disease	1	Number	1990	61.69929396234698	125.2372698179465	28.55487793867515
1	Deaths	138	North Africa and Middle East	1	Male	158	<20 years	532	Inflammatory bowel disease	2	Percent	1990	4.8018733289476334e-05	0.00010168873450894965	2.4250329503733926e-05
1	Deaths	138	North Africa and Middle East	2	Female	158	<20 years	532	Inflammatory bowel disease	2	Percent	1990	7.307605698077375e-05	0.00016744141352310676	2.790876974563952e-05
1	Deaths	138	North Africa and Middle East	3	Both	158	<20 years	532	Inflammatory bowel disease	2	Percent	1990	5.94870759498709e-05	0.00011954068638611965	2.7662035435470754e-05
1	Deaths	138	North Africa and Middle East	1	Male	158	<20 years	532	Inflammatory bowel disease	3	Rate	1990	0.029854532535056932	0.06284028670156647	0.014835105318573344
1	Deaths	138	North Africa and Middle East	2	Female	158	<20 years	532	Inflammatory bowel disease	3	Rate	1990	0.04020977707610673	0.09260897378255778	0.015268073599848253
1	Deaths	138	North Africa and Middle East	3	Both	158	<20 years	532	Inflammatory bowel disease	3	Rate	1990	0.03490327493981434	0.070846691760121	0.016153487204807297
1	Deaths	44638	North America	1	Male	1	<5 years	532	Inflammatory bowel disease	1	Number	1991	4.110926964288112	4.379064441497994	3.8432632827349003
1	Deaths	44638	North America	2	Female	1	<5 years	532	Inflammatory bowel disease	1	Number	1991	3.6952668412561285	3.9269641383544536	3.4845416136316363
1	Deaths	44638	North America	3	Both	1	<5 years	532	Inflammatory bowel disease	1	Number	1991	7.80619380554424	8.203065051077164	7.412999075710763
1	Deaths	44638	North America	1	Male	1	<5 years	532	Inflammatory bowel disease	2	Percent	1991	0.00015456559654215032	0.0001646406021684697	0.0001450135515267307
1	Deaths	44638	North America	2	Female	1	<5 years	532	Inflammatory bowel disease	2	Percent	1991	0.00018167354604597074	0.00019356086149506345	0.00017041695247303843
1	Deaths	44638	North America	3	Both	1	<5 years	532	Inflammatory bowel disease	2	Percent	1991	0.00016631281948839235	0.00017442699257026625	0.00015817779808288937
1	Deaths	44638	North America	1	Male	1	<5 years	532	Inflammatory bowel disease	3	Rate	1991	0.03643738823824133	0.03881403697055735	0.03406493901529089
1	Deaths	44638	North America	2	Female	1	<5 years	532	Inflammatory bowel disease	3	Rate	1991	0.03435032147259966	0.03650412442690929	0.03239146988697844
1	Deaths	44638	North America	3	Both	1	<5 years	532	Inflammatory bowel disease	3	Rate	1991	0.035418692390806195	0.03721939846017171	0.033634667610923485
1	Deaths	44638	North America	1	Male	6	5-9 years	532	Inflammatory bowel disease	1	Number	1991	3.6044574362884596	3.84688179016419	3.402027573680645
1	Deaths	44638	North America	2	Female	6	5-9 years	532	Inflammatory bowel disease	1	Number	1991	2.8843820011437966	3.0618415671936536	2.728385509702639
1	Deaths	44638	North America	3	Both	6	5-9 years	532	Inflammatory bowel disease	1	Number	1991	6.488839437432253	6.781682278361767	6.202931344744555
1	Deaths	44638	North America	1	Male	6	5-9 years	532	Inflammatory bowel disease	2	Percent	1991	0.001432901220315175	0.0015309116604710368	0.0013509802571208679
1	Deaths	44638	North America	2	Female	6	5-9 years	532	Inflammatory bowel disease	2	Percent	1991	0.0016116958580497036	0.0017093692396717825	0.0015280912680138382
1	Deaths	44638	North America	3	Both	6	5-9 years	532	Inflammatory bowel disease	2	Percent	1991	0.0015072255699999514	0.001574569846481452	0.001440309941419712
1	Deaths	44638	North America	1	Male	6	5-9 years	532	Inflammatory bowel disease	3	Rate	1991	0.03401795646603057	0.0363058961246944	0.032107474687472506
1	Deaths	44638	North America	2	Female	6	5-9 years	532	Inflammatory bowel disease	3	Rate	1991	0.028597791139868836	0.030357250047757287	0.027051132244127044
1	Deaths	44638	North America	3	Both	6	5-9 years	532	Inflammatory bowel disease	3	Rate	1991	0.03137466592025291	0.03279061192876398	0.02999225062419455
1	Deaths	44638	North America	1	Male	7	10-14 years	532	Inflammatory bowel disease	1	Number	1991	3.13272259986995	3.2905798278465705	2.998084338403008
1	Deaths	44638	North America	2	Female	7	10-14 years	532	Inflammatory bowel disease	1	Number	1991	2.179618464244016	2.3221044088472214	2.0404608522840757
1	Deaths	44638	North America	3	Both	7	10-14 years	532	Inflammatory bowel disease	1	Number	1991	5.3123410641139746	5.5157746677894535	5.1324070004093105
1	Deaths	44638	North America	1	Male	7	10-14 years	532	Inflammatory bowel disease	2	Percent	1991	0.00099228370291347	0.001041552719873761	0.0009494358511521676
1	Deaths	44638	North America	2	Female	7	10-14 years	532	Inflammatory bowel disease	2	Percent	1991	0.0012295728358417985	0.0013106175992565019	0.0011536230929892126
1	Deaths	44638	North America	3	Both	7	10-14 years	532	Inflammatory bowel disease	2	Percent	1991	0.0010776104100753965	0.0011186920378862487	0.0010416710226097692
1	Deaths	44638	North America	1	Male	7	10-14 years	532	Inflammatory bowel disease	3	Rate	1991	0.030549114469970558	0.032088477874687646	0.02923617355979797
1	Deaths	44638	North America	2	Female	7	10-14 years	532	Inflammatory bowel disease	3	Rate	1991	0.022349816618832744	0.023810868075720287	0.02092289389843903
1	Deaths	44638	North America	3	Both	7	10-14 years	532	Inflammatory bowel disease	3	Rate	1991	0.02655241690620738	0.027569229229123388	0.025653061195146525
1	Deaths	44638	North America	1	Male	8	15-19 years	532	Inflammatory bowel disease	1	Number	1991	3.9118927919676283	4.122708082884496	3.6842400739888084
1	Deaths	44638	North America	2	Female	8	15-19 years	532	Inflammatory bowel disease	1	Number	1991	2.779337341699707	2.9391605233397837	2.635777300650528
1	Deaths	44638	North America	3	Both	8	15-19 years	532	Inflammatory bowel disease	1	Number	1991	6.691230133667329	6.942311385808569	6.409288425035047
1	Deaths	44638	North America	1	Male	8	15-19 years	532	Inflammatory bowel disease	2	Percent	1991	0.0003205634952336532	0.0003380735253919338	0.0003017641770452232
1	Deaths	44638	North America	2	Female	8	15-19 years	532	Inflammatory bowel disease	2	Percent	1991	0.0006530554543011507	0.0006903750220086974	0.0006185626404683749
1	Deaths	44638	North America	3	Both	8	15-19 years	532	Inflammatory bowel disease	2	Percent	1991	0.0004065376916233317	0.0004216243199752354	0.00038889824670475573
1	Deaths	44638	North America	1	Male	8	15-19 years	532	Inflammatory bowel disease	3	Rate	1991	0.03898811266706336	0.04108921582896071	0.03671919828481184
1	Deaths	44638	North America	2	Female	8	15-19 years	532	Inflammatory bowel disease	3	Rate	1991	0.02922132238738655	0.030901667067254186	0.02771196467880447
1	Deaths	44638	North America	3	Both	8	15-19 years	532	Inflammatory bowel disease	3	Rate	1991	0.03423519685745694	0.035519835992945906	0.03279266241991194
1	Deaths	44638	North America	1	Male	158	<20 years	532	Inflammatory bowel disease	1	Number	1991	14.759999792414137	15.242444520430395	14.283654582588278
1	Deaths	44638	North America	2	Female	158	<20 years	532	Inflammatory bowel disease	1	Number	1991	11.538604648343648	11.881653605714492	11.18927141549194
1	Deaths	44638	North America	3	Both	158	<20 years	532	Inflammatory bowel disease	1	Number	1991	26.29860444075782	26.926486064097848	25.664705227570614
1	Deaths	44638	North America	1	Male	158	<20 years	532	Inflammatory bowel disease	2	Percent	1991	0.0003318906861443636	0.00034286083562020086	0.00032146878964183753
1	Deaths	44638	North America	2	Female	158	<20 years	532	Inflammatory bowel disease	2	Percent	1991	0.0004097754582248768	0.0004217379550507754	0.00039844939475378445
1	Deaths	44638	North America	3	Both	158	<20 years	532	Inflammatory bowel disease	2	Percent	1991	0.00036208547858951947	0.0003711024400054065	0.0003537429953406076
1	Deaths	44638	North America	1	Male	158	<20 years	532	Inflammatory bowel disease	3	Rate	1991	0.03500435827747795	0.03614850924943395	0.03387467273391345
1	Deaths	44638	North America	2	Female	158	<20 years	532	Inflammatory bowel disease	3	Rate	1991	0.028769379388256487	0.02962470859868789	0.027898381497685778
1	Deaths	44638	North America	3	Both	158	<20 years	532	Inflammatory bowel disease	3	Rate	1991	0.0319648856320761	0.03272805024507898	0.03119440688300649
1	Deaths	32	Central Asia	1	Male	158	<20 years	532	Inflammatory bowel disease	1	Number	1991	22.56019750979733	29.70025518089518	15.060915986581056
1	Deaths	32	Central Asia	2	Female	158	<20 years	532	Inflammatory bowel disease	1	Number	1991	17.692613500587044	24.102157296055612	10.514164820895502
1	Deaths	32	Central Asia	3	Both	158	<20 years	532	Inflammatory bowel disease	1	Number	1991	40.25281101038434	50.62847860391279	26.420869098951083
1	Deaths	32	Central Asia	1	Male	158	<20 years	532	Inflammatory bowel disease	2	Percent	1991	0.00031934434089903	0.0004149527101533682	0.00020938939511516241
1	Deaths	32	Central Asia	2	Female	158	<20 years	532	Inflammatory bowel disease	2	Percent	1991	0.00033247197783361294	0.0004433411881885936	0.00019672287451680126
1	Deaths	32	Central Asia	3	Both	158	<20 years	532	Inflammatory bowel disease	2	Percent	1991	0.000324995556886236	0.0003989796232063211	0.00021013958735208898
1	Deaths	32	Central Asia	1	Male	158	<20 years	532	Inflammatory bowel disease	3	Rate	1991	0.13927602601737724	0.1833553767204701	0.0929789965660385
1	Deaths	32	Central Asia	2	Female	158	<20 years	532	Inflammatory bowel disease	3	Rate	1991	0.11261576331831932	0.15341333497300677	0.06692401305892313
1	Deaths	32	Central Asia	3	Both	158	<20 years	532	Inflammatory bowel disease	3	Rate	1991	0.12614958909518023	0.15866623006154953	0.08280121801954114
1	Deaths	199	Western Sub-Saharan Africa	1	Male	1	<5 years	532	Inflammatory bowel disease	1	Number	1991	2.821890461968538	6.645263406161284	0.5661958694861834
1	Deaths	199	Western Sub-Saharan Africa	2	Female	1	<5 years	532	Inflammatory bowel disease	1	Number	1991	14.041765582594051	40.68008544047698	1.9539960723430518
1	Deaths	199	Western Sub-Saharan Africa	3	Both	1	<5 years	532	Inflammatory bowel disease	1	Number	1991	16.86365604456259	41.84796395613475	4.3983225641433314
1	Deaths	199	Western Sub-Saharan Africa	1	Male	1	<5 years	532	Inflammatory bowel disease	2	Percent	1991	3.1389186652795907e-06	7.420204665458604e-06	6.118070002589542e-07
1	Deaths	199	Western Sub-Saharan Africa	2	Female	1	<5 years	532	Inflammatory bowel disease	2	Percent	1991	1.7793895868470794e-05	5.1304279372284606e-05	2.4655836566593607e-06
1	Deaths	199	Western Sub-Saharan Africa	3	Both	1	<5 years	532	Inflammatory bowel disease	2	Percent	1991	9.99719238494443e-06	2.449358646343403e-05	2.6577698178354814e-06
1	Deaths	199	Western Sub-Saharan Africa	1	Male	1	<5 years	532	Inflammatory bowel disease	3	Rate	1991	0.015342011828395265	0.03612886862695853	0.003078285228968755
1	Deaths	199	Western Sub-Saharan Africa	2	Female	1	<5 years	532	Inflammatory bowel disease	3	Rate	1991	0.07731042822965054	0.2239743148625506	0.010758210726659143
1	Deaths	199	Western Sub-Saharan Africa	3	Both	1	<5 years	532	Inflammatory bowel disease	3	Rate	1991	0.04613094761026847	0.11447613896746368	0.012031720004451773
1	Deaths	199	Western Sub-Saharan Africa	1	Male	6	5-9 years	532	Inflammatory bowel disease	1	Number	1991	1.7998373853676153	3.068463307167722	0.7273532607920901
1	Deaths	199	Western Sub-Saharan Africa	2	Female	6	5-9 years	532	Inflammatory bowel disease	1	Number	1991	2.5476562335462596	4.910174321165569	0.9716052758985902
1	Deaths	199	Western Sub-Saharan Africa	3	Both	6	5-9 years	532	Inflammatory bowel disease	1	Number	1991	4.347493618913869	6.790739239440812	2.6524779198120276
1	Deaths	199	Western Sub-Saharan Africa	1	Male	6	5-9 years	532	Inflammatory bowel disease	2	Percent	1991	4.457444062397761e-05	7.586879454382711e-05	1.7774145928634315e-05
1	Deaths	199	Western Sub-Saharan Africa	2	Female	6	5-9 years	532	Inflammatory bowel disease	2	Percent	1991	8.01222949826061e-05	0.00015139545454566082	3.1019092561118494e-05
1	Deaths	199	Western Sub-Saharan Africa	3	Both	6	5-9 years	532	Inflammatory bowel disease	2	Percent	1991	6.024834113140073e-05	9.217676535633853e-05	3.7146031691113045e-05
1	Deaths	199	Western Sub-Saharan Africa	1	Male	6	5-9 years	532	Inflammatory bowel disease	3	Rate	1991	0.012404463559888976	0.021147822346652807	0.005012912328643001
1	Deaths	199	Western Sub-Saharan Africa	2	Female	6	5-9 years	532	Inflammatory bowel disease	3	Rate	1991	0.017263621118378	0.03327269511075192	0.006583865255785429
1	Deaths	199	Western Sub-Saharan Africa	3	Both	6	5-9 years	532	Inflammatory bowel disease	3	Rate	1991	0.014854611151778774	0.02320274615152173	0.009063044489834192
1	Deaths	199	Western Sub-Saharan Africa	1	Male	7	10-14 years	532	Inflammatory bowel disease	1	Number	1991	0.9991675503121122	1.3705152199120962	0.5209487154489357
1	Deaths	199	Western Sub-Saharan Africa	2	Female	7	10-14 years	532	Inflammatory bowel disease	1	Number	1991	2.8214986179035635	4.52260561782707	1.2212417784593297
1	Deaths	199	Western Sub-Saharan Africa	3	Both	7	10-14 years	532	Inflammatory bowel disease	1	Number	1991	3.8206661682156797	5.687628896481444	2.2972311399457634
1	Deaths	199	Western Sub-Saharan Africa	1	Male	7	10-14 years	532	Inflammatory bowel disease	2	Percent	1991	5.7093981805536756e-05	7.794239362693025e-05	2.9163572805692173e-05
1	Deaths	199	Western Sub-Saharan Africa	2	Female	7	10-14 years	532	Inflammatory bowel disease	2	Percent	1991	0.00018034918347608855	0.00029176782441083356	7.926280177645904e-05
1	Deaths	199	Western Sub-Saharan Africa	3	Both	7	10-14 years	532	Inflammatory bowel disease	2	Percent	1991	0.00011520601613295532	0.00016742226618887357	7.015073358568963e-05
1	Deaths	199	Western Sub-Saharan Africa	1	Male	7	10-14 years	532	Inflammatory bowel disease	3	Rate	1991	0.008391439528007933	0.011510177233552434	0.004375151736580728
1	Deaths	199	Western Sub-Saharan Africa	2	Female	7	10-14 years	532	Inflammatory bowel disease	3	Rate	1991	0.022724929649134883	0.03642599498144259	0.009836132232697485
1	Deaths	199	Western Sub-Saharan Africa	3	Both	7	10-14 years	532	Inflammatory bowel disease	3	Rate	1991	0.015708128647036506	0.02338388188577525	0.009444740966494565
1	Deaths	199	Western Sub-Saharan Africa	1	Male	8	15-19 years	532	Inflammatory bowel disease	1	Number	1991	41.75335560360485	57.30771033652439	23.54663649682281
1	Deaths	199	Western Sub-Saharan Africa	2	Female	8	15-19 years	532	Inflammatory bowel disease	1	Number	1991	1.0892676407013602	1.7167486714952807	0.49468247217144506
1	Deaths	199	Western Sub-Saharan Africa	3	Both	8	15-19 years	532	Inflammatory bowel disease	1	Number	1991	42.84262324430621	58.41231992441383	24.63447831622128
1	Deaths	199	Western Sub-Saharan Africa	1	Male	8	15-19 years	532	Inflammatory bowel disease	2	Percent	1991	0.0021591751044837478	0.0029997527974221032	0.0012057612561106852
1	Deaths	199	Western Sub-Saharan Africa	2	Female	8	15-19 years	532	Inflammatory bowel disease	2	Percent	1991	5.5593152435183435e-05	8.598702954775564e-05	2.5631568392808334e-05
1	Deaths	199	Western Sub-Saharan Africa	3	Both	8	15-19 years	532	Inflammatory bowel disease	2	Percent	1991	0.001100107449583046	0.0014783659462117517	0.0006407623016284498
1	Deaths	199	Western Sub-Saharan Africa	1	Male	8	15-19 years	532	Inflammatory bowel disease	3	Rate	1991	0.4305020514765844	0.5908767453212687	0.24277989566856376
1	Deaths	199	Western Sub-Saharan Africa	2	Female	8	15-19 years	532	Inflammatory bowel disease	3	Rate	1991	0.010347655598574586	0.016308502463641985	0.00469930773798225
1	Deaths	199	Western Sub-Saharan Africa	3	Both	8	15-19 years	532	Inflammatory bowel disease	3	Rate	1991	0.2118251241174483	0.2888057728729638	0.1217992977961652
1	Deaths	199	Western Sub-Saharan Africa	1	Male	158	<20 years	532	Inflammatory bowel disease	1	Number	1991	47.37425100125311	63.44365754915707	26.800259486354104
1	Deaths	199	Western Sub-Saharan Africa	2	Female	158	<20 years	532	Inflammatory bowel disease	1	Number	1991	20.500188074745203	50.59246911020321	4.93027595122067
1	Deaths	199	Western Sub-Saharan Africa	3	Both	158	<20 years	532	Inflammatory bowel disease	1	Number	1991	67.87443907599841	91.65612384266974	50.2279848633417
1	Deaths	199	Western Sub-Saharan Africa	1	Male	158	<20 years	532	Inflammatory bowel disease	2	Percent	1991	4.860469860525856e-05	6.428534147546596e-05	2.7530888589778838e-05
1	Deaths	199	Western Sub-Saharan Africa	2	Female	158	<20 years	532	Inflammatory bowel disease	2	Percent	1991	2.3943283707459338e-05	5.9166748277570076e-05	5.691525231704529e-06
1	Deaths	199	Western Sub-Saharan Africa	3	Both	158	<20 years	532	Inflammatory bowel disease	2	Percent	1991	3.707035391782196e-05	4.950813714969412e-05	2.7344757205626838e-05
1	Deaths	199	Western Sub-Saharan Africa	1	Male	158	<20 years	532	Inflammatory bowel disease	3	Rate	1991	0.0869115760006932	0.11639209377050971	0.04916706311884384
1	Deaths	199	Western Sub-Saharan Africa	2	Female	158	<20 years	532	Inflammatory bowel disease	3	Rate	1991	0.03669739567001056	0.09056560115890475	0.008825689144148541
1	Deaths	199	Western Sub-Saharan Africa	3	Both	158	<20 years	532	Inflammatory bowel disease	3	Rate	1991	0.06149642912286966	0.08304340190946609	0.04550817293200045
1	Deaths	100	High-income North America	1	Male	1	<5 years	532	Inflammatory bowel disease	1	Number	1991	4.1104318853595885	4.379005492849579	3.8423346172442363
1	Deaths	100	High-income North America	2	Female	1	<5 years	532	Inflammatory bowel disease	1	Number	1991	3.6945225002633673	3.9263969909337386	3.4832904241307294
1	Deaths	100	High-income North America	3	Both	1	<5 years	532	Inflammatory bowel disease	1	Number	1991	7.8049543856229455	8.202018929924796	7.41117091739605
1	Deaths	100	High-income North America	1	Male	1	<5 years	532	Inflammatory bowel disease	2	Percent	1991	0.0001544514654169592	0.00016452796394940744	0.00014489424667372427
1	Deaths	100	High-income North America	2	Female	1	<5 years	532	Inflammatory bowel disease	2	Percent	1991	0.00018152076315783636	0.00019339428557172306	0.0001702450763008426
1	Deaths	100	High-income North America	3	Both	1	<5 years	532	Inflammatory bowel disease	2	Percent	1991	0.00016618208519215605	0.0001743080756096003	0.00015803938452541082
1	Deaths	100	High-income North America	1	Male	1	<5 years	532	Inflammatory bowel disease	3	Rate	1991	0.03643021609385385	0.038810548582227024	0.0340541053385823
1	Deaths	100	High-income North America	2	Female	1	<5 years	532	Inflammatory bowel disease	3	Rate	1991	0.0343404359902551	0.03649569992600632	0.03237704245590681
1	Deaths	100	High-income North America	3	Both	1	<5 years	532	Inflammatory bowel disease	3	Rate	1991	0.035410190668680196	0.037211627362198865	0.03362363984427381
1	Deaths	100	High-income North America	1	Male	6	5-9 years	532	Inflammatory bowel disease	1	Number	1991	3.604276009177929	3.8468430276142427	3.401786743153668
1	Deaths	100	High-income North America	2	Female	6	5-9 years	532	Inflammatory bowel disease	1	Number	1991	2.8854185849367058	3.06250658224195	2.729682812324638
1	Deaths	100	High-income North America	3	Both	6	5-9 years	532	Inflammatory bowel disease	1	Number	1991	6.489694594114633	6.782053419000094	6.204828711130186
1	Deaths	100	High-income North America	1	Male	6	5-9 years	532	Inflammatory bowel disease	2	Percent	1991	0.0014319102313340578	0.0015299332849046266	0.0013499528203539312
1	Deaths	100	High-income North America	2	Female	6	5-9 years	532	Inflammatory bowel disease	2	Percent	1991	0.0016113648345287964	0.001708831651601628	0.0015274210628011876
1	Deaths	100	High-income North America	3	Both	6	5-9 years	532	Inflammatory bowel disease	2	Percent	1991	0.0015065055165677057	0.0015737424765796615	0.0014400402086726172
1	Deaths	100	High-income North America	1	Male	6	5-9 years	532	Inflammatory bowel disease	3	Rate	1991	0.03401380533169729	0.03630292728683433	0.03210289993522671
1	Deaths	100	High-income North America	2	Female	6	5-9 years	532	Inflammatory bowel disease	3	Rate	1991	0.028606251173745316	0.030361914548624566	0.027062275318271344
1	Deaths	100	High-income North America	3	Both	6	5-9 years	532	Inflammatory bowel disease	3	Rate	1991	0.03137667600316443	0.03279018599074013	0.02999939323813815
1	Deaths	100	High-income North America	1	Male	7	10-14 years	532	Inflammatory bowel disease	1	Number	1991	3.1328430768516164	3.2907367645484946	2.9983253122087623
1	Deaths	100	High-income North America	2	Female	7	10-14 years	532	Inflammatory bowel disease	1	Number	1991	2.1794160312758213	2.3217373521063496	2.041594605599132
1	Deaths	100	High-income North America	3	Both	7	10-14 years	532	Inflammatory bowel disease	1	Number	1991	5.312259108127436	5.515800928013173	5.131932756133955
1	Deaths	100	High-income North America	1	Male	7	10-14 years	532	Inflammatory bowel disease	2	Percent	1991	0.0009919179143324484	0.0010411782451658369	0.0009490870127312558
1	Deaths	100	High-income North America	2	Female	7	10-14 years	532	Inflammatory bowel disease	2	Percent	1991	0.0012288573894428687	0.0013098273636994889	0.0011529845264070368
1	Deaths	100	High-income North America	3	Both	7	10-14 years	532	Inflammatory bowel disease	2	Percent	1991	0.0010771233765136505	0.0011182592322541288	0.0010413131209902813
1	Deaths	100	High-income North America	1	Male	7	10-14 years	532	Inflammatory bowel disease	3	Rate	1991	0.030548908952318595	0.03208855832870716	0.029237202351082226
1	Deaths	100	High-income North America	2	Female	7	10-14 years	532	Inflammatory bowel disease	3	Rate	1991	0.022346969085722316	0.02380628209030603	0.020933796430869372
1	Deaths	100	High-income North America	3	Both	7	10-14 years	532	Inflammatory bowel disease	3	Rate	1991	0.026550945375088154	0.027568257902834414	0.025649664954834794
1	Deaths	100	High-income North America	1	Male	8	15-19 years	532	Inflammatory bowel disease	1	Number	1991	3.910272195013481	4.121186959757268	3.6827220522659547
1	Deaths	100	High-income North America	2	Female	8	15-19 years	532	Inflammatory bowel disease	1	Number	1991	2.7784889895461253	2.9390333183709365	2.634846850723522
1	Deaths	100	High-income North America	3	Both	8	15-19 years	532	Inflammatory bowel disease	1	Number	1991	6.688761184559606	6.939928717861443	6.406022569009457
1	Deaths	100	High-income North America	1	Male	8	15-19 years	532	Inflammatory bowel disease	2	Percent	1991	0.00032036926678814673	0.0003378848212081348	0.00030152785409721944
1	Deaths	100	High-income North America	2	Female	8	15-19 years	532	Inflammatory bowel disease	2	Percent	1991	0.000652548203936206	0.0006899637895075456	0.0006180001111537441
1	Deaths	100	High-income North America	3	Both	8	15-19 years	532	Inflammatory bowel disease	2	Percent	1991	0.00040628036338119267	0.00042136005479123775	0.0003886039282914574
1	Deaths	100	High-income North America	1	Male	8	15-19 years	532	Inflammatory bowel disease	3	Rate	1991	0.03897164957200804	0.041073727353610937	0.03670377562846883
1	Deaths	100	High-income North America	2	Female	8	15-19 years	532	Inflammatory bowel disease	3	Rate	1991	0.02921250794279928	0.03090044066400551	0.027702281651795887
1	Deaths	100	High-income North America	3	Both	8	15-19 years	532	Inflammatory bowel disease	3	Rate	1991	0.034222484139405145	0.035507561702735994	0.03277587578857953
1	Deaths	100	High-income North America	1	Male	158	<20 years	532	Inflammatory bowel disease	1	Number	1991	14.757823166402597	15.24033529137154	14.28173998249822
1	Deaths	100	High-income North America	2	Female	158	<20 years	532	Inflammatory bowel disease	1	Number	1991	11.537846106022005	11.88005783308988	11.189367780563254
1	Deaths	100	High-income North America	3	Both	158	<20 years	532	Inflammatory bowel disease	1	Number	1991	26.295669272424647	26.924794651136743	25.661172072284554
1	Deaths	100	High-income North America	1	Male	158	<20 years	532	Inflammatory bowel disease	2	Percent	1991	0.00033168003243493716	0.0003426448792965168	0.00032126257405337385
1	Deaths	100	High-income North America	2	Female	158	<20 years	532	Inflammatory bowel disease	2	Percent	1991	0.00040950269935254014	0.00042150069771233273	0.0003981444752653858
1	Deaths	100	High-income North America	3	Both	158	<20 years	532	Inflammatory bowel disease	2	Percent	1991	0.00036185283246689134	0.00037087772999280083	0.0003534939386690054
1	Deaths	100	High-income North America	1	Male	158	<20 years	532	Inflammatory bowel disease	3	Rate	1991	0.03499739897426309	0.03614165101991035	0.03386839282314105
1	Deaths	100	High-income North America	2	Female	158	<20 years	532	Inflammatory bowel disease	3	Rate	1991	0.02876614498776906	0.02961934688237669	0.027897319217072617
1	Deaths	100	High-income North America	3	Both	158	<20 years	532	Inflammatory bowel disease	3	Rate	1991	0.03195974943208837	0.03272438824986097	0.0311885817039825
1	Deaths	21	Oceania	1	Male	1	<5 years	532	Inflammatory bowel disease	1	Number	1991	0.008189917154946737	0.023884520584188947	0.0017296799726310794
1	Deaths	21	Oceania	2	Female	1	<5 years	532	Inflammatory bowel disease	1	Number	1991	0.10515936996442399	0.33318348052954033	0.019831884540744964
1	Deaths	21	Oceania	3	Both	1	<5 years	532	Inflammatory bowel disease	1	Number	1991	0.11334928711937052	0.33603159360687024	0.028402550038893946
1	Deaths	21	Oceania	1	Male	1	<5 years	532	Inflammatory bowel disease	2	Percent	1991	9.74903630415658e-07	2.804866884717433e-06	2.052393056281155e-07
1	Deaths	21	Oceania	2	Female	1	<5 years	532	Inflammatory bowel disease	2	Percent	1991	1.5062583951579573e-05	4.518226617746867e-05	2.8937661236947692e-06
1	Deaths	21	Oceania	3	Both	1	<5 years	532	Inflammatory bowel disease	2	Percent	1991	7.379899600821973e-06	2.087146926947311e-05	1.868293107773132e-06
1	Deaths	21	Oceania	1	Male	1	<5 years	532	Inflammatory bowel disease	3	Rate	1991	0.0015385258700154017	0.004486852811385858	0.0003249309284078774
1	Deaths	21	Oceania	2	Female	1	<5 years	532	Inflammatory bowel disease	3	Rate	1991	0.021401043652743177	0.06780636108411331	0.0040359981893789395
1	Deaths	21	Oceania	3	Both	1	<5 years	532	Inflammatory bowel disease	3	Rate	1991	0.011072539239244117	0.03282528810189541	0.0027745066404260056
1	Deaths	21	Oceania	1	Male	6	5-9 years	532	Inflammatory bowel disease	1	Number	1991	0.003959236245844839	0.007836874004528743	0.0014629541088406963
1	Deaths	21	Oceania	2	Female	6	5-9 years	532	Inflammatory bowel disease	1	Number	1991	0.0006723400627381301	0.0014484952842566277	0.0002133723941260415
1	Deaths	21	Oceania	3	Both	6	5-9 years	532	Inflammatory bowel disease	1	Number	1991	0.00463157630858297	0.008277237667479771	0.002030289226979805
1	Deaths	21	Oceania	1	Male	6	5-9 years	532	Inflammatory bowel disease	2	Percent	1991	6.265236577841495e-06	1.1749631400910987e-05	2.266548132067204e-06
1	Deaths	21	Oceania	2	Female	6	5-9 years	532	Inflammatory bowel disease	2	Percent	1991	1.4341523526991828e-06	3.1227906596366173e-06	4.486580345352966e-07
1	Deaths	21	Oceania	3	Both	6	5-9 years	532	Inflammatory bowel disease	2	Percent	1991	4.2050255172176135e-06	7.272167475049273e-06	1.8315139354221697e-06
1	Deaths	21	Oceania	1	Male	6	5-9 years	532	Inflammatory bowel disease	3	Rate	1991	0.000839198646679765	0.0016611017000317896	0.0003100873582833495
1	Deaths	21	Oceania	2	Female	6	5-9 years	532	Inflammatory bowel disease	3	Rate	1991	0.00015630506176210818	0.0003367449857826454	4.9604637728080394e-05
1	Deaths	21	Oceania	3	Both	6	5-9 years	532	Inflammatory bowel disease	3	Rate	1991	0.0005135162210629234	0.0009177212086449111	0.00022510402118850386
1	Deaths	21	Oceania	1	Male	7	10-14 years	532	Inflammatory bowel disease	1	Number	1991	0.055007783943149494	0.09253686345837661	0.022823125852926552
1	Deaths	21	Oceania	2	Female	7	10-14 years	532	Inflammatory bowel disease	1	Number	1991	0.0012725759343967522	0.0027929160181071884	0.0003973485484015576
1	Deaths	21	Oceania	3	Both	7	10-14 years	532	Inflammatory bowel disease	1	Number	1991	0.05628035987754629	0.09380306953782504	0.023854712088903607
1	Deaths	21	Oceania	1	Male	7	10-14 years	532	Inflammatory bowel disease	2	Percent	1991	0.00013185806711715225	0.0002211247868222798	5.844346865346639e-05
1	Deaths	21	Oceania	2	Female	7	10-14 years	532	Inflammatory bowel disease	2	Percent	1991	3.676671558106557e-06	8.418881110144654e-06	1.1781273958092027e-06
1	Deaths	21	Oceania	3	Both	7	10-14 years	532	Inflammatory bowel disease	2	Percent	1991	7.367956738748737e-05	0.00012205024521821387	3.235598503276406e-05
1	Deaths	21	Oceania	1	Male	7	10-14 years	532	Inflammatory bowel disease	3	Rate	1991	0.012988945034368007	0.021850657251633564	0.00538920687156759
1	Deaths	21	Oceania	2	Female	7	10-14 years	532	Inflammatory bowel disease	3	Rate	1991	0.00033131521178497123	0.0007271358329398747	0.00010344971557906977
1	Deaths	21	Oceania	3	Both	7	10-14 years	532	Inflammatory bowel disease	3	Rate	1991	0.006968882545246477	0.011615110056421166	0.00295379573016135
1	Deaths	21	Oceania	1	Male	8	15-19 years	532	Inflammatory bowel disease	1	Number	1991	0.03374233878598238	0.0628717978270219	0.014104927801645841
1	Deaths	21	Oceania	2	Female	8	15-19 years	532	Inflammatory bowel disease	1	Number	1991	0.004003666489837618	0.008021795115416876	0.0015084935634158336
1	Deaths	21	Oceania	3	Both	8	15-19 years	532	Inflammatory bowel disease	1	Number	1991	0.03774600527582002	0.06817913078137393	0.016545758241455513
1	Deaths	21	Oceania	1	Male	8	15-19 years	532	Inflammatory bowel disease	2	Percent	1991	5.32027626483307e-05	9.656467168151777e-05	2.248051827135363e-05
1	Deaths	21	Oceania	2	Female	8	15-19 years	532	Inflammatory bowel disease	2	Percent	1991	7.965093292426734e-06	1.6137533660634256e-05	3.1264072600829143e-06
1	Deaths	21	Oceania	3	Both	8	15-19 years	532	Inflammatory bowel disease	2	Percent	1991	3.3159331276877104e-05	5.805989985162392e-05	1.4954379471843796e-05
1	Deaths	21	Oceania	1	Male	8	15-19 years	532	Inflammatory bowel disease	3	Rate	1991	0.009290333136331572	0.017310594573716212	0.00388353276198011
1	Deaths	21	Oceania	2	Female	8	15-19 years	532	Inflammatory bowel disease	3	Rate	1991	0.0011775870158774414	0.0023594277385295217	0.00044368891323043927
1	Deaths	21	Oceania	3	Both	8	15-19 years	532	Inflammatory bowel disease	3	Rate	1991	0.005367844468614705	0.009695727199884626	0.0023529657299213025
1	Deaths	21	Oceania	1	Male	158	<20 years	532	Inflammatory bowel disease	1	Number	1991	0.10089927612992347	0.15660322650755157	0.04524819411165236
1	Deaths	21	Oceania	2	Female	158	<20 years	532	Inflammatory bowel disease	1	Number	1991	0.11110795245139647	0.3407986877174406	0.023536484090942344
1	Deaths	21	Oceania	3	Both	158	<20 years	532	Inflammatory bowel disease	1	Number	1991	0.21200722858131985	0.42787876671507447	0.11183019445656511
1	Deaths	21	Oceania	1	Male	158	<20 years	532	Inflammatory bowel disease	2	Percent	1991	1.0011010992874718e-05	1.515439423794442e-05	4.52333783257672e-06
1	Deaths	21	Oceania	2	Female	158	<20 years	532	Inflammatory bowel disease	2	Percent	1991	1.3381871477927179e-05	3.891506337968285e-05	2.878830813305155e-06
1	Deaths	21	Oceania	3	Both	158	<20 years	532	Inflammatory bowel disease	2	Percent	1991	1.1537215044514845e-05	2.2805127556768082e-05	6.176468344308864e-06
1	Deaths	21	Oceania	1	Male	158	<20 years	532	Inflammatory bowel disease	3	Rate	1991	0.005634295974224551	0.008744848947438556	0.00252669521232181
1	Deaths	21	Oceania	2	Female	158	<20 years	532	Inflammatory bowel disease	3	Rate	1991	0.006751786158293919	0.020709587493315616	0.0014302604268550912
1	Deaths	21	Oceania	3	Both	158	<20 years	532	Inflammatory bowel disease	3	Rate	1991	0.0061694326831125785	0.012451317181241022	0.003254270438116361
1	Deaths	70	Australasia	1	Male	1	<5 years	532	Inflammatory bowel disease	1	Number	1991	0.03636637023917179	0.0479525175013292	0.026724650474488354
1	Deaths	70	Australasia	2	Female	1	<5 years	532	Inflammatory bowel disease	1	Number	1991	0.04972472941279422	0.06387658939773744	0.03899347324591298
1	Deaths	70	Australasia	3	Both	1	<5 years	532	Inflammatory bowel disease	1	Number	1991	0.08609109965196586	0.10459587636891764	0.07047865200786427
1	Deaths	70	Australasia	1	Male	1	<5 years	532	Inflammatory bowel disease	2	Percent	1991	2.3012740574033327e-05	2.9979349755645963e-05	1.6950256112299773e-05
1	Deaths	70	Australasia	2	Female	1	<5 years	532	Inflammatory bowel disease	2	Percent	1991	4.2252608667406076e-05	5.4631058799619334e-05	3.274612855641261e-05
1	Deaths	70	Australasia	3	Both	1	<5 years	532	Inflammatory bowel disease	2	Percent	1991	3.122374847094028e-05	3.793159715245129e-05	2.5784014034666698e-05
1	Deaths	70	Australasia	1	Male	1	<5 years	532	Inflammatory bowel disease	3	Rate	1991	0.004540575592503436	0.005987180714865542	0.003336744768988275
1	Deaths	70	Australasia	2	Female	1	<5 years	532	Inflammatory bowel disease	3	Rate	1991	0.006536832956046642	0.00839724216955827	0.005126097698161084
1	Deaths	70	Australasia	3	Both	1	<5 years	532	Inflammatory bowel disease	3	Rate	1991	0.005512987654779845	0.006697972002841688	0.004513218439718323
1	Deaths	70	Australasia	1	Male	6	5-9 years	532	Inflammatory bowel disease	1	Number	1991	0.0958150938057753	0.1282286363728317	0.07223454402575813
1	Deaths	70	Australasia	2	Female	6	5-9 years	532	Inflammatory bowel disease	1	Number	1991	0.032611074745985624	0.043241783428817106	0.02534634273628122
1	Deaths	70	Australasia	3	Both	6	5-9 years	532	Inflammatory bowel disease	1	Number	1991	0.1284261685517609	0.159553291646542	0.10578082198455188
1	Deaths	70	Australasia	1	Male	6	5-9 years	532	Inflammatory bowel disease	2	Percent	1991	0.0005742413774330221	0.0007648983913717259	0.000430852937984169
1	Deaths	70	Australasia	2	Female	6	5-9 years	532	Inflammatory bowel disease	2	Percent	1991	0.00028096513078505536	0.0003682578970140974	0.0002173584501758689
1	Deaths	70	Australasia	3	Both	6	5-9 years	532	Inflammatory bowel disease	2	Percent	1991	0.0004539402105727892	0.000558602721932702	0.00037064397500879623
1	Deaths	70	Australasia	1	Male	6	5-9 years	532	Inflammatory bowel disease	3	Rate	1991	0.01213127013977387	0.016235189735835653	0.009145706925635141
1	Deaths	70	Australasia	2	Female	6	5-9 years	532	Inflammatory bowel disease	3	Rate	1991	0.004341973389774448	0.005757389918509996	0.003374716918907536
1	Deaths	70	Australasia	3	Both	6	5-9 years	532	Inflammatory bowel disease	3	Rate	1991	0.008334572534537812	0.010354653551907558	0.006864939938139973
1	Deaths	70	Australasia	1	Male	7	10-14 years	532	Inflammatory bowel disease	1	Number	1991	0.028367114702943126	0.036278556658237836	0.022077040283024468
1	Deaths	70	Australasia	2	Female	7	10-14 years	532	Inflammatory bowel disease	1	Number	1991	0.012954858345844858	0.017361875237908077	0.010154638690375566
1	Deaths	70	Australasia	3	Both	7	10-14 years	532	Inflammatory bowel disease	1	Number	1991	0.041321973048787965	0.05068162310687753	0.034204734536337676
1	Deaths	70	Australasia	1	Male	7	10-14 years	532	Inflammatory bowel disease	2	Percent	1991	0.00015851701389646625	0.0002038743687944109	0.00012410798130130306
1	Deaths	70	Australasia	2	Female	7	10-14 years	532	Inflammatory bowel disease	2	Percent	1991	0.00011551505360925753	0.00015498592665422664	8.999978404229844e-05
1	Deaths	70	Australasia	3	Both	7	10-14 years	532	Inflammatory bowel disease	2	Percent	1991	0.00014194905979837227	0.00017439946335183544	0.00011804941906709231
1	Deaths	70	Australasia	1	Male	7	10-14 years	532	Inflammatory bowel disease	3	Rate	1991	0.003622304382533659	0.004632546388706086	0.0028191009416362904
1	Deaths	70	Australasia	2	Female	7	10-14 years	532	Inflammatory bowel disease	3	Rate	1991	0.0017441357933990235	0.002337460374676822	0.0013671372033642706
1	Deaths	70	Australasia	3	Both	7	10-14 years	532	Inflammatory bowel disease	3	Rate	1991	0.0027080570435753086	0.003321446589018442	0.0022416251076730655
1	Deaths	70	Australasia	1	Male	8	15-19 years	532	Inflammatory bowel disease	1	Number	1991	0.05849010549032968	0.07238353886803105	0.04575226995830247
1	Deaths	70	Australasia	2	Female	8	15-19 years	532	Inflammatory bowel disease	1	Number	1991	0.14534742973538256	0.179966289294397	0.11817144612733606
1	Deaths	70	Australasia	3	Both	8	15-19 years	532	Inflammatory bowel disease	1	Number	1991	0.20383753522571246	0.24186732930850088	0.17200312302070114
1	Deaths	70	Australasia	1	Male	8	15-19 years	532	Inflammatory bowel disease	2	Percent	1991	7.483346960857024e-05	9.264301755895951e-05	5.844767941639699e-05
1	Deaths	70	Australasia	2	Female	8	15-19 years	532	Inflammatory bowel disease	2	Percent	1991	0.00047950595095593495	0.0005969713842174057	0.00038821898458210054
1	Deaths	70	Australasia	3	Both	8	15-19 years	532	Inflammatory bowel disease	2	Percent	1991	0.0001879233263880565	0.0002228497412083634	0.00015846943332528638
1	Deaths	70	Australasia	1	Male	8	15-19 years	532	Inflammatory bowel disease	3	Rate	1991	0.0069993717018782126	0.008661965804087362	0.005475065243227858
1	Deaths	70	Australasia	2	Female	8	15-19 years	532	Inflammatory bowel disease	3	Rate	1991	0.018114400441519754	0.022428889428510512	0.01472750429643784
1	Deaths	70	Australasia	3	Both	8	15-19 years	532	Inflammatory bowel disease	3	Rate	1991	0.012444035422490658	0.014765708436012015	0.010500582992619646
1	Deaths	70	Australasia	1	Male	158	<20 years	532	Inflammatory bowel disease	1	Number	1991	0.2190386842382197	0.25715694884778484	0.18943926236678785
1	Deaths	70	Australasia	2	Female	158	<20 years	532	Inflammatory bowel disease	1	Number	1991	0.24063809224000696	0.2813328644957865	0.2055255711250252
1	Deaths	70	Australasia	3	Both	158	<20 years	532	Inflammatory bowel disease	1	Number	1991	0.4596767764782268	0.5138924721866038	0.40976564553841016
1	Deaths	70	Australasia	1	Male	158	<20 years	532	Inflammatory bowel disease	2	Percent	1991	8.089853812974142e-05	9.393591366687106e-05	6.986626374763849e-05
1	Deaths	70	Australasia	2	Female	158	<20 years	532	Inflammatory bowel disease	2	Percent	1991	0.00014087590090565346	0.0001654776178526502	0.00011989663039993063
1	Deaths	70	Australasia	3	Both	158	<20 years	532	Inflammatory bowel disease	2	Percent	1991	0.00010410056884976388	0.00011757222317348492	9.196948652728068e-05
1	Deaths	70	Australasia	1	Male	158	<20 years	532	Inflammatory bowel disease	3	Rate	1991	0.006824676047494085	0.00801234209085843	0.005902435000584128
1	Deaths	70	Australasia	2	Female	158	<20 years	532	Inflammatory bowel disease	3	Rate	1991	0.007871955077191064	0.009203196594658332	0.006723324840427128
1	Deaths	70	Australasia	3	Both	158	<20 years	532	Inflammatory bowel disease	3	Rate	1991	0.00733556331996358	0.008200742265594977	0.0065390770058515926
1	Deaths	42	Central Europe	1	Male	1	<5 years	532	Inflammatory bowel disease	1	Number	1990	5.039646265327757	6.291793256381982	3.865757660672836
1	Deaths	42	Central Europe	2	Female	1	<5 years	532	Inflammatory bowel disease	1	Number	1990	3.475920653221048	4.5310405688720445	2.511019091695102
1	Deaths	42	Central Europe	3	Both	1	<5 years	532	Inflammatory bowel disease	1	Number	1990	8.515566918548807	10.230322576966396	6.859929960979946
1	Deaths	42	Central Europe	1	Male	1	<5 years	532	Inflammatory bowel disease	2	Percent	1990	0.00022841880086138777	0.00028003686009607515	0.00017610102505964375
1	Deaths	42	Central Europe	2	Female	1	<5 years	532	Inflammatory bowel disease	2	Percent	1990	0.00020741754106581018	0.0002695699435909698	0.00015047207825701013
1	Deaths	42	Central Europe	3	Both	1	<5 years	532	Inflammatory bowel disease	2	Percent	1990	0.0002193492786199221	0.00026022112905381986	0.00017699071142118097
1	Deaths	42	Central Europe	1	Male	1	<5 years	532	Inflammatory bowel disease	3	Rate	1990	0.10850712048060383	0.13546672384651776	0.08323247508883727
1	Deaths	42	Central Europe	2	Female	1	<5 years	532	Inflammatory bowel disease	3	Rate	1990	0.07746654664504009	0.10098161051341271	0.05596214557231849
1	Deaths	42	Central Europe	3	Both	1	<5 years	532	Inflammatory bowel disease	3	Rate	1990	0.09325458551781651	0.11203299800868018	0.07512358617005085
1	Deaths	42	Central Europe	1	Male	6	5-9 years	532	Inflammatory bowel disease	1	Number	1990	1.8439485219430536	2.29296271357592	1.4675408124100722
1	Deaths	42	Central Europe	2	Female	6	5-9 years	532	Inflammatory bowel disease	1	Number	1990	1.531446493567717	2.074062560882381	1.1882819641423221
1	Deaths	42	Central Europe	3	Both	6	5-9 years	532	Inflammatory bowel disease	1	Number	1990	3.3753950155107724	3.979784201661264	2.863327717936591
1	Deaths	42	Central Europe	1	Male	6	5-9 years	532	Inflammatory bowel disease	2	Percent	1990	0.0008562550791444947	0.001061838364401945	0.0006830859720862996
1	Deaths	42	Central Europe	2	Female	6	5-9 years	532	Inflammatory bowel disease	2	Percent	1990	0.001061419977131983	0.0014367154490816925	0.0008211050327581925
1	Deaths	42	Central Europe	3	Both	6	5-9 years	532	Inflammatory bowel disease	2	Percent	1990	0.0009385722370860928	0.0011052413816597254	0.0007998494226692781
1	Deaths	42	Central Europe	1	Male	6	5-9 years	532	Inflammatory bowel disease	3	Rate	1990	0.036698920373631205	0.04563536077273794	0.029207520046676566
1	Deaths	42	Central Europe	2	Female	6	5-9 years	532	Inflammatory bowel disease	3	Rate	1990	0.03173387219684347	0.042977692339721964	0.024622987575660393
1	Deaths	42	Central Europe	3	Both	6	5-9 years	532	Inflammatory bowel disease	3	Rate	1990	0.03426645430896175	0.04040211379085578	0.029068031435547658
1	Deaths	42	Central Europe	1	Male	7	10-14 years	532	Inflammatory bowel disease	1	Number	1990	1.4147706011162702	1.597274527426391	1.2334690324089321
1	Deaths	42	Central Europe	2	Female	7	10-14 years	532	Inflammatory bowel disease	1	Number	1990	0.845032990139524	1.0863158974034783	0.6923388880775277
1	Deaths	42	Central Europe	3	Both	7	10-14 years	532	Inflammatory bowel disease	1	Number	1990	2.2598035912557948	2.596105078589574	2.0245690289581035
1	Deaths	42	Central Europe	1	Male	7	10-14 years	532	Inflammatory bowel disease	2	Percent	1990	0.0006572108615429129	0.0007438053180376077	0.0005724395680823142
1	Deaths	42	Central Europe	2	Female	7	10-14 years	532	Inflammatory bowel disease	2	Percent	1990	0.0006804714865401102	0.000874176069002069	0.0005584448231168312
1	Deaths	42	Central Europe	3	Both	7	10-14 years	532	Inflammatory bowel disease	2	Percent	1990	0.0006657175280678014	0.0007643452586955547	0.0005956364413330064
1	Deaths	42	Central Europe	1	Male	7	10-14 years	532	Inflammatory bowel disease	3	Rate	1990	0.02634296497333951	0.029741179874392096	0.022967137916783068
1	Deaths	42	Central Europe	2	Female	7	10-14 years	532	Inflammatory bowel disease	3	Rate	1990	0.016468928818763273	0.021171314490425877	0.01349305885007862
1	Deaths	42	Central Europe	3	Both	7	10-14 years	532	Inflammatory bowel disease	3	Rate	1990	0.02151854385482536	0.02472090990629862	0.019278568104472392
1	Deaths	42	Central Europe	1	Male	8	15-19 years	532	Inflammatory bowel disease	1	Number	1990	2.163323019175482	2.4223029469921435	1.9367273017275872
1	Deaths	42	Central Europe	2	Female	8	15-19 years	532	Inflammatory bowel disease	1	Number	1990	1.6694151266031807	2.0751709114920205	1.4085648063564713
1	Deaths	42	Central Europe	3	Both	8	15-19 years	532	Inflammatory bowel disease	1	Number	1990	3.8327381457786633	4.308916624204775	3.492263273575374
1	Deaths	42	Central Europe	1	Male	8	15-19 years	532	Inflammatory bowel disease	2	Percent	1990	0.00047153393235920997	0.0005283818099513749	0.00042263714939958923
1	Deaths	42	Central Europe	2	Female	8	15-19 years	532	Inflammatory bowel disease	2	Percent	1990	0.0008917215316505951	0.0011064997220693524	0.0007517898447620322
1	Deaths	42	Central Europe	3	Both	8	15-19 years	532	Inflammatory bowel disease	2	Percent	1990	0.0005933080321178352	0.0006666688903697785	0.0005401233564476196
1	Deaths	42	Central Europe	1	Male	8	15-19 years	532	Inflammatory bowel disease	3	Rate	1990	0.04327772683933561	0.048458674147515333	0.038744632393546
1	Deaths	42	Central Europe	2	Female	8	15-19 years	532	Inflammatory bowel disease	3	Rate	1990	0.03488076333157196	0.04335862559457993	0.029430556165902132
1	Deaths	42	Central Europe	3	Both	8	15-19 years	532	Inflammatory bowel disease	3	Rate	1990	0.039170483681039966	0.04403701528560462	0.03569083938545147
1	Deaths	42	Central Europe	1	Male	158	<20 years	532	Inflammatory bowel disease	1	Number	1990	10.461688407562564	12.177538403457053	8.746792369856012
1	Deaths	42	Central Europe	2	Female	158	<20 years	532	Inflammatory bowel disease	1	Number	1990	7.521815263531472	9.289591780450738	6.0510443704215815
1	Deaths	42	Central Europe	3	Both	158	<20 years	532	Inflammatory bowel disease	1	Number	1990	17.983503671094038	20.440624622470946	15.70006446904933
1	Deaths	42	Central Europe	1	Male	158	<20 years	532	Inflammatory bowel disease	2	Percent	1990	0.0003379708737658298	0.0003910461775011878	0.0002840962509029695
1	Deaths	42	Central Europe	2	Female	158	<20 years	532	Inflammatory bowel disease	2	Percent	1990	0.00035290380135543124	0.0004375975504884829	0.0002842655088340991
1	Deaths	42	Central Europe	3	Both	158	<20 years	532	Inflammatory bowel disease	2	Percent	1990	0.00034405828555939433	0.00038764320035312256	0.00030221543084950814
1	Deaths	42	Central Europe	1	Male	158	<20 years	532	Inflammatory bowel disease	3	Rate	1990	0.05220835400045714	0.060771188268450134	0.04365028039678869
1	Deaths	42	Central Europe	2	Female	158	<20 years	532	Inflammatory bowel disease	3	Rate	1990	0.039114927642061766	0.048307715303556216	0.03146662799011918
1	Deaths	42	Central Europe	3	Both	158	<20 years	532	Inflammatory bowel disease	3	Rate	1990	0.045796399019909693	0.052053649752997304	0.03998144244931491
1	Deaths	100	High-income North America	1	Male	1	<5 years	532	Inflammatory bowel disease	1	Number	1992	4.383291973344643	4.6458452745558265	4.1089182021530135
1	Deaths	100	High-income North America	2	Female	1	<5 years	532	Inflammatory bowel disease	1	Number	1992	3.731735935347514	3.9679210981340245	3.506390342770782
1	Deaths	100	High-income North America	3	Both	1	<5 years	532	Inflammatory bowel disease	1	Number	1992	8.115027908692158	8.527481951907157	7.705567919963763
1	Deaths	100	High-income North America	1	Male	1	<5 years	532	Inflammatory bowel disease	2	Percent	1992	0.00017549559905187049	0.00018686869701475987	0.0001645193101388906
1	Deaths	100	High-income North America	2	Female	1	<5 years	532	Inflammatory bowel disease	2	Percent	1992	0.00019469206213372362	0.00020661270730535654	0.00018278373393889124
1	Deaths	100	High-income North America	3	Both	1	<5 years	532	Inflammatory bowel disease	2	Percent	1992	0.00018383043325715734	0.00019285749925567535	0.00017480110551283416
1	Deaths	100	High-income North America	1	Male	1	<5 years	532	Inflammatory bowel disease	3	Rate	1992	0.038402441326685	0.04070269597688951	0.035998626405424394
1	Deaths	100	High-income North America	2	Female	1	<5 years	532	Inflammatory bowel disease	3	Rate	1992	0.03428165657657805	0.036451375650866286	0.03221151540110348
1	Deaths	100	High-income North America	3	Both	1	<5 years	532	Inflammatory bowel disease	3	Rate	1992	0.036390887475246145	0.03824048908404286	0.0345547123513787
1	Deaths	100	High-income North America	1	Male	6	5-9 years	532	Inflammatory bowel disease	1	Number	1992	3.5426272352906523	3.8066431798229816	3.3427134148962674
1	Deaths	100	High-income North America	2	Female	6	5-9 years	532	Inflammatory bowel disease	1	Number	1992	3.111147857422073	3.3106932099551587	2.9431925521180706
1	Deaths	100	High-income North America	3	Both	6	5-9 years	532	Inflammatory bowel disease	1	Number	1992	6.653775092712721	6.984995654861149	6.39056556796638
1	Deaths	100	High-income North America	1	Male	6	5-9 years	532	Inflammatory bowel disease	2	Percent	1992	0.001456751540537994	0.0015625661917504448	0.001374029101606428
1	Deaths	100	High-income North America	2	Female	6	5-9 years	532	Inflammatory bowel disease	2	Percent	1992	0.0017867631829218153	0.0018933162522815628	0.001691600612130039
1	Deaths	100	High-income North America	3	Both	6	5-9 years	532	Inflammatory bowel disease	2	Percent	1992	0.0015944479398967762	0.0016690356751813806	0.0015307670938164277
1	Deaths	100	High-income North America	1	Male	6	5-9 years	532	Inflammatory bowel disease	3	Rate	1992	0.03304424527919295	0.035506883047523814	0.03117952712595197
1	Deaths	100	High-income North America	2	Female	6	5-9 years	532	Inflammatory bowel disease	3	Rate	1992	0.030495084294879043	0.03245100301845593	0.028848807284675627
1	Deaths	100	High-income North America	3	Both	6	5-9 years	532	Inflammatory bowel disease	3	Rate	1992	0.031801264678649896	0.0333843107866299	0.03054327268977616
1	Deaths	100	High-income North America	1	Male	7	10-14 years	532	Inflammatory bowel disease	1	Number	1992	3.4327441911169365	3.6023620170887507	3.2814444641640024
1	Deaths	100	High-income North America	2	Female	7	10-14 years	532	Inflammatory bowel disease	1	Number	1992	2.393360211530979	2.555767885008274	2.246148618918527
1	Deaths	100	High-income North America	3	Both	7	10-14 years	532	Inflammatory bowel disease	1	Number	1992	5.826104402647914	6.046673588470601	5.626471928399523
1	Deaths	100	High-income North America	1	Male	7	10-14 years	532	Inflammatory bowel disease	2	Percent	1992	0.0010984907310225582	0.001154402569947052	0.001050476460321188
1	Deaths	100	High-income North America	2	Female	7	10-14 years	532	Inflammatory bowel disease	2	Percent	1992	0.0013510454198853994	0.0014440486572602001	0.0012664621446181203
1	Deaths	100	High-income North America	3	Both	7	10-14 years	532	Inflammatory bowel disease	2	Percent	1992	0.001189861411093077	0.0012348163967682087	0.0011486316535435324
1	Deaths	100	High-income North America	1	Male	7	10-14 years	532	Inflammatory bowel disease	3	Rate	1992	0.032771468093689665	0.03439076299668323	0.031327051062192586
1	Deaths	100	High-income North America	2	Female	7	10-14 years	532	Inflammatory bowel disease	3	Rate	1992	0.024034127506003537	0.025665025652258693	0.022555828430852517
1	Deaths	100	High-income North America	3	Both	7	10-14 years	532	Inflammatory bowel disease	3	Rate	1992	0.028513254016312013	0.029592730934143264	0.02753624243966361
1	Deaths	100	High-income North America	1	Male	8	15-19 years	532	Inflammatory bowel disease	1	Number	1992	4.055004152889486	4.265983042686639	3.834017520183808
1	Deaths	100	High-income North America	2	Female	8	15-19 years	532	Inflammatory bowel disease	1	Number	1992	3.272492922959336	3.443037359187948	3.106679856315936
1	Deaths	100	High-income North America	3	Both	8	15-19 years	532	Inflammatory bowel disease	1	Number	1992	7.32749707584882	7.615201444799287	7.050800887724145
1	Deaths	100	High-income North America	1	Male	8	15-19 years	532	Inflammatory bowel disease	2	Percent	1992	0.00034533292489262907	0.00036288715648115626	0.00032668012333744197
1	Deaths	100	High-income North America	2	Female	8	15-19 years	532	Inflammatory bowel disease	2	Percent	1992	0.0008018260022468195	0.0008421252821473514	0.0007609571750035398
1	Deaths	100	High-income North America	3	Both	8	15-19 years	532	Inflammatory bowel disease	2	Percent	1992	0.00046307490098335726	0.0004811456553299487	0.00044553789147908557
1	Deaths	100	High-income North America	1	Male	8	15-19 years	532	Inflammatory bowel disease	3	Rate	1992	0.040645231352039596	0.04275997290664226	0.03843017744004048
1	Deaths	100	High-income North America	2	Female	8	15-19 years	532	Inflammatory bowel disease	3	Rate	1992	0.03462940298232608	0.03643409810240395	0.032874775045854586
1	Deaths	100	High-income North America	3	Both	8	15-19 years	532	Inflammatory bowel disease	3	Rate	1992	0.03771884363505283	0.039199823564929834	0.03629452914590914
1	Deaths	100	High-income North America	1	Male	158	<20 years	532	Inflammatory bowel disease	1	Number	1992	15.413667552641712	15.908009009076837	14.926014713082148
1	Deaths	100	High-income North America	2	Female	158	<20 years	532	Inflammatory bowel disease	1	Number	1992	12.5087369272599	12.849806567880922	12.160878715460527
1	Deaths	100	High-income North America	3	Both	158	<20 years	532	Inflammatory bowel disease	1	Number	1992	27.92240447990162	28.522843876241783	27.270562433544164
1	Deaths	100	High-income North America	1	Male	158	<20 years	532	Inflammatory bowel disease	2	Percent	1992	0.00036459706461427387	0.00037697850091579515	0.0003532499937258524
1	Deaths	100	High-income North America	2	Female	158	<20 years	532	Inflammatory bowel disease	2	Percent	1992	0.0004674174526643201	0.0004798151159332068	0.00045316976259702216
1	Deaths	100	High-income North America	3	Both	158	<20 years	532	Inflammatory bowel disease	2	Percent	1992	0.00040445392196204635	0.00041402201368993986	0.0003948164754013481
1	Deaths	100	High-income North America	1	Male	158	<20 years	532	Inflammatory bowel disease	3	Rate	1992	0.03619393028229666	0.03735472865482906	0.03504883792730048
1	Deaths	100	High-income North America	2	Female	158	<20 years	532	Inflammatory bowel disease	3	Rate	1992	0.03088892583185421	0.031731159135976274	0.030029928911001535
1	Deaths	100	High-income North America	3	Both	158	<20 years	532	Inflammatory bowel disease	3	Rate	1992	0.03360816891276288	0.034330874175076596	0.032823594016493055
1	Deaths	44563	African Region	1	Male	1	<5 years	532	Inflammatory bowel disease	1	Number	1990	14.46681308146682	38.174516307962406	3.015296417041645
1	Deaths	44563	African Region	2	Female	1	<5 years	532	Inflammatory bowel disease	1	Number	1990	29.179726709366356	88.15893487199264	3.980839818904279
1	Deaths	44563	African Region	3	Both	1	<5 years	532	Inflammatory bowel disease	1	Number	1990	43.64653979083324	105.81732787486438	9.316021299739022
1	Deaths	44563	African Region	1	Male	1	<5 years	532	Inflammatory bowel disease	2	Percent	1990	7.365714716976888e-06	1.9646721012699792e-05	1.5291496913406447e-06
1	Deaths	44563	African Region	2	Female	1	<5 years	532	Inflammatory bowel disease	2	Percent	1990	1.7211072261508946e-05	5.1382075839714456e-05	2.343350409847414e-06
1	Deaths	44563	African Region	3	Both	1	<5 years	532	Inflammatory bowel disease	2	Percent	1990	1.1936193817603287e-05	2.86034271294708e-05	2.5249138656676622e-06
1	Deaths	44563	African Region	1	Male	1	<5 years	532	Inflammatory bowel disease	3	Rate	1990	0.031159392973561382	0.08222230760272074	0.0064945061128035275
1	Deaths	44563	African Region	2	Female	1	<5 years	532	Inflammatory bowel disease	3	Rate	1990	0.06416996439898083	0.19387281342741108	0.008754377722637678
1	Deaths	44563	African Region	3	Both	1	<5 years	532	Inflammatory bowel disease	3	Rate	1990	0.04749300834177827	0.1151427641125657	0.010137020699029468
1	Deaths	44563	African Region	1	Male	6	5-9 years	532	Inflammatory bowel disease	1	Number	1990	6.686354761985808	12.263914848539047	2.9266078419542967
1	Deaths	44563	African Region	2	Female	6	5-9 years	532	Inflammatory bowel disease	1	Number	1990	6.350553473124236	13.487865748536748	2.3827142479040653
1	Deaths	44563	African Region	3	Both	6	5-9 years	532	Inflammatory bowel disease	1	Number	1990	13.036908235110056	21.23449460041479	7.53523916673173
1	Deaths	44563	African Region	1	Male	6	5-9 years	532	Inflammatory bowel disease	2	Percent	1990	6.674074597943937e-05	0.00012340950047841373	2.9562691829229527e-05
1	Deaths	44563	African Region	2	Female	6	5-9 years	532	Inflammatory bowel disease	2	Percent	1990	8.431955295880576e-05	0.0001822975002557286	3.169454956248775e-05
1	Deaths	44563	African Region	3	Both	6	5-9 years	532	Inflammatory bowel disease	2	Percent	1990	7.429912222254455e-05	0.00012199070154097332	4.305838902801849e-05
1	Deaths	44563	African Region	1	Male	6	5-9 years	532	Inflammatory bowel disease	3	Rate	1990	0.017672995606800416	0.03241528769497036	0.007735444704152197
1	Deaths	44563	African Region	2	Female	6	5-9 years	532	Inflammatory bowel disease	3	Rate	1990	0.016844894207672118	0.035776672471605965	0.0063201687227603595
1	Deaths	44563	African Region	3	Both	6	5-9 years	532	Inflammatory bowel disease	3	Rate	1990	0.0172596770869532	0.028112533531591353	0.0099759691826698
1	Deaths	44563	African Region	1	Male	7	10-14 years	532	Inflammatory bowel disease	1	Number	1990	4.391557904946796	6.60710013135769	2.2953320355598517
1	Deaths	44563	African Region	2	Female	7	10-14 years	532	Inflammatory bowel disease	1	Number	1990	5.704779863243852	10.305100809723664	2.531837221740236
1	Deaths	44563	African Region	3	Both	7	10-14 years	532	Inflammatory bowel disease	1	Number	1990	10.09633776819065	16.463197266811154	7.049217960090381
1	Deaths	44563	African Region	1	Male	7	10-14 years	532	Inflammatory bowel disease	2	Percent	1990	8.99902933061319e-05	0.00013483189716147185	4.735436307299512e-05
1	Deaths	44563	African Region	2	Female	7	10-14 years	532	Inflammatory bowel disease	2	Percent	1990	0.0001396594694260662	0.00024348813840946183	6.133144054878928e-05
1	Deaths	44563	African Region	3	Both	7	10-14 years	532	Inflammatory bowel disease	2	Percent	1990	0.00011262309042534086	0.00018312687553464815	7.912850119030613e-05
1	Deaths	44563	African Region	1	Male	7	10-14 years	532	Inflammatory bowel disease	3	Rate	1990	0.013778981898084951	0.020730482229612136	0.007201849378428455
1	Deaths	44563	African Region	2	Female	7	10-14 years	532	Inflammatory bowel disease	3	Rate	1990	0.017786737069732664	0.03212991964170537	0.007893928257706557
1	Deaths	44563	African Region	3	Both	7	10-14 years	532	Inflammatory bowel disease	3	Rate	1990	0.01578918336503893	0.0257460127016999	0.01102393734316783
1	Deaths	44563	African Region	1	Male	8	15-19 years	532	Inflammatory bowel disease	1	Number	1990	45.43629182530151	61.822899827924154	25.79015679340546
1	Deaths	44563	African Region	2	Female	8	15-19 years	532	Inflammatory bowel disease	1	Number	1990	5.960343545925431	10.262769453645046	2.73006877073922
1	Deaths	44563	African Region	3	Both	8	15-19 years	532	Inflammatory bowel disease	1	Number	1990	51.39663537122699	66.80702930419554	33.06107601762661
1	Deaths	44563	African Region	1	Male	8	15-19 years	532	Inflammatory bowel disease	2	Percent	1990	0.0005450659071371695	0.0007356003674195924	0.00031387624504623096
1	Deaths	44563	African Region	2	Female	8	15-19 years	532	Inflammatory bowel disease	2	Percent	1990	0.0001047594898177573	0.0001785977835559179	4.775276424952111e-05
1	Deaths	44563	African Region	3	Both	8	15-19 years	532	Inflammatory bowel disease	2	Percent	1990	0.00036630910927537173	0.0004728870540657919	0.00023603619109016983
1	Deaths	44563	African Region	1	Male	8	15-19 years	532	Inflammatory bowel disease	3	Rate	1990	0.17410369725353747	0.23689423151787437	0.09882324173250308
1	Deaths	44563	African Region	2	Female	8	15-19 years	532	Inflammatory bowel disease	3	Rate	1990	0.021830419405194715	0.03758853155118041	0.009999179713559288
1	Deaths	44563	African Region	3	Both	8	15-19 years	532	Inflammatory bowel disease	3	Rate	1990	0.0962480460150124	0.125106361226832	0.06191191199320687
1	Deaths	44563	African Region	1	Male	158	<20 years	532	Inflammatory bowel disease	1	Number	1990	70.98101757370097	103.0613356655391	36.202621882750215
1	Deaths	44563	African Region	2	Female	158	<20 years	532	Inflammatory bowel disease	1	Number	1990	47.19540359165988	118.92558976893403	12.502359904779553
1	Deaths	44563	African Region	3	Both	158	<20 years	532	Inflammatory bowel disease	1	Number	1990	118.17642116536085	182.80169752636064	76.4207676749563
1	Deaths	44563	African Region	1	Male	158	<20 years	532	Inflammatory bowel disease	2	Percent	1990	3.236570086537463e-05	4.6173040608935234e-05	1.6422923573169172e-05
1	Deaths	44563	African Region	2	Female	158	<20 years	532	Inflammatory bowel disease	2	Percent	1990	2.5259655414988338e-05	6.30464277388778e-05	6.661719364916786e-06
1	Deaths	44563	African Region	3	Both	158	<20 years	532	Inflammatory bowel disease	2	Percent	1990	2.909729066760164e-05	4.51270125329373e-05	1.921864462248058e-05
1	Deaths	44563	African Region	1	Male	158	<20 years	532	Inflammatory bowel disease	3	Rate	1990	0.04990550449200095	0.07246061166519294	0.025453426433565296
1	Deaths	44563	African Region	2	Female	158	<20 years	532	Inflammatory bowel disease	3	Rate	1990	0.03310822463582801	0.08342793665004264	0.008770577401706088
1	Deaths	44563	African Region	3	Both	158	<20 years	532	Inflammatory bowel disease	3	Rate	1990	0.041497484965345645	0.06419056034981126	0.026835045657662985
1	Deaths	95469	Limited Health System	1	Male	1	<5 years	532	Inflammatory bowel disease	1	Number	1990	29.10297900355461	81.59307140199881	5.9692885841152155
1	Deaths	95469	Limited Health System	2	Female	1	<5 years	532	Inflammatory bowel disease	1	Number	1990	54.92831712957736	164.89696154717913	6.51523442845016
1	Deaths	95469	Limited Health System	3	Both	1	<5 years	532	Inflammatory bowel disease	1	Number	1990	84.03129613313206	200.24925712266437	16.110764644821668
1	Deaths	95469	Limited Health System	1	Male	1	<5 years	532	Inflammatory bowel disease	2	Percent	1990	8.23712104345561e-06	2.324746620115915e-05	1.6951635078681198e-06
1	Deaths	95469	Limited Health System	2	Female	1	<5 years	532	Inflammatory bowel disease	2	Percent	1990	1.7290607321938842e-05	5.1252946955272365e-05	2.0676896787460524e-06
1	Deaths	95469	Limited Health System	3	Both	1	<5 years	532	Inflammatory bowel disease	2	Percent	1990	1.2534060529196358e-05	2.9608332427006266e-05	2.44469497917057e-06
1	Deaths	95469	Limited Health System	1	Male	1	<5 years	532	Inflammatory bowel disease	3	Rate	1990	0.02359245131543413	0.06614376365021883	0.004839028688139247
1	Deaths	95469	Limited Health System	2	Female	1	<5 years	532	Inflammatory bowel disease	3	Rate	1990	0.047035593974890925	0.14120269719404735	0.005579051703056792
1	Deaths	95469	Limited Health System	3	Both	1	<5 years	532	Inflammatory bowel disease	3	Rate	1990	0.03499299423923978	0.08338942064875014	0.00670897535024109
1	Deaths	95469	Limited Health System	1	Male	6	5-9 years	532	Inflammatory bowel disease	1	Number	1990	20.14370483595291	43.078741628920824	8.247399454717549
1	Deaths	95469	Limited Health System	2	Female	6	5-9 years	532	Inflammatory bowel disease	1	Number	1990	22.93091855044488	52.108566822026845	5.718510488755682
1	Deaths	95469	Limited Health System	3	Both	6	5-9 years	532	Inflammatory bowel disease	1	Number	1990	43.07462338639779	78.91992542000004	17.322930054673275
1	Deaths	95469	Limited Health System	1	Male	6	5-9 years	532	Inflammatory bowel disease	2	Percent	1990	8.063142698487769e-05	0.0001730753743952321	3.175321592466127e-05
1	Deaths	95469	Limited Health System	2	Female	6	5-9 years	532	Inflammatory bowel disease	2	Percent	1990	0.00010534790739970744	0.00023877457650737542	2.6353141197685522e-05
1	Deaths	95469	Limited Health System	3	Both	6	5-9 years	532	Inflammatory bowel disease	2	Percent	1990	9.215289083011322e-05	0.00016995745960735585	3.7302545314015314e-05
1	Deaths	95469	Limited Health System	1	Male	6	5-9 years	532	Inflammatory bowel disease	3	Rate	1990	0.017920240760352143	0.038323705988057274	0.007337050710331466
1	Deaths	95469	Limited Health System	2	Female	6	5-9 years	532	Inflammatory bowel disease	3	Rate	1990	0.02163689772158385	0.0491680142802059	0.005395807686151791
1	Deaths	95469	Limited Health System	3	Both	6	5-9 years	532	Inflammatory bowel disease	3	Rate	1990	0.0197238805742791	0.03613745313456749	0.007932173905038972
1	Deaths	95469	Limited Health System	1	Male	7	10-14 years	532	Inflammatory bowel disease	1	Number	1990	12.269073249784467	22.34792353979521	5.885806946169183
1	Deaths	95469	Limited Health System	2	Female	7	10-14 years	532	Inflammatory bowel disease	1	Number	1990	16.57598602112575	30.396202752086424	5.554739913581715
1	Deaths	95469	Limited Health System	3	Both	7	10-14 years	532	Inflammatory bowel disease	1	Number	1990	28.845059270910195	47.02203070655267	16.49478563426777
1	Deaths	95469	Limited Health System	1	Male	7	10-14 years	532	Inflammatory bowel disease	2	Percent	1990	9.564435562398446e-05	0.00017431338098225198	4.641428726748663e-05
1	Deaths	95469	Limited Health System	2	Female	7	10-14 years	532	Inflammatory bowel disease	2	Percent	1990	0.00014645006846935807	0.0002677028622863974	4.8176352707678576e-05
1	Deaths	95469	Limited Health System	3	Both	7	10-14 years	532	Inflammatory bowel disease	2	Percent	1990	0.0001194596783150897	0.0001972920255880761	6.897613249406142e-05
1	Deaths	95469	Limited Health System	1	Male	7	10-14 years	532	Inflammatory bowel disease	3	Rate	1990	0.01285377428351936	0.02341294725670689	0.0061663038782296155
1	Deaths	95469	Limited Health System	2	Female	7	10-14 years	532	Inflammatory bowel disease	3	Rate	1990	0.018302366798734458	0.0335619522934181	0.0061332633389273705
1	Deaths	95469	Limited Health System	3	Both	7	10-14 years	532	Inflammatory bowel disease	3	Rate	1990	0.015506547503922745	0.025278136752431953	0.008867278607492517
1	Deaths	95469	Limited Health System	1	Male	8	15-19 years	532	Inflammatory bowel disease	1	Number	1990	56.369708929326336	72.34909468247048	35.244665997087814
1	Deaths	95469	Limited Health System	2	Female	8	15-19 years	532	Inflammatory bowel disease	1	Number	1990	38.80109644795262	76.509716033636	13.068660363674518
1	Deaths	95469	Limited Health System	3	Both	8	15-19 years	532	Inflammatory bowel disease	1	Number	1990	95.17080537727877	133.13311323107536	68.67668110901533
1	Deaths	95469	Limited Health System	1	Male	8	15-19 years	532	Inflammatory bowel disease	2	Percent	1990	0.0003279881274424149	0.0004144812791477732	0.0002085553405266716
1	Deaths	95469	Limited Health System	2	Female	8	15-19 years	532	Inflammatory bowel disease	2	Percent	1990	0.0002442847808977728	0.00048160164258836036	8.252519942072832e-05
1	Deaths	95469	Limited Health System	3	Both	8	15-19 years	532	Inflammatory bowel disease	2	Percent	1990	0.00028777820135590475	0.0004033710982978306	0.0002076296346131884
1	Deaths	95469	Limited Health System	1	Male	8	15-19 years	532	Inflammatory bowel disease	3	Rate	1990	0.06995105874505526	0.08978041342434771	0.043736285825125475
1	Deaths	95469	Limited Health System	2	Female	8	15-19 years	532	Inflammatory bowel disease	3	Rate	1990	0.049680581263406624	0.09796236479935326	0.016732997328369383
1	Deaths	95469	Limited Health System	3	Both	8	15-19 years	532	Inflammatory bowel disease	3	Rate	1990	0.059974432328712385	0.08389739751108767	0.04327845022856697
1	Deaths	95469	Limited Health System	1	Male	158	<20 years	532	Inflammatory bowel disease	1	Number	1990	117.88546601861836	206.80331149686546	58.33822555551218
1	Deaths	95469	Limited Health System	2	Female	158	<20 years	532	Inflammatory bowel disease	1	Number	1990	133.23631814910055	314.860418565973	32.49100023283687
1	Deaths	95469	Limited Health System	3	Both	158	<20 years	532	Inflammatory bowel disease	1	Number	1990	251.12178416771908	451.41463497688625	128.30325465762462
1	Deaths	95469	Limited Health System	1	Male	158	<20 years	532	Inflammatory bowel disease	2	Percent	1990	2.891917538746159e-05	5.055636697877575e-05	1.4555051694234053e-05
1	Deaths	95469	Limited Health System	2	Female	158	<20 years	532	Inflammatory bowel disease	2	Percent	1990	3.634609008070018e-05	8.676836612763745e-05	8.970465975405967e-06
1	Deaths	95469	Limited Health System	3	Both	158	<20 years	532	Inflammatory bowel disease	2	Percent	1990	3.244325989198524e-05	5.744446043486188e-05	1.6790435628052508e-05
1	Deaths	95469	Limited Health System	1	Male	158	<20 years	532	Inflammatory bowel disease	3	Rate	1990	0.028626849248382963	0.0502193139004273	0.014166628379210464
1	Deaths	95469	Limited Health System	2	Female	158	<20 years	532	Inflammatory bowel disease	3	Rate	1990	0.034038393104971365	0.08043859849347505	0.008300600419334555
1	Deaths	95469	Limited Health System	3	Both	158	<20 years	532	Inflammatory bowel disease	3	Rate	1990	0.03126399968660593	0.05619993125335923	0.01597341674956983
1	Deaths	167	Central Sub-Saharan Africa	1	Male	1	<5 years	532	Inflammatory bowel disease	1	Number	1990	0.9384752604239646	3.374565781016754	0.041805864611032605
1	Deaths	167	Central Sub-Saharan Africa	2	Female	1	<5 years	532	Inflammatory bowel disease	1	Number	1990	2.6987761448825003	7.7541062167989745	0.0828436896963748
1	Deaths	167	Central Sub-Saharan Africa	3	Both	1	<5 years	532	Inflammatory bowel disease	1	Number	1990	3.6372514053064666	8.684230435233143	0.32601942558865626
1	Deaths	167	Central Sub-Saharan Africa	1	Male	1	<5 years	532	Inflammatory bowel disease	2	Percent	1990	4.121581615497602e-06	1.4699082116014874e-05	1.863235091176581e-07
1	Deaths	167	Central Sub-Saharan Africa	2	Female	1	<5 years	532	Inflammatory bowel disease	2	Percent	1990	1.3583417281717592e-05	3.881460850116611e-05	4.1702262542239204e-07
1	Deaths	167	Central Sub-Saharan Africa	3	Both	1	<5 years	532	Inflammatory bowel disease	2	Percent	1990	8.543256844374085e-06	2.0238440860493323e-05	7.948019204654769e-07
1	Deaths	167	Central Sub-Saharan Africa	1	Male	1	<5 years	532	Inflammatory bowel disease	3	Rate	1990	0.01785644287883095	0.06420812955938895	0.0007954434867998588
1	Deaths	167	Central Sub-Saharan Africa	2	Female	1	<5 years	532	Inflammatory bowel disease	3	Rate	1990	0.05262066809976144	0.15118936426727608	0.0016152841383079433
1	Deaths	167	Central Sub-Saharan Africa	3	Both	1	<5 years	532	Inflammatory bowel disease	3	Rate	1990	0.035026092264054315	0.08362761397879102	0.003139509813339422
1	Deaths	167	Central Sub-Saharan Africa	1	Male	6	5-9 years	532	Inflammatory bowel disease	1	Number	1990	0.6771265781692491	1.5576188621717584	0.18109694741716975
1	Deaths	167	Central Sub-Saharan Africa	2	Female	6	5-9 years	532	Inflammatory bowel disease	1	Number	1990	0.6138634200227415	1.5142965258079482	0.1263840331919262
1	Deaths	167	Central Sub-Saharan Africa	3	Both	6	5-9 years	532	Inflammatory bowel disease	1	Number	1990	1.2909899981919906	2.3977960588875344	0.5334699444364611
1	Deaths	167	Central Sub-Saharan Africa	1	Male	6	5-9 years	532	Inflammatory bowel disease	2	Percent	1990	6.184895272865085e-05	0.00014388149299034261	1.6759097483865405e-05
1	Deaths	167	Central Sub-Saharan Africa	2	Female	6	5-9 years	532	Inflammatory bowel disease	2	Percent	1990	7.237131748520273e-05	0.00017712788740183275	1.5309684602467054e-05
1	Deaths	167	Central Sub-Saharan Africa	3	Both	6	5-9 years	532	Inflammatory bowel disease	2	Percent	1990	6.645447218897154e-05	0.00012179200397240433	2.7593208011111945e-05
1	Deaths	167	Central Sub-Saharan Africa	1	Male	6	5-9 years	532	Inflammatory bowel disease	3	Rate	1990	0.01654071506649808	0.0380492076548592	0.004423800664772115
1	Deaths	167	Central Sub-Saharan Africa	2	Female	6	5-9 years	532	Inflammatory bowel disease	3	Rate	1990	0.015096952595301466	0.037241611276504154	0.0031082056621501166
1	Deaths	167	Central Sub-Saharan Africa	3	Both	6	5-9 years	532	Inflammatory bowel disease	3	Rate	1990	0.01582127152490077	0.029385341917540515	0.006537752308788836
1	Deaths	167	Central Sub-Saharan Africa	1	Male	7	10-14 years	532	Inflammatory bowel disease	1	Number	1990	0.6187200696766489	1.2405992636799739	0.23379436334470088
1	Deaths	167	Central Sub-Saharan Africa	2	Female	7	10-14 years	532	Inflammatory bowel disease	1	Number	1990	0.47919716388224143	1.0017233967645824	0.14104421215090904
1	Deaths	167	Central Sub-Saharan Africa	3	Both	7	10-14 years	532	Inflammatory bowel disease	1	Number	1990	1.097917233558891	1.8770413323171284	0.5524922055305057
1	Deaths	167	Central Sub-Saharan Africa	1	Male	7	10-14 years	532	Inflammatory bowel disease	2	Percent	1990	0.00010409593664491747	0.00020154972100863995	4.0654735601703384e-05
1	Deaths	167	Central Sub-Saharan Africa	2	Female	7	10-14 years	532	Inflammatory bowel disease	2	Percent	1990	0.00010422732778419149	0.0002162622210380983	3.1033599319408296e-05
1	Deaths	167	Central Sub-Saharan Africa	3	Both	7	10-14 years	532	Inflammatory bowel disease	2	Percent	1990	0.00010415199464356869	0.00017602801244818149	5.362588535683899e-05
1	Deaths	167	Central Sub-Saharan Africa	1	Male	7	10-14 years	532	Inflammatory bowel disease	3	Rate	1990	0.01823705531707624	0.03656722725978451	0.006891195139938172
1	Deaths	167	Central Sub-Saharan Africa	2	Female	7	10-14 years	532	Inflammatory bowel disease	3	Rate	1990	0.014254485530099626	0.029797863469517412	0.004195585518330616
1	Deaths	167	Central Sub-Saharan Africa	3	Both	7	10-14 years	532	Inflammatory bowel disease	3	Rate	1990	0.016254887370843865	0.02778997770927794	0.008179759183719736
1	Deaths	167	Central Sub-Saharan Africa	1	Male	8	15-19 years	532	Inflammatory bowel disease	1	Number	1990	1.4615177060520639	2.865221766183192	0.6989795697922188
1	Deaths	167	Central Sub-Saharan Africa	2	Female	8	15-19 years	532	Inflammatory bowel disease	1	Number	1990	0.9440160714443712	1.9839077035629553	0.273447828351712
1	Deaths	167	Central Sub-Saharan Africa	3	Both	8	15-19 years	532	Inflammatory bowel disease	1	Number	1990	2.405533777496435	4.047096775948652	1.335843242296338
1	Deaths	167	Central Sub-Saharan Africa	1	Male	8	15-19 years	532	Inflammatory bowel disease	2	Percent	1990	0.00017026910027376812	0.0003295253201012927	8.417795842965712e-05
1	Deaths	167	Central Sub-Saharan Africa	2	Female	8	15-19 years	532	Inflammatory bowel disease	2	Percent	1990	0.00014973242406161037	0.0003253240591071972	4.696356847675043e-05
1	Deaths	167	Central Sub-Saharan Africa	3	Both	8	15-19 years	532	Inflammatory bowel disease	2	Percent	1990	0.0001615366857902751	0.00026696323111321553	9.14519484143015e-05
1	Deaths	167	Central Sub-Saharan Africa	1	Male	8	15-19 years	532	Inflammatory bowel disease	3	Rate	1990	0.05104508169868457	0.10007095947865328	0.024412615117838467
1	Deaths	167	Central Sub-Saharan Africa	2	Female	8	15-19 years	532	Inflammatory bowel disease	3	Rate	1990	0.033400276138089456	0.07019272990776658	0.009674870219459258
1	Deaths	167	Central Sub-Saharan Africa	3	Both	8	15-19 years	532	Inflammatory bowel disease	3	Rate	1990	0.04227977000299662	0.0711319551891978	0.023478840984360344
1	Deaths	167	Central Sub-Saharan Africa	1	Male	158	<20 years	532	Inflammatory bowel disease	1	Number	1990	3.695839614321922	8.019747770565171	1.4401095188534885
1	Deaths	167	Central Sub-Saharan Africa	2	Female	158	<20 years	532	Inflammatory bowel disease	1	Number	1990	4.735852800231855	11.120894775695184	0.8388211252998367
1	Deaths	167	Central Sub-Saharan Africa	3	Both	158	<20 years	532	Inflammatory bowel disease	1	Number	1990	8.431692414553783	15.501139228977435	3.4534755944237707
1	Deaths	167	Central Sub-Saharan Africa	1	Male	158	<20 years	532	Inflammatory bowel disease	2	Percent	1990	1.4625060472993397e-05	3.085660693653227e-05	5.76766608795207e-06
1	Deaths	167	Central Sub-Saharan Africa	2	Female	158	<20 years	532	Inflammatory bowel disease	2	Percent	1990	2.171404114947143e-05	5.0094555935815014e-05	3.772067924694998e-06
1	Deaths	167	Central Sub-Saharan Africa	3	Both	158	<20 years	532	Inflammatory bowel disease	2	Percent	1990	1.7915835376137233e-05	3.2118983893113154e-05	7.583027773475827e-06
1	Deaths	167	Central Sub-Saharan Africa	1	Male	158	<20 years	532	Inflammatory bowel disease	3	Rate	1990	0.02368337477280755	0.05139148660500793	0.00922839111219178
1	Deaths	167	Central Sub-Saharan Africa	2	Female	158	<20 years	532	Inflammatory bowel disease	3	Rate	1990	0.030786315486118022	0.07229350013490951	0.00545291690625118
1	Deaths	167	Central Sub-Saharan Africa	3	Both	158	<20 years	532	Inflammatory bowel disease	3	Rate	1990	0.027209376346249453	0.05002273687650634	0.011144490635008159
1	Deaths	44567	Eastern Mediterranean Region	1	Male	158	<20 years	532	Inflammatory bowel disease	3	Rate	1991	0.02012527071510403	0.04136987147647141	0.010702952527679534
1	Deaths	44567	Eastern Mediterranean Region	2	Female	158	<20 years	532	Inflammatory bowel disease	3	Rate	1991	0.03149476440575234	0.06479856883895886	0.011548120814750774
1	Deaths	44567	Eastern Mediterranean Region	3	Both	158	<20 years	532	Inflammatory bowel disease	3	Rate	1991	0.02563819483491374	0.04633699339250265	0.013113012501860973
1	Deaths	124	Central Latin America	1	Male	1	<5 years	532	Inflammatory bowel disease	1	Number	1990	6.223286187550238	7.400336126428823	5.035277979064805
1	Deaths	124	Central Latin America	2	Female	1	<5 years	532	Inflammatory bowel disease	1	Number	1990	5.707523820073784	7.309999906020185	3.9489734113326898
1	Deaths	124	Central Latin America	3	Both	1	<5 years	532	Inflammatory bowel disease	1	Number	1990	11.93081000762402	14.099235099429142	9.387843417399878
1	Deaths	124	Central Latin America	1	Male	1	<5 years	532	Inflammatory bowel disease	2	Percent	1990	5.090459471566181e-05	5.9220510432125785e-05	4.1497413100909e-05
1	Deaths	124	Central Latin America	2	Female	1	<5 years	532	Inflammatory bowel disease	2	Percent	1990	5.803610295286936e-05	7.313785041590641e-05	4.085860412914429e-05
1	Deaths	124	Central Latin America	3	Both	1	<5 years	532	Inflammatory bowel disease	2	Percent	1990	5.4084896026302016e-05	6.208145895764381e-05	4.3359785178411766e-05
1	Deaths	124	Central Latin America	1	Male	1	<5 years	532	Inflammatory bowel disease	3	Rate	1990	0.053288499090819626	0.06336729391199608	0.043115871249212505
1	Deaths	124	Central Latin America	2	Female	1	<5 years	532	Inflammatory bowel disease	3	Rate	1990	0.050333403711826846	0.0644652896776477	0.03482513244374144
1	Deaths	124	Central Latin America	3	Both	1	<5 years	532	Inflammatory bowel disease	3	Rate	1990	0.051832715017574284	0.06125331259214539	0.040784943534659675
1	Deaths	124	Central Latin America	1	Male	6	5-9 years	532	Inflammatory bowel disease	1	Number	1990	3.120335411561771	3.6202699913803147	2.6815774610816474
1	Deaths	124	Central Latin America	2	Female	6	5-9 years	532	Inflammatory bowel disease	1	Number	1990	3.2179958974457668	3.8163280383533675	2.642101596464278
1	Deaths	124	Central Latin America	3	Both	6	5-9 years	532	Inflammatory bowel disease	1	Number	1990	6.3383313090075335	7.1282113898236075	5.470815658783522
1	Deaths	124	Central Latin America	1	Male	6	5-9 years	532	Inflammatory bowel disease	2	Percent	1990	0.0003463757627572461	0.00039947579896608697	0.00030039847094825495
1	Deaths	124	Central Latin America	2	Female	6	5-9 years	532	Inflammatory bowel disease	2	Percent	1990	0.00046315525474110243	0.0005458035424672237	0.00038206690831616634
1	Deaths	124	Central Latin America	3	Both	6	5-9 years	532	Inflammatory bowel disease	2	Percent	1990	0.0003972339564967097	0.00044277776900102604	0.00034594878205602536
1	Deaths	124	Central Latin America	1	Male	6	5-9 years	532	Inflammatory bowel disease	3	Rate	1990	0.029066669502277622	0.03372367949886402	0.024979534417104446
1	Deaths	124	Central Latin America	2	Female	6	5-9 years	532	Inflammatory bowel disease	3	Rate	1990	0.030813506060539852	0.03654275856353591	0.02529910420949694
1	Deaths	124	Central Latin America	3	Both	6	5-9 years	532	Inflammatory bowel disease	3	Rate	1990	0.029928060397900462	0.03365768221999853	0.025831862280403583
1	Deaths	124	Central Latin America	1	Male	7	10-14 years	532	Inflammatory bowel disease	1	Number	1990	2.133827269071545	2.351105130735942	1.9522631358218923
1	Deaths	124	Central Latin America	2	Female	7	10-14 years	532	Inflammatory bowel disease	1	Number	1990	2.704201335914527	3.0552595272988627	2.381268898549896
1	Deaths	124	Central Latin America	3	Both	7	10-14 years	532	Inflammatory bowel disease	1	Number	1990	4.838028604986067	5.253808446301382	4.431356723906871
1	Deaths	124	Central Latin America	1	Male	7	10-14 years	532	Inflammatory bowel disease	2	Percent	1990	0.0003034845693320168	0.00033176738377941386	0.00027816114808426536
1	Deaths	124	Central Latin America	2	Female	7	10-14 years	532	Inflammatory bowel disease	2	Percent	1990	0.0005689881672469354	0.0006460182836732543	0.0005029074615787213
1	Deaths	124	Central Latin America	3	Both	7	10-14 years	532	Inflammatory bowel disease	2	Percent	1990	0.0004105758722596061	0.0004446690835955706	0.00037759741521112527
1	Deaths	124	Central Latin America	1	Male	7	10-14 years	532	Inflammatory bowel disease	3	Rate	1990	0.021022827399632404	0.023163485666465502	0.01923402682959748
1	Deaths	124	Central Latin America	2	Female	7	10-14 years	532	Inflammatory bowel disease	3	Rate	1990	0.02694851884184831	0.030446963339845142	0.02373035946984218
1	Deaths	124	Central Latin America	3	Both	7	10-14 years	532	Inflammatory bowel disease	3	Rate	1990	0.02396874054801705	0.02602861244114969	0.021953991648906455
1	Deaths	124	Central Latin America	1	Male	8	15-19 years	532	Inflammatory bowel disease	1	Number	1990	2.583672315363647	2.87001073975458	2.3860986817525083
1	Deaths	124	Central Latin America	2	Female	8	15-19 years	532	Inflammatory bowel disease	1	Number	1990	2.9962894735931593	3.30630301299823	2.6962987420488815
1	Deaths	124	Central Latin America	3	Both	8	15-19 years	532	Inflammatory bowel disease	1	Number	1990	5.5799617889568065	6.013461974000509	5.200270205725641
1	Deaths	124	Central Latin America	1	Male	8	15-19 years	532	Inflammatory bowel disease	2	Percent	1990	0.00016349086713323246	0.00017984775866493203	0.00015107739835632119
1	Deaths	124	Central Latin America	2	Female	8	15-19 years	532	Inflammatory bowel disease	2	Percent	1990	0.0004907249936510398	0.0005398658166050967	0.00044483281338291765
1	Deaths	124	Central Latin America	3	Both	8	15-19 years	532	Inflammatory bowel disease	2	Percent	1990	0.00025468471104265106	0.00027308811275886745	0.00023638738626849244
1	Deaths	124	Central Latin America	1	Male	8	15-19 years	532	Inflammatory bowel disease	3	Rate	1990	0.028706588823756825	0.031888029196266265	0.026511393624750985
1	Deaths	124	Central Latin America	2	Female	8	15-19 years	532	Inflammatory bowel disease	3	Rate	1990	0.032393089324405655	0.03574466678787446	0.029149869118530774
1	Deaths	124	Central Latin America	3	Both	8	15-19 years	532	Inflammatory bowel disease	3	Rate	1990	0.03057503886429199	0.03295037502369369	0.028494543450020015
1	Deaths	124	Central Latin America	1	Male	158	<20 years	532	Inflammatory bowel disease	1	Number	1990	14.061121183547197	15.592138842560951	12.57377197948004
1	Deaths	124	Central Latin America	2	Female	158	<20 years	532	Inflammatory bowel disease	1	Number	1990	14.626010527027239	16.749710749447427	12.051405490364502
1	Deaths	124	Central Latin America	3	Both	158	<20 years	532	Inflammatory bowel disease	1	Number	1990	28.687131710574437	31.805380253049492	25.22667083524718
1	Deaths	124	Central Latin America	1	Male	158	<20 years	532	Inflammatory bowel disease	2	Percent	1990	9.128331173175239e-05	9.979932642315553e-05	8.346270345028822e-05
1	Deaths	124	Central Latin America	2	Female	158	<20 years	532	Inflammatory bowel disease	2	Percent	1990	0.00012598920961767485	0.00014374365667800692	0.00010542744645929846
1	Deaths	124	Central Latin America	3	Both	158	<20 years	532	Inflammatory bowel disease	2	Percent	1990	0.00010620086621759801	0.00011529958837391896	9.455551240424453e-05
1	Deaths	124	Central Latin America	1	Male	158	<20 years	532	Inflammatory bowel disease	3	Rate	1990	0.03383012774439423	0.03751365498999982	0.030251663913715397
1	Deaths	124	Central Latin America	2	Female	158	<20 years	532	Inflammatory bowel disease	3	Rate	1990	0.03561467697510067	0.04078593657960317	0.029345453624702356
1	Deaths	124	Central Latin America	3	Both	158	<20 years	532	Inflammatory bowel disease	3	Rate	1990	0.03471704065331611	0.03849073132788243	0.03052920611830535
1	Deaths	21	Oceania	1	Male	1	<5 years	532	Inflammatory bowel disease	1	Number	1992	0.00852208844705478	0.025323760787814037	0.0017822672818826376
1	Deaths	21	Oceania	2	Female	1	<5 years	532	Inflammatory bowel disease	1	Number	1992	0.10930877140053219	0.3408700290492498	0.02158882241615926
1	Deaths	21	Oceania	3	Both	1	<5 years	532	Inflammatory bowel disease	1	Number	1992	0.11783085984758704	0.3443160564377568	0.03062610376938375
1	Deaths	21	Oceania	1	Male	1	<5 years	532	Inflammatory bowel disease	2	Percent	1992	1.0168651038151668e-06	3.113753693960947e-06	2.1423467752708825e-07
1	Deaths	21	Oceania	2	Female	1	<5 years	532	Inflammatory bowel disease	2	Percent	1992	1.5730947569031348e-05	4.8794669020138694e-05	2.9862662865225376e-06
1	Deaths	21	Oceania	3	Both	1	<5 years	532	Inflammatory bowel disease	2	Percent	1992	7.701346639357099e-06	2.2320049971175184e-05	2.047485201146814e-06
1	Deaths	21	Oceania	1	Male	1	<5 years	532	Inflammatory bowel disease	3	Rate	1992	0.001569127960296545	0.004662732774822713	0.0003281596338853156
1	Deaths	21	Oceania	2	Female	1	<5 years	532	Inflammatory bowel disease	3	Rate	1992	0.021806139846150947	0.06800057696717725	0.0043067804595066095
1	Deaths	21	Oceania	3	Both	1	<5 years	532	Inflammatory bowel disease	3	Rate	1992	0.011282319693179707	0.03296830583474035	0.002932453298988289
1	Deaths	21	Oceania	1	Male	6	5-9 years	532	Inflammatory bowel disease	1	Number	1992	0.0040566145419825075	0.008244366266561472	0.0014877845867844314
1	Deaths	21	Oceania	2	Female	6	5-9 years	532	Inflammatory bowel disease	1	Number	1992	0.0006992049702722827	0.001601178765289074	0.00022396336645294954
1	Deaths	21	Oceania	3	Both	6	5-9 years	532	Inflammatory bowel disease	1	Number	1992	0.004755819512254787	0.008849859791784417	0.0020856109226423955
1	Deaths	21	Oceania	1	Male	6	5-9 years	532	Inflammatory bowel disease	2	Percent	1992	6.5199713428011075e-06	1.262890408210801e-05	2.3493062639658328e-06
1	Deaths	21	Oceania	2	Female	6	5-9 years	532	Inflammatory bowel disease	2	Percent	1992	1.5438394793150462e-06	3.4464026110936132e-06	4.77719238634565e-07
1	Deaths	21	Oceania	3	Both	6	5-9 years	532	Inflammatory bowel disease	2	Percent	1992	4.42115836130369e-06	7.962461562000857e-06	1.9102862581470624e-06
1	Deaths	21	Oceania	1	Male	6	5-9 years	532	Inflammatory bowel disease	3	Rate	1992	0.0008437970437138865	0.0017148713073486422	0.0003094669762235452
1	Deaths	21	Oceania	2	Female	6	5-9 years	532	Inflammatory bowel disease	3	Rate	1992	0.00015956805633736813	0.000365410708288228	5.111147745668064e-05
1	Deaths	21	Oceania	3	Both	6	5-9 years	532	Inflammatory bowel disease	3	Rate	1992	0.0005175313921909488	0.0009630475351167014	0.00022695754571477132
1	Deaths	21	Oceania	1	Male	7	10-14 years	532	Inflammatory bowel disease	1	Number	1992	0.05606253375885178	0.0960847018168577	0.022975158950294755
1	Deaths	21	Oceania	2	Female	7	10-14 years	532	Inflammatory bowel disease	1	Number	1992	0.0013143026524805705	0.0028400073335449402	0.00038907372138669304
1	Deaths	21	Oceania	3	Both	7	10-14 years	532	Inflammatory bowel disease	1	Number	1992	0.05737683641133233	0.0970976543143901	0.023802177984686507
1	Deaths	21	Oceania	1	Male	7	10-14 years	532	Inflammatory bowel disease	2	Percent	1992	0.00013620636678554103	0.00022781366535989654	6.046875709617295e-05
1	Deaths	21	Oceania	2	Female	7	10-14 years	532	Inflammatory bowel disease	2	Percent	1992	3.961390276414553e-06	8.613675452433182e-06	1.215634479122663e-06
1	Deaths	21	Oceania	3	Both	7	10-14 years	532	Inflammatory bowel disease	2	Percent	1992	7.714106513345412e-05	0.00012777835469359564	3.389111172120423e-05
1	Deaths	21	Oceania	1	Male	7	10-14 years	532	Inflammatory bowel disease	3	Rate	1992	0.012944854348770074	0.022185983878544212	0.005304970473341268
1	Deaths	21	Oceania	2	Female	7	10-14 years	532	Inflammatory bowel disease	3	Rate	1992	0.0003355152180808713	0.0007249971519628281	9.932275053559038e-05
1	Deaths	21	Oceania	3	Both	7	10-14 years	532	Inflammatory bowel disease	3	Rate	1992	0.006956335602152612	0.011772065381061928	0.002885762765598303
1	Deaths	21	Oceania	1	Male	8	15-19 years	532	Inflammatory bowel disease	1	Number	1992	0.03431443413381992	0.06610813839790972	0.014024315407675247
1	Deaths	21	Oceania	2	Female	8	15-19 years	532	Inflammatory bowel disease	1	Number	1992	0.004158591705996412	0.008639164245144248	0.001482468611305813
1	Deaths	21	Oceania	3	Both	8	15-19 years	532	Inflammatory bowel disease	1	Number	1992	0.038473025839816356	0.07172741059898571	0.016199721309975715
1	Deaths	21	Oceania	1	Male	8	15-19 years	532	Inflammatory bowel disease	2	Percent	1992	5.335649944494491e-05	9.931079751969423e-05	2.2296796766903934e-05
1	Deaths	21	Oceania	2	Female	8	15-19 years	532	Inflammatory bowel disease	2	Percent	1992	8.365683506568214e-06	1.7421798677209256e-05	3.258586846542358e-06
1	Deaths	21	Oceania	3	Both	8	15-19 years	532	Inflammatory bowel disease	2	Percent	1992	3.3705943878896744e-05	6.067303570757741e-05	1.4888726983811392e-05
1	Deaths	21	Oceania	1	Male	8	15-19 years	532	Inflammatory bowel disease	3	Rate	1992	0.009227277323298035	0.017776721129819605	0.0037711899030991028
1	Deaths	21	Oceania	2	Female	8	15-19 years	532	Inflammatory bowel disease	3	Rate	1992	0.001194584263346067	0.0024816597505425346	0.00042584937381971196
1	Deaths	21	Oceania	3	Both	8	15-19 years	532	Inflammatory bowel disease	3	Rate	1992	0.005343469891333718	0.009962129324446192	0.002249958800440052
1	Deaths	21	Oceania	1	Male	158	<20 years	532	Inflammatory bowel disease	1	Number	1992	0.10295567088170893	0.16161991014770313	0.04569095481944199
1	Deaths	21	Oceania	2	Female	158	<20 years	532	Inflammatory bowel disease	1	Number	1992	0.11548087072928158	0.3484506366930267	0.025079858865945274
1	Deaths	21	Oceania	3	Both	158	<20 years	532	Inflammatory bowel disease	1	Number	1992	0.21843654161099074	0.44222271156400933	0.11227336916116827
1	Deaths	21	Oceania	1	Male	158	<20 years	532	Inflammatory bowel disease	2	Percent	1992	1.0251679274191714e-05	1.57300543981619e-05	4.493255288283007e-06
1	Deaths	21	Oceania	2	Female	158	<20 years	532	Inflammatory bowel disease	2	Percent	1992	1.4024292993509476e-05	4.2508390654590965e-05	2.9713433300444367e-06
1	Deaths	21	Oceania	3	Both	158	<20 years	532	Inflammatory bowel disease	2	Percent	1992	1.195443667819073e-05	2.4063758157673293e-05	6.3553811184673865e-06
1	Deaths	21	Oceania	1	Male	158	<20 years	532	Inflammatory bowel disease	3	Rate	1992	0.0056295774983895555	0.00883731611544376	0.00249836428560597
1	Deaths	21	Oceania	2	Female	158	<20 years	532	Inflammatory bowel disease	3	Rate	1992	0.006876692421976065	0.020749651761779536	0.0014934635868132935
1	Deaths	21	Oceania	3	Both	158	<20 years	532	Inflammatory bowel disease	3	Rate	1992	0.00622655727869681	0.012605606292731114	0.003200364548891544
1	Deaths	44535	Commonwealth High Income	1	Male	1	<5 years	532	Inflammatory bowel disease	1	Number	1991	2.9505764035236477	3.3221532391958863	2.598066357315158
1	Deaths	44535	Commonwealth High Income	2	Female	1	<5 years	532	Inflammatory bowel disease	1	Number	1991	2.218754047826294	2.511619276550136	1.9634873524190437
1	Deaths	44535	Commonwealth High Income	3	Both	1	<5 years	532	Inflammatory bowel disease	1	Number	1991	5.169330451349945	5.575767653821863	4.819754962463801
1	Deaths	44535	Commonwealth High Income	1	Male	1	<5 years	532	Inflammatory bowel disease	2	Percent	1991	0.0003637506588149169	0.00040303171496033983	0.00032294168886930745
1	Deaths	44535	Commonwealth High Income	2	Female	1	<5 years	532	Inflammatory bowel disease	2	Percent	1991	0.00035290908234558244	0.0003992575539086638	0.00031165135622644014
1	Deaths	44535	Commonwealth High Income	3	Both	1	<5 years	532	Inflammatory bowel disease	2	Percent	1991	0.000359018835054705	0.00038460778493186405	0.00033521886480884295
1	Deaths	44535	Commonwealth High Income	1	Male	1	<5 years	532	Inflammatory bowel disease	3	Rate	1991	0.07262620214354977	0.08177228436232076	0.06394943449808371
1	Deaths	44535	Commonwealth High Income	2	Female	1	<5 years	532	Inflammatory bowel disease	3	Rate	1991	0.05733037404858604	0.06489771713693404	0.050734539262760336
1	Deaths	44535	Commonwealth High Income	3	Both	1	<5 years	532	Inflammatory bowel disease	3	Rate	1991	0.06516394123806647	0.07028743841591246	0.06075723579904859
1	Deaths	44535	Commonwealth High Income	1	Male	6	5-9 years	532	Inflammatory bowel disease	1	Number	1991	1.2724485348362224	1.3747648181500711	1.175689875769163
1	Deaths	44535	Commonwealth High Income	2	Female	6	5-9 years	532	Inflammatory bowel disease	1	Number	1991	1.1593157886655012	1.2365667609300812	1.0800871696568448
1	Deaths	44535	Commonwealth High Income	3	Both	6	5-9 years	532	Inflammatory bowel disease	1	Number	1991	2.4317643235017226	2.56750546617709	2.2976203398007575
1	Deaths	44535	Commonwealth High Income	1	Male	6	5-9 years	532	Inflammatory bowel disease	2	Percent	1991	0.001466217679948652	0.0015844404935412206	0.0013566969558114123
1	Deaths	44535	Commonwealth High Income	2	Female	6	5-9 years	532	Inflammatory bowel disease	2	Percent	1991	0.0018523330956790732	0.001978360867459253	0.0017270725112848106
1	Deaths	44535	Commonwealth High Income	3	Both	6	5-9 years	532	Inflammatory bowel disease	2	Percent	1991	0.0016280085590479768	0.0017159440762956283	0.0015430118290942873
1	Deaths	44535	Commonwealth High Income	1	Male	6	5-9 years	532	Inflammatory bowel disease	3	Rate	1991	0.03229146255254594	0.03488798598016744	0.0298359772968687
1	Deaths	44535	Commonwealth High Income	2	Female	6	5-9 years	532	Inflammatory bowel disease	3	Rate	1991	0.03078171810559451	0.032832856953939386	0.028678069522470023
1	Deaths	44535	Commonwealth High Income	3	Both	6	5-9 years	532	Inflammatory bowel disease	3	Rate	1991	0.03155365926905987	0.03331498528382913	0.029813057388446914
1	Deaths	44535	Commonwealth High Income	1	Male	7	10-14 years	532	Inflammatory bowel disease	1	Number	1991	0.709040260339477	0.7740651564837303	0.6594191729215675
1	Deaths	44535	Commonwealth High Income	2	Female	7	10-14 years	532	Inflammatory bowel disease	1	Number	1991	0.7650337482586859	0.8242400100521964	0.7089464596125874
1	Deaths	44535	Commonwealth High Income	3	Both	7	10-14 years	532	Inflammatory bowel disease	1	Number	1991	1.4740740085981623	1.563927629645922	1.392456712392806
1	Deaths	44535	Commonwealth High Income	1	Male	7	10-14 years	532	Inflammatory bowel disease	2	Percent	1991	0.0007659805924236159	0.0008330082414801475	0.0007108890975835073
1	Deaths	44535	Commonwealth High Income	2	Female	7	10-14 years	532	Inflammatory bowel disease	2	Percent	1991	0.0012764191044293532	0.0013759075705232662	0.0011816530876241447
1	Deaths	44535	Commonwealth High Income	3	Both	7	10-14 years	532	Inflammatory bowel disease	2	Percent	1991	0.0009665952668854521	0.0010250690737827908	0.0009129556632954392
1	Deaths	44535	Commonwealth High Income	1	Male	7	10-14 years	532	Inflammatory bowel disease	3	Rate	1991	0.018412942440423172	0.02010156258919353	0.017124341104837897
1	Deaths	44535	Commonwealth High Income	2	Female	7	10-14 years	532	Inflammatory bowel disease	3	Rate	1991	0.02098155559100686	0.02260532640632547	0.01944332467327873
1	Deaths	44535	Commonwealth High Income	3	Both	7	10-14 years	532	Inflammatory bowel disease	3	Rate	1991	0.019662207513453957	0.020860736578189636	0.01857354018378381
1	Deaths	44535	Commonwealth High Income	1	Male	8	15-19 years	532	Inflammatory bowel disease	1	Number	1991	1.567501111038441	1.6586553396685215	1.4869624031629411
1	Deaths	44535	Commonwealth High Income	2	Female	8	15-19 years	532	Inflammatory bowel disease	1	Number	1991	1.5904218166249218	1.6743593650093735	1.5086833775849153
1	Deaths	44535	Commonwealth High Income	3	Both	8	15-19 years	532	Inflammatory bowel disease	1	Number	1991	3.1579229276633587	3.2867047677802868	3.039149888834327
1	Deaths	44535	Commonwealth High Income	1	Male	8	15-19 years	532	Inflammatory bowel disease	2	Percent	1991	0.0004703004550543918	0.0004971584639428466	0.0004445451884963442
1	Deaths	44535	Commonwealth High Income	2	Female	8	15-19 years	532	Inflammatory bowel disease	2	Percent	1991	0.0012518760702525272	0.0013180123568804442	0.0011874278182823724
1	Deaths	44535	Commonwealth High Income	3	Both	8	15-19 years	532	Inflammatory bowel disease	2	Percent	1991	0.0006859945080400914	0.0007138472594930044	0.0006596921241277762
1	Deaths	44535	Commonwealth High Income	1	Male	8	15-19 years	532	Inflammatory bowel disease	3	Rate	1991	0.03903588594380449	0.04130592329627689	0.03703020965270019
1	Deaths	44535	Commonwealth High Income	2	Female	8	15-19 years	532	Inflammatory bowel disease	3	Rate	1991	0.04162088258979586	0.0438175041462069	0.0394818110939227
1	Deaths	44535	Commonwealth High Income	3	Both	8	15-19 years	532	Inflammatory bowel disease	3	Rate	1991	0.04029633424383902	0.041939640997284096	0.038780743717583645
1	Deaths	44535	Commonwealth High Income	1	Male	158	<20 years	532	Inflammatory bowel disease	1	Number	1991	6.499566309737785	6.916863749731259	6.064086454862546
1	Deaths	44535	Commonwealth High Income	2	Female	158	<20 years	532	Inflammatory bowel disease	1	Number	1991	5.733525401375406	6.025587379123616	5.461965653480167
1	Deaths	44535	Commonwealth High Income	3	Both	158	<20 years	532	Inflammatory bowel disease	1	Number	1991	12.233091711113195	12.709285738596094	11.78771465605695
1	Deaths	44535	Commonwealth High Income	1	Male	158	<20 years	532	Inflammatory bowel disease	2	Percent	1991	0.0004910056400230512	0.0005188246885300829	0.0004617119975005792
1	Deaths	44535	Commonwealth High Income	2	Female	158	<20 years	532	Inflammatory bowel disease	2	Percent	1991	0.0006528189293694655	0.0006876155774567951	0.0006219620782609499
1	Deaths	44535	Commonwealth High Income	3	Both	158	<20 years	532	Inflammatory bowel disease	2	Percent	1991	0.0005555495377017121	0.0005751681770648686	0.0005384575813435726
1	Deaths	44535	Commonwealth High Income	1	Male	158	<20 years	532	Inflammatory bowel disease	3	Rate	1991	0.04095631627972462	0.04358587110240346	0.038212186930202126
1	Deaths	44535	Commonwealth High Income	2	Female	158	<20 years	532	Inflammatory bowel disease	3	Rate	1991	0.037960816478415524	0.0398945152695578	0.036162859893047856
1	Deaths	44535	Commonwealth High Income	3	Both	158	<20 years	532	Inflammatory bowel disease	3	Rate	1991	0.03949559316974838	0.041033026716677745	0.03805765487998132
1	Deaths	254	Northern Africa	1	Male	1	<5 years	532	Inflammatory bowel disease	1	Number	1991	3.6196873558552585	15.493838816486939	0.5691682592801122
1	Deaths	254	Northern Africa	2	Female	1	<5 years	532	Inflammatory bowel disease	1	Number	1991	4.518906058544394	14.147807157741802	0.4953579387623779
1	Deaths	254	Northern Africa	3	Both	1	<5 years	532	Inflammatory bowel disease	1	Number	1991	8.13859341439965	24.921844846094746	1.380209959405039
1	Deaths	254	Northern Africa	1	Male	1	<5 years	532	Inflammatory bowel disease	2	Percent	1991	2.5250357120467415e-05	0.00010664407931472062	4.090162164852795e-06
1	Deaths	254	Northern Africa	2	Female	1	<5 years	532	Inflammatory bowel disease	2	Percent	1991	3.511953861213885e-05	0.0001108938179066666	3.83663459371016e-06
1	Deaths	254	Northern Africa	3	Both	1	<5 years	532	Inflammatory bowel disease	2	Percent	1991	2.9937902812874276e-05	9.195387860872503e-05	5.064192224695742e-06
1	Deaths	254	Northern Africa	1	Male	1	<5 years	532	Inflammatory bowel disease	3	Rate	1991	0.03968174961691925	0.1698551758969441	0.006239652802642311
1	Deaths	254	Northern Africa	2	Female	1	<5 years	532	Inflammatory bowel disease	3	Rate	1991	0.05177283963217507	0.1620905904294555	0.0056752866272972175
1	Deaths	254	Northern Africa	3	Both	1	<5 years	532	Inflammatory bowel disease	3	Rate	1991	0.04559403606742066	0.1396171838206178	0.0077322135982841175
1	Deaths	254	Northern Africa	1	Male	6	5-9 years	532	Inflammatory bowel disease	1	Number	1991	2.193801477891323	6.8962792523800704	0.6461019891711559
1	Deaths	254	Northern Africa	2	Female	6	5-9 years	532	Inflammatory bowel disease	1	Number	1991	2.7222657121775784	6.90802821272643	0.6744869203525258
1	Deaths	254	Northern Africa	3	Both	6	5-9 years	532	Inflammatory bowel disease	1	Number	1991	4.9160671900689	11.688968233471678	1.5987474872674539
1	Deaths	254	Northern Africa	1	Male	6	5-9 years	532	Inflammatory bowel disease	2	Percent	1991	0.00020101295892746665	0.0006583392744660774	5.909214960241336e-05
1	Deaths	254	Northern Africa	2	Female	6	5-9 years	532	Inflammatory bowel disease	2	Percent	1991	0.0003214316878959293	0.0008130816873196834	7.836268734392061e-05
1	Deaths	254	Northern Africa	3	Both	6	5-9 years	532	Inflammatory bowel disease	2	Percent	1991	0.000253726404759621	0.0006057231264008334	8.267877856959856e-05
1	Deaths	254	Northern Africa	1	Male	6	5-9 years	532	Inflammatory bowel disease	3	Rate	1991	0.026449318606430808	0.08314420834488781	0.007789655324812015
1	Deaths	254	Northern Africa	2	Female	6	5-9 years	532	Inflammatory bowel disease	3	Rate	1991	0.03421050660851035	0.08681266628973258	0.008476225940345923
1	Deaths	254	Northern Africa	3	Both	6	5-9 years	532	Inflammatory bowel disease	3	Rate	1991	0.030249452710750004	0.07192434076778859	0.009837383144441814
1	Deaths	254	Northern Africa	1	Male	7	10-14 years	532	Inflammatory bowel disease	1	Number	1991	1.789845383775716	4.189024612057204	0.7174784012988905
1	Deaths	254	Northern Africa	2	Female	7	10-14 years	532	Inflammatory bowel disease	1	Number	1991	2.2973241042015755	4.986587533583767	0.7065890985272422
1	Deaths	254	Northern Africa	3	Both	7	10-14 years	532	Inflammatory bowel disease	1	Number	1991	4.08716948797729	8.395057145197923	1.7740277127423931
1	Deaths	254	Northern Africa	1	Male	7	10-14 years	532	Inflammatory bowel disease	2	Percent	1991	0.00026053266033460455	0.0006028638169329685	0.00010421213592324188
1	Deaths	254	Northern Africa	2	Female	7	10-14 years	532	Inflammatory bowel disease	2	Percent	1991	0.0004372168480579737	0.0009517903343977109	0.0001340765855699463
1	Deaths	254	Northern Africa	3	Both	7	10-14 years	532	Inflammatory bowel disease	2	Percent	1991	0.000337155152850945	0.0006941669225447155	0.00014576784100298924
1	Deaths	254	Northern Africa	1	Male	7	10-14 years	532	Inflammatory bowel disease	3	Rate	1991	0.02350622011586599	0.05501488312586878	0.00942271627604718
1	Deaths	254	Northern Africa	2	Female	7	10-14 years	532	Inflammatory bowel disease	3	Rate	1991	0.03170817628412389	0.06882598597294619	0.009752499290616477
1	Deaths	254	Northern Africa	3	Both	7	10-14 years	532	Inflammatory bowel disease	3	Rate	1991	0.02750532271855671	0.05649600700402307	0.011938630119004668
1	Deaths	254	Northern Africa	1	Male	8	15-19 years	532	Inflammatory bowel disease	1	Number	1991	1.9601368510945918	3.2783068625750755	1.1380524675818224
1	Deaths	254	Northern Africa	2	Female	8	15-19 years	532	Inflammatory bowel disease	1	Number	1991	1.9735490457699794	4.103913797813851	0.7000997540889989
1	Deaths	254	Northern Africa	3	Both	8	15-19 years	532	Inflammatory bowel disease	1	Number	1991	3.9336858968645725	6.506378757892961	2.3828003588968696
1	Deaths	254	Northern Africa	1	Male	8	15-19 years	532	Inflammatory bowel disease	2	Percent	1991	0.0002596748309676374	0.0004388302924108565	0.00014778349297854616
1	Deaths	254	Northern Africa	2	Female	8	15-19 years	532	Inflammatory bowel disease	2	Percent	1991	0.00035812107847461595	0.0007490251493918624	0.00012910525949842963
1	Deaths	254	Northern Africa	3	Both	8	15-19 years	532	Inflammatory bowel disease	2	Percent	1991	0.0003012100497587839	0.0004827435746983133	0.0001808612789152932
1	Deaths	254	Northern Africa	1	Male	8	15-19 years	532	Inflammatory bowel disease	3	Rate	1991	0.02919593656704728	0.04882987591076046	0.016951116262589504
1	Deaths	254	Northern Africa	2	Female	8	15-19 years	532	Inflammatory bowel disease	3	Rate	1991	0.030654665517214675	0.0637451119104989	0.010874482109416926
1	Deaths	254	Northern Africa	3	Both	8	15-19 years	532	Inflammatory bowel disease	3	Rate	1991	0.029910009912619034	0.04947162997913662	0.018117761362493243
1	Deaths	254	Northern Africa	1	Male	158	<20 years	532	Inflammatory bowel disease	1	Number	1991	9.563471068616895	28.42799389025923	3.976451387547722
1	Deaths	254	Northern Africa	2	Female	158	<20 years	532	Inflammatory bowel disease	1	Number	1991	11.51204492069352	28.13536008481583	3.305904333697531
1	Deaths	254	Northern Africa	3	Both	158	<20 years	532	Inflammatory bowel disease	1	Number	1991	21.075515989310418	50.015393645678266	8.395104286286823
1	Deaths	254	Northern Africa	1	Male	158	<20 years	532	Inflammatory bowel disease	2	Percent	1991	5.679954517713185e-05	0.00016899870153731583	2.410224477644505e-05
1	Deaths	254	Northern Africa	2	Female	158	<20 years	532	Inflammatory bowel disease	2	Percent	1991	7.778746636243396e-05	0.00018435843763312516	2.2120292939685965e-05
1	Deaths	254	Northern Africa	3	Both	158	<20 years	532	Inflammatory bowel disease	2	Percent	1991	6.663776359655095e-05	0.0001577305682368079	2.6808735714656306e-05
1	Deaths	254	Northern Africa	1	Male	158	<20 years	532	Inflammatory bowel disease	3	Rate	1991	0.030126641299811876	0.0895532562037588	0.012526531814574202
1	Deaths	254	Northern Africa	2	Female	158	<20 years	532	Inflammatory bowel disease	3	Rate	1991	0.037907291599401045	0.09264516481099773	0.010885805297018087
1	Deaths	254	Northern Africa	3	Both	158	<20 years	532	Inflammatory bowel disease	3	Rate	1991	0.033930828340694594	0.08052299820533625	0.01351581819323932
1	Deaths	44565	South-East Asia Region	1	Male	1	<5 years	532	Inflammatory bowel disease	1	Number	1990	21.35160668041046	63.472454143697604	3.282230795921904
1	Deaths	44565	South-East Asia Region	2	Female	1	<5 years	532	Inflammatory bowel disease	1	Number	1990	33.589983085994575	97.95015027997013	2.7044032993040497
1	Deaths	44565	South-East Asia Region	3	Both	1	<5 years	532	Inflammatory bowel disease	1	Number	1990	54.94158976640501	133.1290275812592	8.620636192698704
1	Deaths	44565	South-East Asia Region	1	Male	1	<5 years	532	Inflammatory bowel disease	2	Percent	1990	1.06993320734364e-05	3.126316322664983e-05	1.6373239034007694e-06
1	Deaths	44565	South-East Asia Region	2	Female	1	<5 years	532	Inflammatory bowel disease	2	Percent	1990	1.8290957194934923e-05	5.295207135431309e-05	1.4801000682932427e-06
1	Deaths	44565	South-East Asia Region	3	Both	1	<5 years	532	Inflammatory bowel disease	2	Percent	1990	1.4348874582929009e-05	3.4292907764757294e-05	2.293138066019984e-06
1	Deaths	44565	South-East Asia Region	1	Male	1	<5 years	532	Inflammatory bowel disease	3	Rate	1990	0.023557547716271277	0.07003011012425849	0.003621334438578134
1	Deaths	44565	South-East Asia Region	2	Female	1	<5 years	532	Inflammatory bowel disease	3	Rate	1990	0.03962131581817364	0.11553783247656414	0.0031899991419201933
1	Deaths	44565	South-East Asia Region	3	Both	1	<5 years	532	Inflammatory bowel disease	3	Rate	1990	0.0313211860157987	0.0758944008483112	0.00491446554266153
1	Deaths	44565	South-East Asia Region	1	Male	6	5-9 years	532	Inflammatory bowel disease	1	Number	1990	18.878882852307832	41.298226476634404	6.289008655998655
1	Deaths	44565	South-East Asia Region	2	Female	6	5-9 years	532	Inflammatory bowel disease	1	Number	1990	17.635745880826406	40.32095731037012	3.4017484211700766
1	Deaths	44565	South-East Asia Region	3	Both	6	5-9 years	532	Inflammatory bowel disease	1	Number	1990	36.51462873313422	67.41679553844483	13.670211403163817
1	Deaths	44565	South-East Asia Region	1	Male	6	5-9 years	532	Inflammatory bowel disease	2	Percent	1990	0.00010624129636293434	0.0002351558366998742	3.499932004446875e-05
1	Deaths	44565	South-East Asia Region	2	Female	6	5-9 years	532	Inflammatory bowel disease	2	Percent	1990	0.00010887361615996218	0.00024457362763555084	2.1362441596897185e-05
1	Deaths	44565	South-East Asia Region	3	Both	6	5-9 years	532	Inflammatory bowel disease	2	Percent	1990	0.00010749091109311923	0.00020049147021736089	4.072506072056481e-05
1	Deaths	44565	South-East Asia Region	1	Male	6	5-9 years	532	Inflammatory bowel disease	3	Rate	1990	0.02131762805279471	0.04663306818291691	0.0071014131714365195
[truncated: 320,561 more rows]
